# Supplementary material for: An Updated Functional Annotation of Protein-Coding Genes in the Cucumber Genome
Source: Front Plant Sci. 2018 Mar 15;9:325. doi: 10.3389/fpls.2018.00325 (PMC5863696; doi:10.3389/fpls.2018.00325)
Supplement: Supplementary file 8 [file Table3.xlsx]

## Sheet: Table_S3_MAAs_summary
Chromosome	Start	End	MAAs_ID	Strand
Chr1	5771	5959	ID=1	+
Chr1	6444	6825	ID=2	+
Chr1	8296	8502	ID=3	+
Chr1	8566	8655	ID=4	+
Chr1	8713	8954	ID=5	+
Chr1	8972	9209	ID=6	+
Chr1	9210	9227	ID=7	+
Chr1	9306	9316	ID=8	+
Chr1	9317	9677	ID=9	+
Chr1	9741	9985	ID=10	+
Chr1	10018	10242	ID=11	+
Chr1	10597	10993	ID=12	+
Chr1	11079	11289	ID=13	+
Chr1	12359	12518	ID=14	+
Chr1	12539	12667	ID=15	+
Chr1	12668	12676	ID=16	+
Chr1	12723	12782	ID=17	+
Chr1	12784	12866	ID=18	+
Chr1	13214	13351	ID=19	+
Chr1	19766	19861	ID=20	+
Chr1	19862	20011	ID=21	+
Chr1	20240	20440	ID=22	+
Chr1	20988	21386	ID=23	+
Chr1	23150	23665	ID=24	+
Chr1	24568	24834	ID=25	+
Chr1	24835	24848	ID=26	+
Chr1	24849	24893	ID=27	+
Chr1	24894	24909	ID=28	+
Chr1	24921	25033	ID=29	+
Chr1	25034	25330	ID=30	+
Chr1	30720	31037	ID=31	+
Chr1	31170	31171	ID=32	+
Chr1	31172	31230	ID=33	+
Chr1	31269	31333	ID=34	+
Chr1	31334	31545	ID=35	+
Chr1	32062	32384	ID=36	+
Chr1	37840	38018	ID=37	+
Chr1	40061	40373	ID=38	+
Chr1	40687	41060	ID=39	+
Chr1	41061	41066	ID=40	+
Chr1	41232	41375	ID=41	+
Chr1	42106	42159	ID=42	+
Chr1	42440	42510	ID=43	+
Chr1	44903	45231	ID=44	+
Chr1	54089	54180	ID=45	+
Chr1	54485	54593	ID=46	+
Chr1	54601	54663	ID=47	+
Chr1	54695	54741	ID=48	+
Chr1	54744	54814	ID=49	+
Chr1	54877	54922	ID=50	+
Chr1	54947	55050	ID=51	+
Chr1	55116	55211	ID=52	+
Chr1	55422	55580	ID=53	+
Chr1	55643	55654	ID=54	+
Chr1	55661	55829	ID=55	+
Chr1	55918	56045	ID=56	+
Chr1	56127	56262	ID=57	+
Chr1	56335	56517	ID=58	+
Chr1	56518	56660	ID=59	+
Chr1	56661	56725	ID=60	+
Chr1	57395	57433	ID=61	+
Chr1	57584	57792	ID=62	+
Chr1	57858	57931	ID=63	+
Chr1	62348	62362	ID=64	+
Chr1	62363	62374	ID=65	+
Chr1	62375	62661	ID=66	+
Chr1	63332	63664	ID=67	+
Chr1	63665	63700	ID=68	+
Chr1	63701	63736	ID=69	+
Chr1	63738	63744	ID=70	+
Chr1	63745	63937	ID=71	+
Chr1	65026	65246	ID=72	+
Chr1	67097	67321	ID=73	+
Chr1	69837	69919	ID=74	+
Chr1	69920	69930	ID=75	+
Chr1	69997	70091	ID=76	+
Chr1	70092	70177	ID=77	+
Chr1	70178	70238	ID=78	+
Chr1	70239	70239	ID=79	+
Chr1	70240	71385	ID=80	+
Chr1	71386	71387	ID=81	+
Chr1	71931	72258	ID=82	+
Chr1	72354	72518	ID=83	+
Chr1	75713	75713	ID=84	+
Chr1	75714	75950	ID=85	+
Chr1	76038	76189	ID=86	+
Chr1	76569	76990	ID=87	+
Chr1	77057	77308	ID=88	+
Chr1	77404	77645	ID=89	+
Chr1	83603	83651	ID=90	+
Chr1	83652	83769	ID=91	+
Chr1	84261	84443	ID=92	+
Chr1	87672	87827	ID=93	+
Chr1	91490	91623	ID=94	+
Chr1	91646	91712	ID=95	+
Chr1	91713	91944	ID=96	+
Chr1	91985	92090	ID=97	+
Chr1	92091	92171	ID=98	+
Chr1	92624	92650	ID=99	+
Chr1	92656	92682	ID=100	+
Chr1	92739	92768	ID=101	+
Chr1	92769	92999	ID=102	+
Chr1	93004	93102	ID=103	+
Chr1	93103	93173	ID=104	+
Chr1	93174	93197	ID=105	+
Chr1	93218	93395	ID=106	+
Chr1	93396	93444	ID=107	+
Chr1	93445	93495	ID=108	+
Chr1	93496	93548	ID=109	+
Chr1	98278	98395	ID=110	+
Chr1	99086	99193	ID=111	+
Chr1	99194	99227	ID=112	+
Chr1	99295	99418	ID=113	+
Chr1	99491	99588	ID=114	+
Chr1	99597	99665	ID=115	+
Chr1	99666	99800	ID=116	+
Chr1	99884	100157	ID=117	+
Chr1	100231	100318	ID=118	+
Chr1	100401	100512	ID=119	+
Chr1	100513	100517	ID=120	+
Chr1	100615	100722	ID=121	+
Chr1	100792	100916	ID=122	+
Chr1	100987	101148	ID=123	+
Chr1	103386	103496	ID=124	+
Chr1	103587	103711	ID=125	+
Chr1	105465	105470	ID=126	+
Chr1	105471	105591	ID=127	+
Chr1	105713	106068	ID=128	+
Chr1	106164	106168	ID=129	+
Chr1	106169	106216	ID=130	+
Chr1	106320	106542	ID=131	+
Chr1	106587	106607	ID=132	+
Chr1	106608	106743	ID=133	+
Chr1	106814	106867	ID=134	+
Chr1	107388	107574	ID=135	+
Chr1	107824	108144	ID=136	+
Chr1	109950	110016	ID=137	+
Chr1	110093	110231	ID=138	+
Chr1	110298	110419	ID=139	+
Chr1	110547	110604	ID=140	+
Chr1	110689	110781	ID=141	+
Chr1	110899	110940	ID=142	+
Chr1	110941	111040	ID=143	+
Chr1	111090	111132	ID=144	+
Chr1	111220	111311	ID=145	+
Chr1	111934	112036	ID=146	+
Chr1	113629	113709	ID=147	+
Chr1	113811	113926	ID=148	+
Chr1	114017	114088	ID=149	+
Chr1	114236	114288	ID=150	+
Chr1	119690	119859	ID=151	+
Chr1	121342	121390	ID=152	+
Chr1	122080	122192	ID=153	+
Chr1	122278	122454	ID=154	+
Chr1	122455	122479	ID=155	+
Chr1	122560	122690	ID=156	+
Chr1	123393	123558	ID=157	+
Chr1	124835	124922	ID=158	+
Chr1	125496	125668	ID=159	+
Chr1	125669	125744	ID=160	+
Chr1	125745	125872	ID=161	+
Chr1	125938	126087	ID=162	+
Chr1	126145	126297	ID=163	+
Chr1	126430	126551	ID=164	+
Chr1	126951	127019	ID=165	+
Chr1	127123	127233	ID=166	+
Chr1	134007	134168	ID=167	+
Chr1	134983	135096	ID=168	+
Chr1	135150	135372	ID=169	+
Chr1	135375	135461	ID=170	+
Chr1	139210	139304	ID=171	+
Chr1	139382	139597	ID=172	+
Chr1	140669	141972	ID=173	+
Chr1	141999	142189	ID=174	+
Chr1	142215	142215	ID=175	+
Chr1	142219	142969	ID=176	+
Chr1	142970	143085	ID=177	+
Chr1	143124	143217	ID=178	+
Chr1	143222	144320	ID=179	+
Chr1	144334	144588	ID=180	+
Chr1	144672	144828	ID=181	+
Chr1	144829	144994	ID=182	+
Chr1	145007	145123	ID=183	+
Chr1	145124	145378	ID=184	+
Chr1	148911	148996	ID=185	+
Chr1	149012	149020	ID=186	+
Chr1	149030	149069	ID=187	+
Chr1	149129	149148	ID=188	+
Chr1	149282	149287	ID=189	+
Chr1	149288	149423	ID=190	+
Chr1	156282	156457	ID=191	+
Chr1	159159	159203	ID=192	+
Chr1	159309	159520	ID=193	+
Chr1	159620	159691	ID=194	+
Chr1	159692	159782	ID=195	+
Chr1	159783	159784	ID=196	+
Chr1	159785	159788	ID=197	+
Chr1	159790	159906	ID=198	+
Chr1	160017	160085	ID=199	+
Chr1	165349	165392	ID=200	+
Chr1	165460	165672	ID=201	+
Chr1	165950	166023	ID=202	+
Chr1	166145	166269	ID=203	+
Chr1	166270	166272	ID=204	+
Chr1	172196	172295	ID=205	+
Chr1	172367	172614	ID=206	+
Chr1	172704	172803	ID=207	+
Chr1	173744	173816	ID=208	+
Chr1	175596	175691	ID=209	+
Chr1	175824	175913	ID=210	+
Chr1	176075	176169	ID=211	+
Chr1	176386	176496	ID=212	+
Chr1	176607	176710	ID=213	+
Chr1	176796	176845	ID=214	+
Chr1	177868	177987	ID=215	+
Chr1	178453	178486	ID=216	+
Chr1	178487	178614	ID=217	+
Chr1	182945	182950	ID=218	+
Chr1	183056	183145	ID=219	+
Chr1	185068	185191	ID=220	+
Chr1	185292	185362	ID=221	+
Chr1	188714	189074	ID=222	+
Chr1	189344	189451	ID=223	+
Chr1	189524	189636	ID=224	+
Chr1	190560	190692	ID=225	+
Chr1	192040	192114	ID=226	+
Chr1	192245	192253	ID=227	+
Chr1	192254	192344	ID=228	+
Chr1	192421	192522	ID=229	+
Chr1	194400	194523	ID=230	+
Chr1	194553	194649	ID=231	+
Chr1	194707	194782	ID=232	+
Chr1	199592	199893	ID=233	+
Chr1	199908	200066	ID=234	+
Chr1	200067	200110	ID=235	+
Chr1	200144	200436	ID=236	+
Chr1	200437	200437	ID=237	+
Chr1	200518	200894	ID=238	+
Chr1	204051	204201	ID=239	+
Chr1	204288	204336	ID=240	+
Chr1	204337	204355	ID=241	+
Chr1	204418	204523	ID=242	+
Chr1	205437	205564	ID=243	+
Chr1	206456	206539	ID=244	+
Chr1	206574	206745	ID=245	+
Chr1	206893	207027	ID=246	+
Chr1	207108	207193	ID=247	+
Chr1	208247	208293	ID=248	+
Chr1	208421	208473	ID=249	+
Chr1	208474	208483	ID=250	+
Chr1	208493	208526	ID=251	+
Chr1	208556	208601	ID=252	+
Chr1	208602	208617	ID=253	+
Chr1	208655	208680	ID=254	+
Chr1	208712	208726	ID=255	+
Chr1	208727	208740	ID=256	+
Chr1	212410	212476	ID=257	+
Chr1	212494	212655	ID=258	+
Chr1	213192	213332	ID=259	+
Chr1	214370	214489	ID=260	+
Chr1	214607	214665	ID=261	+
Chr1	215896	216116	ID=262	+
Chr1	216270	216444	ID=263	+
Chr1	216560	216711	ID=264	+
Chr1	218698	218819	ID=265	+
Chr1	218891	219024	ID=266	+
Chr1	219179	219281	ID=267	+
Chr1	220610	220766	ID=268	+
Chr1	220887	221138	ID=269	+
Chr1	223352	224027	ID=270	+
Chr1	224192	224315	ID=271	+
Chr1	227339	227397	ID=272	+
Chr1	227502	227901	ID=273	+
Chr1	228065	228219	ID=274	+
Chr1	228220	228253	ID=275	+
Chr1	228326	228466	ID=276	+
Chr1	228467	228468	ID=277	+
Chr1	238199	238342	ID=278	+
Chr1	238497	238591	ID=279	+
Chr1	239326	239348	ID=280	+
Chr1	242917	243280	ID=281	+
Chr1	245699	245949	ID=282	+
Chr1	247901	248109	ID=283	+
Chr1	252214	252371	ID=284	+
Chr1	252442	252600	ID=285	+
Chr1	252680	253077	ID=286	+
Chr1	253103	253242	ID=287	+
Chr1	253243	253382	ID=288	+
Chr1	253383	253395	ID=289	+
Chr1	253618	253730	ID=290	+
Chr1	253784	253873	ID=291	+
Chr1	254723	255071	ID=292	+
Chr1	255324	255449	ID=293	+
Chr1	255490	255605	ID=294	+
Chr1	255694	255849	ID=295	+
Chr1	258258	258483	ID=296	+
Chr1	258484	258716	ID=297	+
Chr1	258737	258738	ID=298	+
Chr1	258739	258742	ID=299	+
Chr1	258743	259243	ID=300	+
Chr1	259244	259244	ID=301	+
Chr1	259358	259365	ID=302	+
Chr1	259366	259551	ID=303	+
Chr1	259638	259928	ID=304	+
Chr1	260370	260460	ID=305	+
Chr1	261615	261748	ID=306	+
Chr1	261952	262030	ID=307	+
Chr1	266603	266615	ID=308	+
Chr1	266616	266714	ID=309	+
Chr1	266715	266968	ID=310	+
Chr1	266969	266993	ID=311	+
Chr1	267135	267276	ID=312	+
Chr1	267314	267381	ID=313	+
Chr1	267478	267490	ID=314	+
Chr1	267552	267650	ID=315	+
Chr1	267848	268015	ID=316	+
Chr1	268047	268101	ID=317	+
Chr1	268166	268797	ID=318	+
Chr1	268861	268872	ID=319	+
Chr1	271654	272076	ID=320	+
Chr1	285552	285591	ID=321	+
Chr1	285894	286161	ID=322	+
Chr1	286162	286741	ID=323	+
Chr1	286759	287454	ID=324	+
Chr1	303373	303381	ID=325	+
Chr1	303382	303452	ID=326	+
Chr1	303622	303774	ID=327	+
Chr1	303822	303975	ID=328	+
Chr1	304331	304471	ID=329	+
Chr1	304472	304487	ID=330	+
Chr1	310315	310411	ID=331	+
Chr1	310445	310510	ID=332	+
Chr1	310588	310643	ID=333	+
Chr1	310644	310769	ID=334	+
Chr1	310772	310785	ID=335	+
Chr1	310786	310806	ID=336	+
Chr1	310807	310913	ID=337	+
Chr1	311093	311195	ID=338	+
Chr1	311583	311725	ID=339	+
Chr1	312359	312449	ID=340	+
Chr1	312517	312675	ID=341	+
Chr1	313127	313341	ID=342	+
Chr1	313434	313562	ID=343	+
Chr1	314011	314319	ID=344	+
Chr1	315476	315783	ID=345	+
Chr1	321748	321845	ID=346	+
Chr1	322058	322189	ID=347	+
Chr1	322500	322761	ID=348	+
Chr1	322834	323026	ID=349	+
Chr1	323395	323497	ID=350	+
Chr1	323630	323790	ID=351	+
Chr1	324331	324340	ID=352	+
Chr1	324903	325194	ID=353	+
Chr1	325315	325492	ID=354	+
Chr1	325597	325881	ID=355	+
Chr1	325970	326050	ID=356	+
Chr1	326729	326901	ID=357	+
Chr1	327111	327125	ID=358	+
Chr1	327133	327265	ID=359	+
Chr1	337266	337605	ID=360	+
Chr1	337606	337705	ID=361	+
Chr1	338471	338600	ID=362	+
Chr1	338695	338857	ID=363	+
Chr1	338948	339096	ID=364	+
Chr1	339164	339345	ID=365	+
Chr1	344527	344574	ID=366	+
Chr1	344578	344670	ID=367	+
Chr1	344671	344829	ID=368	+
Chr1	345760	345764	ID=369	+
Chr1	345969	346000	ID=370	+
Chr1	346004	346132	ID=371	+
Chr1	346179	346340	ID=372	+
Chr1	346583	346673	ID=373	+
Chr1	346784	346846	ID=374	+
Chr1	346964	347038	ID=375	+
Chr1	347155	347241	ID=376	+
Chr1	347287	347401	ID=377	+
Chr1	347446	347605	ID=378	+
Chr1	349669	349980	ID=379	+
Chr1	350003	350040	ID=380	+
Chr1	354288	354373	ID=381	+
Chr1	354807	355012	ID=382	+
Chr1	356233	356445	ID=383	+
Chr1	356478	356508	ID=384	+
Chr1	356526	356684	ID=385	+
Chr1	356741	356840	ID=386	+
Chr1	357436	357557	ID=387	+
Chr1	357986	358119	ID=388	+
Chr1	358914	359017	ID=389	+
Chr1	359057	359077	ID=390	+
Chr1	359097	359176	ID=391	+
Chr1	360415	360496	ID=392	+
Chr1	360610	360800	ID=393	+
Chr1	361038	361100	ID=394	+
Chr1	361104	361387	ID=395	+
Chr1	361815	361878	ID=396	+
Chr1	362691	362900	ID=397	+
Chr1	363028	363224	ID=398	+
Chr1	370413	370499	ID=399	+
Chr1	370641	370709	ID=400	+
Chr1	370812	371001	ID=401	+
Chr1	371182	371263	ID=402	+
Chr1	371317	371546	ID=403	+
Chr1	371779	371878	ID=404	+
Chr1	371879	371880	ID=405	+
Chr1	371952	372148	ID=406	+
Chr1	372149	372354	ID=407	+
Chr1	372355	372494	ID=408	+
Chr1	382351	382548	ID=409	+
Chr1	383026	383257	ID=410	+
Chr1	383258	383288	ID=411	+
Chr1	383345	383525	ID=412	+
Chr1	383526	383592	ID=413	+
Chr1	383698	384259	ID=414	+
Chr1	384294	384435	ID=415	+
Chr1	384498	384706	ID=416	+
Chr1	384759	384893	ID=417	+
Chr1	385383	385599	ID=418	+
Chr1	386724	386817	ID=419	+
Chr1	387497	387645	ID=420	+
Chr1	387646	387649	ID=421	+
Chr1	387714	387736	ID=422	+
Chr1	387737	388112	ID=423	+
Chr1	388482	388576	ID=424	+
Chr1	388674	388764	ID=425	+
Chr1	388765	388770	ID=426	+
Chr1	392868	393088	ID=427	+
Chr1	393430	393599	ID=428	+
Chr1	393652	393700	ID=429	+
Chr1	394442	394609	ID=430	+
Chr1	394782	394808	ID=431	+
Chr1	394809	394921	ID=432	+
Chr1	395386	395452	ID=433	+
Chr1	395595	395796	ID=434	+
Chr1	395929	395991	ID=435	+
Chr1	395992	396012	ID=436	+
Chr1	396391	396458	ID=437	+
Chr1	400814	400878	ID=438	+
Chr1	409438	409525	ID=439	+
Chr1	409526	409687	ID=440	+
Chr1	409744	409974	ID=441	+
Chr1	409975	410041	ID=442	+
Chr1	410042	410237	ID=443	+
Chr1	410263	410325	ID=444	+
Chr1	410378	410424	ID=445	+
Chr1	410427	410634	ID=446	+
Chr1	410704	410770	ID=447	+
Chr1	410867	411030	ID=448	+
Chr1	414104	414235	ID=449	+
Chr1	414384	414458	ID=450	+
Chr1	414556	414690	ID=451	+
Chr1	414773	414987	ID=452	+
Chr1	416069	416381	ID=453	+
Chr1	416949	417107	ID=454	+
Chr1	417216	417285	ID=455	+
Chr1	417338	417427	ID=456	+
Chr1	417452	417538	ID=457	+
Chr1	417893	417991	ID=458	+
Chr1	418474	418569	ID=459	+
Chr1	418648	418809	ID=460	+
Chr1	419167	419253	ID=461	+
Chr1	419802	419882	ID=462	+
Chr1	420497	420691	ID=463	+
Chr1	420805	421039	ID=464	+
Chr1	421206	421322	ID=465	+
Chr1	425669	425895	ID=466	+
Chr1	425977	426190	ID=467	+
Chr1	426208	426315	ID=468	+
Chr1	426714	426837	ID=469	+
Chr1	427345	427455	ID=470	+
Chr1	427456	427476	ID=471	+
Chr1	427545	427728	ID=472	+
Chr1	428042	428152	ID=473	+
Chr1	428230	428353	ID=474	+
Chr1	429205	429367	ID=475	+
Chr1	429805	429862	ID=476	+
Chr1	429955	430136	ID=477	+
Chr1	430209	430269	ID=478	+
Chr1	430373	430490	ID=479	+
Chr1	430912	431213	ID=480	+
Chr1	431708	431833	ID=481	+
Chr1	432559	432612	ID=482	+
Chr1	432634	432675	ID=483	+
Chr1	433834	434189	ID=484	+
Chr1	434256	434424	ID=485	+
Chr1	436737	436853	ID=486	+
Chr1	436933	437128	ID=487	+
Chr1	437203	437316	ID=488	+
Chr1	437376	437481	ID=489	+
Chr1	437622	437748	ID=490	+
Chr1	437838	438004	ID=491	+
Chr1	438005	438011	ID=492	+
Chr1	438093	438182	ID=493	+
Chr1	438332	438440	ID=494	+
Chr1	440064	440157	ID=495	+
Chr1	440370	440462	ID=496	+
Chr1	440601	440661	ID=497	+
Chr1	441457	441549	ID=498	+
Chr1	441645	441714	ID=499	+
Chr1	442478	442559	ID=500	+
Chr1	442618	442828	ID=501	+
Chr1	442841	442888	ID=502	+
Chr1	442948	443314	ID=503	+
Chr1	443395	443496	ID=504	+
Chr1	447052	447122	ID=505	+
Chr1	447151	447167	ID=506	+
Chr1	447187	447271	ID=507	+
Chr1	448805	448966	ID=508	+
Chr1	449000	449122	ID=509	+
Chr1	450791	450898	ID=510	+
Chr1	451652	451781	ID=511	+
Chr1	454159	454278	ID=512	+
Chr1	454365	454472	ID=513	+
Chr1	457065	457210	ID=514	+
Chr1	457356	457462	ID=515	+
Chr1	458061	458163	ID=516	+
Chr1	458164	458200	ID=517	+
Chr1	458215	458274	ID=518	+
Chr1	462869	463391	ID=519	+
Chr1	463392	464107	ID=520	+
Chr1	464121	464284	ID=521	+
Chr1	470674	470808	ID=522	+
Chr1	471185	471277	ID=523	+
Chr1	471370	471445	ID=524	+
Chr1	471527	471674	ID=525	+
Chr1	471730	471797	ID=526	+
Chr1	471911	472003	ID=527	+
Chr1	472083	472152	ID=528	+
Chr1	472385	472461	ID=529	+
Chr1	472561	472644	ID=530	+
Chr1	472731	472732	ID=531	+
Chr1	472733	472735	ID=532	+
Chr1	472736	472856	ID=533	+
Chr1	473408	473517	ID=534	+
Chr1	474551	474617	ID=535	+
Chr1	475415	475595	ID=536	+
Chr1	475831	476030	ID=537	+
Chr1	476413	476532	ID=538	+
Chr1	476664	476846	ID=539	+
Chr1	477418	477493	ID=540	+
Chr1	477574	477660	ID=541	+
Chr1	481669	481670	ID=542	+
Chr1	481671	481731	ID=543	+
Chr1	481814	482033	ID=544	+
Chr1	483128	483244	ID=545	+
Chr1	483319	483376	ID=546	+
Chr1	483536	483621	ID=547	+
Chr1	483938	484179	ID=548	+
Chr1	485258	485336	ID=549	+
Chr1	485390	485592	ID=550	+
Chr1	485593	485889	ID=551	+
Chr1	486181	486225	ID=552	+
Chr1	486226	486636	ID=553	+
Chr1	486784	486820	ID=554	+
Chr1	487959	488034	ID=555	+
Chr1	488035	488110	ID=556	+
Chr1	488289	488445	ID=557	+
Chr1	488591	488718	ID=558	+
Chr1	488748	488807	ID=559	+
Chr1	488825	489030	ID=560	+
Chr1	489230	489416	ID=561	+
Chr1	489543	489851	ID=562	+
Chr1	489852	489884	ID=563	+
Chr1	489908	489934	ID=564	+
Chr1	489935	490285	ID=565	+
Chr1	490361	490416	ID=566	+
Chr1	490860	491082	ID=567	+
Chr1	492453	492556	ID=568	+
Chr1	492796	492871	ID=569	+
Chr1	493032	493200	ID=570	+
Chr1	493548	493626	ID=571	+
Chr1	493814	493865	ID=572	+
Chr1	493866	493926	ID=573	+
Chr1	494211	494263	ID=574	+
Chr1	494693	494788	ID=575	+
Chr1	495085	495210	ID=576	+
Chr1	497607	497970	ID=577	+
Chr1	498251	498402	ID=578	+
Chr1	502069	502322	ID=579	+
Chr1	502430	502672	ID=580	+
Chr1	503157	504175	ID=581	+
Chr1	504806	505045	ID=582	+
Chr1	505089	505297	ID=583	+
Chr1	506781	507011	ID=584	+
Chr1	507012	507270	ID=585	+
Chr1	507271	507273	ID=586	+
Chr1	507380	507460	ID=587	+
Chr1	507490	507494	ID=588	+
Chr1	507523	507767	ID=589	+
Chr1	507774	507797	ID=590	+
Chr1	507823	507836	ID=591	+
Chr1	507853	507897	ID=592	+
Chr1	509439	509514	ID=593	+
Chr1	509537	509619	ID=594	+
Chr1	509677	509742	ID=595	+
Chr1	517286	517724	ID=596	+
Chr1	519097	519133	ID=597	+
Chr1	519758	519815	ID=598	+
Chr1	519876	520002	ID=599	+
Chr1	520915	521481	ID=600	+
Chr1	521482	521879	ID=601	+
Chr1	531232	531241	ID=602	+
Chr1	531265	531275	ID=603	+
Chr1	532234	532488	ID=604	+
Chr1	532979	533151	ID=605	+
Chr1	533619	533846	ID=606	+
Chr1	534334	534397	ID=607	+
Chr1	534398	534399	ID=608	+
Chr1	534525	534811	ID=609	+
Chr1	535349	535457	ID=610	+
Chr1	535528	535642	ID=611	+
Chr1	536092	536127	ID=612	+
Chr1	537197	537330	ID=613	+
Chr1	537662	537845	ID=614	+
Chr1	537951	538091	ID=615	+
Chr1	538107	538109	ID=616	+
Chr1	538171	538247	ID=617	+
Chr1	538512	538662	ID=618	+
Chr1	538747	539164	ID=619	+
Chr1	539251	539347	ID=620	+
Chr1	539348	539600	ID=621	+
Chr1	539702	539801	ID=622	+
Chr1	540016	540083	ID=623	+
Chr1	540200	540459	ID=624	+
Chr1	544586	544632	ID=625	+
Chr1	544744	544808	ID=626	+
Chr1	544809	545163	ID=627	+
Chr1	545200	545559	ID=628	+
Chr1	545560	545602	ID=629	+
Chr1	545688	545761	ID=630	+
Chr1	545788	545826	ID=631	+
Chr1	545902	545943	ID=632	+
Chr1	545944	545985	ID=633	+
Chr1	546702	546784	ID=634	+
Chr1	546785	546797	ID=635	+
Chr1	546863	546927	ID=636	+
Chr1	547158	547227	ID=637	+
Chr1	547315	547463	ID=638	+
Chr1	547464	547544	ID=639	+
Chr1	547545	547668	ID=640	+
Chr1	547750	547829	ID=641	+
Chr1	547830	547834	ID=642	+
Chr1	547836	547848	ID=643	+
Chr1	547850	547925	ID=644	+
Chr1	548055	548425	ID=645	+
Chr1	548452	548593	ID=646	+
Chr1	548678	548766	ID=647	+
Chr1	553680	553781	ID=648	+
Chr1	554038	554135	ID=649	+
Chr1	554163	554259	ID=650	+
Chr1	554681	554773	ID=651	+
Chr1	554872	554968	ID=652	+
Chr1	555419	555659	ID=653	+
Chr1	564923	564994	ID=654	+
Chr1	565189	565273	ID=655	+
Chr1	571252	571341	ID=656	+
Chr1	571690	571816	ID=657	+
Chr1	571844	571862	ID=658	+
Chr1	571879	571995	ID=659	+
Chr1	571996	572006	ID=660	+
Chr1	573329	573481	ID=661	+
Chr1	573482	573650	ID=662	+
Chr1	573651	574132	ID=663	+
Chr1	574133	574238	ID=664	+
Chr1	574239	574307	ID=665	+
Chr1	582717	582797	ID=666	+
Chr1	583178	583560	ID=667	+
Chr1	583561	583562	ID=668	+
Chr1	584053	584143	ID=669	+
Chr1	584209	584278	ID=670	+
Chr1	584341	584383	ID=671	+
Chr1	584405	584481	ID=672	+
Chr1	584528	584651	ID=673	+
Chr1	584803	584815	ID=674	+
Chr1	589442	589543	ID=675	+
Chr1	589970	590114	ID=676	+
Chr1	590256	590461	ID=677	+
Chr1	590955	591089	ID=678	+
Chr1	591156	591348	ID=679	+
Chr1	591429	591748	ID=680	+
Chr1	592427	592716	ID=681	+
Chr1	592813	593264	ID=682	+
Chr1	593265	593395	ID=683	+
Chr1	593396	593420	ID=684	+
Chr1	593496	593564	ID=685	+
Chr1	593565	593725	ID=686	+
Chr1	593726	593734	ID=687	+
Chr1	593784	593817	ID=688	+
Chr1	593818	593822	ID=689	+
Chr1	593907	594031	ID=690	+
Chr1	594032	594064	ID=691	+
Chr1	594065	594070	ID=692	+
Chr1	594071	594130	ID=693	+
Chr1	595677	596856	ID=694	+
Chr1	606146	607307	ID=695	+
Chr1	607308	607347	ID=696	+
Chr1	607348	607366	ID=697	+
Chr1	612802	613064	ID=698	+
Chr1	613065	613140	ID=699	+
Chr1	613327	613475	ID=700	+
Chr1	613483	613522	ID=701	+
Chr1	613554	613564	ID=702	+
Chr1	613806	613920	ID=703	+
Chr1	613944	614278	ID=704	+
Chr1	615683	615762	ID=705	+
Chr1	615792	615927	ID=706	+
Chr1	615928	615930	ID=707	+
Chr1	615952	616089	ID=708	+
Chr1	616090	616102	ID=709	+
Chr1	616153	616172	ID=710	+
Chr1	616198	616414	ID=711	+
Chr1	616415	616532	ID=712	+
Chr1	616533	616927	ID=713	+
Chr1	616928	616931	ID=714	+
Chr1	616973	617029	ID=715	+
Chr1	617030	617073	ID=716	+
Chr1	617074	617136	ID=717	+
Chr1	617137	617232	ID=718	+
Chr1	621140	621177	ID=719	+
Chr1	621575	621859	ID=720	+
Chr1	621915	622167	ID=721	+
Chr1	622217	622625	ID=722	+
Chr1	622727	622762	ID=723	+
Chr1	622915	623014	ID=724	+
Chr1	623124	623233	ID=725	+
Chr1	623277	623532	ID=726	+
Chr1	624745	624967	ID=727	+
Chr1	636574	637103	ID=728	+
Chr1	637441	637564	ID=729	+
Chr1	637663	638003	ID=730	+
Chr1	638053	638328	ID=731	+
Chr1	638373	638679	ID=732	+
Chr1	638901	638964	ID=733	+
Chr1	638965	639050	ID=734	+
Chr1	639051	639333	ID=735	+
Chr1	639830	639979	ID=736	+
Chr1	640333	640620	ID=737	+
Chr1	640795	640898	ID=738	+
Chr1	640899	641009	ID=739	+
Chr1	641010	641015	ID=740	+
Chr1	641118	641208	ID=741	+
Chr1	646199	646280	ID=742	+
Chr1	646366	646499	ID=743	+
Chr1	646636	646729	ID=744	+
Chr1	652747	652770	ID=745	+
Chr1	652771	653271	ID=746	+
Chr1	653272	653273	ID=747	+
Chr1	653681	654369	ID=748	+
Chr1	656869	657125	ID=749	+
Chr1	657126	657718	ID=750	+
Chr1	657736	658053	ID=751	+
Chr1	669704	670005	ID=752	+
Chr1	689111	689256	ID=753	+
Chr1	689257	689542	ID=754	+
Chr1	689543	689550	ID=755	+
Chr1	689551	689658	ID=756	+
Chr1	689723	690024	ID=757	+
Chr1	690482	690793	ID=758	+
Chr1	707803	707888	ID=759	+
Chr1	710731	710991	ID=760	+
Chr1	711060	711156	ID=761	+
Chr1	711409	711472	ID=762	+
Chr1	711565	711608	ID=763	+
Chr1	712497	712536	ID=764	+
Chr1	712611	712671	ID=765	+
Chr1	713770	713845	ID=766	+
Chr1	714262	714428	ID=767	+
Chr1	715189	715246	ID=768	+
Chr1	715681	715734	ID=769	+
Chr1	716233	716333	ID=770	+
Chr1	716381	716461	ID=771	+
Chr1	716531	716544	ID=772	+
Chr1	716545	716623	ID=773	+
Chr1	717402	717408	ID=774	+
Chr1	717416	717475	ID=775	+
Chr1	717580	717630	ID=776	+
Chr1	717758	717826	ID=777	+
Chr1	725105	725107	ID=778	+
Chr1	725108	725126	ID=779	+
Chr1	725127	725133	ID=780	+
Chr1	725134	725139	ID=781	+
Chr1	725140	725143	ID=782	+
Chr1	725144	725158	ID=783	+
Chr1	725159	725209	ID=784	+
Chr1	725210	725228	ID=785	+
Chr1	725229	725276	ID=786	+
Chr1	729155	729223	ID=787	+
Chr1	729263	729378	ID=788	+
Chr1	729841	729870	ID=789	+
Chr1	731191	731295	ID=790	+
Chr1	732189	732271	ID=791	+
Chr1	732794	732848	ID=792	+
Chr1	732849	732874	ID=793	+
Chr1	734234	734342	ID=794	+
Chr1	734424	734523	ID=795	+
Chr1	734611	734674	ID=796	+
Chr1	742487	742525	ID=797	+
Chr1	742546	742768	ID=798	+
Chr1	742769	743957	ID=799	+
Chr1	743984	744438	ID=800	+
Chr1	744555	744578	ID=801	+
Chr1	744659	745268	ID=802	+
Chr1	745579	745612	ID=803	+
Chr1	745925	745947	ID=804	+
Chr1	745948	746020	ID=805	+
Chr1	746053	746120	ID=806	+
Chr1	746121	746224	ID=807	+
Chr1	751982	751996	ID=808	+
Chr1	751997	752277	ID=809	+
Chr1	753485	753848	ID=810	+
Chr1	754080	754363	ID=811	+
Chr1	754364	754379	ID=812	+
Chr1	754380	754438	ID=813	+
Chr1	754439	754463	ID=814	+
Chr1	754464	754533	ID=815	+
Chr1	754534	754562	ID=816	+
Chr1	754563	754637	ID=817	+
Chr1	754681	754683	ID=818	+
Chr1	754684	754688	ID=819	+
Chr1	754689	754930	ID=820	+
Chr1	754968	755822	ID=821	+
Chr1	755854	755869	ID=822	+
Chr1	755870	756111	ID=823	+
Chr1	756195	756205	ID=824	+
Chr1	756206	756352	ID=825	+
Chr1	758036	758118	ID=826	+
Chr1	758166	758210	ID=827	+
Chr1	758940	759115	ID=828	+
Chr1	759176	759301	ID=829	+
Chr1	759748	759801	ID=830	+
Chr1	759855	759972	ID=831	+
Chr1	760259	760322	ID=832	+
Chr1	760419	760537	ID=833	+
Chr1	764259	764261	ID=834	+
Chr1	764262	764264	ID=835	+
Chr1	764267	764642	ID=836	+
Chr1	765768	765918	ID=837	+
Chr1	766011	766079	ID=838	+
Chr1	766201	766370	ID=839	+
Chr1	766694	766724	ID=840	+
Chr1	766739	766860	ID=841	+
Chr1	766892	766915	ID=842	+
Chr1	766964	766975	ID=843	+
Chr1	766976	767082	ID=844	+
Chr1	767083	767083	ID=845	+
Chr1	775539	775699	ID=846	+
Chr1	775926	776078	ID=847	+
Chr1	776454	776614	ID=848	+
Chr1	777667	777795	ID=849	+
Chr1	777977	778027	ID=850	+
Chr1	784717	784971	ID=851	+
Chr1	784974	785072	ID=852	+
Chr1	785075	785433	ID=853	+
Chr1	787049	787515	ID=854	+
Chr1	787548	787569	ID=855	+
Chr1	788633	788760	ID=856	+
Chr1	789680	789782	ID=857	+
Chr1	790807	790841	ID=858	+
Chr1	801847	801968	ID=859	+
Chr1	802384	802473	ID=860	+
Chr1	802533	802736	ID=861	+
Chr1	802937	803124	ID=862	+
Chr1	809189	809306	ID=863	+
Chr1	809307	809327	ID=864	+
Chr1	809374	809437	ID=865	+
Chr1	810073	810159	ID=866	+
Chr1	810615	810766	ID=867	+
Chr1	810767	810769	ID=868	+
Chr1	810774	810788	ID=869	+
Chr1	810835	810879	ID=870	+
Chr1	810880	810896	ID=871	+
Chr1	810931	810950	ID=872	+
Chr1	810987	811035	ID=873	+
Chr1	811041	811145	ID=874	+
Chr1	814919	815054	ID=875	+
Chr1	818836	818918	ID=876	+
Chr1	819254	819497	ID=877	+
Chr1	819629	819716	ID=878	+
Chr1	819717	819727	ID=879	+
Chr1	820028	820071	ID=880	+
Chr1	820237	820294	ID=881	+
Chr1	823032	823209	ID=882	+
Chr1	832347	832426	ID=883	+
Chr1	833722	833825	ID=884	+
Chr1	834051	834129	ID=885	+
Chr1	834672	834772	ID=886	+
Chr1	834795	834876	ID=887	+
Chr1	834877	835020	ID=888	+
Chr1	835997	836121	ID=889	+
Chr1	836337	836397	ID=890	+
Chr1	836398	836435	ID=891	+
Chr1	837254	837382	ID=892	+
Chr1	837477	837525	ID=893	+
Chr1	837526	837563	ID=894	+
Chr1	837603	837753	ID=895	+
Chr1	837754	837869	ID=896	+
Chr1	838350	838410	ID=897	+
Chr1	839926	840031	ID=898	+
Chr1	841198	841362	ID=899	+
Chr1	844589	844634	ID=900	+
Chr1	845128	845201	ID=901	+
Chr1	849496	849528	ID=902	+
Chr1	849529	849539	ID=903	+
Chr1	849540	849788	ID=904	+
Chr1	849810	850095	ID=905	+
Chr1	850096	850152	ID=906	+
Chr1	854480	854679	ID=907	+
Chr1	854693	855072	ID=908	+
Chr1	855161	855484	ID=909	+
Chr1	856113	856348	ID=910	+
Chr1	856500	856596	ID=911	+
Chr1	859395	859622	ID=912	+
Chr1	860414	860549	ID=913	+
Chr1	860550	860573	ID=914	+
Chr1	860664	860723	ID=915	+
Chr1	864951	865045	ID=916	+
Chr1	866408	866630	ID=917	+
Chr1	866681	866738	ID=918	+
Chr1	866739	866918	ID=919	+
Chr1	866946	867209	ID=920	+
Chr1	877883	877945	ID=921	+
Chr1	883914	884017	ID=922	+
Chr1	887046	887180	ID=923	+
Chr1	889329	889490	ID=924	+
Chr1	890555	890735	ID=925	+
Chr1	892133	892215	ID=926	+
Chr1	895033	895202	ID=927	+
Chr1	895913	896153	ID=928	+
Chr1	896173	896233	ID=929	+
Chr1	896438	896582	ID=930	+
Chr1	897220	897390	ID=931	+
Chr1	897434	897588	ID=932	+
Chr1	898650	898709	ID=933	+
Chr1	898722	898768	ID=934	+
Chr1	898839	898884	ID=935	+
Chr1	898935	899056	ID=936	+
Chr1	903309	903418	ID=937	+
Chr1	903517	903651	ID=938	+
Chr1	905999	906056	ID=939	+
Chr1	906166	906239	ID=940	+
Chr1	906403	906514	ID=941	+
Chr1	907235	907309	ID=942	+
Chr1	907410	907540	ID=943	+
Chr1	908576	908588	ID=944	+
Chr1	912961	913143	ID=945	+
Chr1	913199	913257	ID=946	+
Chr1	913458	913630	ID=947	+
Chr1	913739	913946	ID=948	+
Chr1	914034	914086	ID=949	+
Chr1	915420	915428	ID=950	+
Chr1	915429	915473	ID=951	+
Chr1	915474	915483	ID=952	+
Chr1	915484	915508	ID=953	+
Chr1	915509	915525	ID=954	+
Chr1	915526	915561	ID=955	+
Chr1	915562	915579	ID=956	+
Chr1	915628	915652	ID=957	+
Chr1	915653	915655	ID=958	+
Chr1	915656	915689	ID=959	+
Chr1	915738	915748	ID=960	+
Chr1	915749	915768	ID=961	+
Chr1	920999	921086	ID=962	+
Chr1	921898	921989	ID=963	+
Chr1	922341	922434	ID=964	+
Chr1	922504	922575	ID=965	+
Chr1	922894	923070	ID=966	+
Chr1	923124	923186	ID=967	+
Chr1	923316	923383	ID=968	+
Chr1	924148	924326	ID=969	+
Chr1	924367	924488	ID=970	+
Chr1	924547	924640	ID=971	+
Chr1	925447	925535	ID=972	+
Chr1	925603	925687	ID=973	+
Chr1	926467	926523	ID=974	+
Chr1	926591	926695	ID=975	+
Chr1	927261	927402	ID=976	+
Chr1	927489	927658	ID=977	+
Chr1	927727	927800	ID=978	+
Chr1	928201	928355	ID=979	+
Chr1	928519	928598	ID=980	+
Chr1	930866	931359	ID=981	+
Chr1	931360	931364	ID=982	+
Chr1	931365	931375	ID=983	+
Chr1	931376	931686	ID=984	+
Chr1	935323	935357	ID=985	+
Chr1	942781	942924	ID=986	+
Chr1	943035	943190	ID=987	+
Chr1	943277	943764	ID=988	+
Chr1	943766	943816	ID=989	+
Chr1	944206	944290	ID=990	+
Chr1	944488	944657	ID=991	+
Chr1	944921	944983	ID=992	+
Chr1	944984	945001	ID=993	+
Chr1	945069	945198	ID=994	+
Chr1	945512	945626	ID=995	+
Chr1	945792	945908	ID=996	+
Chr1	961393	961570	ID=997	+
Chr1	961910	963278	ID=998	+
Chr1	963389	963454	ID=999	+
Chr1	963566	963748	ID=1000	+
Chr1	963749	963769	ID=1001	+
Chr1	964644	964649	ID=1002	+
Chr1	973258	973419	ID=1003	+
Chr1	975098	975262	ID=1004	+
Chr1	975263	975309	ID=1005	+
Chr1	979635	979823	ID=1006	+
Chr1	980734	980834	ID=1007	+
Chr1	980835	981035	ID=1008	+
Chr1	981799	981929	ID=1009	+
Chr1	982394	982468	ID=1010	+
Chr1	982569	982664	ID=1011	+
Chr1	987192	987424	ID=1012	+
Chr1	987620	987723	ID=1013	+
Chr1	987724	987739	ID=1014	+
Chr1	988086	988212	ID=1015	+
Chr1	988731	988802	ID=1016	+
Chr1	988975	989071	ID=1017	+
Chr1	989154	989302	ID=1018	+
Chr1	990073	990152	ID=1019	+
Chr1	990263	990359	ID=1020	+
Chr1	990579	990626	ID=1021	+
Chr1	990732	990778	ID=1022	+
Chr1	997886	998027	ID=1023	+
Chr1	998186	998224	ID=1024	+
Chr1	998225	998421	ID=1025	+
Chr1	998451	998850	ID=1026	+
Chr1	998871	999324	ID=1027	+
Chr1	999344	999658	ID=1028	+
Chr1	1006004	1006109	ID=1029	+
Chr1	1006187	1006291	ID=1030	+
Chr1	1006294	1006295	ID=1031	+
Chr1	1007069	1007196	ID=1032	+
Chr1	1008010	1008214	ID=1033	+
Chr1	1008305	1008495	ID=1034	+
Chr1	1008694	1008836	ID=1035	+
Chr1	1008967	1009177	ID=1036	+
Chr1	1011335	1011607	ID=1037	+
Chr1	1011676	1011755	ID=1038	+
Chr1	1011840	1011983	ID=1039	+
Chr1	1012070	1012244	ID=1040	+
Chr1	1012287	1012470	ID=1041	+
Chr1	1012638	1012733	ID=1042	+
Chr1	1012735	1012756	ID=1043	+
Chr1	1012846	1013082	ID=1044	+
Chr1	1013168	1013331	ID=1045	+
Chr1	1013334	1013417	ID=1046	+
Chr1	1013418	1013566	ID=1047	+
Chr1	1013813	1013919	ID=1048	+
Chr1	1018074	1018128	ID=1049	+
Chr1	1018355	1018368	ID=1050	+
Chr1	1018369	1018372	ID=1051	+
Chr1	1018373	1018455	ID=1052	+
Chr1	1018456	1018863	ID=1053	+
Chr1	1019311	1019549	ID=1054	+
Chr1	1019550	1019554	ID=1055	+
Chr1	1019639	1019777	ID=1056	+
Chr1	1020109	1020183	ID=1057	+
Chr1	1020184	1020453	ID=1058	+
Chr1	1020625	1020877	ID=1059	+
Chr1	1021011	1021207	ID=1060	+
Chr1	1021234	1021329	ID=1061	+
Chr1	1021330	1021366	ID=1062	+
Chr1	1026546	1026627	ID=1063	+
Chr1	1027288	1027415	ID=1064	+
Chr1	1027527	1027538	ID=1065	+
Chr1	1027539	1027649	ID=1066	+
Chr1	1027712	1027712	ID=1067	+
Chr1	1027713	1027714	ID=1068	+
Chr1	1027715	1027725	ID=1069	+
Chr1	1027726	1027798	ID=1070	+
Chr1	1027817	1027830	ID=1071	+
Chr1	1027831	1027878	ID=1072	+
Chr1	1027879	1027914	ID=1073	+
Chr1	1027915	1027961	ID=1074	+
Chr1	1028551	1028685	ID=1075	+
Chr1	1028804	1028940	ID=1076	+
Chr1	1041084	1041422	ID=1077	+
Chr1	1041423	1041441	ID=1078	+
Chr1	1041442	1042434	ID=1079	+
Chr1	1042469	1043056	ID=1080	+
Chr1	1043131	1043435	ID=1081	+
Chr1	1043436	1043451	ID=1082	+
Chr1	1043480	1043512	ID=1083	+
Chr1	1043532	1043666	ID=1084	+
Chr1	1043688	1043792	ID=1085	+
Chr1	1047433	1047435	ID=1086	+
Chr1	1064128	1064233	ID=1087	+
Chr1	1064377	1064458	ID=1088	+
Chr1	1064609	1064709	ID=1089	+
Chr1	1064815	1064931	ID=1090	+
Chr1	1065013	1065131	ID=1091	+
Chr1	1066091	1066173	ID=1092	+
Chr1	1066221	1066324	ID=1093	+
Chr1	1066517	1066593	ID=1094	+
Chr1	1068216	1068613	ID=1095	+
Chr1	1068631	1068930	ID=1096	+
Chr1	1068957	1069000	ID=1097	+
Chr1	1069058	1069147	ID=1098	+
Chr1	1069186	1069300	ID=1099	+
Chr1	1069301	1069743	ID=1100	+
Chr1	1069744	1069764	ID=1101	+
Chr1	1069946	1070117	ID=1102	+
Chr1	1070654	1071286	ID=1103	+
Chr1	1071287	1071364	ID=1104	+
Chr1	1071368	1071391	ID=1105	+
Chr1	1071392	1071470	ID=1106	+
Chr1	1071471	1072998	ID=1107	+
Chr1	1085074	1085083	ID=1108	+
Chr1	1089321	1089449	ID=1109	+
Chr1	1089989	1090103	ID=1110	+
Chr1	1090203	1090382	ID=1111	+
Chr1	1090577	1090713	ID=1112	+
Chr1	1091111	1091214	ID=1113	+
Chr1	1091338	1091730	ID=1114	+
Chr1	1091908	1092023	ID=1115	+
Chr1	1092032	1092120	ID=1116	+
Chr1	1092214	1092306	ID=1117	+
Chr1	1093001	1093077	ID=1118	+
Chr1	1093106	1093253	ID=1119	+
Chr1	1093350	1093748	ID=1120	+
Chr1	1093754	1093995	ID=1121	+
Chr1	1102171	1102312	ID=1122	+
Chr1	1102385	1102467	ID=1123	+
Chr1	1107835	1108011	ID=1124	+
Chr1	1108686	1108763	ID=1125	+
Chr1	1108920	1108953	ID=1126	+
Chr1	1109020	1109024	ID=1127	+
Chr1	1109025	1109138	ID=1128	+
Chr1	1110069	1110193	ID=1129	+
Chr1	1117649	1117782	ID=1130	+
Chr1	1117905	1118020	ID=1131	+
Chr1	1118436	1118499	ID=1132	+
Chr1	1118814	1118890	ID=1133	+
Chr1	1119009	1119052	ID=1134	+
Chr1	1121711	1121871	ID=1135	+
Chr1	1121874	1121937	ID=1136	+
Chr1	1122022	1122188	ID=1137	+
Chr1	1122850	1123299	ID=1138	+
Chr1	1129675	1129869	ID=1139	+
Chr1	1130394	1130554	ID=1140	+
Chr1	1130622	1130778	ID=1141	+
Chr1	1130779	1130785	ID=1142	+
Chr1	1131186	1131314	ID=1143	+
Chr1	1131458	1131572	ID=1144	+
Chr1	1131622	1131713	ID=1145	+
Chr1	1131937	1132135	ID=1146	+
Chr1	1132331	1132518	ID=1147	+
Chr1	1132575	1132648	ID=1148	+
Chr1	1133233	1133424	ID=1149	+
Chr1	1133579	1133690	ID=1150	+
Chr1	1133752	1133843	ID=1151	+
Chr1	1133893	1133915	ID=1152	+
Chr1	1133916	1133971	ID=1153	+
Chr1	1134040	1134090	ID=1154	+
Chr1	1137394	1137462	ID=1155	+
Chr1	1137463	1137798	ID=1156	+
Chr1	1137824	1137933	ID=1157	+
Chr1	1137958	1138162	ID=1158	+
Chr1	1138163	1138284	ID=1159	+
Chr1	1142574	1142636	ID=1160	+
Chr1	1143285	1143491	ID=1161	+
Chr1	1146794	1147002	ID=1162	+
Chr1	1147003	1147009	ID=1163	+
Chr1	1147139	1147276	ID=1164	+
Chr1	1147805	1147899	ID=1165	+
Chr1	1148157	1148256	ID=1166	+
Chr1	1149558	1149668	ID=1167	+
Chr1	1150037	1150162	ID=1168	+
Chr1	1150713	1150822	ID=1169	+
Chr1	1151554	1151666	ID=1170	+
Chr1	1152406	1152509	ID=1171	+
Chr1	1153837	1153941	ID=1172	+
Chr1	1154058	1154119	ID=1173	+
Chr1	1154150	1154299	ID=1174	+
Chr1	1154372	1154458	ID=1175	+
Chr1	1154528	1154577	ID=1176	+
Chr1	1154578	1154723	ID=1177	+
Chr1	1162734	1162821	ID=1178	+
Chr1	1162972	1163118	ID=1179	+
Chr1	1163644	1163729	ID=1180	+
Chr1	1163804	1163960	ID=1181	+
Chr1	1164556	1164682	ID=1182	+
Chr1	1164719	1164863	ID=1183	+
Chr1	1164935	1165018	ID=1184	+
Chr1	1165092	1165172	ID=1185	+
Chr1	1165335	1165419	ID=1186	+
Chr1	1165688	1165811	ID=1187	+
Chr1	1166122	1166209	ID=1188	+
Chr1	1166271	1166447	ID=1189	+
Chr1	1166497	1166575	ID=1190	+
Chr1	1166665	1166776	ID=1191	+
Chr1	1167201	1167281	ID=1192	+
Chr1	1169538	1169605	ID=1193	+
Chr1	1169842	1169945	ID=1194	+
Chr1	1170028	1170145	ID=1195	+
Chr1	1170202	1170336	ID=1196	+
Chr1	1170337	1170480	ID=1197	+
Chr1	1170626	1170679	ID=1198	+
Chr1	1170749	1170883	ID=1199	+
Chr1	1170937	1171072	ID=1200	+
Chr1	1171450	1171575	ID=1201	+
Chr1	1171656	1171809	ID=1202	+
Chr1	1171971	1172069	ID=1203	+
Chr1	1172138	1172217	ID=1204	+
Chr1	1172498	1172601	ID=1205	+
Chr1	1173240	1173283	ID=1206	+
Chr1	1173603	1173650	ID=1207	+
Chr1	1173758	1173848	ID=1208	+
Chr1	1173922	1173997	ID=1209	+
Chr1	1174093	1174154	ID=1210	+
Chr1	1174362	1174375	ID=1211	+
Chr1	1174522	1174547	ID=1212	+
Chr1	1174588	1174977	ID=1213	+
Chr1	1175082	1175126	ID=1214	+
Chr1	1175127	1175128	ID=1215	+
Chr1	1180815	1180911	ID=1216	+
Chr1	1180937	1181009	ID=1217	+
Chr1	1181010	1181144	ID=1218	+
Chr1	1181191	1181261	ID=1219	+
Chr1	1181520	1181601	ID=1220	+
Chr1	1181692	1181794	ID=1221	+
Chr1	1183597	1183738	ID=1222	+
Chr1	1183916	1184075	ID=1223	+
Chr1	1184076	1184677	ID=1224	+
Chr1	1184695	1184869	ID=1225	+
Chr1	1184928	1184947	ID=1226	+
Chr1	1184948	1184980	ID=1227	+
Chr1	1187600	1187681	ID=1228	+
Chr1	1187701	1187890	ID=1229	+
Chr1	1187931	1187940	ID=1230	+
Chr1	1187941	1188221	ID=1231	+
Chr1	1188326	1188352	ID=1232	+
Chr1	1188590	1188674	ID=1233	+
Chr1	1188720	1189255	ID=1234	+
Chr1	1191037	1191124	ID=1235	+
Chr1	1191125	1191127	ID=1236	+
Chr1	1191128	1191135	ID=1237	+
Chr1	1191136	1191267	ID=1238	+
Chr1	1191275	1191296	ID=1239	+
Chr1	1191390	1191410	ID=1240	+
Chr1	1191559	1191580	ID=1241	+
Chr1	1191581	1191642	ID=1242	+
Chr1	1191643	1191662	ID=1243	+
Chr1	1192045	1192049	ID=1244	+
Chr1	1192050	1192103	ID=1245	+
Chr1	1192104	1192105	ID=1246	+
Chr1	1192477	1192483	ID=1247	+
Chr1	1192484	1192501	ID=1248	+
Chr1	1207790	1207980	ID=1249	+
Chr1	1208033	1208192	ID=1250	+
Chr1	1208263	1208353	ID=1251	+
Chr1	1208490	1208502	ID=1252	+
Chr1	1208583	1208734	ID=1253	+
Chr1	1208766	1208808	ID=1254	+
Chr1	1208817	1208913	ID=1255	+
Chr1	1208971	1209062	ID=1256	+
Chr1	1209738	1209928	ID=1257	+
Chr1	1209929	1209930	ID=1258	+
Chr1	1227213	1227410	ID=1259	+
Chr1	1230789	1230998	ID=1260	+
Chr1	1230999	1231006	ID=1261	+
Chr1	1231067	1231195	ID=1262	+
Chr1	1231446	1231663	ID=1263	+
Chr1	1231712	1231794	ID=1264	+
Chr1	1231795	1231874	ID=1265	+
Chr1	1231926	1232024	ID=1266	+
Chr1	1232175	1232279	ID=1267	+
Chr1	1232280	1232436	ID=1268	+
Chr1	1232499	1232534	ID=1269	+
Chr1	1232590	1232597	ID=1270	+
Chr1	1235619	1235824	ID=1271	+
Chr1	1236005	1236190	ID=1272	+
Chr1	1236354	1236696	ID=1273	+
Chr1	1236766	1236889	ID=1274	+
Chr1	1237314	1237561	ID=1275	+
Chr1	1237615	1237708	ID=1276	+
Chr1	1237778	1237864	ID=1277	+
Chr1	1237952	1238081	ID=1278	+
Chr1	1238547	1238712	ID=1279	+
Chr1	1239354	1239463	ID=1280	+
Chr1	1239964	1240051	ID=1281	+
Chr1	1240326	1240413	ID=1282	+
Chr1	1240759	1240878	ID=1283	+
Chr1	1240971	1241119	ID=1284	+
Chr1	1241138	1241156	ID=1285	+
Chr1	1241186	1241271	ID=1286	+
Chr1	1242004	1242136	ID=1287	+
Chr1	1242678	1242775	ID=1288	+
Chr1	1244890	1244936	ID=1289	+
Chr1	1245049	1245185	ID=1290	+
Chr1	1245831	1245981	ID=1291	+
Chr1	1246064	1246119	ID=1292	+
Chr1	1247329	1247397	ID=1293	+
Chr1	1247547	1247630	ID=1294	+
Chr1	1248774	1248881	ID=1295	+
Chr1	1252269	1252299	ID=1296	+
Chr1	1252300	1252399	ID=1297	+
Chr1	1252871	1253019	ID=1298	+
Chr1	1253386	1253437	ID=1299	+
Chr1	1253848	1253966	ID=1300	+
Chr1	1261176	1261252	ID=1301	+
Chr1	1261939	1262029	ID=1302	+
Chr1	1262109	1262181	ID=1303	+
Chr1	1263087	1263158	ID=1304	+
Chr1	1263159	1263192	ID=1305	+
Chr1	1263318	1263494	ID=1306	+
Chr1	1269986	1270092	ID=1307	+
Chr1	1270161	1270270	ID=1308	+
Chr1	1271769	1271806	ID=1309	+
Chr1	1273890	1273907	ID=1310	+
Chr1	1275752	1275820	ID=1311	+
Chr1	1275821	1275870	ID=1312	+
Chr1	1276009	1276138	ID=1313	+
Chr1	1276139	1276155	ID=1314	+
Chr1	1276231	1276356	ID=1315	+
Chr1	1278063	1278812	ID=1316	+
Chr1	1279152	1279208	ID=1317	+
Chr1	1280208	1280346	ID=1318	+
Chr1	1280442	1280542	ID=1319	+
Chr1	1282395	1282563	ID=1320	+
Chr1	1282673	1282788	ID=1321	+
Chr1	1283491	1283607	ID=1322	+
Chr1	1283644	1283696	ID=1323	+
Chr1	1283779	1283891	ID=1324	+
Chr1	1285458	1285576	ID=1325	+
Chr1	1285607	1285722	ID=1326	+
Chr1	1289611	1289875	ID=1327	+
Chr1	1289876	1290152	ID=1328	+
Chr1	1290153	1290266	ID=1329	+
Chr1	1290267	1290268	ID=1330	+
Chr1	1290318	1290378	ID=1331	+
Chr1	1290380	1290384	ID=1332	+
Chr1	1290385	1290505	ID=1333	+
Chr1	1290506	1290629	ID=1334	+
Chr1	1290630	1290716	ID=1335	+
Chr1	1291291	1291385	ID=1336	+
Chr1	1291388	1291527	ID=1337	+
Chr1	1293719	1294353	ID=1338	+
Chr1	1294419	1294426	ID=1339	+
Chr1	1294441	1294486	ID=1340	+
Chr1	1294487	1294845	ID=1341	+
Chr1	1295624	1295846	ID=1342	+
Chr1	1295873	1296021	ID=1343	+
Chr1	1302459	1302545	ID=1344	+
Chr1	1302607	1302681	ID=1345	+
Chr1	1302923	1303122	ID=1346	+
Chr1	1304489	1305136	ID=1347	+
Chr1	1305508	1305515	ID=1348	+
Chr1	1305518	1305620	ID=1349	+
Chr1	1305736	1305744	ID=1350	+
Chr1	1305804	1305939	ID=1351	+
Chr1	1305940	1305956	ID=1352	+
Chr1	1306052	1306191	ID=1353	+
Chr1	1306397	1306482	ID=1354	+
Chr1	1306502	1306588	ID=1355	+
Chr1	1306589	1306591	ID=1356	+
Chr1	1306592	1306627	ID=1357	+
Chr1	1306703	1306756	ID=1358	+
Chr1	1306845	1306849	ID=1359	+
Chr1	1306850	1306916	ID=1360	+
Chr1	1307002	1307102	ID=1361	+
Chr1	1308337	1308406	ID=1362	+
Chr1	1308514	1308605	ID=1363	+
Chr1	1310579	1310723	ID=1364	+
Chr1	1310808	1310951	ID=1365	+
Chr1	1310952	1311017	ID=1366	+
Chr1	1311052	1311394	ID=1367	+
Chr1	1311427	1311676	ID=1368	+
Chr1	1311772	1311851	ID=1369	+
Chr1	1312486	1312553	ID=1370	+
Chr1	1314428	1314624	ID=1371	+
Chr1	1314703	1314845	ID=1372	+
Chr1	1314901	1315478	ID=1373	+
Chr1	1315622	1315913	ID=1374	+
Chr1	1315914	1315926	ID=1375	+
Chr1	1316028	1316051	ID=1376	+
Chr1	1316082	1316325	ID=1377	+
Chr1	1316689	1316780	ID=1378	+
Chr1	1316806	1316961	ID=1379	+
Chr1	1317005	1317171	ID=1380	+
Chr1	1317959	1317991	ID=1381	+
Chr1	1318004	1318018	ID=1382	+
Chr1	1318997	1319346	ID=1383	+
Chr1	1319347	1320653	ID=1384	+
Chr1	1321489	1321619	ID=1385	+
Chr1	1331521	1331555	ID=1386	+
Chr1	1331641	1331763	ID=1387	+
Chr1	1331797	1331809	ID=1388	+
Chr1	1331853	1331982	ID=1389	+
Chr1	1332033	1332198	ID=1390	+
Chr1	1332320	1332338	ID=1391	+
Chr1	1332339	1332478	ID=1392	+
Chr1	1332479	1332569	ID=1393	+
Chr1	1332570	1332758	ID=1394	+
Chr1	1333340	1333554	ID=1395	+
Chr1	1333621	1333761	ID=1396	+
Chr1	1333829	1334204	ID=1397	+
Chr1	1334205	1334212	ID=1398	+
Chr1	1334301	1334651	ID=1399	+
Chr1	1334809	1334835	ID=1400	+
Chr1	1335017	1335202	ID=1401	+
Chr1	1335203	1335220	ID=1402	+
Chr1	1335316	1335562	ID=1403	+
Chr1	1335854	1335949	ID=1404	+
Chr1	1335996	1336116	ID=1405	+
Chr1	1336275	1336350	ID=1406	+
Chr1	1336351	1336569	ID=1407	+
Chr1	1336632	1336661	ID=1408	+
Chr1	1336709	1336917	ID=1409	+
Chr1	1336980	1337168	ID=1410	+
Chr1	1337215	1337430	ID=1411	+
Chr1	1337437	1337469	ID=1412	+
Chr1	1337568	1337681	ID=1413	+
Chr1	1339905	1339980	ID=1414	+
Chr1	1339981	1340023	ID=1415	+
Chr1	1340045	1340121	ID=1416	+
Chr1	1340122	1340194	ID=1417	+
Chr1	1340204	1340729	ID=1418	+
Chr1	1340730	1340736	ID=1419	+
Chr1	1341315	1341403	ID=1420	+
Chr1	1341404	1341777	ID=1421	+
Chr1	1341778	1341778	ID=1422	+
Chr1	1341779	1341865	ID=1423	+
Chr1	1341933	1341961	ID=1424	+
Chr1	1341962	1342156	ID=1425	+
Chr1	1342157	1342169	ID=1426	+
Chr1	1345391	1345595	ID=1427	+
Chr1	1345596	1345833	ID=1428	+
Chr1	1345911	1345977	ID=1429	+
Chr1	1346007	1346068	ID=1430	+
Chr1	1346069	1346125	ID=1431	+
Chr1	1346126	1346237	ID=1432	+
Chr1	1346238	1346343	ID=1433	+
Chr1	1346380	1346390	ID=1434	+
Chr1	1346391	1346725	ID=1435	+
Chr1	1346726	1346730	ID=1436	+
Chr1	1346738	1346751	ID=1437	+
Chr1	1347123	1347222	ID=1438	+
Chr1	1347223	1347338	ID=1439	+
Chr1	1352796	1352875	ID=1440	+
Chr1	1352960	1353039	ID=1441	+
Chr1	1353099	1353216	ID=1442	+
Chr1	1353217	1353305	ID=1443	+
Chr1	1353309	1353509	ID=1444	+
Chr1	1353613	1353690	ID=1445	+
Chr1	1354089	1354212	ID=1446	+
Chr1	1354329	1354510	ID=1447	+
Chr1	1354617	1354888	ID=1448	+
Chr1	1354889	1354947	ID=1449	+
Chr1	1355098	1355106	ID=1450	+
Chr1	1355108	1355355	ID=1451	+
Chr1	1355356	1355356	ID=1452	+
Chr1	1355444	1355445	ID=1453	+
Chr1	1355446	1355447	ID=1454	+
Chr1	1355448	1355506	ID=1455	+
Chr1	1355507	1355586	ID=1456	+
Chr1	1355661	1355885	ID=1457	+
Chr1	1359271	1359357	ID=1458	+
Chr1	1359508	1359730	ID=1459	+
Chr1	1360718	1360840	ID=1460	+
Chr1	1360841	1361169	ID=1461	+
Chr1	1362195	1362506	ID=1462	+
Chr1	1362507	1362934	ID=1463	+
Chr1	1366685	1366877	ID=1464	+
Chr1	1367357	1367484	ID=1465	+
Chr1	1367614	1367716	ID=1466	+
Chr1	1367717	1367718	ID=1467	+
Chr1	1367801	1367895	ID=1468	+
Chr1	1367938	1367997	ID=1469	+
Chr1	1368088	1368480	ID=1470	+
Chr1	1369561	1369657	ID=1471	+
Chr1	1369790	1369894	ID=1472	+
Chr1	1370183	1370274	ID=1473	+
Chr1	1370357	1370477	ID=1474	+
Chr1	1370745	1370816	ID=1475	+
Chr1	1370919	1371056	ID=1476	+
Chr1	1371322	1371396	ID=1477	+
Chr1	1371472	1371485	ID=1478	+
Chr1	1371486	1371565	ID=1479	+
Chr1	1371669	1371783	ID=1480	+
Chr1	1372118	1372236	ID=1481	+
Chr1	1372338	1372459	ID=1482	+
Chr1	1372545	1372628	ID=1483	+
Chr1	1381334	1381377	ID=1484	+
Chr1	1381770	1381781	ID=1485	+
Chr1	1381821	1381849	ID=1486	+
Chr1	1381850	1381896	ID=1487	+
Chr1	1382169	1382288	ID=1488	+
Chr1	1382603	1382759	ID=1489	+
Chr1	1389649	1389797	ID=1490	+
Chr1	1389956	1390141	ID=1491	+
Chr1	1390234	1390393	ID=1492	+
Chr1	1390419	1390468	ID=1493	+
Chr1	1390520	1390753	ID=1494	+
Chr1	1390832	1390981	ID=1495	+
Chr1	1391091	1391193	ID=1496	+
Chr1	1391277	1391364	ID=1497	+
Chr1	1391405	1391567	ID=1498	+
Chr1	1391723	1391812	ID=1499	+
Chr1	1391813	1392054	ID=1500	+
Chr1	1392056	1392133	ID=1501	+
Chr1	1392134	1392328	ID=1502	+
Chr1	1392400	1392616	ID=1503	+
Chr1	1392679	1392814	ID=1504	+
Chr1	1392908	1393097	ID=1505	+
Chr1	1393157	1393188	ID=1506	+
Chr1	1393189	1393285	ID=1507	+
Chr1	1393312	1393361	ID=1508	+
Chr1	1393371	1393377	ID=1509	+
Chr1	1393421	1393439	ID=1510	+
Chr1	1393457	1393676	ID=1511	+
Chr1	1394327	1394475	ID=1512	+
Chr1	1394517	1394661	ID=1513	+
Chr1	1394662	1394664	ID=1514	+
Chr1	1398217	1398354	ID=1515	+
Chr1	1398376	1398377	ID=1516	+
Chr1	1398378	1398519	ID=1517	+
Chr1	1398520	1398599	ID=1518	+
Chr1	1399313	1399450	ID=1519	+
Chr1	1399521	1399656	ID=1520	+
Chr1	1399873	1400048	ID=1521	+
Chr1	1400197	1400591	ID=1522	+
Chr1	1400679	1400778	ID=1523	+
Chr1	1400894	1401253	ID=1524	+
Chr1	1401419	1401640	ID=1525	+
Chr1	1401641	1401650	ID=1526	+
Chr1	1401715	1401830	ID=1527	+
Chr1	1401880	1401974	ID=1528	+
Chr1	1401975	1402001	ID=1529	+
Chr1	1402002	1402020	ID=1530	+
Chr1	1402090	1402250	ID=1531	+
Chr1	1402300	1402424	ID=1532	+
Chr1	1402425	1402436	ID=1533	+
Chr1	1402555	1402556	ID=1534	+
Chr1	1402557	1402647	ID=1535	+
Chr1	1402810	1403079	ID=1536	+
Chr1	1403080	1403095	ID=1537	+
Chr1	1406215	1406301	ID=1538	+
Chr1	1406302	1406304	ID=1539	+
Chr1	1406512	1406571	ID=1540	+
Chr1	1406572	1406640	ID=1541	+
Chr1	1407038	1407104	ID=1542	+
Chr1	1407105	1407126	ID=1543	+
Chr1	1407127	1407262	ID=1544	+
Chr1	1407263	1407644	ID=1545	+
Chr1	1408505	1408792	ID=1546	+
Chr1	1409204	1409355	ID=1547	+
Chr1	1410576	1410709	ID=1548	+
Chr1	1413175	1413180	ID=1549	+
Chr1	1413181	1413322	ID=1550	+
Chr1	1413411	1413429	ID=1551	+
Chr1	1413430	1413541	ID=1552	+
Chr1	1419957	1420205	ID=1553	+
Chr1	1420443	1420589	ID=1554	+
Chr1	1420660	1420672	ID=1555	+
Chr1	1420673	1420692	ID=1556	+
Chr1	1420693	1420736	ID=1557	+
Chr1	1421950	1422008	ID=1558	+
Chr1	1423609	1423646	ID=1559	+
Chr1	1423724	1423768	ID=1560	+
Chr1	1423769	1423859	ID=1561	+
Chr1	1424069	1424163	ID=1562	+
Chr1	1426108	1426205	ID=1563	+
Chr1	1427151	1427156	ID=1564	+
Chr1	1427164	1427214	ID=1565	+
Chr1	1427702	1427789	ID=1566	+
Chr1	1428776	1428893	ID=1567	+
Chr1	1428964	1429066	ID=1568	+
Chr1	1429606	1429679	ID=1569	+
Chr1	1429762	1429898	ID=1570	+
Chr1	1434279	1434502	ID=1571	+
Chr1	1434553	1434783	ID=1572	+
Chr1	1434848	1434855	ID=1573	+
Chr1	1434888	1434984	ID=1574	+
Chr1	1434985	1435179	ID=1575	+
Chr1	1435208	1435265	ID=1576	+
Chr1	1435266	1435341	ID=1577	+
Chr1	1435602	1435645	ID=1578	+
Chr1	1444795	1444871	ID=1579	+
Chr1	1444872	1444919	ID=1580	+
Chr1	1444993	1445013	ID=1581	+
Chr1	1445090	1445108	ID=1582	+
Chr1	1445992	1445999	ID=1583	+
Chr1	1446000	1446112	ID=1584	+
Chr1	1446116	1446188	ID=1585	+
Chr1	1446192	1446265	ID=1586	+
Chr1	1459227	1459251	ID=1587	+
Chr1	1459311	1459390	ID=1588	+
Chr1	1459446	1459464	ID=1589	+
Chr1	1469046	1469258	ID=1590	+
Chr1	1469285	1469343	ID=1591	+
Chr1	1472233	1472379	ID=1592	+
Chr1	1472446	1472452	ID=1593	+
Chr1	1472539	1472558	ID=1594	+
Chr1	1472559	1472603	ID=1595	+
Chr1	1474270	1474328	ID=1596	+
Chr1	1474329	1474389	ID=1597	+
Chr1	1474409	1474435	ID=1598	+
Chr1	1474436	1474528	ID=1599	+
Chr1	1474529	1474537	ID=1600	+
Chr1	1474538	1474543	ID=1601	+
Chr1	1474544	1474623	ID=1602	+
Chr1	1474624	1474629	ID=1603	+
Chr1	1474630	1474648	ID=1604	+
Chr1	1474649	1474957	ID=1605	+
Chr1	1474958	1475189	ID=1606	+
Chr1	1475210	1475482	ID=1607	+
Chr1	1476753	1476883	ID=1608	+
Chr1	1476885	1476949	ID=1609	+
Chr1	1476998	1477115	ID=1610	+
Chr1	1477116	1477189	ID=1611	+
Chr1	1477208	1477356	ID=1612	+
Chr1	1477357	1477509	ID=1613	+
Chr1	1477527	1477636	ID=1614	+
Chr1	1477637	1477685	ID=1615	+
Chr1	1479670	1479764	ID=1616	+
Chr1	1479765	1480105	ID=1617	+
Chr1	1480106	1480109	ID=1618	+
Chr1	1480110	1480378	ID=1619	+
Chr1	1480465	1480643	ID=1620	+
Chr1	1480644	1480644	ID=1621	+
Chr1	1480653	1480665	ID=1622	+
Chr1	1480666	1480779	ID=1623	+
Chr1	1482820	1482938	ID=1624	+
Chr1	1483933	1484083	ID=1625	+
Chr1	1484135	1484384	ID=1626	+
Chr1	1484465	1484720	ID=1627	+
Chr1	1484794	1484949	ID=1628	+
Chr1	1489367	1489577	ID=1629	+
Chr1	1489637	1489750	ID=1630	+
Chr1	1489852	1489906	ID=1631	+
Chr1	1489967	1490032	ID=1632	+
Chr1	1490071	1490343	ID=1633	+
Chr1	1490365	1490417	ID=1634	+
Chr1	1490418	1490421	ID=1635	+
Chr1	1493568	1493821	ID=1636	+
Chr1	1494946	1494985	ID=1637	+
Chr1	1495925	1496036	ID=1638	+
Chr1	1496037	1496098	ID=1639	+
Chr1	1498362	1498475	ID=1640	+
Chr1	1498640	1498951	ID=1641	+
Chr1	1501629	1501796	ID=1642	+
Chr1	1501821	1501932	ID=1643	+
Chr1	1501996	1502178	ID=1644	+
Chr1	1502209	1502310	ID=1645	+
Chr1	1502311	1502312	ID=1646	+
Chr1	1502313	1502319	ID=1647	+
Chr1	1502384	1502388	ID=1648	+
Chr1	1502389	1502416	ID=1649	+
Chr1	1502417	1502434	ID=1650	+
Chr1	1507638	1507744	ID=1651	+
Chr1	1507821	1507892	ID=1652	+
Chr1	1507967	1508037	ID=1653	+
Chr1	1508135	1508165	ID=1654	+
Chr1	1508166	1508241	ID=1655	+
Chr1	1509706	1509760	ID=1656	+
Chr1	1509761	1509808	ID=1657	+
Chr1	1509809	1509836	ID=1658	+
Chr1	1510341	1510409	ID=1659	+
Chr1	1510493	1510605	ID=1660	+
Chr1	1510631	1510711	ID=1661	+
Chr1	1511116	1511300	ID=1662	+
Chr1	1511301	1511392	ID=1663	+
Chr1	1511414	1511516	ID=1664	+
Chr1	1511522	1511566	ID=1665	+
Chr1	1511567	1511680	ID=1666	+
Chr1	1511681	1511696	ID=1667	+
Chr1	1511791	1511839	ID=1668	+
Chr1	1511840	1511852	ID=1669	+
Chr1	1511940	1511942	ID=1670	+
Chr1	1511943	1511954	ID=1671	+
Chr1	1521507	1521569	ID=1672	+
Chr1	1521570	1521571	ID=1673	+
Chr1	1521696	1521882	ID=1674	+
Chr1	1521906	1522194	ID=1675	+
Chr1	1522195	1522304	ID=1676	+
Chr1	1522305	1522342	ID=1677	+
Chr1	1535197	1535282	ID=1678	+
Chr1	1536791	1536867	ID=1679	+
Chr1	1536975	1537060	ID=1680	+
Chr1	1540769	1540872	ID=1681	+
Chr1	1549556	1549663	ID=1682	+
Chr1	1550031	1550092	ID=1683	+
Chr1	1550093	1550191	ID=1684	+
Chr1	1550784	1550857	ID=1685	+
Chr1	1554041	1554062	ID=1686	+
Chr1	1554063	1554110	ID=1687	+
Chr1	1554227	1554303	ID=1688	+
Chr1	1554304	1554496	ID=1689	+
Chr1	1556178	1556438	ID=1690	+
Chr1	1556868	1557363	ID=1691	+
Chr1	1560639	1560715	ID=1692	+
Chr1	1560716	1560788	ID=1693	+
Chr1	1560789	1560854	ID=1694	+
Chr1	1560863	1560953	ID=1695	+
Chr1	1561314	1561807	ID=1696	+
Chr1	1566824	1566904	ID=1697	+
Chr1	1567009	1567097	ID=1698	+
Chr1	1567140	1567267	ID=1699	+
Chr1	1568123	1568190	ID=1700	+
Chr1	1568191	1568206	ID=1701	+
Chr1	1568267	1568500	ID=1702	+
Chr1	1568528	1568681	ID=1703	+
Chr1	1569016	1569237	ID=1704	+
Chr1	1569846	1570099	ID=1705	+
Chr1	1570142	1570203	ID=1706	+
Chr1	1570808	1570865	ID=1707	+
Chr1	1571066	1571147	ID=1708	+
Chr1	1572579	1572620	ID=1709	+
Chr1	1572678	1572770	ID=1710	+
Chr1	1575003	1575102	ID=1711	+
Chr1	1575103	1575276	ID=1712	+
Chr1	1575277	1575403	ID=1713	+
Chr1	1575429	1575652	ID=1714	+
Chr1	1575729	1576040	ID=1715	+
Chr1	1576297	1576404	ID=1716	+
Chr1	1576405	1576539	ID=1717	+
Chr1	1577340	1577390	ID=1718	+
Chr1	1577391	1577466	ID=1719	+
Chr1	1577467	1577901	ID=1720	+
Chr1	1577902	1577968	ID=1721	+
Chr1	1578525	1578733	ID=1722	+
Chr1	1583370	1583433	ID=1723	+
Chr1	1585931	1586044	ID=1724	+
Chr1	1586545	1586616	ID=1725	+
Chr1	1586617	1586617	ID=1726	+
Chr1	1586704	1586777	ID=1727	+
Chr1	1587545	1587665	ID=1728	+
Chr1	1588958	1589059	ID=1729	+
Chr1	1591813	1591900	ID=1730	+
Chr1	1591904	1591991	ID=1731	+
Chr1	1591992	1592041	ID=1732	+
Chr1	1592042	1592097	ID=1733	+
Chr1	1592123	1592140	ID=1734	+
Chr1	1592141	1592227	ID=1735	+
Chr1	1592384	1592450	ID=1736	+
Chr1	1592451	1592472	ID=1737	+
Chr1	1592597	1592701	ID=1738	+
Chr1	1593953	1594033	ID=1739	+
Chr1	1594450	1594593	ID=1740	+
Chr1	1594594	1594934	ID=1741	+
Chr1	1594935	1595078	ID=1742	+
Chr1	1595098	1595111	ID=1743	+
Chr1	1595128	1595226	ID=1744	+
Chr1	1595292	1595299	ID=1745	+
Chr1	1595728	1595755	ID=1746	+
Chr1	1595758	1595811	ID=1747	+
Chr1	1596596	1596596	ID=1748	+
Chr1	1596597	1596607	ID=1749	+
Chr1	1597565	1597578	ID=1750	+
Chr1	1597583	1597779	ID=1751	+
Chr1	1597780	1598005	ID=1752	+
Chr1	1598073	1598791	ID=1753	+
Chr1	1598792	1598794	ID=1754	+
Chr1	1599750	1599828	ID=1755	+
Chr1	1600145	1600149	ID=1756	+
Chr1	1609415	1609555	ID=1757	+
Chr1	1610887	1610914	ID=1758	+
Chr1	1610915	1611013	ID=1759	+
Chr1	1611129	1611215	ID=1760	+
Chr1	1611232	1611266	ID=1761	+
Chr1	1611267	1611314	ID=1762	+
Chr1	1626494	1627835	ID=1763	+
Chr1	1627846	1628248	ID=1764	+
Chr1	1628504	1628670	ID=1765	+
Chr1	1628905	1629049	ID=1766	+
Chr1	1629090	1629412	ID=1767	+
Chr1	1638142	1638202	ID=1768	+
Chr1	1638360	1638571	ID=1769	+
Chr1	1641793	1641836	ID=1770	+
Chr1	1641837	1641984	ID=1771	+
Chr1	1642028	1642193	ID=1772	+
Chr1	1642220	1642243	ID=1773	+
Chr1	1642254	1642360	ID=1774	+
Chr1	1642361	1642605	ID=1775	+
Chr1	1642606	1642663	ID=1776	+
Chr1	1642771	1642773	ID=1777	+
Chr1	1644774	1644812	ID=1778	+
Chr1	1644813	1644842	ID=1779	+
Chr1	1645236	1645285	ID=1780	+
Chr1	1651854	1652168	ID=1781	+
Chr1	1653479	1653620	ID=1782	+
Chr1	1654420	1654602	ID=1783	+
Chr1	1655178	1655259	ID=1784	+
Chr1	1655396	1655653	ID=1785	+
Chr1	1656994	1657071	ID=1786	+
Chr1	1657796	1657955	ID=1787	+
Chr1	1658432	1658473	ID=1788	+
Chr1	1659698	1659812	ID=1789	+
Chr1	1660171	1660257	ID=1790	+
Chr1	1660291	1660404	ID=1791	+
Chr1	1662499	1662802	ID=1792	+
Chr1	1663315	1663544	ID=1793	+
Chr1	1663557	1663676	ID=1794	+
Chr1	1664324	1664478	ID=1795	+
Chr1	1664867	1664951	ID=1796	+
Chr1	1665971	1666096	ID=1797	+
Chr1	1681611	1681693	ID=1798	+
Chr1	1681694	1681833	ID=1799	+
Chr1	1681896	1681940	ID=1800	+
Chr1	1681942	1681985	ID=1801	+
Chr1	1681986	1682060	ID=1802	+
Chr1	1682070	1682073	ID=1803	+
Chr1	1682074	1682257	ID=1804	+
Chr1	1682258	1682260	ID=1805	+
Chr1	1682619	1682777	ID=1806	+
Chr1	1682835	1683090	ID=1807	+
Chr1	1683167	1683181	ID=1808	+
Chr1	1683182	1683365	ID=1809	+
Chr1	1683366	1683382	ID=1810	+
Chr1	1683458	1683615	ID=1811	+
Chr1	1683630	1683789	ID=1812	+
Chr1	1683790	1683795	ID=1813	+
Chr1	1683951	1684128	ID=1814	+
Chr1	1684140	1684339	ID=1815	+
Chr1	1688669	1688700	ID=1816	+
Chr1	1688730	1688794	ID=1817	+
Chr1	1688812	1689132	ID=1818	+
Chr1	1693674	1693770	ID=1819	+
Chr1	1693946	1694047	ID=1820	+
Chr1	1694159	1694278	ID=1821	+
Chr1	1694703	1694794	ID=1822	+
Chr1	1695429	1695628	ID=1823	+
Chr1	1705264	1705274	ID=1824	+
Chr1	1710501	1710540	ID=1825	+
Chr1	1710720	1710763	ID=1826	+
Chr1	1710768	1710786	ID=1827	+
Chr1	1710790	1711230	ID=1828	+
Chr1	1711299	1711371	ID=1829	+
Chr1	1717612	1717712	ID=1830	+
Chr1	1718460	1718530	ID=1831	+
Chr1	1718706	1718757	ID=1832	+
Chr1	1718762	1718762	ID=1833	+
Chr1	1719036	1719037	ID=1834	+
Chr1	1719152	1719323	ID=1835	+
Chr1	1719360	1719505	ID=1836	+
Chr1	1720373	1720471	ID=1837	+
Chr1	1721271	1721347	ID=1838	+
Chr1	1721439	1721545	ID=1839	+
Chr1	1725706	1727149	ID=1840	+
Chr1	1728001	1728015	ID=1841	+
Chr1	1733203	1733303	ID=1842	+
Chr1	1733361	1733429	ID=1843	+
Chr1	1733773	1733878	ID=1844	+
Chr1	1734385	1734508	ID=1845	+
Chr1	1734602	1734670	ID=1846	+
Chr1	1734953	1736000	ID=1847	+
Chr1	1736131	1736410	ID=1848	+
Chr1	1736738	1736827	ID=1849	+
Chr1	1737149	1737244	ID=1850	+
Chr1	1738741	1738812	ID=1851	+
Chr1	1739496	1739548	ID=1852	+
Chr1	1739793	1739865	ID=1853	+
Chr1	1739913	1740011	ID=1854	+
Chr1	1740172	1740256	ID=1855	+
Chr1	1742218	1742282	ID=1856	+
Chr1	1743945	1744034	ID=1857	+
Chr1	1744341	1744539	ID=1858	+
Chr1	1748586	1748639	ID=1859	+
Chr1	1750505	1750612	ID=1860	+
Chr1	1750692	1750832	ID=1861	+
Chr1	1751797	1751964	ID=1862	+
Chr1	1752030	1752133	ID=1863	+
Chr1	1752134	1752163	ID=1864	+
Chr1	1752196	1752447	ID=1865	+
Chr1	1752615	1752660	ID=1866	+
Chr1	1752661	1752724	ID=1867	+
Chr1	1753203	1753220	ID=1868	+
Chr1	1753221	1753565	ID=1869	+
Chr1	1753636	1753654	ID=1870	+
Chr1	1753655	1753857	ID=1871	+
Chr1	1753858	1753906	ID=1872	+
Chr1	1761577	1761640	ID=1873	+
Chr1	1761661	1761915	ID=1874	+
Chr1	1762834	1763218	ID=1875	+
Chr1	1763418	1764038	ID=1876	+
Chr1	1767670	1767851	ID=1877	+
Chr1	1773715	1773803	ID=1878	+
Chr1	1774388	1774595	ID=1879	+
Chr1	1774759	1774910	ID=1880	+
Chr1	1775071	1775218	ID=1881	+
Chr1	1775970	1776185	ID=1882	+
Chr1	1776765	1776833	ID=1883	+
Chr1	1777687	1777863	ID=1884	+
Chr1	1778631	1778730	ID=1885	+
Chr1	1778974	1779175	ID=1886	+
Chr1	1779772	1779851	ID=1887	+
Chr1	1783230	1783271	ID=1888	+
Chr1	1783326	1783422	ID=1889	+
Chr1	1783423	1783430	ID=1890	+
Chr1	1784007	1784035	ID=1891	+
Chr1	1784036	1784323	ID=1892	+
Chr1	1784324	1785172	ID=1893	+
Chr1	1790993	1791101	ID=1894	+
Chr1	1791233	1791264	ID=1895	+
Chr1	1791504	1791620	ID=1896	+
Chr1	1791745	1791820	ID=1897	+
Chr1	1791821	1791827	ID=1898	+
Chr1	1791918	1791965	ID=1899	+
Chr1	1791966	1792096	ID=1900	+
Chr1	1792696	1792781	ID=1901	+
Chr1	1793000	1793113	ID=1902	+
Chr1	1793227	1793326	ID=1903	+
Chr1	1793858	1794198	ID=1904	+
Chr1	1794663	1794881	ID=1905	+
Chr1	1795572	1795690	ID=1906	+
Chr1	1804117	1804237	ID=1907	+
Chr1	1804278	1804424	ID=1908	+
Chr1	1805611	1805710	ID=1909	+
Chr1	1805849	1805851	ID=1910	+
Chr1	1805852	1805921	ID=1911	+
Chr1	1805922	1806004	ID=1912	+
Chr1	1806070	1806133	ID=1913	+
Chr1	1806442	1806553	ID=1914	+
Chr1	1811803	1811956	ID=1915	+
Chr1	1812065	1812173	ID=1916	+
Chr1	1812946	1813144	ID=1917	+
Chr1	1814846	1815238	ID=1918	+
Chr1	1815692	1815803	ID=1919	+
Chr1	1816086	1816218	ID=1920	+
Chr1	1816235	1816338	ID=1921	+
Chr1	1821516	1821546	ID=1922	+
Chr1	1829432	1829502	ID=1923	+
Chr1	1829730	1829760	ID=1924	+
Chr1	1831895	1831965	ID=1925	+
Chr1	1832047	1832248	ID=1926	+
Chr1	1832284	1832333	ID=1927	+
Chr1	1832334	1832476	ID=1928	+
Chr1	1832477	1832525	ID=1929	+
Chr1	1832610	1832679	ID=1930	+
Chr1	1833008	1833184	ID=1931	+
Chr1	1834098	1834137	ID=1932	+
Chr1	1834138	1834241	ID=1933	+
Chr1	1852161	1852386	ID=1934	+
Chr1	1857102	1857148	ID=1935	+
Chr1	1857399	1857432	ID=1936	+
Chr1	1857433	1857726	ID=1937	+
Chr1	1858491	1858616	ID=1938	+
Chr1	1858846	1858885	ID=1939	+
Chr1	1859042	1859185	ID=1940	+
Chr1	1859213	1859417	ID=1941	+
Chr1	1859434	1859489	ID=1942	+
Chr1	1866290	1866412	ID=1943	+
Chr1	1866977	1866977	ID=1944	+
Chr1	1866978	1867020	ID=1945	+
Chr1	1867021	1867334	ID=1946	+
Chr1	1867960	1867960	ID=1947	+
Chr1	1867961	1867964	ID=1948	+
Chr1	1867965	1868050	ID=1949	+
Chr1	1868051	1868063	ID=1950	+
Chr1	1868174	1868222	ID=1951	+
Chr1	1874312	1874742	ID=1952	+
Chr1	1879772	1879824	ID=1953	+
Chr1	1880060	1880114	ID=1954	+
Chr1	1898693	1898723	ID=1955	+
Chr1	1898724	1899045	ID=1956	+
Chr1	1899958	1900044	ID=1957	+
Chr1	1900129	1900282	ID=1958	+
Chr1	1902303	1902449	ID=1959	+
Chr1	1902490	1902552	ID=1960	+
Chr1	1902771	1902806	ID=1961	+
Chr1	1902853	1903087	ID=1962	+
Chr1	1903142	1903171	ID=1963	+
Chr1	1903172	1903182	ID=1964	+
Chr1	1903183	1903215	ID=1965	+
Chr1	1905274	1905436	ID=1966	+
Chr1	1906313	1906627	ID=1967	+
Chr1	1906628	1906928	ID=1968	+
Chr1	1907019	1907350	ID=1969	+
Chr1	1907526	1907529	ID=1970	+
Chr1	1907530	1907681	ID=1971	+
Chr1	1907763	1907833	ID=1972	+
Chr1	1907946	1908016	ID=1973	+
Chr1	1916163	1916378	ID=1974	+
Chr1	1917104	1917229	ID=1975	+
Chr1	1927037	1927149	ID=1976	+
Chr1	1927915	1927994	ID=1977	+
Chr1	1928131	1928265	ID=1978	+
Chr1	1928295	1928316	ID=1979	+
Chr1	1928353	1928483	ID=1980	+
Chr1	1928554	1928684	ID=1981	+
Chr1	1929208	1929383	ID=1982	+
Chr1	1929463	1929594	ID=1983	+
Chr1	1930324	1930409	ID=1984	+
Chr1	1930735	1930782	ID=1985	+
Chr1	1931303	1931354	ID=1986	+
Chr1	1931838	1931910	ID=1987	+
Chr1	1932094	1932220	ID=1988	+
Chr1	1932292	1932429	ID=1989	+
Chr1	1932681	1932792	ID=1990	+
Chr1	1932868	1932931	ID=1991	+
Chr1	1932994	1933076	ID=1992	+
Chr1	1934917	1934921	ID=1993	+
Chr1	1934922	1935201	ID=1994	+
Chr1	1935737	1935847	ID=1995	+
Chr1	1936343	1936452	ID=1996	+
Chr1	1936504	1936634	ID=1997	+
Chr1	1937402	1937600	ID=1998	+
Chr1	1937902	1938083	ID=1999	+
[truncated: 136,894 more rows]
