# Supplementary material for: An Updated Functional Annotation of Protein-Coding Genes in the Cucumber Genome
Source: Front Plant Sci. 2018 Mar 15;9:325. doi: 10.3389/fpls.2018.00325 (PMC5863696; doi:10.3389/fpls.2018.00325)
Supplement: Supplementary file 9 [file Table4.xlsx]

## Sheet: Table_S4_Opp2GO_MAAs-based
Cucumber_geneID	GO_Term
Csa1P000020.1	GO:0003712
Csa1P000020.1	GO:0003712
Csa1P000020.1	GO:0003712
Csa1P000020.1	GO:0003712
Csa1P000020.1	GO:0003712
Csa1P000020.1	GO:0016442
Csa1P000020.1	GO:0016442
Csa1P000020.1	GO:0016442
Csa1P000020.1	GO:0016442
Csa1P000020.1	GO:0016442
Csa1P000020.1	GO:0035194
Csa1P000020.1	GO:0035194
Csa1P000020.1	GO:0035194
Csa1P000020.1	GO:0035194
Csa1P000020.1	GO:0035194
Csa1P000040.1	GO:0000139
Csa1P000040.1	GO:0005768
Csa1P000040.1	GO:0005768
Csa1P000040.1	GO:0005794
Csa1P000040.1	GO:0005802
Csa1P000040.1	GO:0005802
Csa1P000040.1	GO:0009834
Csa1P000040.1	GO:0009834
Csa1P000040.1	GO:0010417
Csa1P000040.1	GO:0010417
Csa1P000040.1	GO:0016021
Csa1P000040.1	GO:0042546
Csa1P000040.1	GO:0045492
Csa1P000040.1	GO:0047517
Csa1P000040.1	GO:0071555
Csa1P000040.1	GO:0080116
Csa1P000040.1	GO:0080116
Csa1P000050.1	GO:0003677
Csa1P000050.1	GO:0003700
Csa1P000050.1	GO:0003700
Csa1P000050.1	GO:0003700
Csa1P000050.1	GO:0005634
Csa1P000050.1	GO:0006351
Csa1P000050.1	GO:0006355
Csa1P000050.1	GO:0009740
Csa1P000050.1	GO:0009740
Csa1P000050.1	GO:0009740
Csa1P000050.1	GO:0009908
Csa1P000050.1	GO:0010077
Csa1P000050.1	GO:0010077
Csa1P000050.1	GO:0010077
Csa1P000050.1	GO:0010582
Csa1P000050.1	GO:0010582
Csa1P000050.1	GO:0010582
Csa1P000050.1	GO:0030154
Csa1P000050.1	GO:0031490
Csa1P000050.1	GO:0031490
Csa1P000050.1	GO:0031490
Csa1P000050.1	GO:0042803
Csa1P000050.1	GO:0043565
Csa1P000050.1	GO:0043565
Csa1P000050.1	GO:0043565
Csa1P000050.1	GO:0043621
Csa1P000550.1	GO:0003677
Csa1P000550.1	GO:0003700
Csa1P000550.1	GO:0005634
Csa1P000550.1	GO:0006351
Csa1P000580.1	GO:0003677
Csa1P000580.1	GO:0003677
Csa1P000580.1	GO:0003677
Csa1P000580.1	GO:0003700
Csa1P000580.1	GO:0003700
Csa1P000580.1	GO:0005634
Csa1P000580.1	GO:0005634
Csa1P000580.1	GO:0005634
Csa1P000580.1	GO:0005634
Csa1P000580.1	GO:0005634
Csa1P000580.1	GO:0006351
Csa1P000580.1	GO:0006351
Csa1P000580.1	GO:0006351
Csa1P000580.1	GO:0006351
Csa1P000580.1	GO:0006351
Csa1P000580.1	GO:0006355
Csa1P000580.1	GO:0006355
Csa1P000580.1	GO:0006355
Csa1P000580.1	GO:0008285
Csa1P000580.1	GO:0008285
Csa1P000580.1	GO:0009734
Csa1P000580.1	GO:0009734
Csa1P000580.1	GO:0009734
Csa1P000580.1	GO:0009734
Csa1P000580.1	GO:0009734
Csa1P000580.1	GO:0009737
Csa1P000580.1	GO:0009737
Csa1P000580.1	GO:0009911
Csa1P000580.1	GO:0009911
Csa1P000580.1	GO:0010047
Csa1P000580.1	GO:0010047
Csa1P000580.1	GO:0010150
Csa1P000580.1	GO:0010150
Csa1P000580.1	GO:0010227
Csa1P000580.1	GO:0010227
Csa1P000580.1	GO:0042744
Csa1P000580.1	GO:0043565
Csa1P000580.1	GO:0043565
Csa1P000580.1	GO:0045892
Csa1P000580.1	GO:0045892
Csa1P000580.1	GO:0048481
Csa1P000580.1	GO:0048481
Csa1P000600.1	GO:0005524
Csa1P000600.1	GO:0019538
Csa1P000650.1	GO:0004180
Csa1P000650.1	GO:0004180
Csa1P000650.1	GO:0004180
Csa1P000650.1	GO:0004185
Csa1P000650.1	GO:0005576
Csa1P000650.1	GO:0009505
Csa1P000650.1	GO:0009505
Csa1P000650.1	GO:0009506
Csa1P000650.1	GO:0009506
Csa1P000650.1	GO:0016747
Csa1P000650.1	GO:0016747
Csa1P000650.1	GO:0016747
Csa1P000650.1	GO:0019748
Csa1P000650.1	GO:0019748
Csa1P000650.1	GO:0019748
Csa1P000680.1	GO:0003735
Csa1P000680.1	GO:0003735
Csa1P000680.1	GO:0006412
Csa1P000680.1	GO:0006412
Csa1P000680.1	GO:0006810
Csa1P000680.1	GO:0006810
Csa1P000680.1	GO:0016021
Csa1P000680.1	GO:0016021
Csa1P000690.1	GO:0003723
Csa1P000690.1	GO:0006396
Csa1P000690.1	GO:0016779
Csa1P000720.1	GO:0009058
Csa1P000720.1	GO:0009058
Csa1P000720.1	GO:0016021
Csa1P000720.1	GO:0016021
Csa1P000720.1	GO:0016740
Csa1P000720.1	GO:0016740
Csa1P000720.1	GO:0030170
Csa1P000720.1	GO:0030170
Csa1P000740.1	GO:0005524
Csa1P001280.1	GO:0005739
Csa1P001280.1	GO:0015031
Csa1P001280.1	GO:0046872
Csa1P001310.1	GO:0001522
Csa1P001310.1	GO:0001522
Csa1P001310.1	GO:0003723
Csa1P001310.1	GO:0003723
Csa1P001310.1	GO:0003723
Csa1P001310.1	GO:0005739
Csa1P001310.1	GO:0009982
Csa1P001310.1	GO:0009982
Csa1P001310.1	GO:0009982
Csa1P001310.1	GO:0031119
Csa1P001380.1	GO:0003677
Csa1P001390.1	GO:0003677
Csa1P001390.1	GO:0003677
Csa1P001390.1	GO:0003677
Csa1P001390.1	GO:0006338
Csa1P001390.1	GO:0006338
Csa1P001390.1	GO:0006338
Csa1P001390.1	GO:0006351
Csa1P001390.1	GO:0006355
Csa1P001390.1	GO:0007275
Csa1P001390.1	GO:0009560
Csa1P001390.1	GO:0009560
Csa1P001390.1	GO:0016514
Csa1P001390.1	GO:0016514
Csa1P001390.1	GO:0016514
Csa1P001390.1	GO:0040029
Csa1P001390.1	GO:0040029
Csa1P001400.1	GO:0000166
Csa1P001400.1	GO:0000724
Csa1P001400.1	GO:0007126
Csa1P001400.1	GO:0048451
Csa1P001400.1	GO:0048453
Csa1P001430.1	GO:0030001
Csa1P001430.1	GO:0046872
Csa1P001450.1	GO:0003677
Csa1P001450.1	GO:0003677
Csa1P001450.1	GO:0005634
Csa1P001450.1	GO:0005634
Csa1P001470.1	GO:0016021
Csa1P001480.1	GO:0016021
Csa1P001490.1	GO:0016788
Csa1P001490.1	GO:0016788
Csa1P001500.1	GO:0016592
Csa1P001515.1	GO:0005634
Csa1P001520.1	GO:0000287
Csa1P001520.1	GO:0000287
Csa1P001520.1	GO:0000287
Csa1P001520.1	GO:0000287
Csa1P001520.1	GO:0003984
Csa1P001520.1	GO:0003984
Csa1P001520.1	GO:0003984
Csa1P001520.1	GO:0003984
Csa1P001520.1	GO:0009097
Csa1P001520.1	GO:0009097
Csa1P001520.1	GO:0009097
Csa1P001520.1	GO:0009097
Csa1P001520.1	GO:0009099
Csa1P001520.1	GO:0009099
Csa1P001520.1	GO:0009099
Csa1P001520.1	GO:0009099
Csa1P001520.1	GO:0009570
Csa1P001520.1	GO:0030976
Csa1P001520.1	GO:0030976
Csa1P001520.1	GO:0030976
Csa1P001520.1	GO:0030976
Csa1P001520.1	GO:0050660
Csa1P001520.1	GO:0050660
Csa1P001520.1	GO:0050660
Csa1P001520.1	GO:0050660
Csa1P002040.1	GO:0003993
Csa1P002040.1	GO:0046872
Csa1P002060.1	GO:0003824
Csa1P002060.1	GO:0003824
Csa1P002060.1	GO:0003824
Csa1P002060.1	GO:0003824
Csa1P002060.1	GO:0009505
Csa1P002090.1	GO:0004497
Csa1P002090.1	GO:0004497
Csa1P002090.1	GO:0004497
Csa1P002090.1	GO:0005506
Csa1P002090.1	GO:0005506
Csa1P002090.1	GO:0005506
Csa1P002090.1	GO:0016021
Csa1P002090.1	GO:0016021
Csa1P002090.1	GO:0016705
Csa1P002090.1	GO:0016705
Csa1P002090.1	GO:0016705
Csa1P002090.1	GO:0020037
Csa1P002090.1	GO:0020037
Csa1P002090.1	GO:0020037
Csa1P002100.1	GO:0005732
Csa1P002100.1	GO:0005829
Csa1P002100.1	GO:0006364
Csa1P002100.1	GO:0006606
Csa1P002100.1	GO:0034457
Csa1P002120.1	GO:0003723
Csa1P002120.1	GO:0003723
Csa1P002120.1	GO:0003723
Csa1P002120.1	GO:0046872
Csa1P002120.1	GO:0046872
Csa1P002120.1	GO:0046872
Csa1P002130.1	GO:0000050
Csa1P002130.1	GO:0000053
Csa1P002130.1	GO:0004055
Csa1P002130.1	GO:0004055
Csa1P002130.1	GO:0004055
Csa1P002130.1	GO:0005524
Csa1P002130.1	GO:0005524
Csa1P002130.1	GO:0005524
Csa1P002130.1	GO:0005737
Csa1P002130.1	GO:0006526
Csa1P002130.1	GO:0006526
Csa1P002130.1	GO:0006526
Csa1P002130.1	GO:0006567
Csa1P002130.1	GO:0006567
Csa1P002130.1	GO:0009165
Csa1P002130.1	GO:0009165
Csa1P002130.1	GO:0009570
Csa1P002130.1	GO:0009570
Csa1P002150.1	GO:0004017
Csa1P002150.1	GO:0004017
Csa1P002150.1	GO:0004017
Csa1P002150.1	GO:0005524
Csa1P002150.1	GO:0005524
Csa1P002150.1	GO:0005524
Csa1P002160.1	GO:0004177
Csa1P002160.1	GO:0004177
Csa1P002160.1	GO:0004177
Csa1P002160.1	GO:0004177
Csa1P002160.1	GO:0004177
Csa1P002160.1	GO:0005773
Csa1P002160.1	GO:0005774
Csa1P002160.1	GO:0005774
Csa1P002160.1	GO:0005774
Csa1P002160.1	GO:0005829
Csa1P002160.1	GO:0005829
Csa1P002160.1	GO:0005829
Csa1P002160.1	GO:0006635
Csa1P002160.1	GO:0006635
Csa1P002160.1	GO:0008237
Csa1P002160.1	GO:0008237
Csa1P002160.1	GO:0008237
Csa1P002160.1	GO:0008237
Csa1P002160.1	GO:0008237
Csa1P002160.1	GO:0008270
Csa1P002160.1	GO:0008270
Csa1P002160.1	GO:0008270
Csa1P002160.1	GO:0008270
Csa1P002160.1	GO:0008270
Csa1P002160.1	GO:0010413
Csa1P002160.1	GO:0010413
Csa1P002160.1	GO:0016558
Csa1P002160.1	GO:0016558
Csa1P002160.1	GO:0045492
Csa1P002160.1	GO:0045492
Csa1P002160.1	GO:0046686
Csa1P002660.1	GO:0004177
Csa1P002660.1	GO:0004177
Csa1P002660.1	GO:0005774
Csa1P002660.1	GO:0005829
Csa1P002660.1	GO:0006635
Csa1P002660.1	GO:0008237
Csa1P002660.1	GO:0008237
Csa1P002660.1	GO:0008270
Csa1P002660.1	GO:0008270
Csa1P002660.1	GO:0010413
Csa1P002660.1	GO:0016558
Csa1P002660.1	GO:0045492
Csa1P002680.1	GO:0005634
Csa1P002680.1	GO:0006351
Csa1P002680.1	GO:0006355
Csa1P002680.1	GO:0009507
Csa1P002690.1	GO:0003676
Csa1P002690.1	GO:0003676
Csa1P002690.1	GO:0003676
Csa1P002690.1	GO:0003676
Csa1P002690.1	GO:0003676
Csa1P002690.1	GO:0003676
Csa1P002690.1	GO:0003676
Csa1P002690.1	GO:0003676
Csa1P002690.1	GO:0003676
Csa1P002690.1	GO:0003676
Csa1P002690.1	GO:0003676
Csa1P002690.1	GO:0003676
Csa1P002690.1	GO:0003676
Csa1P002690.1	GO:0003676
Csa1P002690.1	GO:0003676
Csa1P002690.1	GO:0003676
Csa1P002690.1	GO:0003676
Csa1P002690.1	GO:0003676
Csa1P002690.1	GO:0003676
Csa1P002690.1	GO:0003676
Csa1P002690.1	GO:0005829
Csa1P002690.1	GO:0005829
Csa1P002690.1	GO:0005829
Csa1P002690.1	GO:0005829
Csa1P002690.1	GO:0005829
Csa1P002690.1	GO:0005829
Csa1P002690.1	GO:0005829
Csa1P002690.1	GO:0005829
Csa1P002690.1	GO:0005829
Csa1P002690.1	GO:0005829
Csa1P002690.1	GO:0005829
Csa1P002690.1	GO:0005829
Csa1P002690.1	GO:0005829
Csa1P002690.1	GO:0005829
Csa1P002690.1	GO:0005829
Csa1P002690.1	GO:0005829
Csa1P002690.1	GO:0005829
Csa1P002690.1	GO:0005829
Csa1P002690.1	GO:0009508
Csa1P002690.1	GO:0009508
Csa1P002690.1	GO:0009508
Csa1P002690.1	GO:0009508
Csa1P002690.1	GO:0009508
Csa1P002690.1	GO:0009508
Csa1P002690.1	GO:0009508
Csa1P002690.1	GO:0009508
Csa1P002690.1	GO:0009508
Csa1P002690.1	GO:0009508
Csa1P002690.1	GO:0009508
Csa1P002690.1	GO:0009508
Csa1P002690.1	GO:0009508
Csa1P002690.1	GO:0009508
Csa1P002690.1	GO:0009508
Csa1P002690.1	GO:0009508
Csa1P002690.1	GO:0009508
Csa1P002690.1	GO:0009508
Csa1P002690.1	GO:0009570
Csa1P002690.1	GO:0009570
Csa1P002690.1	GO:0009570
Csa1P002690.1	GO:0009570
Csa1P002690.1	GO:0009570
Csa1P002690.1	GO:0009570
Csa1P002690.1	GO:0009570
Csa1P002690.1	GO:0009570
Csa1P002690.1	GO:0009570
Csa1P002690.1	GO:0009570
Csa1P002690.1	GO:0009570
Csa1P002690.1	GO:0009570
Csa1P002690.1	GO:0009570
Csa1P002690.1	GO:0009570
Csa1P002690.1	GO:0009570
Csa1P002690.1	GO:0009570
Csa1P002690.1	GO:0009570
Csa1P002690.1	GO:0009570
Csa1P002690.1	GO:0042793
Csa1P002690.1	GO:0042793
Csa1P002690.1	GO:0042793
Csa1P002690.1	GO:0042793
Csa1P002690.1	GO:0042793
Csa1P002690.1	GO:0042793
Csa1P002690.1	GO:0042793
Csa1P002690.1	GO:0042793
Csa1P002690.1	GO:0042793
Csa1P002690.1	GO:0042793
Csa1P002690.1	GO:0042793
Csa1P002690.1	GO:0042793
Csa1P002690.1	GO:0042793
Csa1P002690.1	GO:0042793
Csa1P002690.1	GO:0042793
Csa1P002690.1	GO:0042793
Csa1P002690.1	GO:0042793
Csa1P002690.1	GO:0042793
Csa1P002690.1	GO:0045893
Csa1P002690.1	GO:0045893
Csa1P002690.1	GO:0045893
Csa1P002690.1	GO:0045893
Csa1P002690.1	GO:0045893
Csa1P002690.1	GO:0045893
Csa1P002690.1	GO:0045893
Csa1P002690.1	GO:0045893
Csa1P002690.1	GO:0045893
Csa1P002690.1	GO:0045893
Csa1P002690.1	GO:0045893
Csa1P002690.1	GO:0045893
Csa1P002690.1	GO:0045893
Csa1P002690.1	GO:0045893
Csa1P002690.1	GO:0045893
Csa1P002690.1	GO:0045893
Csa1P002690.1	GO:0045893
Csa1P002690.1	GO:0045893
Csa1P002710.1	GO:0000148
Csa1P002710.1	GO:0000148
Csa1P002710.1	GO:0000148
Csa1P002710.1	GO:0003843
Csa1P002710.1	GO:0003843
Csa1P002710.1	GO:0003843
Csa1P002710.1	GO:0006075
Csa1P002710.1	GO:0006075
Csa1P002710.1	GO:0006075
Csa1P002710.1	GO:0008360
Csa1P002710.1	GO:0016021
Csa1P002710.1	GO:0016021
Csa1P002710.1	GO:0016021
Csa1P002710.1	GO:0071555
Csa1P002730.1	GO:0005215
Csa1P002730.1	GO:0005345
Csa1P002730.1	GO:0005345
Csa1P002730.1	GO:0005345
Csa1P002730.1	GO:0005345
Csa1P002730.1	GO:0006863
Csa1P002730.1	GO:0015853
Csa1P002730.1	GO:0015853
Csa1P002730.1	GO:0015853
Csa1P002730.1	GO:0015854
Csa1P002730.1	GO:0015854
Csa1P002730.1	GO:0015854
Csa1P002730.1	GO:0016021
Csa1P002730.1	GO:0016021
Csa1P002730.1	GO:0016021
Csa1P002730.1	GO:0016021
Csa1P002730.1	GO:1904823
Csa1P002740.1	GO:0006869
Csa1P002740.1	GO:0006869
Csa1P002750.1	GO:0016021
Csa1P002750.1	GO:0046872
Csa1P002760.1	GO:0004109
Csa1P002760.1	GO:0004109
Csa1P002760.1	GO:0004109
Csa1P002760.1	GO:0005737
Csa1P002760.1	GO:0005737
Csa1P002760.1	GO:0005737
Csa1P002760.1	GO:0006779
Csa1P002760.1	GO:0006779
Csa1P002760.1	GO:0006779
Csa1P002760.1	GO:0051536
Csa1P002760.1	GO:0051536
Csa1P002760.1	GO:0051536
Csa1P002770.1	GO:0000123
Csa1P002770.1	GO:0000123
Csa1P002770.1	GO:0000123
Csa1P002770.1	GO:0002098
Csa1P002770.1	GO:0002098
Csa1P002770.1	GO:0002098
Csa1P002770.1	GO:0004402
Csa1P002770.1	GO:0004402
Csa1P002770.1	GO:0004402
Csa1P002770.1	GO:0005634
Csa1P002770.1	GO:0005719
Csa1P002770.1	GO:0005737
Csa1P002770.1	GO:0005737
Csa1P002770.1	GO:0005829
Csa1P002770.1	GO:0006357
Csa1P002770.1	GO:0006357
Csa1P002770.1	GO:0006357
Csa1P002770.1	GO:0006368
Csa1P002770.1	GO:0006368
Csa1P002770.1	GO:0006368
Csa1P002770.1	GO:0008023
Csa1P002770.1	GO:0008023
Csa1P002770.1	GO:0008023
Csa1P002770.1	GO:0008080
Csa1P002770.1	GO:0008283
Csa1P002770.1	GO:0009294
Csa1P002770.1	GO:0009734
Csa1P002770.1	GO:0010084
Csa1P002770.1	GO:0010928
Csa1P002770.1	GO:0016573
Csa1P002770.1	GO:0016573
Csa1P002770.1	GO:0016573
Csa1P002770.1	GO:0033588
Csa1P002770.1	GO:0033588
Csa1P002770.1	GO:0033588
Csa1P002770.1	GO:0035265
Csa1P002770.1	GO:0046872
Csa1P002770.1	GO:0051536
Csa1P002770.1	GO:0051536
Csa1P002770.1	GO:0051536
Csa1P002770.1	GO:0051536
Csa1P002770.1	GO:2000025
Csa1P002780.1	GO:0006098
Csa1P002780.1	GO:0006098
Csa1P002780.1	GO:0009507
Csa1P002780.1	GO:0009570
Csa1P002780.1	GO:0009570
Csa1P002780.1	GO:0009570
Csa1P002780.1	GO:0009941
Csa1P002780.1	GO:0009941
Csa1P002780.1	GO:0009941
Csa1P002780.1	GO:0010027
Csa1P002780.1	GO:0010027
Csa1P002780.1	GO:0010103
Csa1P002780.1	GO:0010103
Csa1P002780.1	GO:0016117
Csa1P002780.1	GO:0016117
Csa1P002780.1	GO:0016787
Csa1P002780.1	GO:0016787
Csa1P002780.1	GO:0016787
Csa1P002780.1	GO:0019252
Csa1P002780.1	GO:0019252
Csa1P002780.1	GO:0019684
Csa1P002780.1	GO:0019684
Csa1P002780.1	GO:0046872
Csa1P002810.1	GO:0006979
Csa1P002810.1	GO:0008113
Csa1P002810.1	GO:0030091
Csa1P002820.1	GO:0000045
Csa1P002820.1	GO:0000421
Csa1P002820.1	GO:0006914
Csa1P002820.1	GO:0015031
Csa1P002830.1	GO:0008284
Csa1P002830.1	GO:0019344
Csa1P002860.1	GO:0004672
Csa1P002860.1	GO:0004672
Csa1P002860.1	GO:0005524
Csa1P002860.1	GO:0005524
Csa1P002860.1	GO:0010942
Csa1P002860.1	GO:0016021
Csa1P002860.1	GO:0016021
Csa1P002860.1	GO:0031349
Csa1P002860.1	GO:0060862
Csa1P002880.1	GO:0004719
Csa1P002880.1	GO:0004719
Csa1P002880.1	GO:0005634
Csa1P002880.1	GO:0005634
Csa1P002880.1	GO:0006479
Csa1P002880.1	GO:0030091
Csa1P002890.1	GO:0000023
Csa1P002890.1	GO:0000166
Csa1P002890.1	GO:0000166
Csa1P002890.1	GO:0000166
Csa1P002890.1	GO:0000166
Csa1P002890.1	GO:0000166
Csa1P002890.1	GO:0003676
Csa1P002890.1	GO:0003676
Csa1P002890.1	GO:0003676
Csa1P002890.1	GO:0006098
Csa1P002890.1	GO:0006397
Csa1P002890.1	GO:0008266
Csa1P002890.1	GO:0008266
Csa1P002890.1	GO:0009409
Csa1P002890.1	GO:0009451
Csa1P002890.1	GO:0009451
Csa1P002890.1	GO:0009507
Csa1P002890.1	GO:0009570
Csa1P002890.1	GO:0009570
Csa1P002890.1	GO:0009697
Csa1P002890.1	GO:0009814
Csa1P002890.1	GO:0009941
Csa1P002890.1	GO:0009941
Csa1P002890.1	GO:0010027
Csa1P002890.1	GO:0019252
Csa1P002890.1	GO:0019288
Csa1P002890.1	GO:0019684
Csa1P002890.1	GO:0030529
Csa1P002890.1	GO:0042742
Csa1P002890.1	GO:0045087
Csa1P002900.1	GO:0003824
Csa1P002900.1	GO:0005975
Csa1P002900.1	GO:0047274
Csa1P002910.1	GO:0016021
Csa1P002920.1	GO:0008270
Csa1P002920.1	GO:0008270
Csa1P002920.1	GO:0008270
Csa1P002920.1	GO:0008270
Csa1P002930.1	GO:0005622
Csa1P002930.1	GO:0005622
Csa1P002930.1	GO:0006364
Csa1P002930.1	GO:0006364
Csa1P002930.1	GO:0006399
Csa1P002930.1	GO:0006399
Csa1P002930.1	GO:0009658
Csa1P002930.1	GO:0009658
Csa1P002930.1	GO:0019288
Csa1P002930.1	GO:0019288
Csa1P002930.1	GO:0045036
Csa1P002930.1	GO:0045036
Csa1P003490.1	GO:0005774
Csa1P003490.1	GO:0006855
Csa1P003490.1	GO:0006855
Csa1P003490.1	GO:0015238
Csa1P003490.1	GO:0015238
Csa1P003490.1	GO:0015238
Csa1P003490.1	GO:0015238
Csa1P003490.1	GO:0015238
Csa1P003490.1	GO:0015297
Csa1P003490.1	GO:0015297
Csa1P003490.1	GO:0015297
Csa1P003490.1	GO:0015297
Csa1P003490.1	GO:0016021
Csa1P003490.1	GO:0016021
Csa1P003490.1	GO:0016021
Csa1P003490.1	GO:0016021
Csa1P003510.1	GO:0004674
Csa1P003510.1	GO:0004674
Csa1P003510.1	GO:0004674
Csa1P003510.1	GO:0004674
Csa1P003510.1	GO:0004674
Csa1P003510.1	GO:0004674
Csa1P003510.1	GO:0004674
Csa1P003510.1	GO:0004674
Csa1P003510.1	GO:0004712
Csa1P003510.1	GO:0004712
Csa1P003510.1	GO:0005524
Csa1P003510.1	GO:0005524
Csa1P003510.1	GO:0005524
Csa1P003510.1	GO:0005524
Csa1P003510.1	GO:0005524
Csa1P003510.1	GO:0005524
Csa1P003510.1	GO:0005524
Csa1P003510.1	GO:0005524
Csa1P003510.1	GO:0007020
Csa1P003520.1	GO:0008270
Csa1P003520.1	GO:0008270
Csa1P003520.1	GO:0008270
Csa1P003520.1	GO:0031425
Csa1P003540.1	GO:0000038
Csa1P003540.1	GO:0003746
Csa1P003540.1	GO:0003746
Csa1P003540.1	GO:0003746
Csa1P003540.1	GO:0003924
Csa1P003540.1	GO:0003924
Csa1P003540.1	GO:0003924
Csa1P003540.1	GO:0005525
Csa1P003540.1	GO:0005525
Csa1P003540.1	GO:0005525
Csa1P003540.1	GO:0005622
Csa1P003540.1	GO:0005622
Csa1P003540.1	GO:0005730
Csa1P003540.1	GO:0009295
Csa1P003540.1	GO:0009535
Csa1P003540.1	GO:0009941
Csa1P003540.1	GO:0042335
Csa1P003540.1	GO:0048046
Csa1P004040.1	GO:0004497
Csa1P004040.1	GO:0004497
Csa1P004040.1	GO:0004497
Csa1P004040.1	GO:0005506
Csa1P004040.1	GO:0005506
Csa1P004040.1	GO:0005506
Csa1P004040.1	GO:0005794
Csa1P004040.1	GO:0016020
Csa1P004040.1	GO:0016021
Csa1P004040.1	GO:0016705
Csa1P004040.1	GO:0016705
Csa1P004040.1	GO:0016705
Csa1P004040.1	GO:0016709
Csa1P004040.1	GO:0020037
Csa1P004040.1	GO:0020037
Csa1P004040.1	GO:0020037
Csa1P004040.1	GO:0044550
Csa1P004050.1	GO:0004674
Csa1P004050.1	GO:0005524
Csa1P004050.1	GO:0005773
Csa1P004050.1	GO:0016021
Csa1P004050.1	GO:0030246
Csa1P004100.1	GO:0005507
Csa1P004100.1	GO:0005777
Csa1P004100.1	GO:0008131
Csa1P004100.1	GO:0009308
Csa1P004100.1	GO:0048038
Csa1P004120.1	GO:0003677
Csa1P004130.1	GO:0005634
Csa1P004130.1	GO:0006351
Csa1P004130.1	GO:0006355
Csa1P004130.1	GO:0032041
Csa1P004190.1	GO:0003676
Csa1P004190.1	GO:0003676
Csa1P004200.1	GO:0000278
Csa1P004200.1	GO:0000381
Csa1P004200.1	GO:0005634
Csa1P004200.1	GO:0006396
Csa1P004200.1	GO:0009506
Csa1P004200.1	GO:0080009
Csa1P004220.1	GO:0016491
Csa1P004220.1	GO:0016491
Csa1P004230.1	GO:0000724
Csa1P004230.1	GO:0006312
Csa1P004230.1	GO:0007062
Csa1P004230.1	GO:0007129
Csa1P004230.1	GO:0007131
Csa1P004230.1	GO:0007140
Csa1P004230.1	GO:0009560
Csa1P004230.1	GO:0010332
Csa1P004230.1	GO:0016444
Csa1P004230.1	GO:0032204
Csa1P004230.1	GO:0042138
Csa1P004230.1	GO:0043247
Csa1P004240.1	GO:0002237
Csa1P004240.1	GO:0004672
Csa1P004240.1	GO:0004674
Csa1P004240.1	GO:0004674
Csa1P004240.1	GO:0004674
Csa1P004240.1	GO:0005524
Csa1P004240.1	GO:0005524
Csa1P004240.1	GO:0005524
Csa1P004240.1	GO:0005524
Csa1P004240.1	GO:0006084
Csa1P004240.1	GO:0007165
Csa1P004240.1	GO:0010075
Csa1P004240.1	GO:0010103
Csa1P004240.1	GO:0016021
Csa1P004240.1	GO:0016021
Csa1P004240.1	GO:0016021
Csa1P004240.1	GO:0016021
Csa1P004240.1	GO:0016126
Csa1P004240.1	GO:0016132
Csa1P004240.1	GO:0048653
Csa1P004250.1	GO:0005524
Csa1P004250.1	GO:0005524
Csa1P004250.1	GO:0016787
Csa1P004250.1	GO:0016787
Csa1P004290.1	GO:0009507
Csa1P004310.1	GO:0016568
Csa1P004350.1	GO:0007062
Csa1P004350.1	GO:0009506
Csa1P004350.1	GO:0009855
Csa1P004350.1	GO:0009887
Csa1P004350.1	GO:0009941
Csa1P004350.1	GO:0010051
Csa1P004350.1	GO:0016887
Csa1P004350.1	GO:0031048
Csa1P004350.1	GO:0031935
Csa1P004350.1	GO:0045132
Csa1P004350.1	GO:0048439
Csa1P004350.1	GO:0080188
Csa1P004370.1	GO:0000159
Csa1P004370.1	GO:0000159
Csa1P004370.1	GO:0000159
Csa1P004370.1	GO:0005829
Csa1P004370.1	GO:0005829
Csa1P004370.1	GO:0006470
Csa1P004370.1	GO:0006470
Csa1P004370.1	GO:0008601
Csa1P004370.1	GO:0008601
Csa1P004370.1	GO:0008601
Csa1P004370.1	GO:0034047
Csa1P004870.1	GO:0003700
Csa1P004870.1	GO:0005634
Csa1P004870.1	GO:0005634
Csa1P004870.1	GO:0005634
Csa1P004870.1	GO:0006355
Csa1P004870.1	GO:0006355
Csa1P004870.1	GO:0006355
Csa1P004870.1	GO:0010073
Csa1P004870.1	GO:0043565
Csa1P004870.1	GO:0043565
Csa1P004870.1	GO:0043565
Csa1P004900.1	GO:0003677
Csa1P004900.1	GO:0003700
Csa1P004900.1	GO:0006863
Csa1P004900.1	GO:0009553
Csa1P004900.1	GO:0010183
Csa1P004900.1	GO:0045697
Csa1P004907.1	GO:0003677
Csa1P004907.1	GO:0004674
Csa1P004907.1	GO:0005524
Csa1P004907.1	GO:0005524
Csa1P004907.1	GO:0005634
Csa1P004907.1	GO:0006974
Csa1P004907.1	GO:0016301
Csa1P004907.1	GO:0016773
Csa1P004907.1	GO:0051321
Csa1P004908.1	GO:0003677
Csa1P004908.1	GO:0004674
Csa1P004908.1	GO:0005524
Csa1P004908.1	GO:0005524
Csa1P004908.1	GO:0005634
Csa1P004908.1	GO:0006974
Csa1P004908.1	GO:0016301
Csa1P004908.1	GO:0016773
Csa1P004908.1	GO:0051321
Csa1P004910.1	GO:0005730
Csa1P004910.1	GO:0005739
Csa1P004910.1	GO:0005747
Csa1P004910.1	GO:0005773
Csa1P004910.1	GO:0005774
Csa1P004910.1	GO:0005886
Csa1P004910.1	GO:0007005
Csa1P004910.1	GO:0009651
Csa1P004910.1	GO:0009723
Csa1P004910.1	GO:0009733
Csa1P004910.1	GO:0016020
Csa1P004910.1	GO:0016020
Csa1P004910.1	GO:0016020
Csa1P004910.1	GO:0016020
Csa1P004910.1	GO:0016020
Csa1P004910.1	GO:0016021
Csa1P004910.1	GO:0016049
Csa1P004910.1	GO:0048527
Csa1P004910.1	GO:0051301
Csa1P004910.1	GO:0071731
Csa1P004930.1	GO:0008299
Csa1P004930.1	GO:0008299
Csa1P004930.1	GO:0008299
Csa1P004930.1	GO:0016853
Csa1P004930.1	GO:0016853
Csa1P004930.1	GO:0030145
Csa1P004930.1	GO:0030604
Csa1P004930.1	GO:0030604
Csa1P004930.1	GO:0030604
Csa1P004930.1	GO:0030604
Csa1P004930.1	GO:0046872
Csa1P004930.1	GO:0046872
Csa1P004930.1	GO:0046872
Csa1P004930.1	GO:0051484
Csa1P004930.1	GO:0070402
Csa1P004930.1	GO:0070402
Csa1P004930.1	GO:0070402
Csa1P004930.1	GO:0070402
Csa1P004940.1	GO:0005739
Csa1P004940.1	GO:0005739
Csa1P004940.1	GO:0005777
Csa1P004940.1	GO:0005778
Csa1P004940.1	GO:0005778
Csa1P004940.1	GO:0005778
Csa1P004940.1	GO:0005829
Csa1P004940.1	GO:0005829
Csa1P004940.1	GO:0005886
Csa1P004940.1	GO:0005886
Csa1P004940.1	GO:0006625
Csa1P004940.1	GO:0007031
Csa1P004940.1	GO:0008565
Csa1P004940.1	GO:0008565
Csa1P004940.1	GO:0016021
Csa1P004940.1	GO:0016021
Csa1P004940.1	GO:0016560
Csa1P004940.1	GO:0016560
Csa1P004940.1	GO:0016560
Csa1P004970.1	GO:0005829
Csa1P004970.1	GO:0005886
Csa1P004970.1	GO:0005886
Csa1P004970.1	GO:0005886
Csa1P004970.1	GO:0016021
Csa1P004970.1	GO:0016021
Csa1P004970.1	GO:0016021
Csa1P004970.1	GO:0016226
Csa1P004970.1	GO:0051536
Csa1P004980.1	GO:0009507
Csa1P004980.1	GO:0010343
Csa1P004980.1	GO:0010343
Csa1P004980.1	GO:0010343
Csa1P004980.1	GO:0010343
Csa1P004980.1	GO:0042651
Csa1P004980.1	GO:0042651
Csa1P004980.1	GO:0042651
Csa1P004980.1	GO:0042651
Csa1P004990.1	GO:0004842
Csa1P004990.1	GO:0008270
Csa1P004990.1	GO:0008270
Csa1P004990.1	GO:0008270
Csa1P004990.1	GO:0010182
Csa1P004990.1	GO:0016021
Csa1P004990.1	GO:0016021
Csa1P004990.1	GO:0016021
Csa1P004990.1	GO:0016567
Csa1P004990.1	GO:0016874
Csa1P005490.1	GO:0005618
Csa1P005490.1	GO:0010413
Csa1P005490.1	GO:0045492
Csa1P005490.1	GO:0048046
Csa1P005500.1	GO:0000394
Csa1P005500.1	GO:0004672
Csa1P005500.1	GO:0004672
Csa1P005500.1	GO:0004672
Csa1P005500.1	GO:0004712
Csa1P005500.1	GO:0005524
Csa1P005500.1	GO:0005524
Csa1P005500.1	GO:0005524
Csa1P005500.1	GO:0005524
Csa1P005500.1	GO:0005886
Csa1P005500.1	GO:0006084
Csa1P005500.1	GO:0009086
Csa1P005500.1	GO:0009506
Csa1P005500.1	GO:0016126
Csa1P005500.1	GO:0016132
Csa1P005500.1	GO:0019344
Csa1P005510.1	GO:0000394
Csa1P005510.1	GO:0004672
Csa1P005510.1	GO:0004672
Csa1P005510.1	GO:0004672
Csa1P005510.1	GO:0004712
Csa1P005510.1	GO:0005524
Csa1P005510.1	GO:0005524
Csa1P005510.1	GO:0005524
Csa1P005510.1	GO:0005524
Csa1P005510.1	GO:0005886
Csa1P005510.1	GO:0006084
Csa1P005510.1	GO:0009086
Csa1P005510.1	GO:0009506
Csa1P005510.1	GO:0016126
Csa1P005510.1	GO:0016132
Csa1P005510.1	GO:0019344
Csa1P005520.1	GO:0004029
Csa1P005520.1	GO:0004029
Csa1P005520.1	GO:0004029
Csa1P005520.1	GO:0004029
Csa1P005520.1	GO:0004029
Csa1P005520.1	GO:0005524
Csa1P005520.1	GO:0005524
Csa1P005520.1	GO:0005739
Csa1P005520.1	GO:0005759
Csa1P005520.1	GO:0009507
Csa1P005520.1	GO:0009507
Csa1P005520.1	GO:0016620
Csa1P005520.1	GO:0046686
Csa1P005530.1	GO:0005216
Csa1P005530.1	GO:0005249
Csa1P005530.1	GO:0005249
Csa1P005530.1	GO:0005249
Csa1P005530.1	GO:0005249
Csa1P005530.1	GO:0005249
Csa1P005530.1	GO:0005249
Csa1P005530.1	GO:0005886
Csa1P005530.1	GO:0016021
Csa1P005530.1	GO:0016021
Csa1P005530.1	GO:0016021
Csa1P005530.1	GO:0016021
Csa1P005530.1	GO:0016021
Csa1P005530.1	GO:0016021
Csa1P005530.1	GO:0016021
Csa1P005530.1	GO:0030552
Csa1P005530.1	GO:0030553
Csa1P005530.1	GO:0042391
Csa1P005530.1	GO:0042391
Csa1P005530.1	GO:0042391
Csa1P005530.1	GO:0042391
Csa1P005530.1	GO:0071805
Csa1P005530.1	GO:0071805
Csa1P005530.1	GO:0071805
Csa1P005530.1	GO:0071805
Csa1P005540.1	GO:0004766
Csa1P005540.1	GO:0004766
Csa1P005540.1	GO:0004766
Csa1P005540.1	GO:0004766
Csa1P005540.1	GO:0006596
Csa1P005540.1	GO:0006596
Csa1P005540.1	GO:0006596
Csa1P005540.1	GO:0008295
Csa1P005560.1	GO:0003824
Csa1P005560.1	GO:0003824
Csa1P005560.1	GO:0003824
Csa1P005560.1	GO:0005992
Csa1P005560.1	GO:0005992
Csa1P005560.1	GO:0005992
Csa1P005560.1	GO:0005992
Csa1P005560.1	GO:0009744
Csa1P005560.1	GO:0009750
Csa1P005560.1	GO:0016757
Csa1P005610.1	GO:0003924
Csa1P005610.1	GO:0005525
Csa1P005610.1	GO:0005525
Csa1P005610.1	GO:0005525
Csa1P005610.1	GO:0005525
Csa1P005610.1	GO:0005622
Csa1P005610.1	GO:0005622
Csa1P005610.1	GO:0005622
Csa1P005610.1	GO:0005634
Csa1P005610.1	GO:0005886
Csa1P005610.1	GO:0005886
Csa1P005610.1	GO:0007015
Csa1P005610.1	GO:0007264
Csa1P005610.1	GO:0007264
Csa1P005610.1	GO:0007264
Csa1P005610.1	GO:0007264
Csa1P005610.1	GO:0009531
Csa1P005610.1	GO:0009664
Csa1P005610.1	GO:0009738
Csa1P005610.1	GO:0009788
Csa1P005610.1	GO:0009788
Csa1P005610.1	GO:0016020
Csa1P005610.1	GO:0016020
Csa1P005620.1	GO:0000932
Csa1P005620.1	GO:0003677
Csa1P005620.1	GO:0003677
Csa1P005620.1	GO:0003677
Csa1P005620.1	GO:0003682
Csa1P005620.1	GO:0003682
Csa1P005620.1	GO:0003682
Csa1P005620.1	GO:0005634
Csa1P005620.1	GO:0005634
Csa1P005620.1	GO:0006351
Csa1P005620.1	GO:0006368
Csa1P005620.1	GO:0006368
Csa1P005620.1	GO:0035278
Csa1P005620.1	GO:0070449
Csa1P005620.1	GO:0070449
Csa1P005630.1	GO:0003735
Csa1P005630.1	GO:0005762
Csa1P005630.1	GO:0006354
Csa1P005630.1	GO:0032543
Csa1P005640.1	GO:0005215
Csa1P005640.1	GO:0005215
Csa1P005640.1	GO:0005215
Csa1P005640.1	GO:0005215
Csa1P005640.1	GO:0005618
Csa1P005640.1	GO:0005618
Csa1P005640.1	GO:0005773
Csa1P005640.1	GO:0005773
Csa1P005640.1	GO:0005783
Csa1P005640.1	GO:0005783
Csa1P005640.1	GO:0009506
Csa1P005640.1	GO:0009506
Csa1P005640.1	GO:0016021
Csa1P005640.1	GO:0016021
Csa1P005640.1	GO:0016021
Csa1P005640.1	GO:0016021
Csa1P005640.1	GO:0055085
Csa1P005640.1	GO:0055085
Csa1P005640.1	GO:0055085
Csa1P005640.1	GO:0055085
Csa1P005660.1	GO:0005737
Csa1P005660.1	GO:0005856
Csa1P005660.1	GO:0005886
Csa1P005660.1	GO:0005886
Csa1P005660.1	GO:0008270
Csa1P005660.1	GO:0008270
Csa1P005660.1	GO:0008270
Csa1P005660.1	GO:0051015
Csa1P005660.1	GO:0051017
Csa1P005660.1	GO:0051017
Csa1P005680.1	GO:0005739
Csa1P005680.1	GO:0010264
Csa1P005680.1	GO:0010264
Csa1P005680.1	GO:0010264
Csa1P005680.1	GO:0010264
Csa1P005710.1	GO:0004571
Csa1P005710.1	GO:0004571
Csa1P005710.1	GO:0005509
Csa1P005710.1	GO:0005509
Csa1P005710.1	GO:0005783
Csa1P005710.1	GO:0005783
Csa1P005710.1	GO:0006491
Csa1P005710.1	GO:0006491
Csa1P005710.1	GO:0007346
Csa1P005710.1	GO:0007346
Csa1P005710.1	GO:0016020
Csa1P005710.1	GO:0016020
Csa1P005710.1	GO:0030433
Csa1P005710.1	GO:0030433
Csa1P005710.1	GO:0030968
Csa1P005710.1	GO:0030968
Csa1P005710.1	GO:0097466
Csa1P005710.1	GO:0097466
Csa1P005720.1	GO:0004601
Csa1P005720.1	GO:0004601
Csa1P005720.1	GO:0004601
Csa1P005720.1	GO:0004601
Csa1P005720.1	GO:0005576
Csa1P005720.1	GO:0005576
Csa1P005720.1	GO:0005576
Csa1P005720.1	GO:0005576
Csa1P005720.1	GO:0006979
Csa1P005720.1	GO:0006979
Csa1P005720.1	GO:0006979
Csa1P005720.1	GO:0006979
Csa1P005720.1	GO:0020037
Csa1P005720.1	GO:0020037
Csa1P005720.1	GO:0020037
Csa1P005720.1	GO:0020037
Csa1P005720.1	GO:0042744
Csa1P005720.1	GO:0042744
Csa1P005720.1	GO:0042744
Csa1P005720.1	GO:0042744
Csa1P005720.1	GO:0046872
Csa1P005720.1	GO:0046872
Csa1P005720.1	GO:0046872
Csa1P005720.1	GO:0046872
Csa1P005730.1	GO:0004842
Csa1P005740.1	GO:0005773
Csa1P005740.1	GO:0005773
Csa1P005750.1	GO:0005773
Csa1P005750.1	GO:0005773
Csa1P006270.1	GO:0004029
Csa1P006270.1	GO:0004029
Csa1P006270.1	GO:0004029
Csa1P006280.1	GO:0005777
Csa1P006280.1	GO:0005829
Csa1P006280.1	GO:0009058
Csa1P006280.1	GO:0009058
Csa1P006280.1	GO:0009058
Csa1P006280.1	GO:0009058
Csa1P006280.1	GO:0016779
Csa1P006280.1	GO:0016779
Csa1P006280.1	GO:0016779
Csa1P006280.1	GO:0016779
Csa1P006300.1	GO:0000160
Csa1P006300.1	GO:0000160
Csa1P006300.1	GO:0005622
Csa1P006300.1	GO:0005622
Csa1P006310.1	GO:0005783
Csa1P006310.1	GO:0005783
Csa1P006310.1	GO:0009058
Csa1P006310.1	GO:0009813
Csa1P006310.1	GO:0010584
Csa1P006310.1	GO:0016747
Csa1P006310.1	GO:0030639
Csa1P006310.1	GO:0030639
Csa1P006310.1	GO:0080110
Csa1P006310.1	GO:0080110
Csa1P006310.1	GO:0090439
Csa1P006310.1	GO:0090439
Csa1P006320.1	GO:0006629
Csa1P006320.1	GO:0016787
Csa1P006330.1	GO:0008270
Csa1P006330.1	GO:0008270
Csa1P006330.1	GO:0008270
Csa1P007860.1	GO:0004672
Csa1P007860.1	GO:0004674
Csa1P007860.1	GO:0004674
Csa1P007860.1	GO:0004674
Csa1P007860.1	GO:0004674
Csa1P007860.1	GO:0004674
Csa1P007860.1	GO:0005524
Csa1P007860.1	GO:0005524
Csa1P007860.1	GO:0005524
Csa1P007860.1	GO:0005524
Csa1P007860.1	GO:0005634
Csa1P007860.1	GO:0005634
Csa1P007860.1	GO:0005634
Csa1P007860.1	GO:0005737
Csa1P007860.1	GO:0005737
Csa1P007860.1	GO:0006468
Csa1P007860.1	GO:0006612
Csa1P007860.1	GO:0006970
Csa1P007860.1	GO:0008285
Csa1P007860.1	GO:0009408
Csa1P007860.1	GO:0009409
Csa1P007860.1	GO:0009651
Csa1P007860.1	GO:0009723
Csa1P007860.1	GO:0009738
Csa1P007860.1	GO:0009863
Csa1P007860.1	GO:0009867
Csa1P007860.1	GO:0010200
Csa1P007860.1	GO:0010363
Csa1P007860.1	GO:0016301
Csa1P007860.1	GO:0030968
Csa1P007860.1	GO:0035556
Csa1P007860.1	GO:0035556
Csa1P007860.1	GO:0045727
Csa1P007860.1	GO:0045727
Csa1P007870.1	GO:0005622
Csa1P007870.1	GO:0005622
Csa1P007870.1	GO:0005634
Csa1P007870.1	GO:0005737
Csa1P007870.1	GO:0006606
Csa1P007870.1	GO:0006606
Csa1P007870.1	GO:0006606
Csa1P007870.1	GO:0008139
Csa1P007870.1	GO:0008565
Csa1P007870.1	GO:0031965
Csa1P007870.1	GO:0043484
Csa1P007870.1	GO:0043484
Csa1P007870.1	GO:0043484
Csa1P007910.1	GO:0003677
Csa1P007910.1	GO:0003700
Csa1P007910.1	GO:0005634
Csa1P007910.1	GO:0006351
Csa1P007910.1	GO:0006355
Csa1P008430.1	GO:0003677
Csa1P008450.1	GO:0016021
Csa1P008450.1	GO:0055085
Csa1P008470.1	GO:0016021
Csa1P008470.1	GO:0016021
Csa1P008470.1	GO:0055085
Csa1P008470.1	GO:0055085
Csa1P008490.1	GO:0016579
Csa1P008490.1	GO:0016579
Csa1P008490.1	GO:0016579
Csa1P008490.1	GO:0036459
Csa1P008490.1	GO:0036459
Csa1P008490.1	GO:0036459
Csa1P008490.1	GO:0046872
Csa1P008490.1	GO:0046872
Csa1P008490.1	GO:0046872
Csa1P008520.1	GO:0005524
Csa1P008520.1	GO:0005524
Csa1P008520.1	GO:0005886
Csa1P008520.1	GO:0005886
Csa1P008520.1	GO:0005887
Csa1P008520.1	GO:0006754
Csa1P008520.1	GO:0006754
Csa1P008520.1	GO:0008553
Csa1P008520.1	GO:0008553
Csa1P008520.1	GO:0016020
Csa1P008520.1	GO:0016021
Csa1P008520.1	GO:0043231
Csa1P008520.1	GO:0046872
Csa1P008520.1	GO:0046872
Csa1P008520.1	GO:0051453
Csa1P008520.1	GO:1902600
Csa1P008530.1	GO:0005215
Csa1P008530.1	GO:0005886
Csa1P008530.1	GO:0009506
Csa1P008530.1	GO:0016021
Csa1P008530.1	GO:0016021
Csa1P008530.1	GO:0080167
Csa1P008530.1	GO:0090448
Csa1P008530.1	GO:0090449
Csa1P008530.1	GO:1901349
Csa1P008540.1	GO:0005215
Csa1P008540.1	GO:0005215
Csa1P008540.1	GO:0006857
Csa1P008540.1	GO:0009793
Csa1P008540.1	GO:0010098
Csa1P008540.1	GO:0016021
Csa1P008540.1	GO:0016021
Csa1P008540.1	GO:0016021
Csa1P008540.1	GO:0080054
Csa1P008540.1	GO:0080055
Csa1P008550.1	GO:0004674
Csa1P008550.1	GO:0004674
Csa1P008550.1	GO:0004674
Csa1P008550.1	GO:0005524
Csa1P008550.1	GO:0005524
Csa1P008550.1	GO:0005524
Csa1P008550.1	GO:0009855
Csa1P008550.1	GO:0009855
Csa1P008550.1	GO:0009887
Csa1P008550.1	GO:0009887
Csa1P008550.1	GO:0010051
Csa1P008550.1	GO:0010051
Csa1P008550.1	GO:0016021
Csa1P008550.1	GO:0016021
Csa1P008550.1	GO:0016021
Csa1P008550.1	GO:0048439
Csa1P008550.1	GO:0048439
Csa1P008550.1	GO:0048519
Csa1P008550.1	GO:0048519
Csa1P008560.1	GO:0005215
Csa1P008560.1	GO:0005215
Csa1P008560.1	GO:0016021
Csa1P008560.1	GO:0016021
Csa1P008570.1	GO:0005773
Csa1P008570.1	GO:0005774
Csa1P008570.1	GO:0005774
Csa1P008570.1	GO:0005794
Csa1P008570.1	GO:0005794
Csa1P008570.1	GO:0005886
Csa1P008570.1	GO:0009506
Csa1P008570.1	GO:0009506
Csa1P008570.1	GO:0016020
Csa1P008570.1	GO:0016020
Csa1P008570.1	GO:0016020
Csa1P008570.1	GO:0043424
Csa1P008580.1	GO:0008909
Csa1P008580.1	GO:0008909
Csa1P008580.1	GO:0009058
Csa1P008580.1	GO:0009058
Csa1P009600.1	GO:0005215
Csa1P009600.1	GO:0005215
Csa1P009600.1	GO:0005215
Csa1P009600.1	GO:0005215
Csa1P009600.1	GO:0005215
Csa1P009600.1	GO:0005524
Csa1P009600.1	GO:0005524
Csa1P009600.1	GO:0005524
Csa1P009600.1	GO:0005524
Csa1P009600.1	GO:0005886
Csa1P009600.1	GO:0005886
Csa1P009600.1	GO:0006869
Csa1P009600.1	GO:0006869
Csa1P009600.1	GO:0009407
Csa1P009600.1	GO:0009506
Csa1P009600.1	GO:0009506
Csa1P009600.1	GO:0010583
Csa1P009600.1	GO:0016021
Csa1P009600.1	GO:0016021
Csa1P009600.1	GO:0016021
Csa1P009600.1	GO:0016021
Csa1P009600.1	GO:0016887
Csa1P009600.1	GO:0016887
Csa1P009600.1	GO:0016887
Csa1P009600.1	GO:0042626
Csa1P009600.1	GO:0042626
Csa1P009600.1	GO:0043231
Csa1P009600.1	GO:0043231
Csa1P009600.1	GO:0055085
Csa1P009600.1	GO:0055085
Csa1P009610.1	GO:0005215
Csa1P009610.1	GO:0005215
Csa1P009610.1	GO:0005215
Csa1P009610.1	GO:0005215
Csa1P009610.1	GO:0005524
Csa1P009610.1	GO:0005524
Csa1P009610.1	GO:0005886
Csa1P009610.1	GO:0005886
Csa1P009610.1	GO:0006869
Csa1P009610.1	GO:0009407
Csa1P009610.1	GO:0009506
Csa1P009610.1	GO:0009506
Csa1P009610.1	GO:0010583
Csa1P009610.1	GO:0016021
Csa1P009610.1	GO:0016021
Csa1P009610.1	GO:0016887
Csa1P009610.1	GO:0016887
Csa1P009610.1	GO:0042626
Csa1P009610.1	GO:0043231
Csa1P009610.1	GO:0055085
Csa1P009620.1	GO:0004034
Csa1P009620.1	GO:0004034
Csa1P009620.1	GO:0019318
Csa1P009620.1	GO:0019318
Csa1P009620.1	GO:0030246
Csa1P009620.1	GO:0030246
Csa1P009630.1	GO:0004034
Csa1P009630.1	GO:0004034
Csa1P009630.1	GO:0004034
Csa1P009630.1	GO:0004034
Csa1P009630.1	GO:0019318
Csa1P009630.1	GO:0019318
Csa1P009630.1	GO:0019318
Csa1P009630.1	GO:0019318
Csa1P009630.1	GO:0030246
Csa1P009630.1	GO:0030246
Csa1P009630.1	GO:0030246
Csa1P009630.1	GO:0030246
Csa1P009640.1	GO:0001881
Csa1P009640.1	GO:0001881
Csa1P009640.1	GO:0001881
Csa1P009640.1	GO:0001881
Csa1P009640.1	GO:0001881
Csa1P009640.1	GO:0005768
Csa1P009640.1	GO:0005771
Csa1P009640.1	GO:0005771
Csa1P009640.1	GO:0005771
Csa1P009640.1	GO:0005771
Csa1P009640.1	GO:0005771
Csa1P009640.1	GO:0005794
Csa1P009640.1	GO:0006511
Csa1P009640.1	GO:0006511
Csa1P009640.1	GO:0006511
Csa1P009640.1	GO:0006511
Csa1P009640.1	GO:0006623
Csa1P009640.1	GO:0006623
Csa1P009640.1	GO:0006623
Csa1P009640.1	GO:0006623
Csa1P009640.1	GO:0006623
Csa1P009640.1	GO:0006886
Csa1P009640.1	GO:0007034
Csa1P009640.1	GO:0009853
Csa1P009640.1	GO:0009853
Csa1P009640.1	GO:0009853
Csa1P009640.1	GO:0009853
Csa1P009640.1	GO:0016020
Csa1P009640.1	GO:0016192
Csa1P009640.1	GO:0016192
Csa1P009640.1	GO:0016192
Csa1P009640.1	GO:0016197
Csa1P009640.1	GO:0016197
Csa1P009640.1	GO:0016197
Csa1P009640.1	GO:0030904
Csa1P009640.1	GO:0030904
Csa1P009640.1	GO:0030904
Csa1P009640.1	GO:0030904
Csa1P009640.1	GO:0030904
Csa1P009640.1	GO:0031902
Csa1P009640.1	GO:0042147
Csa1P009640.1	GO:0042147
Csa1P009640.1	GO:0043231
Csa1P009640.1	GO:0051788
Csa1P009640.1	GO:0051788
Csa1P009640.1	GO:0051788
Csa1P009640.1	GO:0051788
Csa1P009640.1	GO:0080129
Csa1P009640.1	GO:0080129
Csa1P009640.1	GO:0080129
Csa1P009640.1	GO:0080129
Csa1P009645.1	GO:0003700
Csa1P009645.1	GO:0009742
Csa1P009645.1	GO:0010086
Csa1P009650.1	GO:0009269
Csa1P009650.1	GO:0009651
Csa1P009650.1	GO:0016021
Csa1P009650.1	GO:0042742
Csa1P009670.1	GO:0016021
Csa1P009670.1	GO:0016021
Csa1P009670.1	GO:0016021
Csa1P009690.1	GO:0003723
Csa1P009690.1	GO:0003735
Csa1P009690.1	GO:0003735
Csa1P009690.1	GO:0005840
Csa1P009690.1	GO:0006412
Csa1P009690.1	GO:0006412
Csa1P009690.1	GO:0022625
Csa1P009690.1	GO:0042254
Csa1P009750.1	GO:0008270
Csa1P009760.1	GO:0005975
Csa1P009760.1	GO:0006108
Csa1P009760.1	GO:0030060
Csa1P009770.1	GO:0009535
Csa1P009770.1	GO:0009941
Csa1P009770.1	GO:0015995
Csa1P009770.1	GO:0016628
Csa1P009770.1	GO:0019344
Csa1P009770.1	GO:0019684
Csa1P009770.1	GO:0035304
Csa1P009770.1	GO:0045550
Csa1P009770.1	GO:0071949
Csa1P009780.1	GO:0016788
Csa1P009800.1	GO:0003676
Csa1P009800.1	GO:0004519
Csa1P009820.1	GO:0005576
Csa1P009820.1	GO:0005576
Csa1P009820.1	GO:0005618
Csa1P009820.1	GO:0005618
Csa1P009820.1	GO:0009664
Csa1P009820.1	GO:0009664
Csa1P009820.1	GO:0016020
Csa1P009820.1	GO:0016020
Csa1P009830.1	GO:0000023
Csa1P009830.1	GO:0006098
Csa1P009830.1	GO:0006364
Csa1P009830.1	GO:0009535
Csa1P009830.1	GO:0009773
Csa1P009830.1	GO:0009853
Csa1P009830.1	GO:0010598
Csa1P009830.1	GO:0015995
Csa1P009830.1	GO:0019252
Csa1P009830.1	GO:0030003
Csa1P009830.1	GO:0070838
Csa1P009840.1	GO:0016021
Csa1P009840.1	GO:0016021
Csa1P009840.1	GO:0016021
Csa1P009840.1	GO:0016021
Csa1P009840.1	GO:0016021
Csa1P009870.1	GO:0003677
Csa1P009870.1	GO:0003677
Csa1P009870.1	GO:0003700
Csa1P009870.1	GO:0005634
Csa1P009870.1	GO:0005634
Csa1P009870.1	GO:0006351
Csa1P009870.1	GO:0006351
Csa1P009870.1	GO:0006355
Csa1P009890.1	GO:0016021
Csa1P009910.1	GO:0003676
Csa1P009910.1	GO:0004527
Csa1P009930.1	GO:0010411
Csa1P009930.1	GO:0016021
Csa1P009930.1	GO:0016757
Csa1P010930.1	GO:0000139
Csa1P010930.1	GO:0005768
Csa1P010930.1	GO:0005768
Csa1P010930.1	GO:0005794
Csa1P010930.1	GO:0005802
Csa1P010930.1	GO:0005802
Csa1P010930.1	GO:0006007
Csa1P010930.1	GO:0010411
Csa1P010930.1	GO:0010411
Csa1P010930.1	GO:0016021
Csa1P010930.1	GO:0016021
Csa1P010930.1	GO:0016021
Csa1P010930.1	GO:0016757
Csa1P010930.1	GO:0033843
Csa1P010930.1	GO:0033843
Csa1P010930.1	GO:0048767
Csa1P010930.1	GO:0048767
Csa1P010940.1	GO:0004176
Csa1P010940.1	GO:0004176
Csa1P010940.1	GO:0004176
Csa1P010940.1	GO:0008270
Csa1P010940.1	GO:0008270
Csa1P010940.1	GO:0008270
Csa1P010940.1	GO:0019288
Csa1P010940.1	GO:0019288
Csa1P011440.1	GO:0004672
Csa1P011440.1	GO:0004674
Csa1P011440.1	GO:0004674
Csa1P011440.1	GO:0004674
Csa1P011440.1	GO:0005524
Csa1P011440.1	GO:0005524
Csa1P011440.1	GO:0005524
Csa1P011440.1	GO:0009705
Csa1P011440.1	GO:0016021
Csa1P011440.1	GO:0016021
Csa1P011440.1	GO:0051924
Csa1P011440.1	GO:0080147
Csa1P011440.1	GO:0097275
Csa1P011510.1	GO:0000165
Csa1P011510.1	GO:0002679
Csa1P011510.1	GO:0004674
Csa1P011510.1	GO:0004674
Csa1P011510.1	GO:0005524
Csa1P011510.1	GO:0005524
Csa1P011510.1	GO:0005622
Csa1P011510.1	GO:0005739
Csa1P011510.1	GO:0006612
Csa1P011510.1	GO:0009581
Csa1P011510.1	GO:0009595
Csa1P011510.1	GO:0009862
Csa1P011510.1	GO:0009867
Csa1P011510.1	GO:0010200
Csa1P011510.1	GO:0010310
Csa1P011510.1	GO:0010363
Csa1P011510.1	GO:0016021
Csa1P011510.1	GO:0016021
Csa1P011510.1	GO:0030968
Csa1P011510.1	GO:0031348
Csa1P011510.1	GO:0031966
Csa1P011510.1	GO:0042742
Csa1P011510.1	GO:0043069
Csa1P011510.1	GO:0050832
Csa1P011510.1	GO:0052542
Csa1P011540.1	GO:0003690
Csa1P011540.1	GO:0003700
Csa1P011540.1	GO:0009704
Csa1P011540.1	GO:0016607
Csa1P011570.1	GO:0004566
Csa1P011570.1	GO:0005576
Csa1P011570.1	GO:0005618
Csa1P011570.1	GO:0005765
Csa1P011570.1	GO:0009505
Csa1P011570.1	GO:0009826
Csa1P011570.1	GO:0016020
Csa1P011570.1	GO:0016020
Csa1P011570.1	GO:0016020
Csa1P011570.1	GO:0016798
Csa1P011570.1	GO:0016798
Csa1P011570.1	GO:0016798
Csa1P012100.1	GO:0005886
Csa1P012120.1	GO:0003676
Csa1P012120.1	GO:0003700
Csa1P012120.1	GO:0046872
Csa1P012140.1	GO:0005886
Csa1P012150.1	GO:0003979
Csa1P012150.1	GO:0051287
Csa1P012660.1	GO:0003676
Csa1P012660.1	GO:0004004
Csa1P012660.1	GO:0005524
Csa1P012660.1	GO:0005524
Csa1P012660.1	GO:0005681
Csa1P012660.1	GO:0006396
Csa1P012660.1	GO:0006397
Csa1P012660.1	GO:0006397
Csa1P012660.1	GO:0008026
Csa1P012660.1	GO:0008380
Csa1P012660.1	GO:0016020
Csa1P012660.1	GO:0035194
Csa1P012660.1	GO:0044822
Csa1P013160.1	GO:0006661
Csa1P013160.1	GO:0016021
Csa1P013160.1	GO:0016021
Csa1P013170.1	GO:0005524
Csa1P013170.1	GO:0005524
Csa1P013170.1	GO:0019538
Csa1P013170.1	GO:0019538
Csa1P013190.1	GO:0004497
Csa1P013190.1	GO:0004497
Csa1P013190.1	GO:0005506
Csa1P013190.1	GO:0005506
Csa1P013190.1	GO:0005506
Csa1P013190.1	GO:0005789
Csa1P013190.1	GO:0009718
Csa1P013190.1	GO:0009733
Csa1P013190.1	GO:0009744
Csa1P013190.1	GO:0009813
Csa1P013190.1	GO:0010224
Csa1P013190.1	GO:0016020
Csa1P013190.1	GO:0016021
Csa1P013190.1	GO:0016021
Csa1P013190.1	GO:0016705
Csa1P013190.1	GO:0016705
Csa1P013190.1	GO:0016711
Csa1P013190.1	GO:0020037
Csa1P013190.1	GO:0020037
Csa1P013190.1	GO:0020037
Csa1P013190.1	GO:0044550
Csa1P013220.1	GO:0016787
Csa1P013220.1	GO:0016787
Csa1P013230.1	GO:0046872
Csa1P013750.1	GO:0000287
Csa1P013750.1	GO:0004647
Csa1P013750.1	GO:0006564
Csa1P013750.1	GO:0009507
Csa1P013750.1	GO:0016311
Csa1P013770.1	GO:0000166
Csa1P013770.1	GO:0003676
Csa1P013810.1	GO:0000166
Csa1P013810.1	GO:0000166
Csa1P013810.1	GO:0000166
Csa1P013810.1	GO:0003676
Csa1P013810.1	GO:0003676
Csa1P013810.1	GO:0003676
Csa1P013810.1	GO:0005622
Csa1P013810.1	GO:0005622
Csa1P013810.1	GO:0005622
Csa1P013810.1	GO:0006810
Csa1P013810.1	GO:0006810
Csa1P013810.1	GO:0006810
Csa1P014340.1	GO:0004721
Csa1P014340.1	GO:0006470
Csa1P014360.1	GO:0003723
Csa1P014360.1	GO:0006396
Csa1P014360.1	GO:0046872
Csa1P014380.1	GO:0005739
Csa1P014380.1	GO:0008219
Csa1P014380.1	GO:0009941
Csa1P014380.1	GO:0016021
Csa1P014390.1	GO:0016021
Csa1P014400.1	GO:0000015
Csa1P014400.1	GO:0000287
Csa1P014400.1	GO:0004634
Csa1P014400.1	GO:0006096
Csa1P014400.1	GO:0009570
Csa1P014400.1	GO:0010090
Csa1P014450.1	GO:0000775
Csa1P014450.1	GO:0005634
Csa1P014450.1	GO:0007067
Csa1P014470.1	GO:0000049
Csa1P014470.1	GO:0000049
Csa1P014470.1	GO:0000287
Csa1P014470.1	GO:0000287
Csa1P014470.1	GO:0000287
Csa1P014470.1	GO:0000287
Csa1P014470.1	GO:0003723
Csa1P014470.1	GO:0003723
Csa1P014470.1	GO:0004826
Csa1P014470.1	GO:0004826
Csa1P014470.1	GO:0004826
Csa1P014470.1	GO:0004826
Csa1P014470.1	GO:0005524
Csa1P014470.1	GO:0005524
Csa1P014470.1	GO:0005524
Csa1P014470.1	GO:0005524
Csa1P014470.1	GO:0005829
Csa1P014470.1	GO:0005829
Csa1P014470.1	GO:0005829
Csa1P014470.1	GO:0005829
Csa1P014470.1	GO:0006432
Csa1P014470.1	GO:0006432
Csa1P014470.1	GO:0006432
Csa1P014470.1	GO:0006432
Csa1P014470.1	GO:0009328
Csa1P014480.1	GO:0004849
Csa1P014480.1	GO:0004849
Csa1P014480.1	GO:0005524
Csa1P014480.1	GO:0005524
Csa1P014480.1	GO:0005524
Csa1P014480.1	GO:0005829
Csa1P014480.1	GO:0005829
Csa1P014480.1	GO:0005829
Csa1P014480.1	GO:0006206
Csa1P014480.1	GO:0006206
Csa1P014480.1	GO:0006222
Csa1P014480.1	GO:0006222
Csa1P014480.1	GO:0009737
Csa1P014480.1	GO:0009737
Csa1P014480.1	GO:0016021
Csa1P014480.1	GO:0016021
Csa1P014480.1	GO:0016021
Csa1P014480.1	GO:0016301
Csa1P014480.1	GO:0043097
Csa1P014480.1	GO:0043097
Csa1P014500.1	GO:0004672
Csa1P014500.1	GO:0005524
Csa1P015030.1	GO:0004252
Csa1P015030.1	GO:0004252
Csa1P015030.1	GO:0004252
Csa1P015030.1	GO:0006465
Csa1P015030.1	GO:0006465
Csa1P015030.1	GO:0006465
Csa1P015030.1	GO:0006508
Csa1P015030.1	GO:0009507
Csa1P015030.1	GO:0009534
Csa1P015030.1	GO:0009534
Csa1P015030.1	GO:0009534
Csa1P015030.1	GO:0009535
Csa1P015030.1	GO:0009570
Csa1P015030.1	GO:0009941
Csa1P015030.1	GO:0009941
Csa1P015030.1	GO:0009941
Csa1P015030.1	GO:0016021
Csa1P015030.1	GO:0016021
Csa1P015030.1	GO:0016021
Csa1P015040.1	GO:0008270
Csa1P015040.1	GO:0008270
Csa1P015040.1	GO:0016556
Csa1P015060.1	GO:0006270
Csa1P015060.1	GO:0006270
Csa1P015060.1	GO:0006275
Csa1P015060.1	GO:0006275
Csa1P015060.1	GO:0006306
Csa1P015060.1	GO:0006306
Csa1P015060.1	GO:0008283
Csa1P015060.1	GO:0008283
Csa1P015060.1	GO:0009909
Csa1P015060.1	GO:0009909
Csa1P015060.1	GO:0010389
Csa1P015060.1	GO:0010389
Csa1P015060.1	GO:0016458
Csa1P015060.1	GO:0016458
Csa1P015060.1	GO:0048449
Csa1P015060.1	GO:0048449
Csa1P015060.1	GO:0051567
Csa1P015060.1	GO:0051567
Csa1P015580.1	GO:0016021
Csa1P015580.1	GO:0016757
Csa1P015660.1	GO:0000139
Csa1P015660.1	GO:0016021
Csa1P015660.1	GO:0045489
Csa1P015660.1	GO:0047262
Csa1P015660.1	GO:0071555
Csa1P015670.1	GO:0006950
Csa1P015680.1	GO:0003677
Csa1P015680.1	GO:0005634
Csa1P015690.1	GO:0005794
Csa1P015690.1	GO:0005794
Csa1P015690.1	GO:0005829
Csa1P015690.1	GO:0005829
Csa1P015690.1	GO:0009506
Csa1P015690.1	GO:0009506
Csa1P015690.1	GO:0009832
Csa1P015690.1	GO:0009832
Csa1P015690.1	GO:0016020
Csa1P015690.1	GO:0016020
Csa1P015690.1	GO:0016866
Csa1P015690.1	GO:0030244
Csa1P015690.1	GO:0030244
Csa1P015690.1	GO:0030244
Csa1P015690.1	GO:0033356
Csa1P015690.1	GO:0033356
Csa1P015690.1	GO:0033356
Csa1P015690.1	GO:0052691
Csa1P015690.1	GO:0052691
Csa1P015700.1	GO:0005774
Csa1P015700.1	GO:0009834
Csa1P015700.1	GO:0010089
Csa1P015700.1	GO:0010215
Csa1P015700.1	GO:0010215
Csa1P015700.1	GO:0010413
Csa1P015700.1	GO:0016021
Csa1P015700.1	GO:0016049
Csa1P015700.1	GO:0016049
Csa1P015700.1	GO:0031225
Csa1P015700.1	GO:0031225
Csa1P015700.1	GO:0045492
Csa1P015710.1	GO:0000271
Csa1P015710.1	GO:0000272
Csa1P015710.1	GO:0005774
Csa1P015710.1	GO:0005886
Csa1P015710.1	GO:0005982
Csa1P015710.1	GO:0006096
Csa1P015710.1	GO:0006816
Csa1P015710.1	GO:0006833
Csa1P015710.1	GO:0006972
Csa1P015710.1	GO:0007030
Csa1P015710.1	GO:0007389
Csa1P015710.1	GO:0008361
Csa1P015710.1	GO:0009266
Csa1P015710.1	GO:0009505
Csa1P015710.1	GO:0009505
Csa1P015710.1	GO:0009651
Csa1P015710.1	GO:0009651
Csa1P015710.1	GO:0009750
Csa1P015710.1	GO:0009825
Csa1P015710.1	GO:0009825
Csa1P015710.1	GO:0009834
Csa1P015710.1	GO:0009897
Csa1P015710.1	GO:0009897
Csa1P015710.1	GO:0009926
Csa1P015710.1	GO:0009930
Csa1P015710.1	GO:0009930
Csa1P015710.1	GO:0009932
Csa1P015710.1	GO:0010089
Csa1P015710.1	GO:0010215
Csa1P015710.1	GO:0010215
Csa1P015710.1	GO:0010215
Csa1P015710.1	GO:0010215
Csa1P015710.1	GO:0010413
Csa1P015710.1	GO:0016021
Csa1P015710.1	GO:0016021
Csa1P015710.1	GO:0016049
Csa1P015710.1	GO:0016049
Csa1P015710.1	GO:0016328
Csa1P015710.1	GO:0030243
Csa1P015710.1	GO:0031225
Csa1P015710.1	GO:0031225
Csa1P015710.1	GO:0031225
Csa1P015710.1	GO:0043481
Csa1P015710.1	GO:0045492
Csa1P015710.1	GO:0046658
Csa1P015710.1	GO:0046658
Csa1P015710.1	GO:0046686
Csa1P015710.1	GO:0048767
Csa1P015720.1	GO:0003723
Csa1P015720.1	GO:0005634
Csa1P015720.1	GO:0009220
Csa1P015720.1	GO:0009640
Csa1P015720.1	GO:0010388
Csa1P015740.1	GO:0003824
Csa1P015740.1	GO:0003824
Csa1P015740.1	GO:0005777
Csa1P015740.1	GO:0006631
Csa1P015740.1	GO:0016874
Csa1P015755.1	GO:0003677
Csa1P015755.1	GO:0003700
Csa1P015755.1	GO:0005634
Csa1P015755.1	GO:0006351
Csa1P015780.1	GO:0005509
Csa1P015780.1	GO:0005509
Csa1P015780.1	GO:0005509
Csa1P015780.1	GO:0005509
Csa1P015780.1	GO:0005509
Csa1P015790.1	GO:0000278
Csa1P015790.1	GO:0000278
Csa1P015790.1	GO:0000278
Csa1P015790.1	GO:0000278
Csa1P015790.1	GO:0000278
Csa1P015790.1	GO:0000956
Csa1P015790.1	GO:0000956
Csa1P015790.1	GO:0000956
Csa1P015790.1	GO:0000956
Csa1P015790.1	GO:0000956
Csa1P015790.1	GO:0003723
Csa1P015790.1	GO:0005634
Csa1P015790.1	GO:0005634
Csa1P015790.1	GO:0005634
Csa1P015790.1	GO:0005634
Csa1P015790.1	GO:0005634
Csa1P015790.1	GO:0005634
Csa1P015790.1	GO:0006396
Csa1P015790.1	GO:0006397
Csa1P015790.1	GO:0010087
Csa1P015790.1	GO:0010087
Csa1P015790.1	GO:0010087
Csa1P015790.1	GO:0010087
Csa1P015790.1	GO:0010087
Csa1P015790.1	GO:0010087
Csa1P015790.1	GO:0016607
Csa1P015790.1	GO:0030422
Csa1P015790.1	GO:0030422
Csa1P015790.1	GO:0030422
Csa1P015790.1	GO:0030422
Csa1P015790.1	GO:0030422
Csa1P015790.1	GO:0030422
Csa1P015790.1	GO:0035196
Csa1P015790.1	GO:0035196
Csa1P015790.1	GO:0035196
Csa1P015790.1	GO:0035196
Csa1P015790.1	GO:0035196
Csa1P015790.1	GO:0035196
Csa1P015790.1	GO:0040008
Csa1P015790.1	GO:0070878
Csa1P015790.1	GO:0070878
Csa1P015790.1	GO:0070878
Csa1P015790.1	GO:0070878
Csa1P015790.1	GO:0070878
Csa1P015790.1	GO:0070878
Csa1P015790.1	GO:0070883
Csa1P015790.1	GO:0070883
Csa1P015790.1	GO:0070883
Csa1P015790.1	GO:0070883
Csa1P015790.1	GO:0070883
Csa1P015790.1	GO:0070883
Csa1P015800.1	GO:0003700
Csa1P015800.1	GO:0003700
Csa1P015800.1	GO:0005634
Csa1P015800.1	GO:0005634
Csa1P015800.1	GO:0005634
Csa1P015800.1	GO:0005634
Csa1P015800.1	GO:0005634
Csa1P015800.1	GO:0006351
Csa1P015800.1	GO:0006355
Csa1P015820.1	GO:0003777
Csa1P015820.1	GO:0003777
Csa1P015820.1	GO:0003777
Csa1P015820.1	GO:0003777
Csa1P015820.1	GO:0003777
Csa1P015820.1	GO:0005524
Csa1P015820.1	GO:0005524
Csa1P015820.1	GO:0005524
Csa1P015820.1	GO:0005524
Csa1P015820.1	GO:0005524
Csa1P015820.1	GO:0005871
Csa1P015820.1	GO:0005871
Csa1P015820.1	GO:0005871
Csa1P015820.1	GO:0005871
Csa1P015820.1	GO:0005871
Csa1P015820.1	GO:0005874
Csa1P015820.1	GO:0005874
Csa1P015820.1	GO:0005874
Csa1P015820.1	GO:0005874
Csa1P015820.1	GO:0005874
Csa1P015820.1	GO:0007018
Csa1P015820.1	GO:0007018
Csa1P015820.1	GO:0007018
Csa1P015820.1	GO:0007018
Csa1P015820.1	GO:0007018
Csa1P015820.1	GO:0016887
Csa1P015820.1	GO:0016887
Csa1P015840.1	GO:0016740
Csa1P015840.1	GO:0044237
Csa1P015840.1	GO:0044237
Csa1P015850.1	GO:0003743
Csa1P015850.1	GO:0005085
Csa1P015850.1	GO:0005851
Csa1P015850.1	GO:0043547
Csa1P015850.1	GO:0044237
Csa1P015850.1	GO:0044237
Csa1P015850.1	GO:0045947
Csa1P020880.1	GO:0006367
Csa1P020880.1	GO:0006367
Csa1P020880.1	GO:0043565
Csa1P020880.1	GO:0043565
Csa1P020900.1	GO:0000400
Csa1P020900.1	GO:0000403
Csa1P020900.1	GO:0000404
Csa1P020900.1	GO:0000406
Csa1P020900.1	GO:0000724
Csa1P020900.1	GO:0003684
Csa1P020900.1	GO:0005524
Csa1P020900.1	GO:0005886
Csa1P020900.1	GO:0006270
Csa1P020900.1	GO:0006275
Csa1P020900.1	GO:0006290
Csa1P020900.1	GO:0006298
Csa1P020900.1	GO:0006301
Csa1P020900.1	GO:0006306
Csa1P020900.1	GO:0006311
Csa1P020900.1	GO:0006346
Csa1P020900.1	GO:0008283
Csa1P020900.1	GO:0009909
Csa1P020900.1	GO:0016246
Csa1P020900.1	GO:0031048
Csa1P020900.1	GO:0031507
Csa1P020900.1	GO:0032137
Csa1P020900.1	GO:0032138
Csa1P020900.1	GO:0032301
Csa1P020900.1	GO:0032302
Csa1P020900.1	GO:0043570
Csa1P020900.1	GO:0045128
Csa1P020900.1	GO:0045787
Csa1P020900.1	GO:0048451
Csa1P020900.1	GO:0048453
Csa1P020900.1	GO:0051567
Csa1P021900.1	GO:0004842
Csa1P021900.1	GO:0008270
Csa1P021900.1	GO:0009966
Csa1P021900.1	GO:0016021
Csa1P021900.1	GO:0016567
Csa1P021910.1	GO:0017112
Csa1P021910.1	GO:0043547
Csa1P021910.1	GO:0055037
Csa1P021940.1	GO:0003677
Csa1P021940.1	GO:0003677
Csa1P021940.1	GO:0003677
Csa1P021940.1	GO:0003677
Csa1P021940.1	GO:0003677
Csa1P021940.1	GO:0003700
Csa1P021940.1	GO:0003700
Csa1P021940.1	GO:0003700
Csa1P021940.1	GO:0003700
Csa1P021940.1	GO:0003700
Csa1P021940.1	GO:0005634
Csa1P021940.1	GO:0005634
Csa1P021940.1	GO:0005634
Csa1P021940.1	GO:0005634
Csa1P021940.1	GO:0005634
Csa1P021940.1	GO:0006351
Csa1P021940.1	GO:0006351
Csa1P021940.1	GO:0006351
Csa1P021940.1	GO:0006351
Csa1P021940.1	GO:0006351
Csa1P021940.1	GO:0009651
[truncated: 124,939 more rows]
