# Supplementary material for: An Updated Functional Annotation of Protein-Coding Genes in the Cucumber Genome
Source: Front Plant Sci. 2018 Mar 15;9:325. doi: 10.3389/fpls.2018.00325 (PMC5863696; doi:10.3389/fpls.2018.00325)
Supplement: Supplementary file 10 [file Table5.xlsx]

## Sheet: Table_S5_Opp2GO_protein-based
Cucumber_geneID	GO_Term
Csa1P000020.1	GO:0003712
Csa1P000020.1	GO:0016442
Csa1P000020.1	GO:0035194
Csa1P000030.1	GO:0016491
Csa1P000040.1	GO:0005768
Csa1P000040.1	GO:0005802
Csa1P000040.1	GO:0009834
Csa1P000040.1	GO:0010417
Csa1P000040.1	GO:0080116
Csa1P000050.1	GO:0003700
Csa1P000050.1	GO:0009740
Csa1P000050.1	GO:0010077
Csa1P000050.1	GO:0010582
Csa1P000050.1	GO:0031490
Csa1P000050.1	GO:0043565
Csa1P000570.1	GO:0006364
Csa1P000570.1	GO:0008757
Csa1P000570.1	GO:0009534
Csa1P000570.1	GO:0009941
Csa1P000570.1	GO:0010155
Csa1P000570.1	GO:0015995
Csa1P000570.1	GO:0019288
Csa1P000570.1	GO:0032259
Csa1P000570.1	GO:0046406
Csa1P000570.1	GO:0046777
Csa1P000580.1	GO:0003677
Csa1P000580.1	GO:0005634
Csa1P000580.1	GO:0006351
Csa1P000580.1	GO:0006355
Csa1P000580.1	GO:0009734
Csa1P000600.1	GO:0004176
Csa1P000600.1	GO:0005524
Csa1P000600.1	GO:0005618
Csa1P000600.1	GO:0005739
Csa1P000600.1	GO:0006508
Csa1P000600.1	GO:0009507
Csa1P000600.1	GO:0009532
Csa1P000600.1	GO:0009535
Csa1P000600.1	GO:0009536
Csa1P000600.1	GO:0009570
Csa1P000600.1	GO:0009658
Csa1P000600.1	GO:0009706
Csa1P000600.1	GO:0009735
Csa1P000600.1	GO:0009941
Csa1P000600.1	GO:0010380
Csa1P000600.1	GO:0019538
Csa1P000600.1	GO:0031897
Csa1P000600.1	GO:0045036
Csa1P000600.1	GO:0045037
Csa1P000640.1	GO:0005506
Csa1P000640.1	GO:0016021
Csa1P000670.1	GO:0006633
Csa1P000680.1	GO:0003735
Csa1P000680.1	GO:0005743
Csa1P000680.1	GO:0006412
Csa1P000680.1	GO:0006810
Csa1P000680.1	GO:0009651
Csa1P000680.1	GO:0016021
Csa1P000690.1	GO:0000166
Csa1P000690.1	GO:0003723
Csa1P000690.1	GO:0006396
Csa1P000690.1	GO:0009506
Csa1P000690.1	GO:0016779
Csa1P000740.1	GO:0000209
Csa1P000740.1	GO:0005524
Csa1P000740.1	GO:0005634
Csa1P000740.1	GO:0005737
Csa1P000740.1	GO:0031625
Csa1P000740.1	GO:0043161
Csa1P000740.1	GO:0061630
Csa1P000750.1	GO:0003677
Csa1P001280.1	GO:0001510
Csa1P001280.1	GO:0005739
Csa1P001280.1	GO:0005758
Csa1P001280.1	GO:0009853
Csa1P001280.1	GO:0015031
Csa1P001280.1	GO:0046872
Csa1P001300.1	GO:0005886
Csa1P001300.1	GO:0005887
Csa1P001300.1	GO:0006816
Csa1P001300.1	GO:0007030
Csa1P001300.1	GO:0008515
Csa1P001300.1	GO:0008643
Csa1P001300.1	GO:0009651
Csa1P001300.1	GO:0015770
Csa1P001300.1	GO:0016021
Csa1P001300.1	GO:0030003
Csa1P001300.1	GO:0034219
Csa1P001300.1	GO:0051119
Csa1P001310.1	GO:0003723
Csa1P001310.1	GO:0005739
Csa1P001310.1	GO:0009982
Csa1P001310.1	GO:0031119
Csa1P001320.1	GO:0005886
Csa1P001320.1	GO:0010286
Csa1P001330.1	GO:0003677
Csa1P001330.1	GO:0003723
Csa1P001330.1	GO:0004519
Csa1P001330.1	GO:0005524
Csa1P001330.1	GO:0005634
Csa1P001330.1	GO:0006281
Csa1P001330.1	GO:0006282
Csa1P001330.1	GO:0016020
Csa1P001330.1	GO:0016301
Csa1P001330.1	GO:0016568
Csa1P001330.1	GO:0016887
Csa1P001330.1	GO:0031047
Csa1P001330.1	GO:0031935
Csa1P001330.1	GO:0090305
Csa1P001360.1	GO:0005829
Csa1P001360.1	GO:0010143
Csa1P001360.1	GO:0016747
Csa1P001360.1	GO:0033494
Csa1P001360.1	GO:0050734
Csa1P001400.1	GO:0000166
Csa1P001400.1	GO:0000724
Csa1P001400.1	GO:0007126
Csa1P001400.1	GO:0048451
Csa1P001400.1	GO:0048453
Csa1P001410.1	GO:0009409
Csa1P001410.1	GO:0009414
Csa1P001410.1	GO:0009737
Csa1P001410.1	GO:0016021
Csa1P001410.1	GO:0042538
Csa1P001450.1	GO:0003677
Csa1P001450.1	GO:0003700
Csa1P001450.1	GO:0005634
Csa1P001450.1	GO:0006351
Csa1P001450.1	GO:0006355
Csa1P001450.1	GO:0046872
Csa1P001450.1	GO:0048653
Csa1P001460.1	GO:0005739
Csa1P001460.1	GO:0005747
Csa1P001460.1	GO:0005774
Csa1P001460.1	GO:0009507
Csa1P001460.1	GO:0009651
Csa1P001460.1	GO:0009737
Csa1P001460.1	GO:0009853
Csa1P001460.1	GO:0010228
Csa1P001460.1	GO:0031966
Csa1P001460.1	GO:0045271
Csa1P001460.1	GO:0046872
Csa1P001470.1	GO:0016021
Csa1P001470.1	GO:0031225
Csa1P001480.1	GO:0005622
Csa1P001480.1	GO:0006612
Csa1P001480.1	GO:0009723
Csa1P001480.1	GO:0009738
Csa1P001480.1	GO:0009863
Csa1P001480.1	GO:0009867
Csa1P001480.1	GO:0010363
Csa1P001480.1	GO:0016021
Csa1P001480.1	GO:0035556
Csa1P001490.1	GO:0005576
Csa1P001490.1	GO:0016788
Csa1P001500.1	GO:0006351
Csa1P001500.1	GO:0006355
Csa1P001500.1	GO:0016592
Csa1P001515.1	GO:0003677
Csa1P001515.1	GO:0003700
Csa1P001515.1	GO:0005634
Csa1P001515.1	GO:0006351
Csa1P001515.1	GO:0006355
Csa1P001515.1	GO:0016602
Csa1P001515.1	GO:0045893
Csa1P001520.1	GO:0000287
Csa1P001520.1	GO:0003984
Csa1P001520.1	GO:0009097
Csa1P001520.1	GO:0009099
Csa1P001520.1	GO:0009507
Csa1P001520.1	GO:0009570
Csa1P001520.1	GO:0009635
Csa1P001520.1	GO:0030976
Csa1P001520.1	GO:0050660
Csa1P002040.1	GO:0003993
Csa1P002040.1	GO:0005576
Csa1P002040.1	GO:0016311
Csa1P002040.1	GO:0046872
Csa1P002060.1	GO:0003824
Csa1P002060.1	GO:0009505
Csa1P002090.1	GO:0002213
Csa1P002090.1	GO:0004497
Csa1P002090.1	GO:0005506
Csa1P002090.1	GO:0009555
Csa1P002090.1	GO:0009620
Csa1P002090.1	GO:0009695
Csa1P002090.1	GO:0009753
Csa1P002090.1	GO:0010154
Csa1P002090.1	GO:0010200
Csa1P002090.1	GO:0016021
Csa1P002090.1	GO:0016705
Csa1P002090.1	GO:0020037
Csa1P002090.1	GO:0048480
Csa1P002090.1	GO:0048653
Csa1P002090.1	GO:0052694
Csa1P002110.1	GO:0005509
Csa1P002120.1	GO:0003677
Csa1P002120.1	GO:0003723
Csa1P002120.1	GO:0046872
Csa1P002160.1	GO:0004177
Csa1P002160.1	GO:0005774
Csa1P002160.1	GO:0005829
Csa1P002160.1	GO:0006635
Csa1P002160.1	GO:0008237
Csa1P002160.1	GO:0008270
Csa1P002160.1	GO:0010413
Csa1P002160.1	GO:0016558
Csa1P002160.1	GO:0045492
Csa1P002690.1	GO:0003676
Csa1P002690.1	GO:0005829
Csa1P002690.1	GO:0009508
Csa1P002690.1	GO:0009570
Csa1P002690.1	GO:0042793
Csa1P002690.1	GO:0045893
Csa1P002730.1	GO:0005215
Csa1P002730.1	GO:0005345
Csa1P002730.1	GO:0006863
Csa1P002730.1	GO:0015853
Csa1P002730.1	GO:0015854
Csa1P002730.1	GO:0016021
Csa1P002730.1	GO:1904823
Csa1P002740.1	GO:0006869
Csa1P002750.1	GO:0016021
Csa1P002750.1	GO:0046872
Csa1P002760.1	GO:0004109
Csa1P002760.1	GO:0005737
Csa1P002760.1	GO:0006779
Csa1P002760.1	GO:0051536
Csa1P002770.1	GO:0000123
Csa1P002770.1	GO:0002098
Csa1P002770.1	GO:0004402
Csa1P002770.1	GO:0005634
Csa1P002770.1	GO:0005719
Csa1P002770.1	GO:0005737
Csa1P002770.1	GO:0005829
Csa1P002770.1	GO:0006357
Csa1P002770.1	GO:0006368
Csa1P002770.1	GO:0008023
Csa1P002770.1	GO:0008283
Csa1P002770.1	GO:0009294
Csa1P002770.1	GO:0009734
Csa1P002770.1	GO:0010084
Csa1P002770.1	GO:0010928
Csa1P002770.1	GO:0016573
Csa1P002770.1	GO:0033588
Csa1P002770.1	GO:0035265
Csa1P002770.1	GO:0046872
Csa1P002770.1	GO:0051536
Csa1P002770.1	GO:0051604
Csa1P002770.1	GO:2000025
Csa1P002780.1	GO:0016787
Csa1P002810.1	GO:0006979
Csa1P002810.1	GO:0008113
Csa1P002810.1	GO:0030091
Csa1P002820.1	GO:0000045
Csa1P002820.1	GO:0000421
Csa1P002820.1	GO:0006914
Csa1P002820.1	GO:0015031
Csa1P002830.1	GO:0016787
Csa1P002850.1	GO:0006281
Csa1P002850.1	GO:0006661
Csa1P002850.1	GO:0051382
Csa1P002860.1	GO:0004672
Csa1P002860.1	GO:0005524
Csa1P002860.1	GO:0010942
Csa1P002860.1	GO:0016021
Csa1P002860.1	GO:0031349
Csa1P002860.1	GO:0060862
Csa1P002870.1	GO:0010088
Csa1P002870.1	GO:0016021
Csa1P002870.1	GO:0042803
Csa1P002870.1	GO:0043621
Csa1P002880.1	GO:0004719
Csa1P002880.1	GO:0005634
Csa1P002880.1	GO:0006479
Csa1P002880.1	GO:0030091
Csa1P002890.1	GO:0000166
Csa1P002890.1	GO:0003676
Csa1P002890.1	GO:0006397
Csa1P002890.1	GO:0008266
Csa1P002890.1	GO:0009451
Csa1P002890.1	GO:0009507
Csa1P002890.1	GO:0009570
Csa1P002890.1	GO:0009941
Csa1P002890.1	GO:0030529
Csa1P002890.1	GO:0045087
Csa1P002900.1	GO:0003824
Csa1P002910.1	GO:0016021
Csa1P002920.1	GO:0004842
Csa1P002920.1	GO:0005886
Csa1P002920.1	GO:0008270
Csa1P002920.1	GO:0016567
Csa1P002920.1	GO:0016874
Csa1P002920.1	GO:0080148
Csa1P002930.1	GO:0005622
Csa1P002930.1	GO:0006364
Csa1P002930.1	GO:0006399
Csa1P002930.1	GO:0009658
Csa1P002930.1	GO:0019288
Csa1P002930.1	GO:0045036
Csa1P003510.1	GO:0004674
Csa1P003510.1	GO:0004712
Csa1P003510.1	GO:0005524
Csa1P003510.1	GO:0007020
Csa1P003520.1	GO:0008270
Csa1P003530.1	GO:0005739
Csa1P003530.1	GO:0008380
Csa1P003530.1	GO:0009560
Csa1P003540.1	GO:0003746
Csa1P003540.1	GO:0003924
Csa1P003540.1	GO:0005525
Csa1P003540.1	GO:0005739
Csa1P003540.1	GO:0070125
Csa1P004050.1	GO:0004672
Csa1P004050.1	GO:0004674
Csa1P004050.1	GO:0005524
Csa1P004050.1	GO:0005773
Csa1P004050.1	GO:0016021
Csa1P004050.1	GO:0030246
Csa1P004060.1	GO:0006950
Csa1P004080.1	GO:0000184
Csa1P004080.1	GO:0003676
Csa1P004080.1	GO:0003723
Csa1P004080.1	GO:0004004
Csa1P004080.1	GO:0004386
Csa1P004080.1	GO:0005524
Csa1P004080.1	GO:0005634
Csa1P004080.1	GO:0006364
Csa1P004080.1	GO:0010501
Csa1P004100.1	GO:0005507
Csa1P004100.1	GO:0005777
Csa1P004100.1	GO:0008131
Csa1P004100.1	GO:0009308
Csa1P004100.1	GO:0048038
Csa1P004130.1	GO:0004407
Csa1P004130.1	GO:0005634
Csa1P004130.1	GO:0005730
Csa1P004130.1	GO:0006351
Csa1P004130.1	GO:0006355
Csa1P004130.1	GO:0009640
Csa1P004130.1	GO:0009651
Csa1P004130.1	GO:0009737
Csa1P004130.1	GO:0009793
Csa1P004130.1	GO:0009941
Csa1P004130.1	GO:0010228
Csa1P004130.1	GO:0010388
Csa1P004130.1	GO:0010431
Csa1P004130.1	GO:0016441
Csa1P004130.1	GO:0016458
Csa1P004130.1	GO:0016575
Csa1P004130.1	GO:0032041
Csa1P004170.1	GO:0010199
Csa1P004190.1	GO:0003676
Csa1P004200.1	GO:0000278
Csa1P004200.1	GO:0000381
Csa1P004200.1	GO:0005634
Csa1P004200.1	GO:0006396
Csa1P004200.1	GO:0009506
Csa1P004200.1	GO:0048024
Csa1P004200.1	GO:0080009
Csa1P004220.1	GO:0016491
Csa1P004230.1	GO:0000724
Csa1P004230.1	GO:0006312
Csa1P004230.1	GO:0007062
Csa1P004230.1	GO:0007129
Csa1P004230.1	GO:0007131
Csa1P004230.1	GO:0007140
Csa1P004230.1	GO:0009560
Csa1P004230.1	GO:0010332
Csa1P004230.1	GO:0016444
Csa1P004230.1	GO:0032204
Csa1P004230.1	GO:0042138
Csa1P004230.1	GO:0043247
Csa1P004240.1	GO:0004672
Csa1P004240.1	GO:0004674
Csa1P004240.1	GO:0005524
Csa1P004240.1	GO:0016021
Csa1P004250.1	GO:0005524
Csa1P004250.1	GO:0016787
Csa1P004270.1	GO:0016021
Csa1P004290.1	GO:0009507
Csa1P004340.1	GO:0016021
Csa1P004890.1	GO:0035091
Csa1P004900.1	GO:0003677
Csa1P004900.1	GO:0003700
Csa1P004900.1	GO:0006863
Csa1P004900.1	GO:0009553
Csa1P004900.1	GO:0010183
Csa1P004900.1	GO:0045697
Csa1P004930.1	GO:0008299
Csa1P004930.1	GO:0016853
Csa1P004930.1	GO:0030145
Csa1P004930.1	GO:0030604
Csa1P004930.1	GO:0046872
Csa1P004930.1	GO:0051484
Csa1P004930.1	GO:0070402
Csa1P004970.1	GO:0005829
Csa1P004970.1	GO:0005886
Csa1P004970.1	GO:0016021
Csa1P004970.1	GO:0016226
Csa1P004970.1	GO:0051536
Csa1P004990.1	GO:0005829
Csa1P004990.1	GO:0008270
Csa1P004990.1	GO:0009965
Csa1P004990.1	GO:0016021
Csa1P004990.1	GO:0016311
Csa1P004990.1	GO:0016556
Csa1P004990.1	GO:0016791
Csa1P004990.1	GO:0030154
Csa1P005530.1	GO:0005216
Csa1P005530.1	GO:0005249
Csa1P005530.1	GO:0016021
Csa1P005530.1	GO:0042391
Csa1P005530.1	GO:0071805
Csa1P005540.1	GO:0004766
Csa1P005540.1	GO:0006596
Csa1P005560.1	GO:0003824
Csa1P005560.1	GO:0005992
Csa1P005580.1	GO:0000166
Csa1P005580.1	GO:0003676
Csa1P005580.1	GO:0003968
Csa1P005590.1	GO:0005524
Csa1P005590.1	GO:0005737
Csa1P005590.1	GO:0006511
Csa1P005590.1	GO:0016567
Csa1P005590.1	GO:0031625
Csa1P005590.1	GO:0061630
Csa1P005610.1	GO:0005525
Csa1P005610.1	GO:0005622
Csa1P005610.1	GO:0005634
Csa1P005610.1	GO:0005886
Csa1P005610.1	GO:0007015
Csa1P005610.1	GO:0007264
Csa1P005610.1	GO:0009531
Csa1P005610.1	GO:0009664
Csa1P005610.1	GO:0009788
Csa1P005610.1	GO:0015031
Csa1P005610.1	GO:0016020
Csa1P005620.1	GO:0003677
Csa1P005620.1	GO:0003682
Csa1P005620.1	GO:0005634
Csa1P005620.1	GO:0006351
Csa1P005620.1	GO:0006368
Csa1P005620.1	GO:0070449
Csa1P005630.1	GO:0003735
Csa1P005630.1	GO:0005761
Csa1P005630.1	GO:0005762
Csa1P005630.1	GO:0006354
Csa1P005630.1	GO:0006412
Csa1P005630.1	GO:0032543
Csa1P005660.1	GO:0008270
Csa1P005680.1	GO:0010264
Csa1P005690.1	GO:0006950
Csa1P005710.1	GO:0004571
Csa1P005710.1	GO:0005509
Csa1P005710.1	GO:0005783
Csa1P005710.1	GO:0006491
Csa1P005710.1	GO:0007346
Csa1P005710.1	GO:0016020
Csa1P005710.1	GO:0030433
Csa1P005710.1	GO:0030968
Csa1P005710.1	GO:0097466
Csa1P005730.1	GO:0004842
Csa1P006270.1	GO:0004029
Csa1P006270.1	GO:0005618
Csa1P006270.1	GO:0005777
Csa1P006270.1	GO:0005829
Csa1P006270.1	GO:0009414
Csa1P006270.1	GO:0009516
Csa1P006270.1	GO:0009651
Csa1P006270.1	GO:0016620
Csa1P006270.1	GO:0046685
Csa1P006280.1	GO:0005777
Csa1P006280.1	GO:0005829
Csa1P006280.1	GO:0009058
Csa1P006280.1	GO:0016779
Csa1P006280.1	GO:0046686
Csa1P006300.1	GO:0000160
Csa1P006300.1	GO:0005622
Csa1P006300.1	GO:0005737
Csa1P006300.1	GO:0006612
Csa1P006300.1	GO:0007623
Csa1P006300.1	GO:0009963
Csa1P006300.1	GO:0010114
Csa1P006300.1	GO:0010363
Csa1P006320.1	GO:0005634
Csa1P006320.1	GO:0005737
Csa1P006320.1	GO:0006629
Csa1P006320.1	GO:0006952
Csa1P006320.1	GO:0016787
Csa1P006330.1	GO:0008270
Csa1P007850.1	GO:0003677
Csa1P007850.1	GO:0003682
Csa1P007850.1	GO:0003700
Csa1P007850.1	GO:0003713
Csa1P007850.1	GO:0005634
Csa1P007850.1	GO:0006338
Csa1P007850.1	GO:0006351
Csa1P007850.1	GO:0006357
Csa1P007850.1	GO:0006612
Csa1P007850.1	GO:0009651
Csa1P007850.1	GO:0009723
Csa1P007850.1	GO:0009733
Csa1P007850.1	GO:0009737
Csa1P007850.1	GO:0009739
Csa1P007850.1	GO:0009751
Csa1P007850.1	GO:0009753
Csa1P007850.1	GO:0009963
Csa1P007850.1	GO:0010363
Csa1P007850.1	GO:0016573
Csa1P007850.1	GO:0035066
Csa1P007850.1	GO:0046686
Csa1P007860.1	GO:0004674
Csa1P007860.1	GO:0005524
Csa1P007860.1	GO:0005737
Csa1P007860.1	GO:0035556
Csa1P007870.1	GO:0005622
Csa1P007870.1	GO:0005737
Csa1P007870.1	GO:0006606
Csa1P007870.1	GO:0008139
Csa1P007870.1	GO:0008565
Csa1P007870.1	GO:0031965
Csa1P007870.1	GO:0043484
Csa1P007880.1	GO:0005524
Csa1P007880.1	GO:0005739
Csa1P007880.1	GO:0009396
Csa1P007880.1	GO:0030272
Csa1P007880.1	GO:0035999
Csa1P007880.1	GO:0046653
Csa1P007880.1	GO:0046872
Csa1P007890.1	GO:0005576
Csa1P007890.1	GO:0006826
Csa1P007890.1	GO:0010106
Csa1P007890.1	GO:0010167
Csa1P007890.1	GO:0015706
Csa1P007890.1	GO:0030145
Csa1P007890.1	GO:0045735
Csa1P007890.1	GO:0048046
Csa1P007910.1	GO:0003700
Csa1P008420.1	GO:0009507
Csa1P008450.1	GO:0016021
Csa1P008450.1	GO:0055085
Csa1P008490.1	GO:0016579
Csa1P008490.1	GO:0036459
Csa1P008490.1	GO:0046872
Csa1P008520.1	GO:0005524
Csa1P008520.1	GO:0005886
Csa1P008520.1	GO:0005887
Csa1P008520.1	GO:0006754
Csa1P008520.1	GO:0008553
Csa1P008520.1	GO:0009651
Csa1P008520.1	GO:0016020
Csa1P008520.1	GO:0016021
Csa1P008520.1	GO:0043231
Csa1P008520.1	GO:0046872
Csa1P008520.1	GO:0051453
Csa1P008520.1	GO:1902600
Csa1P008530.1	GO:0005215
Csa1P008530.1	GO:0005886
Csa1P008530.1	GO:0006826
Csa1P008530.1	GO:0009506
Csa1P008530.1	GO:0010106
Csa1P008530.1	GO:0010167
Csa1P008530.1	GO:0010233
Csa1P008530.1	GO:0015112
Csa1P008530.1	GO:0016021
Csa1P008530.1	GO:0080167
Csa1P008530.1	GO:0090408
Csa1P008530.1	GO:0090448
Csa1P008530.1	GO:0090449
Csa1P008530.1	GO:1901349
Csa1P008550.1	GO:0004672
Csa1P008550.1	GO:0004674
Csa1P008550.1	GO:0005524
Csa1P008550.1	GO:0009855
Csa1P008550.1	GO:0009887
Csa1P008550.1	GO:0010051
Csa1P008550.1	GO:0016021
Csa1P008550.1	GO:0048439
Csa1P008550.1	GO:0048519
Csa1P008570.1	GO:0005773
Csa1P008570.1	GO:0005774
Csa1P008570.1	GO:0005794
Csa1P008570.1	GO:0005886
Csa1P008570.1	GO:0009506
Csa1P008570.1	GO:0016020
Csa1P008570.1	GO:0043424
Csa1P008580.1	GO:0006952
Csa1P008580.1	GO:0008909
Csa1P008580.1	GO:0009058
Csa1P008580.1	GO:0009507
Csa1P008580.1	GO:0009536
Csa1P008580.1	GO:0009697
Csa1P008580.1	GO:0042372
Csa1P009600.1	GO:0005215
Csa1P009600.1	GO:0005524
Csa1P009600.1	GO:0006869
Csa1P009600.1	GO:0009407
Csa1P009600.1	GO:0010583
Csa1P009600.1	GO:0016021
Csa1P009600.1	GO:0016887
Csa1P009600.1	GO:0042626
Csa1P009600.1	GO:0043231
Csa1P009600.1	GO:0055085
Csa1P009610.1	GO:0005215
Csa1P009610.1	GO:0005524
Csa1P009610.1	GO:0006869
Csa1P009610.1	GO:0016021
Csa1P009610.1	GO:0016887
Csa1P009610.1	GO:0042626
Csa1P009610.1	GO:0043231
Csa1P009610.1	GO:0055085
Csa1P009630.1	GO:0004034
Csa1P009630.1	GO:0019318
Csa1P009630.1	GO:0030246
Csa1P009640.1	GO:0001881
Csa1P009640.1	GO:0005768
Csa1P009640.1	GO:0005771
Csa1P009640.1	GO:0005794
Csa1P009640.1	GO:0006511
Csa1P009640.1	GO:0006623
Csa1P009640.1	GO:0006886
Csa1P009640.1	GO:0007034
Csa1P009640.1	GO:0009853
Csa1P009640.1	GO:0016020
Csa1P009640.1	GO:0016192
Csa1P009640.1	GO:0016197
Csa1P009640.1	GO:0030904
Csa1P009640.1	GO:0031902
Csa1P009640.1	GO:0042147
Csa1P009640.1	GO:0043231
Csa1P009640.1	GO:0051788
Csa1P009640.1	GO:0080129
Csa1P009650.1	GO:0009269
Csa1P009650.1	GO:0009651
Csa1P009650.1	GO:0016021
Csa1P009650.1	GO:0042742
Csa1P009660.1	GO:0003677
Csa1P009660.1	GO:0003700
Csa1P009660.1	GO:0005634
Csa1P009660.1	GO:0006351
Csa1P009660.1	GO:0006355
Csa1P009660.1	GO:0010106
Csa1P009660.1	GO:0055072
Csa1P009730.1	GO:0000741
Csa1P009730.1	GO:0005634
Csa1P009730.1	GO:0006606
Csa1P009730.1	GO:0009560
Csa1P009730.1	GO:0009640
Csa1P009730.1	GO:0010388
Csa1P009730.1	GO:0017126
Csa1P009730.1	GO:0048825
Csa1P009730.1	GO:0051301
Csa1P009730.1	GO:0051302
Csa1P009750.1	GO:0008270
Csa1P009760.1	GO:0005739
Csa1P009760.1	GO:0005774
Csa1P009760.1	GO:0005975
Csa1P009760.1	GO:0006099
Csa1P009760.1	GO:0006108
Csa1P009760.1	GO:0008746
Csa1P009760.1	GO:0009409
Csa1P009760.1	GO:0009507
Csa1P009760.1	GO:0009532
Csa1P009760.1	GO:0009536
Csa1P009760.1	GO:0009570
Csa1P009760.1	GO:0009735
Csa1P009760.1	GO:0009793
Csa1P009760.1	GO:0009941
Csa1P009760.1	GO:0010319
Csa1P009760.1	GO:0016020
Csa1P009760.1	GO:0030060
Csa1P009760.1	GO:0048046
Csa1P009780.1	GO:0016788
Csa1P009790.1	GO:0003677
Csa1P009790.1	GO:0003700
Csa1P009790.1	GO:0005634
Csa1P009790.1	GO:0006351
Csa1P009790.1	GO:0006355
Csa1P009790.1	GO:0009908
Csa1P009790.1	GO:0046872
Csa1P009810.1	GO:0009416
Csa1P009810.1	GO:0009507
Csa1P009810.1	GO:0009522
Csa1P009810.1	GO:0009523
Csa1P009810.1	GO:0009534
Csa1P009810.1	GO:0009535
Csa1P009810.1	GO:0009765
Csa1P009810.1	GO:0009768
Csa1P009810.1	GO:0009941
Csa1P009810.1	GO:0010287
Csa1P009810.1	GO:0016021
Csa1P009810.1	GO:0016168
Csa1P009810.1	GO:0018298
Csa1P009810.1	GO:0019344
Csa1P009810.1	GO:0030003
Csa1P009810.1	GO:0031409
Csa1P009810.1	GO:0046872
Csa1P009810.1	GO:0070838
Csa1P009840.1	GO:0016021
Csa1P009870.1	GO:0003677
Csa1P009870.1	GO:0003700
Csa1P009870.1	GO:0005634
Csa1P009870.1	GO:0006351
Csa1P009870.1	GO:0006355
Csa1P009910.1	GO:0003676
Csa1P009910.1	GO:0004527
Csa1P009910.1	GO:0005634
Csa1P009910.1	GO:0005737
Csa1P009910.1	GO:0046872
Csa1P009930.1	GO:0010411
Csa1P009930.1	GO:0016021
Csa1P009930.1	GO:0016757
Csa1P010940.1	GO:0004674
Csa1P010940.1	GO:0005524
Csa1P010940.1	GO:0016021
Csa1P011570.1	GO:0005975
Csa1P011570.1	GO:0016020
Csa1P011570.1	GO:0016798
Csa1P012120.1	GO:0046872
Csa1P012140.1	GO:0005886
Csa1P012660.1	GO:0003676
Csa1P012660.1	GO:0004004
Csa1P012660.1	GO:0005524
Csa1P012660.1	GO:0005681
Csa1P012660.1	GO:0006396
Csa1P012660.1	GO:0006397
Csa1P012660.1	GO:0008026
Csa1P012660.1	GO:0044822
Csa1P013160.1	GO:0006661
Csa1P013160.1	GO:0016021
Csa1P013170.1	GO:0005524
Csa1P013170.1	GO:0019538
Csa1P013210.1	GO:0016021
Csa1P013220.1	GO:0016787
Csa1P013230.1	GO:0003676
Csa1P013230.1	GO:0008270
Csa1P013230.1	GO:0046872
Csa1P013240.1	GO:0003735
Csa1P013240.1	GO:0006412
Csa1P013240.1	GO:0016021
Csa1P013240.1	GO:0055085
Csa1P013250.1	GO:0004601
Csa1P013250.1	GO:0016021
Csa1P013250.1	GO:0050664
Csa1P013750.1	GO:0000287
Csa1P013750.1	GO:0004647
Csa1P013750.1	GO:0006564
Csa1P013750.1	GO:0009507
Csa1P013750.1	GO:0016311
Csa1P013770.1	GO:0000166
Csa1P013770.1	GO:0003676
Csa1P013770.1	GO:0005507
Csa1P013770.1	GO:0005524
Csa1P013770.1	GO:0005622
Csa1P013770.1	GO:0006626
Csa1P013770.1	GO:0009220
Csa1P013770.1	GO:0009909
Csa1P013770.1	GO:0010228
Csa1P013770.1	GO:0034968
Csa1P013800.1	GO:0003677
Csa1P013800.1	GO:0005634
Csa1P013800.1	GO:0006260
Csa1P013800.1	GO:0006281
Csa1P013800.1	GO:0006310
Csa1P013810.1	GO:0000166
Csa1P013810.1	GO:0003676
Csa1P013810.1	GO:0005622
Csa1P013810.1	GO:0006810
Csa1P013810.1	GO:0009737
Csa1P014360.1	GO:0003723
Csa1P014360.1	GO:0006396
Csa1P014360.1	GO:0046872
Csa1P014380.1	GO:0005739
Csa1P014380.1	GO:0008219
Csa1P014380.1	GO:0009941
Csa1P014380.1	GO:0016021
Csa1P014400.1	GO:0000015
Csa1P014400.1	GO:0000287
Csa1P014400.1	GO:0004634
Csa1P014400.1	GO:0006096
Csa1P014400.1	GO:0009570
Csa1P014400.1	GO:0010090
Csa1P014470.1	GO:0000287
Csa1P014470.1	GO:0003723
Csa1P014470.1	GO:0004826
Csa1P014470.1	GO:0005524
Csa1P014470.1	GO:0005829
Csa1P014470.1	GO:0006432
Csa1P014470.1	GO:0009328
Csa1P014480.1	GO:0004849
Csa1P014480.1	GO:0005524
Csa1P014480.1	GO:0005829
Csa1P014480.1	GO:0006206
Csa1P014480.1	GO:0006222
Csa1P014480.1	GO:0009737
Csa1P014480.1	GO:0016021
Csa1P014480.1	GO:0043097
Csa1P014490.1	GO:0004668
Csa1P014490.1	GO:0009446
Csa1P014490.1	GO:0047632
Csa1P014500.1	GO:0004672
Csa1P014500.1	GO:0004674
Csa1P014500.1	GO:0005524
Csa1P015030.1	GO:0006465
Csa1P015030.1	GO:0008233
Csa1P015030.1	GO:0016021
Csa1P015040.1	GO:0008270
Csa1P015040.1	GO:0016556
Csa1P015060.1	GO:0006270
Csa1P015060.1	GO:0006275
Csa1P015060.1	GO:0006306
Csa1P015060.1	GO:0008283
Csa1P015060.1	GO:0009909
Csa1P015060.1	GO:0010389
Csa1P015060.1	GO:0016458
Csa1P015060.1	GO:0048449
Csa1P015060.1	GO:0051567
Csa1P015580.1	GO:0005737
Csa1P015680.1	GO:0003677
Csa1P015680.1	GO:0005634
Csa1P015690.1	GO:0005794
Csa1P015690.1	GO:0005829
Csa1P015690.1	GO:0009506
Csa1P015690.1	GO:0009832
Csa1P015690.1	GO:0016020
Csa1P015690.1	GO:0016866
Csa1P015690.1	GO:0030244
Csa1P015690.1	GO:0033356
Csa1P015690.1	GO:0052691
Csa1P015710.1	GO:0010215
Csa1P015710.1	GO:0016021
Csa1P015710.1	GO:0016049
Csa1P015710.1	GO:0031225
Csa1P015740.1	GO:0003824
Csa1P015755.1	GO:0003677
Csa1P015755.1	GO:0003700
Csa1P015755.1	GO:0005634
Csa1P015755.1	GO:0006351
Csa1P015780.1	GO:0005509
Csa1P015790.1	GO:0003723
Csa1P015790.1	GO:0005634
Csa1P015790.1	GO:0006396
Csa1P015790.1	GO:0006397
Csa1P015790.1	GO:0010087
Csa1P015790.1	GO:0016607
Csa1P015790.1	GO:0030422
Csa1P015790.1	GO:0035196
Csa1P015790.1	GO:0040008
Csa1P015790.1	GO:0070878
Csa1P015790.1	GO:0070883
Csa1P015800.1	GO:0003700
Csa1P015800.1	GO:0005634
Csa1P015800.1	GO:0006351
Csa1P015800.1	GO:0006355
Csa1P015820.1	GO:0003777
Csa1P015820.1	GO:0005524
Csa1P015820.1	GO:0005871
Csa1P015820.1	GO:0005874
Csa1P015820.1	GO:0007018
Csa1P015820.1	GO:0016887
Csa1P015840.1	GO:0005085
Csa1P015840.1	GO:0005851
Csa1P015840.1	GO:0043547
Csa1P015840.1	GO:0044237
Csa1P015840.1	GO:0045947
Csa1P015860.1	GO:0012511
Csa1P015860.1	GO:0016021
Csa1P015860.1	GO:0019915
Csa1P020880.1	GO:0006367
Csa1P020880.1	GO:0043565
Csa1P020900.1	GO:0000400
Csa1P020900.1	GO:0000403
Csa1P020900.1	GO:0000404
Csa1P020900.1	GO:0000406
Csa1P020900.1	GO:0000724
Csa1P020900.1	GO:0003684
Csa1P020900.1	GO:0005524
Csa1P020900.1	GO:0005886
Csa1P020900.1	GO:0006270
Csa1P020900.1	GO:0006275
Csa1P020900.1	GO:0006290
Csa1P020900.1	GO:0006298
Csa1P020900.1	GO:0006301
Csa1P020900.1	GO:0006306
Csa1P020900.1	GO:0006311
Csa1P020900.1	GO:0006346
Csa1P020900.1	GO:0008283
Csa1P020900.1	GO:0009909
Csa1P020900.1	GO:0016246
Csa1P020900.1	GO:0031048
Csa1P020900.1	GO:0031507
Csa1P020900.1	GO:0032137
Csa1P020900.1	GO:0032138
Csa1P020900.1	GO:0032301
Csa1P020900.1	GO:0032302
Csa1P020900.1	GO:0043570
Csa1P020900.1	GO:0045128
Csa1P020900.1	GO:0045787
Csa1P020900.1	GO:0048451
Csa1P020900.1	GO:0048453
Csa1P020900.1	GO:0051567
Csa1P021900.1	GO:0004842
Csa1P021900.1	GO:0008270
Csa1P021900.1	GO:0009966
Csa1P021900.1	GO:0016021
Csa1P021900.1	GO:0016567
Csa1P021940.1	GO:0003677
Csa1P021940.1	GO:0003700
Csa1P021940.1	GO:0005634
Csa1P021940.1	GO:0006351
Csa1P021940.1	GO:0006355
Csa1P021940.1	GO:0016556
Csa1P021950.1	GO:0016021
Csa1P021970.1	GO:0005200
Csa1P021970.1	GO:0005634
Csa1P021970.1	GO:0005730
Csa1P021970.1	GO:0005737
Csa1P021970.1	GO:0006281
Csa1P021970.1	GO:0006325
Csa1P021970.1	GO:0006338
Csa1P021970.1	GO:0006355
Csa1P021970.1	GO:0031011
Csa1P021970.1	GO:0035267
Csa1P021970.1	GO:0048235
Csa1P021970.1	GO:0048574
Csa1P022500.1	GO:0005253
Csa1P022500.1	GO:0009705
Csa1P022500.1	GO:0015140
Csa1P022500.1	GO:0015743
Csa1P022500.1	GO:0016021
Csa1P022500.1	GO:0071423
Csa1P022500.1	GO:0098656
Csa1P022510.1	GO:0006869
Csa1P022510.1	GO:0008289
Csa1P022510.1	GO:0031225
Csa1P022520.1	GO:0009507
Csa1P022520.1	GO:0009535
Csa1P022520.1	GO:0016021
Csa1P023040.1	GO:0003723
Csa1P023040.1	GO:0004519
Csa1P023040.1	GO:0004527
Csa1P023040.1	GO:0004535
Csa1P023040.1	GO:0005634
Csa1P023040.1	GO:0005737
Csa1P023040.1	GO:0006351
Csa1P023040.1	GO:0006355
Csa1P023040.1	GO:0046872
Csa1P023050.1	GO:0005622
Csa1P023050.1	GO:0008270
Csa1P023080.1	GO:0003723
Csa1P023080.1	GO:0003735
Csa1P023080.1	GO:0005840
Csa1P023080.1	GO:0006412
Csa1P023080.1	GO:0016021
Csa1P023080.1	GO:0022625
Csa1P023080.1	GO:0042254
Csa1P023580.1	GO:0003677
Csa1P023580.1	GO:0003700
Csa1P023580.1	GO:0005634
Csa1P023580.1	GO:0006351
Csa1P023580.1	GO:0006355
Csa1P023580.1	GO:0010089
Csa1P023580.1	GO:0044036
Csa1P023600.1	GO:0003723
Csa1P023600.1	GO:0006655
Csa1P023600.1	GO:0009507
Csa1P023600.1	GO:0009737
Csa1P023600.1	GO:0009902
Csa1P023600.1	GO:0010027
Csa1P023600.1	GO:0016117
Csa1P023600.1	GO:0019288
Csa1P023600.1	GO:0034660
Csa1P023610.1	GO:0005783
Csa1P023610.1	GO:0016021
Csa1P024130.1	GO:0016021
Csa1P024150.1	GO:0003677
Csa1P024150.1	GO:0003700
Csa1P024150.1	GO:0005634
Csa1P024150.1	GO:0006351
Csa1P024150.1	GO:0006355
Csa1P024170.1	GO:0003735
Csa1P024170.1	GO:0005840
Csa1P024170.1	GO:0006364
Csa1P024170.1	GO:0006412
Csa1P024170.1	GO:0022627
Csa1P024170.1	GO:0030686
Csa1P024170.1	GO:0032040
Csa1P024170.1	GO:0042274
Csa1P024180.1	GO:0016021
Csa1P024210.1	GO:0008270
Csa1P024220.1	GO:0008375
Csa1P024220.1	GO:0016021
Csa1P024230.1	GO:0004674
Csa1P024230.1	GO:0005524
Csa1P024230.1	GO:0016021
Csa1P024230.1	GO:0030247
Csa1P024250.1	GO:0003824
Csa1P024260.1	GO:0005634
Csa1P024260.1	GO:0005829
Csa1P024260.1	GO:0005840
Csa1P024270.1	GO:0005634
Csa1P024270.1	GO:0005829
Csa1P024290.1	GO:0016021
Csa1P024300.1	GO:0004722
Csa1P024800.1	GO:0005886
Csa1P024800.1	GO:0006810
Csa1P024800.1	GO:0016021
Csa1P024800.1	GO:0022857
Csa1P024800.1	GO:0055085
Csa1P024810.1	GO:0004004
Csa1P024810.1	GO:0005524
Csa1P024810.1	GO:0006396
Csa1P024810.1	GO:0044822
Csa1P024830.1	GO:0001510
Csa1P024830.1	GO:0004871
Csa1P024830.1	GO:0005078
Csa1P024830.1	GO:0005634
Csa1P024830.1	GO:0005730
Csa1P024830.1	GO:0005737
Csa1P024830.1	GO:0005829
Csa1P024830.1	GO:0006417
Csa1P024830.1	GO:0009220
Csa1P024830.1	GO:0009507
Csa1P024830.1	GO:0009739
Csa1P024830.1	GO:0009749
Csa1P024830.1	GO:0009845
Csa1P024830.1	GO:0009967
Csa1P024830.1	GO:0010228
Csa1P024830.1	GO:0010476
Csa1P024830.1	GO:0022626
Csa1P024830.1	GO:0032947
Csa1P024830.1	GO:0042254
Csa1P024830.1	GO:0046686
Csa1P024830.1	GO:0048364
Csa1P024830.1	GO:0048367
Csa1P024830.1	GO:0071215
Csa1P024840.1	GO:0005779
Csa1P024840.1	GO:0007031
Csa1P024850.1	GO:0006098
Csa1P024850.1	GO:0009507
Csa1P024850.1	GO:0010027
Csa1P024850.1	GO:0010264
Csa1P024870.1	GO:0004672
Csa1P024870.1	GO:0004693
Csa1P024870.1	GO:0005524
Csa1P024870.1	GO:0005634
Csa1P024870.1	GO:0007049
Csa1P024870.1	GO:0008353
Csa1P024870.1	GO:0051301
Csa1P024870.1	GO:0051726
Csa1P024890.1	GO:0006855
Csa1P024890.1	GO:0015238
Csa1P024890.1	GO:0015297
Csa1P024890.1	GO:0016021
Csa1P024920.1	GO:0004601
Csa1P024920.1	GO:0006979
Csa1P024920.1	GO:0020037
Csa1P024940.1	GO:0005829
Csa1P024940.1	GO:0006816
Csa1P024940.1	GO:0006833
Csa1P024940.1	GO:0007030
Csa1P024940.1	GO:0007033
Csa1P024940.1	GO:0009651
Csa1P024940.1	GO:0009750
Csa1P024940.1	GO:0009832
Csa1P024940.1	GO:0030243
Csa1P024940.1	GO:0048767
Csa1P024940.1	GO:0080008
Csa1P024950.1	GO:0009740
Csa1P024950.1	GO:0010162
Csa1P024950.1	GO:0016021
Csa1P024950.1	GO:0031225
Csa1P024980.1	GO:0008270
Csa1P025000.1	GO:0000139
Csa1P025000.1	GO:0000301
Csa1P025000.1	GO:0005794
Csa1P025000.1	GO:0007030
Csa1P025000.1	GO:0009630
Csa1P025000.1	GO:0016021
Csa1P025000.1	GO:0031985
Csa1P025010.1	GO:0005525
Csa1P025010.1	GO:0005622
Csa1P025010.1	GO:0005886
Csa1P025010.1	GO:0007264
Csa1P025010.1	GO:0015031
Csa1P025020.1	GO:0005509
Csa1P025020.1	GO:0005773
Csa1P025020.1	GO:0005886
Csa1P025030.1	GO:0005319
Csa1P025050.1	GO:0000234
Csa1P025050.1	GO:0005737
Csa1P025050.1	GO:0005829
Csa1P025050.1	GO:0006656
Csa1P025050.1	GO:0008168
Csa1P025050.1	GO:0008757
Csa1P025050.1	GO:0009555
Csa1P025050.1	GO:0009826
Csa1P025050.1	GO:0009860
Csa1P025050.1	GO:0010183
Csa1P025050.1	GO:0032259
Csa1P025050.1	GO:0042425
Csa1P025050.1	GO:0048528
Csa1P025070.1	GO:0005215
Csa1P025070.1	GO:0005737
Csa1P025070.1	GO:0005783
Csa1P025070.1	GO:0005886
Csa1P025070.1	GO:0008361
Csa1P025070.1	GO:0009165
Csa1P025070.1	GO:0009505
Csa1P025070.1	GO:0009506
Csa1P025070.1	GO:0009624
Csa1P025070.1	GO:0009630
Csa1P025070.1	GO:0009637
Csa1P025070.1	GO:0009640
Csa1P025070.1	GO:0009734
Csa1P025070.1	GO:0009793
Csa1P025070.1	GO:0009855
Csa1P025070.1	GO:0009908
Csa1P025070.1	GO:0009925
Csa1P025070.1	GO:0009926
Csa1P025070.1	GO:0009944
Csa1P025070.1	GO:0010014
Csa1P025070.1	GO:0010051
Csa1P025070.1	GO:0010073
Csa1P025070.1	GO:0010089
Csa1P025070.1	GO:0010229
Csa1P025070.1	GO:0010252
Csa1P025070.1	GO:0010315
Csa1P025070.1	GO:0010329
Csa1P025070.1	GO:0010338
Csa1P025070.1	GO:0010358
Csa1P025070.1	GO:0016021
Csa1P025070.1	GO:0043481
Csa1P025070.1	GO:0044036
Csa1P025070.1	GO:0045177
Csa1P025070.1	GO:0048364
Csa1P025070.1	GO:0048367
Csa1P025070.1	GO:0048439
Csa1P025070.1	GO:0048443
Csa1P025070.1	GO:0048519
Csa1P025070.1	GO:0048825
Csa1P025070.1	GO:0048826
Csa1P025070.1	GO:0055085
Csa1P025100.1	GO:0009165
Csa1P025100.1	GO:0009507
Csa1P025100.1	GO:0009536
Csa1P025100.1	GO:0009941
Csa1P025100.1	GO:0015031
Csa1P025100.1	GO:0016021
Csa1P025100.1	GO:0016884
Csa1P025100.1	GO:0031359
Csa1P025110.1	GO:0005623
Csa1P025110.1	GO:0009055
Csa1P025110.1	GO:0015035
Csa1P025110.1	GO:0045454
Csa1P025130.1	GO:0004034
Csa1P025130.1	GO:0005829
Csa1P025130.1	GO:0016021
Csa1P025130.1	GO:0019318
Csa1P025130.1	GO:0030246
Csa1P025130.1	GO:0042732
Csa1P025130.1	GO:0048046
Csa1P025160.1	GO:0004616
Csa1P025160.1	GO:0005975
Csa1P025160.1	GO:0008270
Csa1P025160.1	GO:0016832
Csa1P025160.1	GO:0051287
Csa1P025870.1	GO:0004252
Csa1P025870.1	GO:0010206
Csa1P025870.1	GO:0016556
Csa1P025870.1	GO:0031977
Csa1P025920.1	GO:0000165
Csa1P025920.1	GO:0003700
Csa1P025920.1	GO:0005622
Csa1P025920.1	GO:0006612
Csa1P025920.1	GO:0008285
Csa1P025920.1	GO:0009617
Csa1P025920.1	GO:0009793
Csa1P025920.1	GO:0009862
Csa1P025920.1	GO:0009867
Csa1P025920.1	GO:0009965
Csa1P025920.1	GO:0010027
Csa1P025920.1	GO:0010228
Csa1P025920.1	GO:0010310
Csa1P025920.1	GO:0010363
Csa1P025920.1	GO:0016226
Csa1P025920.1	GO:0030154
Csa1P025920.1	GO:0031348
Csa1P025920.1	GO:0035304
Csa1P025920.1	GO:0045893
Csa1P025920.1	GO:0045962
Csa1P025920.1	GO:0048481
Csa1P025940.1	GO:0005351
Csa1P025940.1	GO:0005355
Csa1P025940.1	GO:0005366
Csa1P025940.1	GO:0005887
Csa1P025940.1	GO:0006863
Csa1P025940.1	GO:0015992
Csa1P025940.1	GO:0023052
Csa1P025940.1	GO:0035428
Csa1P025940.1	GO:0046323
Csa1P025940.1	GO:0090406
Csa1P025940.1	GO:1904659
Csa1P026000.1	GO:0008270
Csa1P027500.1	GO:0003677
Csa1P027500.1	GO:0005634
Csa1P027500.1	GO:0006351
Csa1P027500.1	GO:0006355
Csa1P028020.1	GO:0004674
Csa1P028020.1	GO:0005524
Csa1P028020.1	GO:0016021
Csa1P029570.1	GO:0003677
Csa1P029580.1	GO:0004672
Csa1P029580.1	GO:0005524
Csa1P029620.1	GO:0003676
Csa1P029620.1	GO:0046872
Csa1P030620.1	GO:0004371
Csa1P030620.1	GO:0005524
Csa1P030620.1	GO:0006071
Csa1P030640.1	GO:0004721
Csa1P030640.1	GO:0005634
Csa1P030640.1	GO:0006397
Csa1P030640.1	GO:0009507
Csa1P031190.1	GO:0004674
Csa1P031190.1	GO:0005524
Csa1P031190.1	GO:0005622
Csa1P031190.1	GO:0016301
Csa1P031190.1	GO:0018105
Csa1P031190.1	GO:0035556
Csa1P031190.1	GO:0046872
Csa1P031200.1	GO:0004672
Csa1P031200.1	GO:0005524
Csa1P031200.1	GO:0005774
Csa1P031200.1	GO:0005886
Csa1P031200.1	GO:0009506
Csa1P031200.1	GO:0016021
Csa1P031770.1	GO:0005739
Csa1P031770.1	GO:0005829
Csa1P031770.1	GO:0009507
Csa1P031770.1	GO:0009693
Csa1P031770.1	GO:0016787
Csa1P031770.1	GO:0019148
Csa1P031770.1	GO:0019447
Csa1P031770.1	GO:0030170
Csa1P031770.1	GO:0046686
Csa1P031770.1	GO:0050897
Csa1P031820.1	GO:0016491
Csa1P031830.1	GO:0005737
Csa1P031860.1	GO:0006351
Csa1P031860.1	GO:0006355
Csa1P031880.1	GO:0016021
Csa1P031890.1	GO:0001666
Csa1P031890.1	GO:0005985
Csa1P031890.1	GO:0016021
Csa1P031890.1	GO:0016157
Csa1P031890.1	GO:0019375
Csa1P031890.1	GO:0080165
Csa1P031900.1	GO:0003676
Csa1P032430.1	GO:0000166
Csa1P032430.1	GO:0003676
Csa1P032440.1	GO:0003677
Csa1P032440.1	GO:0005634
Csa1P032440.1	GO:0006351
Csa1P032440.1	GO:0006355
Csa1P032490.1	GO:0005634
Csa1P033000.1	GO:0004857
Csa1P033000.1	GO:0016021
Csa1P033060.1	GO:0005634
Csa1P033060.1	GO:0006334
Csa1P033090.1	GO:0003713
Csa1P033090.1	GO:0005634
Csa1P033090.1	GO:0006355
Csa1P033090.1	GO:0006366
Csa1P033090.1	GO:0008270
Csa1P033090.1	GO:0008284
Csa1P033090.1	GO:0045893
Csa1P033090.1	GO:0048573
Csa1P033120.1	GO:0004364
Csa1P033120.1	GO:0005737
Csa1P033120.1	GO:0006749
Csa1P033120.1	GO:0009407
Csa1P033120.1	GO:0010583
Csa1P033160.1	GO:0004364
Csa1P033160.1	GO:0005737
Csa1P033160.1	GO:0006749
Csa1P033160.1	GO:0009407
Csa1P033180.1	GO:0008270
Csa1P033190.1	GO:0000165
Csa1P033190.1	GO:0006355
Csa1P033190.1	GO:0006612
Csa1P033190.1	GO:0009507
Csa1P033190.1	GO:0009535
Csa1P033190.1	GO:0009617
Csa1P033190.1	GO:0009862
Csa1P033190.1	GO:0009867
Csa1P033190.1	GO:0009941
Csa1P033190.1	GO:0010310
Csa1P033190.1	GO:0010363
Csa1P033190.1	GO:0016787
Csa1P033190.1	GO:0031348
Csa1P033190.1	GO:0035304
Csa1P033205.1	GO:0003677
Csa1P033205.1	GO:0005634
Csa1P033205.1	GO:0005737
Csa1P033205.1	GO:0006351
Csa1P033205.1	GO:0007275
Csa1P033205.1	GO:0009640
Csa1P033205.1	GO:0009733
Csa1P033205.1	GO:0009735
Csa1P033205.1	GO:0009737
Csa1P033205.1	GO:0009739
Csa1P033205.1	GO:0009741
Csa1P033205.1	GO:0042803
Csa1P033205.1	GO:0043392
Csa1P033205.1	GO:0045892
Csa1P033205.1	GO:0046872
Csa1P033205.1	GO:0048509
Csa1P033210.1	GO:0016021
Csa1P033210.1	GO:0016740
Csa1P033230.1	GO:0008270
Csa1P033230.1	GO:0016021
Csa1P033280.1	GO:0006464
Csa1P033300.2	GO:0003677
Csa1P033300.2	GO:0003700
Csa1P033300.2	GO:0005634
Csa1P033300.2	GO:0006351
Csa1P033300.2	GO:0009555
Csa1P033310.1	GO:0009416
Csa1P033310.1	GO:0009507
Csa1P033310.1	GO:0009522
Csa1P033310.1	GO:0009523
Csa1P033310.1	GO:0009535
Csa1P033310.1	GO:0009765
Csa1P033310.1	GO:0009768
Csa1P033310.1	GO:0009941
Csa1P033310.1	GO:0010287
Csa1P033310.1	GO:0016021
Csa1P033310.1	GO:0016168
Csa1P033310.1	GO:0018298
Csa1P033310.1	GO:0019344
Csa1P033310.1	GO:0030003
Csa1P033310.1	GO:0031409
Csa1P033310.1	GO:0046872
Csa1P033310.1	GO:0070838
Csa1P038320.1	GO:0000103
Csa1P038320.1	GO:0005623
Csa1P038320.1	GO:0006457
Csa1P038320.1	GO:0006662
Csa1P038320.1	GO:0009507
Csa1P038320.1	GO:0015035
Csa1P038320.1	GO:0016671
Csa1P038320.1	GO:0034599
Csa1P038320.1	GO:0045454
Csa1P038320.1	GO:0055114
Csa1P038350.1	GO:0005794
Csa1P038350.1	GO:0008107
Csa1P038350.1	GO:0008417
Csa1P038350.1	GO:0009832
Csa1P038350.1	GO:0009969
Csa1P038350.1	GO:0016021
Csa1P038350.1	GO:0036065
Csa1P038350.1	GO:0042546
Csa1P038360.1	GO:0004750
Csa1P038360.1	GO:0005829
Csa1P038360.1	GO:0005975
Csa1P038360.1	GO:0009052
Csa1P038360.1	GO:0009570
Csa1P038360.1	GO:0009579
Csa1P038360.1	GO:0009624
Csa1P038360.1	GO:0009941
Csa1P038360.1	GO:0010319
Csa1P038360.1	GO:0016857
Csa1P038360.1	GO:0019323
Csa1P038360.1	GO:0042742
Csa1P038360.1	GO:0044262
Csa1P038360.1	GO:0046872
Csa1P038360.1	GO:0048046
Csa1P038380.1	GO:0000160
Csa1P038380.1	GO:0003677
Csa1P038380.1	GO:0003700
Csa1P038380.1	GO:0005622
Csa1P038380.1	GO:0005634
Csa1P038380.1	GO:0006351
Csa1P038380.1	GO:0006355
Csa1P038380.1	GO:0007623
Csa1P038380.1	GO:0009908
Csa1P038380.1	GO:0010031
Csa1P038380.1	GO:0010629
Csa1P038890.1	GO:0016021
Csa1P038910.1	GO:0004672
Csa1P038910.1	GO:0005524
Csa1P038950.1	GO:0004497
Csa1P038950.1	GO:0004499
Csa1P038950.1	GO:0050660
Csa1P038950.1	GO:0050661
Csa1P038950.1	GO:0055114
Csa1P038980.1	GO:0004566
Csa1P038980.1	GO:0005576
Csa1P038980.1	GO:0005765
Csa1P038980.1	GO:0005975
Csa1P038980.1	GO:0016020
Csa1P038980.1	GO:0016798
Csa1P039020.1	GO:0005886
Csa1P039090.1	GO:0005634
Csa1P039090.1	GO:0005829
Csa1P039090.1	GO:0006368
Csa1P039090.1	GO:0009908
Csa1P039090.1	GO:0009910
Csa1P039090.1	GO:0010048
Csa1P039090.1	GO:0016570
Csa1P039090.1	GO:0016593
Csa1P039090.1	GO:0032968
Csa1P039090.1	GO:1990269
Csa1P039100.1	GO:0005524
Csa1P039100.1	GO:0019538
Csa1P039110.1	GO:0016021
Csa1P039140.1	GO:0003676
Csa1P039140.1	GO:0004386
Csa1P039140.1	GO:0005524
Csa1P039160.1	GO:0005618
Csa1P039160.1	GO:0005730
Csa1P039160.1	GO:0005753
Csa1P039160.1	GO:0006511
Csa1P039160.1	GO:0008270
Csa1P039160.1	GO:0009507
Csa1P039160.1	GO:0009853
Csa1P039160.1	GO:0015986
Csa1P039160.1	GO:0019243
Csa1P039160.1	GO:0045261
Csa1P039160.1	GO:0046933
Csa1P039160.1	GO:0046961
Csa1P039160.1	GO:0051788
Csa1P039160.1	GO:0080129
Csa1P039210.1	GO:0000139
Csa1P039210.1	GO:0004190
Csa1P039210.1	GO:0005789
Csa1P039210.1	GO:0007219
Csa1P039210.1	GO:0016021
Csa1P039220.1	GO:0005773
Csa1P039220.1	GO:0006071
Csa1P039220.1	GO:0006629
Csa1P039220.1	GO:0008889
Csa1P039240.1	GO:0005739
Csa1P039240.1	GO:0005741
Csa1P039240.1	GO:0009536
Csa1P039240.1	GO:0015031
Csa1P039240.1	GO:0016021
Csa1P039250.1	GO:0006098
Csa1P039250.1	GO:0009507
Csa1P039250.1	GO:0009534
Csa1P039250.1	GO:0009535
Csa1P039250.1	GO:0009579
Csa1P039250.1	GO:0009658
Csa1P039250.1	GO:0009773
Csa1P039250.1	GO:0015995
Csa1P039250.1	GO:0016021
Csa1P039250.1	GO:0045893
Csa1P039250.1	GO:0080167
Csa1P039260.1	GO:0005739
Csa1P039320.1	GO:0004252
Csa1P039320.1	GO:0016021
Csa1P039320.1	GO:0016485
Csa1P039850.1	GO:0006397
Csa1P039860.1	GO:0000271
Csa1P039860.1	GO:0000272
Csa1P039860.1	GO:0005982
Csa1P039860.1	GO:0006096
Csa1P039860.1	GO:0006816
Csa1P039860.1	GO:0006833
Csa1P039860.1	GO:0006972
Csa1P039860.1	GO:0007030
Csa1P039860.1	GO:0007389
Csa1P039860.1	GO:0008361
Csa1P039860.1	GO:0009266
Csa1P039860.1	GO:0009505
Csa1P039860.1	GO:0009651
Csa1P039860.1	GO:0009750
Csa1P039860.1	GO:0009825
Csa1P039860.1	GO:0009897
Csa1P039860.1	GO:0009926
Csa1P039860.1	GO:0009930
Csa1P039860.1	GO:0009932
Csa1P039860.1	GO:0010215
Csa1P039860.1	GO:0016021
Csa1P039860.1	GO:0016049
Csa1P039860.1	GO:0030243
Csa1P039860.1	GO:0031225
Csa1P039860.1	GO:0043481
Csa1P039860.1	GO:0046658
Csa1P039860.1	GO:0046686
Csa1P039860.1	GO:0048767
Csa1P039880.1	GO:0005794
Csa1P039880.1	GO:0005829
Csa1P039880.1	GO:0009832
Csa1P039880.1	GO:0016866
Csa1P039880.1	GO:0030244
Csa1P039880.1	GO:0033356
Csa1P039880.1	GO:0052691
Csa1P039890.1	GO:0003677
Csa1P039890.1	GO:0005634
Csa1P039930.1	GO:0005471
Csa1P039930.1	GO:0005743
Csa1P039930.1	GO:0016021
Csa1P039930.1	GO:0048316
Csa1P039930.1	GO:0048364
Csa1P039930.1	GO:0048367
Csa1P039950.1	GO:0009414
Csa1P039950.1	GO:0010375
Csa1P039950.1	GO:0010497
Csa1P039950.1	GO:0015630
Csa1P039950.1	GO:0043622
Csa1P039950.1	GO:0051607
Csa1P039990.1	GO:0008270
Csa1P041530.1	GO:0003723
Csa1P041530.1	GO:0005730
Csa1P041540.1	GO:0004672
Csa1P041540.1	GO:0004674
Csa1P041540.1	GO:0005524
Csa1P042070.1	GO:0000139
Csa1P042070.1	GO:0000287
Csa1P042070.1	GO:0004012
Csa1P042070.1	GO:0005524
Csa1P042070.1	GO:0005802
Csa1P042070.1	GO:0005886
Csa1P042070.1	GO:0016021
Csa1P042070.1	GO:0045332
Csa1P042070.1	GO:0048194
Csa1P042100.1	GO:0003723
Csa1P042100.1	GO:0004004
Csa1P042100.1	GO:0005524
Csa1P042100.1	GO:0010501
Csa1P042110.1	GO:0009055
Csa1P042110.1	GO:0016021
Csa1P042110.1	GO:0031225
Csa1P042110.1	GO:0046658
Csa1P042120.1	GO:0005634
Csa1P042120.1	GO:0008270
Csa1P042130.1	GO:0003755
Csa1P042130.1	GO:0006457
Csa1P042130.1	GO:0009507
Csa1P042130.1	GO:0016556
Csa1P042130.1	GO:0019288
Csa1P042150.1	GO:0002238
Csa1P042150.1	GO:0006950
Csa1P042200.1	GO:0006629
Csa1P042200.1	GO:0016021
Csa1P042210.1	GO:0030163
Csa1P042220.1	GO:0004190
Csa1P042220.1	GO:0006508
Csa1P042220.1	GO:0009414
Csa1P042220.1	GO:0009737
Csa1P042220.1	GO:0030163
Csa1P042230.1	GO:0004045
Csa1P042230.1	GO:0006783
Csa1P042250.1	GO:0004190
Csa1P042250.1	GO:0006508
Csa1P042250.1	GO:0016021
Csa1P042250.1	GO:0030163
Csa1P042260.1	GO:0005737
Csa1P042260.1	GO:0030001
Csa1P042260.1	GO:0046872
Csa1P042260.1	GO:0046914
Csa1P042260.1	GO:0046916
Csa1P042320.1	GO:0000398
Csa1P042320.1	GO:0003723
Csa1P042320.1	GO:0005686
Csa1P042320.1	GO:0006406
Csa1P042320.1	GO:0006470
Csa1P042320.1	GO:0030422
Csa1P042320.1	GO:0031124
Csa1P042320.1	GO:0035196
Csa1P042320.1	GO:0070274
Csa1P042320.1	GO:0071011
Csa1P042320.1	GO:0071013
Csa1P042330.1	GO:0005783
Csa1P042330.1	GO:0016021
Csa1P042340.1	GO:0003700
Csa1P042340.1	GO:0005634
Csa1P042350.1	GO:0003677
Csa1P042420.1	GO:0006886
Csa1P042420.1	GO:0006891
Csa1P042420.1	GO:0007032
Csa1P042420.1	GO:0030117
Csa1P042420.1	GO:0080171
Csa1P042420.1	GO:1990019
Csa1P042480.1	GO:0004674
Csa1P042480.1	GO:0005524
Csa1P042480.1	GO:0016021
Csa1P042480.1	GO:0030247
Csa1P042500.1	GO:0004674
Csa1P042500.1	GO:0005524
Csa1P042500.1	GO:0016021
Csa1P042550.1	GO:0000226
Csa1P042550.1	GO:0000911
Csa1P042550.1	GO:0003777
Csa1P042550.1	GO:0005524
Csa1P042550.1	GO:0005871
Csa1P042550.1	GO:0005874
Csa1P042550.1	GO:0007018
Csa1P042550.1	GO:0008283
Csa1P042550.1	GO:0009555
Csa1P042550.1	GO:0009558
Csa1P042550.1	GO:0010583
Csa1P042550.1	GO:0016572
Csa1P042550.1	GO:0016887
Csa1P042570.1	GO:0005789
Csa1P042570.1	GO:0016021
Csa1P042600.1	GO:0008270
Csa1P042620.1	GO:0009693
Csa1P042620.1	GO:0030259
Csa1P042620.1	GO:0050511
Csa1P042640.1	GO:0003723
Csa1P042640.1	GO:0004652
Csa1P042640.1	GO:0005524
Csa1P042640.1	GO:0005634
Csa1P042640.1	GO:0006378
Csa1P042640.1	GO:0008285
Csa1P042640.1	GO:0009908
Csa1P042640.1	GO:0043631
Csa1P042640.1	GO:0045824
Csa1P042640.1	GO:0046872
Csa1P042640.1	GO:0048366
Csa1P042640.1	GO:0048451
Csa1P042650.1	GO:0005524
Csa1P042650.1	GO:0005829
Csa1P042650.1	GO:0006094
Csa1P042650.1	GO:0006096
Csa1P042650.1	GO:0006457
Csa1P042650.1	GO:0007010
Csa1P042650.1	GO:0009651
Csa1P042650.1	GO:0010498
Csa1P042650.1	GO:0046686
Csa1P042660.1	GO:0003747
Csa1P042660.1	GO:0003924
Csa1P042660.1	GO:0005525
Csa1P042680.1	GO:0000398
Csa1P042680.1	GO:0000974
Csa1P042680.1	GO:0001510
Csa1P042680.1	GO:0005634
Csa1P042680.1	GO:0005730
Csa1P042680.1	GO:0006397
Csa1P042680.1	GO:0009870
Csa1P042680.1	GO:0010204
Csa1P042680.1	GO:0042742
Csa1P042680.1	GO:0045087
Csa1P042680.1	GO:0050832
Csa1P042680.1	GO:0071011
Csa1P042680.1	GO:0071012
Csa1P042680.1	GO:0071013
Csa1P042690.1	GO:0003677
Csa1P042690.1	GO:0004518
Csa1P042690.1	GO:0004527
Csa1P042690.1	GO:0005634
Csa1P042690.1	GO:0006281
Csa1P042700.1	GO:0004553
Csa1P042700.1	GO:0004567
Csa1P042700.1	GO:0005576
Csa1P042700.1	GO:0005618
Csa1P042700.1	GO:0005975
Csa1P042700.1	GO:0008422
Csa1P042700.1	GO:0009505
Csa1P042700.1	GO:0022626
Csa1P042700.1	GO:0046872
Csa1P042700.1	GO:0047668
Csa1P042700.1	GO:0080079
Csa1P042700.1	GO:0080081
Csa1P042700.1	GO:0080082
Csa1P042700.1	GO:0080083
Csa1P042710.1	GO:0005507
Csa1P042710.1	GO:0009809
Csa1P042710.1	GO:0016722
Csa1P042710.1	GO:0046274
Csa1P042710.1	GO:0048046
Csa1P042710.1	GO:0052716
Csa1P042720.1	GO:0000165
Csa1P042720.1	GO:0000302
Csa1P042720.1	GO:0004707
Csa1P042720.1	GO:0005516
Csa1P042720.1	GO:0005524
Csa1P042720.1	GO:0005622
Csa1P042720.1	GO:0005634
Csa1P042720.1	GO:0005739
Csa1P042720.1	GO:0005829
Csa1P042720.1	GO:0005886
Csa1P042720.1	GO:0006007
Csa1P042720.1	GO:0009611
Csa1P042720.1	GO:0009738
Csa1P042720.1	GO:0009753
Csa1P042720.1	GO:0042542
Csa1P042740.1	GO:0000413
Csa1P042740.1	GO:0003755
Csa1P042740.1	GO:0005528
Csa1P042740.1	GO:0005789
Csa1P042740.1	GO:0006457
Csa1P042740.1	GO:0009507
Csa1P042740.1	GO:0009535
Csa1P042740.1	GO:0009543
Csa1P042740.1	GO:0061077
Csa1P042750.2	GO:0005737
Csa1P042750.2	GO:0005886
Csa1P042750.2	GO:0006629
Csa1P042750.2	GO:0016021
Csa1P042750.2	GO:0016627
Csa1P042760.1	GO:0009506
Csa1P042760.1	GO:0016020
Csa1P042790.1	GO:0003924
Csa1P042790.1	GO:0005200
Csa1P042790.1	GO:0005525
Csa1P042790.1	GO:0005737
Csa1P042790.1	GO:0005874
Csa1P042790.1	GO:0007017
Csa1P042800.1	GO:0000234
Csa1P042800.1	GO:0005737
Csa1P042800.1	GO:0005829
Csa1P042800.1	GO:0006656
Csa1P042800.1	GO:0008168
Csa1P042800.1	GO:0008757
Csa1P042800.1	GO:0009555
Csa1P042800.1	GO:0009826
Csa1P042800.1	GO:0009860
Csa1P042800.1	GO:0010183
Csa1P042800.1	GO:0032259
Csa1P042800.1	GO:0042425
Csa1P042800.1	GO:0048528
Csa1P042820.1	GO:0005215
Csa1P042820.1	GO:0005737
Csa1P042820.1	GO:0005783
Csa1P042820.1	GO:0005886
Csa1P042820.1	GO:0008361
Csa1P042820.1	GO:0009165
Csa1P042820.1	GO:0009505
Csa1P042820.1	GO:0009506
Csa1P042820.1	GO:0009624
Csa1P042820.1	GO:0009630
Csa1P042820.1	GO:0009637
Csa1P042820.1	GO:0009640
Csa1P042820.1	GO:0009734
Csa1P042820.1	GO:0009793
Csa1P042820.1	GO:0009855
Csa1P042820.1	GO:0009908
Csa1P042820.1	GO:0009925
Csa1P042820.1	GO:0009926
Csa1P042820.1	GO:0009944
Csa1P042820.1	GO:0010014
Csa1P042820.1	GO:0010051
Csa1P042820.1	GO:0010073
Csa1P042820.1	GO:0010089
Csa1P042820.1	GO:0010229
Csa1P042820.1	GO:0010252
Csa1P042820.1	GO:0010315
Csa1P042820.1	GO:0010329
Csa1P042820.1	GO:0010338
Csa1P042820.1	GO:0010358
Csa1P042820.1	GO:0016021
Csa1P042820.1	GO:0043481
Csa1P042820.1	GO:0044036
Csa1P042820.1	GO:0045177
Csa1P042820.1	GO:0048364
Csa1P042820.1	GO:0048367
Csa1P042820.1	GO:0048439
Csa1P042820.1	GO:0048443
Csa1P042820.1	GO:0048519
Csa1P042820.1	GO:0048825
Csa1P042820.1	GO:0048826
Csa1P042820.1	GO:0055085
Csa1P042830.1	GO:0005096
Csa1P042830.1	GO:0005543
Csa1P042830.1	GO:0005634
Csa1P042830.1	GO:0005829
Csa1P042830.1	GO:0005886
Csa1P042830.1	GO:0006952
Csa1P042830.1	GO:0009651
Csa1P042830.1	GO:0009738
Csa1P042830.1	GO:0009789
Csa1P042830.1	GO:0043547
Csa1P042830.1	GO:0046872
Csa1P042830.1	GO:1901002
Csa1P042830.1	GO:1902479
Csa1P042840.1	GO:0000783
Csa1P042840.1	GO:0010521
Csa1P042840.1	GO:0016233
Csa1P042840.1	GO:0032210
Csa1P042840.1	GO:0051974
Csa1P042840.1	GO:0098505
Csa1P042880.1	GO:0005739
Csa1P042880.1	GO:0005743
Csa1P042880.1	GO:0016020
Csa1P042880.1	GO:0016021
Csa1P042900.1	GO:0003735
Csa1P042900.1	GO:0005840
Csa1P042900.1	GO:0006412
Csa1P042900.1	GO:0008233
Csa1P042900.1	GO:0016021
Csa1P042910.1	GO:0005524
Csa1P042910.1	GO:0005886
Csa1P042910.1	GO:0016021
Csa1P042910.1	GO:0042626
Csa1P042910.1	GO:0055085
Csa1P042920.1	GO:0003714
Csa1P042920.1	GO:0005634
Csa1P042920.1	GO:0009611
Csa1P042920.1	GO:0031347
Csa1P042920.1	GO:1903507
Csa1P042920.1	GO:2000022
Csa1P042930.1	GO:0004672
Csa1P042930.1	GO:0005524
Csa1P042930.1	GO:0016021
Csa1P042960.1	GO:0000122
Csa1P042960.1	GO:0000166
Csa1P042960.1	GO:0000977
Csa1P042960.1	GO:0001078
Csa1P042960.1	GO:0003700
Csa1P042960.1	GO:0005634
Csa1P042960.1	GO:0006366
Csa1P042960.1	GO:0006914
Csa1P042960.1	GO:0008270
Csa1P042960.1	GO:0009610
Csa1P042960.1	GO:0009642
Csa1P042960.1	GO:0009651
Csa1P042960.1	GO:0009697
Csa1P042960.1	GO:0010188
Csa1P042960.1	GO:0010310
Csa1P042960.1	GO:0042742
Csa1P042970.1	GO:0004152
Csa1P042970.1	GO:0005737
Csa1P042970.1	GO:0006207
Csa1P042970.1	GO:0006212
Csa1P042970.1	GO:0009507
Csa1P042970.1	GO:0009536
Csa1P042970.1	GO:0009570
Csa1P042970.1	GO:0017113
Csa1P042970.1	GO:0019483
Csa1P042970.1	GO:0043562
Csa1P042980.1	GO:0004672
Csa1P042980.1	GO:0005524
Csa1P042990.1	GO:0009507
Csa1P042990.1	GO:0009611
Csa1P042990.1	GO:0010193
Csa1P042990.1	GO:0010224
Csa1P043060.1	GO:0005096
Csa1P043060.1	GO:0046872
Csa1P043100.1	GO:0000209
Csa1P043100.1	GO:0008270
Csa1P043100.1	GO:0010200
Csa1P043100.1	GO:0042787
Csa1P043100.1	GO:0043161
Csa1P043100.1	GO:0061630
Csa1P043120.1	GO:0004576
Csa1P043120.1	GO:0004579
Csa1P043120.1	GO:0005886
Csa1P043120.1	GO:0006486
Csa1P043120.1	GO:0008250
Csa1P043120.1	GO:0016021
Csa1P043120.1	GO:0018279
Csa1P043120.1	GO:0043687
Csa1P043130.1	GO:0004775
Csa1P043130.1	GO:0004776
Csa1P043130.1	GO:0005759
Csa1P043130.1	GO:0006099
Csa1P043130.1	GO:0006104
Csa1P043130.1	GO:0006105
Csa1P043130.1	GO:0009142
Csa1P043130.1	GO:0048037
Csa1P043160.1	GO:0016021
Csa1P043160.1	GO:0055085
Csa1P043180.1	GO:0003677
Csa1P043180.1	GO:0003899
Csa1P043180.1	GO:0005665
Csa1P043180.1	GO:0005666
Csa1P043180.1	GO:0005736
Csa1P043180.1	GO:0006360
Csa1P043180.1	GO:0006366
Csa1P043180.1	GO:0006383
Csa1P043200.1	GO:0004866
Csa1P043200.1	GO:0005618
Csa1P043200.1	GO:0006457
Csa1P043200.1	GO:0009408
Csa1P043200.1	GO:0009644
Csa1P043200.1	GO:0010167
Csa1P043200.1	GO:0015706
Csa1P043200.1	GO:0034976
Csa1P043200.1	GO:0042542
Csa1P043200.1	GO:0048046
Csa1P043290.1	GO:0005215
Csa1P043290.1	GO:0006833
Csa1P043290.1	GO:0009705
Csa1P043290.1	GO:0015250
Csa1P043290.1	GO:0015254
Csa1P043290.1	GO:0015793
Csa1P043290.1	GO:0016021
Csa1P043290.1	GO:0034220
Csa1P043290.1	GO:0042807
Csa1P043300.1	GO:0016787
Csa1P044820.1	GO:0005524
Csa1P044820.1	GO:0005886
Csa1P044820.1	GO:0009611
Csa1P044820.1	GO:0009651
Csa1P044820.1	GO:0009737
Csa1P044820.1	GO:0009897
Csa1P044820.1	GO:0010222
Csa1P044820.1	GO:0010588
Csa1P044820.1	GO:0015245
Csa1P044820.1	GO:0015908
Csa1P044820.1	GO:0016021
Csa1P044820.1	GO:0016887
Csa1P044820.1	GO:0042626
Csa1P044820.1	GO:0042803
Csa1P044820.1	GO:0055085
Csa1P044820.1	GO:0080051
Csa1P045470.1	GO:0005215
Csa1P045470.1	GO:0005524
Csa1P045470.1	GO:0006869
Csa1P045470.1	GO:0016021
Csa1P045470.1	GO:0016887
Csa1P045470.1	GO:0042626
Csa1P045470.1	GO:0043231
Csa1P045470.1	GO:0055085
Csa1P045480.1	GO:0003700
Csa1P045480.1	GO:0043565
Csa1P045490.1	GO:0003842
Csa1P045490.1	GO:0004028
Csa1P045490.1	GO:0004029
Csa1P045500.1	GO:0005634
Csa1P045510.1	GO:0016021
Csa1P045510.1	GO:0030570
Csa1P045510.1	GO:0045490
Csa1P045510.1	GO:0046872
Csa1P045520.1	GO:0005509
Csa1P045520.1	GO:0005544
Csa1P045520.1	GO:0005886
Csa1P045520.1	GO:0009506
Csa1P045520.1	GO:0009640
Csa1P045520.1	GO:0009793
Csa1P045520.1	GO:0009845
Csa1P045520.1	GO:0009909
Csa1P045520.1	GO:0009933
Csa1P045520.1	GO:0010162
Csa1P045520.1	GO:0010182
Csa1P045520.1	GO:0010228
Csa1P045520.1	GO:0016021
Csa1P045520.1	GO:0016567
Csa1P045520.1	GO:0016757
Csa1P045520.1	GO:0019915
Csa1P045520.1	GO:0048513
Csa1P045520.1	GO:0050826
Csa1P045550.1	GO:0003700
Csa1P045550.1	GO:0005634
Csa1P045550.1	GO:0006351
Csa1P045550.1	GO:0043565
Csa1P045570.1	GO:0004672
Csa1P045570.1	GO:0004674
Csa1P045570.1	GO:0005524
Csa1P045570.1	GO:0009855
Csa1P045570.1	GO:0009887
Csa1P045570.1	GO:0010051
Csa1P045570.1	GO:0016021
Csa1P045570.1	GO:0048439
Csa1P045570.1	GO:0048519
Csa1P045580.1	GO:0005215
Csa1P045580.1	GO:0016021
Csa1P045600.1	GO:0005524
Csa1P045600.1	GO:0005886
Csa1P045600.1	GO:0005887
Csa1P045600.1	GO:0006754
Csa1P045600.1	GO:0008553
Csa1P045600.1	GO:0016020
Csa1P045600.1	GO:0016021
Csa1P045600.1	GO:0043231
Csa1P045600.1	GO:0046872
Csa1P045600.1	GO:0051453
Csa1P045600.1	GO:1902600
Csa1P045620.1	GO:0004672
Csa1P045620.1	GO:0004674
Csa1P045620.1	GO:0004683
Csa1P045620.1	GO:0005509
Csa1P045620.1	GO:0005516
Csa1P045620.1	GO:0005524
Csa1P045620.1	GO:0005622
Csa1P045620.1	GO:0005737
Csa1P045620.1	GO:0005886
Csa1P045620.1	GO:0009612
Csa1P045620.1	GO:0009738
Csa1P045620.1	GO:0009931
Csa1P045620.1	GO:0018105
Csa1P045620.1	GO:0019722
Csa1P045620.1	GO:0035556
Csa1P045620.1	GO:0046777
Csa1P045630.1	GO:0005634
Csa1P045630.1	GO:0005681
Csa1P045630.1	GO:0006396
Csa1P045630.1	GO:0045292
Csa1P045630.1	GO:0048573
Csa1P045650.1	GO:0005524
Csa1P045650.1	GO:0016021
Csa1P045680.1	GO:0000139
Csa1P045680.1	GO:0005768
Csa1P045680.1	GO:0005794
Csa1P045680.1	GO:0005802
[truncated: 43,000 more rows]
