# Supplementary material for: An Updated Functional Annotation of Protein-Coding Genes in the Cucumber Genome
Source: Front Plant Sci. 2018 Mar 15;9:325. doi: 10.3389/fpls.2018.00325 (PMC5863696; doi:10.3389/fpls.2018.00325)
Supplement: Supplementary file 11 [file Table6.xlsx]

## Sheet: Table_S6_Blast2GO pipeline
Cucumber_proteinID	go-term
Csa1P000010.1	GO:0006412
Csa1P000010.1	GO:0016070
Csa1P000010.1	GO:0005488
Csa1P000010.1	GO:0016032
Csa1P000010.1	GO:0022626
Csa1P000020.1	GO:0044699
Csa1P000020.1	GO:0043231
Csa1P000020.1	GO:0090304
Csa1P000020.1	GO:0031988
Csa1P000020.1	GO:0003676
Csa1P000020.1	GO:0044444
Csa1P000030.1	GO:0008106
Csa1P000030.1	GO:0006066
Csa1P000030.1	GO:0070062
Csa1P000030.1	GO:0047504
Csa1P000030.1	GO:1901362
Csa1P000030.1	GO:0005777
Csa1P000030.1	GO:0044248
Csa1P000030.1	GO:0005774
Csa1P000030.1	GO:0044282
Csa1P000030.1	GO:0004090
Csa1P000030.1	GO:0006952
Csa1P000030.1	GO:0005829
Csa1P000030.1	GO:0005615
Csa1P000030.1	GO:0009941
Csa1P000030.1	GO:0070402
Csa1P000030.1	GO:1901564
Csa1P000030.1	GO:0009416
Csa1P000030.1	GO:0006636
Csa1P000030.1	GO:0016114
Csa1P000030.1	GO:0042373
Csa1P000030.1	GO:0010033
Csa1P000030.1	GO:0018130
Csa1P000030.1	GO:0001523
Csa1P000030.1	GO:0005886
Csa1P000030.1	GO:0044425
Csa1P000030.1	GO:0051262
Csa1P000030.1	GO:1901575
Csa1P000030.1	GO:0005739
Csa1P000030.1	GO:0005515
Csa1P000030.1	GO:0055114
Csa1P000030.1	GO:0005635
Csa1P000030.1	GO:0047501
Csa1P000030.1	GO:0016628
Csa1P000030.1	GO:0048523
Csa1P000030.1	GO:0006139
Csa1P000030.1	GO:0080167
Csa1P000030.1	GO:0019369
Csa1P000030.1	GO:2001238
Csa1P000030.1	GO:0030855
Csa1P000030.1	GO:0044271
Csa1P000030.1	GO:0017144
Csa1P000030.1	GO:0034754
Csa1P000030.1	GO:0005730
Csa1P000030.1	GO:0016655
Csa1P000030.1	GO:0070887
Csa1P000030.1	GO:0044432
Csa1P000030.1	GO:0009887
Csa1P000040.1	GO:0009653
Csa1P000040.1	GO:0009888
Csa1P000040.1	GO:0007166
Csa1P000040.1	GO:0005802
Csa1P000040.1	GO:0000139
Csa1P000040.1	GO:0016023
Csa1P000040.1	GO:0015014
Csa1P000040.1	GO:0005615
Csa1P000040.1	GO:0080116
Csa1P000040.1	GO:0005789
Csa1P000040.1	GO:0001503
Csa1P000040.1	GO:0006044
Csa1P000040.1	GO:0046982
Csa1P000040.1	GO:0051179
Csa1P000040.1	GO:0050509
Csa1P000040.1	GO:0009834
Csa1P000040.1	GO:0006024
Csa1P000040.1	GO:0009790
Csa1P000040.1	GO:0070062
Csa1P000040.1	GO:0016021
Csa1P000040.1	GO:0016043
Csa1P000040.1	GO:0010417
Csa1P000040.1	GO:0005768
Csa1P000040.1	GO:0050508
Csa1P000040.1	GO:0007399
Csa1P000040.1	GO:0042803
Csa1P000040.1	GO:0005739
Csa1P000050.1	GO:0009908
Csa1P000050.1	GO:0006355
Csa1P000050.1	GO:0003677
Csa1P000050.1	GO:0030154
Csa1P000050.1	GO:0005634
Csa1P000550.1	GO:0003700
Csa1P000550.1	GO:0010182
Csa1P000550.1	GO:0048437
Csa1P000550.1	GO:0009749
Csa1P000550.1	GO:0048825
Csa1P000550.1	GO:0006406
Csa1P000550.1	GO:0009825
Csa1P000550.1	GO:0009733
Csa1P000550.1	GO:0009407
Csa1P000550.1	GO:0048364
Csa1P000550.1	GO:0010363
Csa1P000550.1	GO:0010286
Csa1P000550.1	GO:0010200
Csa1P000550.1	GO:0051301
Csa1P000550.1	GO:0042542
Csa1P000550.1	GO:0009693
Csa1P000550.1	GO:0009612
Csa1P000550.1	GO:0031348
Csa1P000550.1	GO:0050832
Csa1P000550.1	GO:0009694
Csa1P000550.1	GO:0043069
Csa1P000550.1	GO:0045892
Csa1P000550.1	GO:0005829
Csa1P000550.1	GO:0016567
Csa1P000550.1	GO:0010260
Csa1P000550.1	GO:2000070
Csa1P000550.1	GO:0071456
Csa1P000550.1	GO:0009880
Csa1P000550.1	GO:0042991
Csa1P000550.1	GO:0009845
Csa1P000550.1	GO:0030968
Csa1P000550.1	GO:0006612
Csa1P000550.1	GO:0010017
Csa1P000550.1	GO:0071472
Csa1P000550.1	GO:0046482
Csa1P000550.1	GO:0009555
Csa1P000550.1	GO:0009861
Csa1P000550.1	GO:0016604
Csa1P000550.1	GO:0009736
Csa1P000550.1	GO:0009220
Csa1P000550.1	GO:0010224
Csa1P000550.1	GO:0005886
Csa1P000550.1	GO:0010162
Csa1P000550.1	GO:0019915
Csa1P000550.1	GO:0045595
Csa1P000550.1	GO:0042802
Csa1P000550.1	GO:0009864
Csa1P000550.1	GO:0009862
Csa1P000550.1	GO:0010228
Csa1P000550.1	GO:0009640
Csa1P000550.1	GO:0042538
Csa1P000550.1	GO:0010583
Csa1P000550.1	GO:0009909
Csa1P000550.1	GO:0045893
Csa1P000550.1	GO:0006857
Csa1P000550.1	GO:0010564
Csa1P000550.1	GO:0071497
Csa1P000550.1	GO:0070483
Csa1P000550.1	GO:0043565
Csa1P000550.1	GO:0009933
Csa1P000550.1	GO:0009788
Csa1P000550.1	GO:0000165
Csa1P000550.1	GO:0009507
Csa1P000550.1	GO:0002679
Csa1P000550.1	GO:0010084
Csa1P000550.1	GO:0034059
Csa1P000550.1	GO:0010105
Csa1P000570.1	GO:0015995
Csa1P000570.1	GO:0016740
Csa1P000580.1	GO:0003700
Csa1P000580.1	GO:0048437
Csa1P000580.1	GO:0009793
Csa1P000580.1	GO:0010150
Csa1P000580.1	GO:0044710
Csa1P000580.1	GO:0010051
Csa1P000580.1	GO:0051301
Csa1P000580.1	GO:0045892
Csa1P000580.1	GO:0006952
Csa1P000580.1	GO:0048829
Csa1P000580.1	GO:0009536
Csa1P000580.1	GO:0010050
Csa1P000580.1	GO:0009880
Csa1P000580.1	GO:0010158
Csa1P000580.1	GO:0010102
Csa1P000580.1	GO:0048518
Csa1P000580.1	GO:0003677
Csa1P000580.1	GO:0002376
Csa1P000580.1	GO:0048438
Csa1P000580.1	GO:0009962
Csa1P000580.1	GO:0006417
Csa1P000580.1	GO:0046983
Csa1P000580.1	GO:0005634
Csa1P000580.1	GO:0009734
Csa1P000580.1	GO:0009737
Csa1P000600.1	GO:0034660
Csa1P000600.1	GO:0042744
Csa1P000600.1	GO:0042803
Csa1P000600.1	GO:0034214
Csa1P000600.1	GO:0031897
Csa1P000600.1	GO:0044183
Csa1P000600.1	GO:0009570
Csa1P000600.1	GO:0044764
Csa1P000600.1	GO:0005829
Csa1P000600.1	GO:0006200
Csa1P000600.1	GO:0010304
Csa1P000600.1	GO:0009644
Csa1P000600.1	GO:0006508
Csa1P000600.1	GO:0010027
Csa1P000600.1	GO:0006986
Csa1P000600.1	GO:0009646
Csa1P000600.1	GO:0034605
Csa1P000600.1	GO:0040007
Csa1P000600.1	GO:0005618
Csa1P000600.1	GO:0005886
Csa1P000600.1	GO:0005739
Csa1P000600.1	GO:0042793
Csa1P000600.1	GO:0005524
Csa1P000600.1	GO:0045037
Csa1P000600.1	GO:0010380
Csa1P000600.1	GO:0009902
Csa1P000600.1	GO:0006457
Csa1P000600.1	GO:0009535
Csa1P000600.1	GO:0004176
Csa1P000610.1	GO:0009653
Csa1P000610.1	GO:0003676
Csa1P000610.1	GO:0042742
Csa1P000610.1	GO:0000188
Csa1P000610.1	GO:0004645
Csa1P000610.1	GO:0009733
Csa1P000610.1	GO:0006979
Csa1P000610.1	GO:0009570
Csa1P000610.1	GO:0009414
Csa1P000610.1	GO:0044425
Csa1P000610.1	GO:0046328
Csa1P000610.1	GO:0071363
Csa1P000610.1	GO:0010119
Csa1P000610.1	GO:0002224
Csa1P000610.1	GO:0008138
Csa1P000610.1	GO:0009737
Csa1P000610.1	GO:0005743
Csa1P000610.1	GO:0008270
Csa1P000610.1	GO:0008703
Csa1P000610.1	GO:0007275
Csa1P000610.1	GO:0034654
Csa1P000610.1	GO:0090304
Csa1P000610.1	GO:0010468
Csa1P000610.1	GO:0033549
Csa1P000610.1	GO:0002683
Csa1P000610.1	GO:0048545
Csa1P000610.1	GO:0009409
Csa1P000610.1	GO:0005516
Csa1P000610.1	GO:0006970
Csa1P000610.1	GO:0048869
Csa1P000610.1	GO:0005886
Csa1P000610.1	GO:0006611
Csa1P000610.1	GO:0009658
Csa1P000610.1	GO:0007167
Csa1P000610.1	GO:0043622
Csa1P000610.1	GO:0005829
Csa1P000610.1	GO:0006470
Csa1P000610.1	GO:0005730
Csa1P000610.1	GO:0045934
Csa1P000610.1	GO:0007129
Csa1P000610.1	GO:0007346
Csa1P000610.1	GO:0046443
Csa1P000610.1	GO:0042981
Csa1P000610.1	GO:0031401
Csa1P000610.1	GO:0019252
Csa1P000610.1	GO:0009644
Csa1P000610.1	GO:0042327
Csa1P000610.1	GO:0004725
Csa1P000610.1	GO:2000113
Csa1P000610.1	GO:0071495
Csa1P000610.2	GO:0009653
Csa1P000610.2	GO:0003676
Csa1P000610.2	GO:0042742
Csa1P000610.2	GO:0000188
Csa1P000610.2	GO:0004645
Csa1P000610.2	GO:0009733
Csa1P000610.2	GO:0006979
Csa1P000610.2	GO:0009570
Csa1P000610.2	GO:0009414
Csa1P000610.2	GO:0044425
Csa1P000610.2	GO:0046328
Csa1P000610.2	GO:0071363
Csa1P000610.2	GO:0010119
Csa1P000610.2	GO:0002224
Csa1P000610.2	GO:0008138
Csa1P000610.2	GO:0009737
Csa1P000610.2	GO:0005743
Csa1P000610.2	GO:0008270
Csa1P000610.2	GO:0008703
Csa1P000610.2	GO:0007275
Csa1P000610.2	GO:0034654
Csa1P000610.2	GO:0090304
Csa1P000610.2	GO:0010468
Csa1P000610.2	GO:0033549
Csa1P000610.2	GO:0002683
Csa1P000610.2	GO:0048545
Csa1P000610.2	GO:0009409
Csa1P000610.2	GO:0005516
Csa1P000610.2	GO:0006970
Csa1P000610.2	GO:0048869
Csa1P000610.2	GO:0005886
Csa1P000610.2	GO:0006611
Csa1P000610.2	GO:0009658
Csa1P000610.2	GO:0007167
Csa1P000610.2	GO:0043622
Csa1P000610.2	GO:0005829
Csa1P000610.2	GO:0006470
Csa1P000610.2	GO:0005730
Csa1P000610.2	GO:0045934
Csa1P000610.2	GO:0007129
Csa1P000610.2	GO:0007346
Csa1P000610.2	GO:0046443
Csa1P000610.2	GO:0042981
Csa1P000610.2	GO:0031401
Csa1P000610.2	GO:0019252
Csa1P000610.2	GO:0009644
Csa1P000610.2	GO:0042327
Csa1P000610.2	GO:0004725
Csa1P000610.2	GO:2000113
Csa1P000610.2	GO:0071495
Csa1P000650.1	GO:0009505
Csa1P000650.1	GO:0005773
Csa1P000650.1	GO:0044710
Csa1P000650.1	GO:0007165
Csa1P000650.1	GO:0044446
Csa1P000650.1	GO:0044767
Csa1P000650.1	GO:0009506
Csa1P000650.1	GO:0006508
Csa1P000650.1	GO:0044421
Csa1P000650.1	GO:0004185
Csa1P000660.1	GO:0005515
Csa1P000660.1	GO:0043085
Csa1P000660.1	GO:0009505
Csa1P000660.1	GO:0030048
Csa1P000660.1	GO:0016752
Csa1P000660.1	GO:0046938
Csa1P000660.1	GO:0005615
Csa1P000660.1	GO:0008047
Csa1P000660.1	GO:0006886
Csa1P000660.1	GO:0005730
Csa1P000660.1	GO:0019915
Csa1P000660.1	GO:0007020
Csa1P000660.1	GO:0009792
Csa1P000660.1	GO:0006687
Csa1P000660.1	GO:0043581
Csa1P000660.1	GO:0009742
Csa1P000660.1	GO:0070062
Csa1P000660.1	GO:0044281
Csa1P000660.1	GO:0009506
Csa1P000660.1	GO:0006508
Csa1P000660.1	GO:0005783
Csa1P000660.1	GO:0043202
Csa1P000660.1	GO:0000328
Csa1P000660.1	GO:0009860
Csa1P000660.1	GO:0005739
Csa1P000660.1	GO:0004185
Csa1P000670.1	GO:0010155
Csa1P000670.1	GO:0010218
Csa1P000670.1	GO:0009941
Csa1P000670.1	GO:0000036
Csa1P000670.1	GO:0010114
Csa1P000670.1	GO:0010207
Csa1P000670.1	GO:0051607
Csa1P000670.1	GO:0009744
Csa1P000670.1	GO:0005829
Csa1P000670.1	GO:0019288
Csa1P000670.1	GO:0006633
Csa1P000670.1	GO:0009570
Csa1P000670.1	GO:0009637
Csa1P000670.1	GO:0009644
Csa1P000670.1	GO:0042335
Csa1P000670.1	GO:0035196
Csa1P000670.1	GO:0009657
Csa1P000670.1	GO:0010267
Csa1P000670.1	GO:0006364
Csa1P000670.1	GO:0009627
Csa1P000680.1	GO:0042221
Csa1P000680.1	GO:0070062
Csa1P000680.1	GO:0051184
Csa1P000680.1	GO:1901679
Csa1P000680.1	GO:0002119
Csa1P000680.1	GO:0005887
Csa1P000680.1	GO:0006091
Csa1P000680.1	GO:0005346
Csa1P000680.1	GO:1901360
Csa1P000680.1	GO:0044238
Csa1P000680.1	GO:0050789
Csa1P000680.1	GO:0051503
Csa1P000680.1	GO:0042592
Csa1P000680.1	GO:1902600
Csa1P000680.1	GO:0015868
Csa1P000680.1	GO:0030001
Csa1P000680.1	GO:1901564
Csa1P000680.1	GO:0015317
Csa1P000680.1	GO:0046483
Csa1P000680.1	GO:0044281
Csa1P000680.1	GO:0015320
Csa1P000680.1	GO:0015211
Csa1P000680.1	GO:0006725
Csa1P000680.1	GO:0032403
Csa1P000680.1	GO:0009058
Csa1P000680.1	GO:0006865
Csa1P000680.1	GO:0009792
Csa1P000680.1	GO:0051181
Csa1P000680.1	GO:0000295
Csa1P000680.1	GO:0040035
Csa1P000680.1	GO:0035435
Csa1P000680.1	GO:0006835
Csa1P000680.1	GO:0006950
Csa1P000680.1	GO:0005743
Csa1P000680.1	GO:0005315
Csa1P000680.1	GO:0034641
Csa1P000680.1	GO:0015858
Csa1P000690.1	GO:0003723
Csa1P000690.1	GO:0043631
Csa1P000690.1	GO:0070566
Csa1P000690.1	GO:0006397
Csa1P000690.1	GO:0044464
Csa1P000700.1	GO:0003700
Csa1P000700.1	GO:0046685
Csa1P000700.1	GO:0009108
Csa1P000700.1	GO:0010161
Csa1P000700.1	GO:2000488
Csa1P000700.1	GO:0009695
Csa1P000700.1	GO:0009686
Csa1P000700.1	GO:0009827
Csa1P000700.1	GO:0048446
Csa1P000700.1	GO:0009965
Csa1P000700.1	GO:0048573
Csa1P000700.1	GO:0048766
Csa1P000700.1	GO:0009585
Csa1P000700.1	GO:0048481
Csa1P000700.1	GO:0010363
Csa1P000700.1	GO:0019761
Csa1P000700.1	GO:0009684
Csa1P000700.1	GO:0009693
Csa1P000700.1	GO:0030003
Csa1P000700.1	GO:0009959
Csa1P000700.1	GO:0048443
Csa1P000700.1	GO:0019344
Csa1P000700.1	GO:0031348
Csa1P000700.1	GO:0005829
Csa1P000700.1	GO:0010313
Csa1P000700.1	GO:0010187
Csa1P000700.1	GO:0009867
Csa1P000700.1	GO:0009911
Csa1P000700.1	GO:0010600
Csa1P000700.1	GO:0009506
Csa1P000700.1	GO:0010100
Csa1P000700.1	GO:0019288
Csa1P000700.1	GO:0009704
Csa1P000700.1	GO:0010047
Csa1P000700.1	GO:0006612
Csa1P000700.1	GO:0009062
Csa1P000700.1	GO:0009555
Csa1P000700.1	GO:0009117
Csa1P000700.1	GO:0009740
Csa1P000700.1	GO:0006636
Csa1P000700.1	GO:0010310
Csa1P000700.1	GO:0010162
Csa1P000700.1	GO:0042802
Csa1P000700.1	GO:0009862
Csa1P000700.1	GO:0003677
Csa1P000700.1	GO:0006766
Csa1P000700.1	GO:0009073
Csa1P000700.1	GO:0045893
Csa1P000700.1	GO:0006733
Csa1P000700.1	GO:0007623
Csa1P000700.1	GO:0009641
Csa1P000700.1	GO:0006783
Csa1P000700.1	GO:0009106
Csa1P000700.1	GO:0035304
Csa1P000700.1	GO:0009409
Csa1P000700.1	GO:0015995
Csa1P000700.1	GO:0000165
Csa1P000700.1	GO:0005634
Csa1P000700.1	GO:0031539
Csa1P000700.1	GO:0010928
Csa1P000700.1	GO:0080147
Csa1P000700.1	GO:0009860
Csa1P000700.1	GO:0006546
Csa1P000700.1	GO:0009567
Csa1P000700.1	GO:0009617
Csa1P000710.1	GO:0090090
Csa1P000710.1	GO:0044822
Csa1P000720.1	GO:0005515
Csa1P000720.1	GO:0016023
Csa1P000720.1	GO:0005773
Csa1P000720.1	GO:0009693
Csa1P000720.1	GO:0046512
Csa1P000720.1	GO:0043067
Csa1P000720.1	GO:0009507
Csa1P000720.1	GO:0009640
Csa1P000720.1	GO:0035339
Csa1P000720.1	GO:0004758
Csa1P000720.1	GO:0030170
Csa1P000720.1	GO:0008483
Csa1P000720.1	GO:0009555
Csa1P000720.1	GO:0016021
Csa1P000720.1	GO:0006768
Csa1P000720.1	GO:0043604
Csa1P000740.1	GO:0048193
Csa1P000740.1	GO:0034162
Csa1P000740.1	GO:0051788
Csa1P000740.1	GO:0006915
Csa1P000740.1	GO:0038095
Csa1P000740.1	GO:0016322
Csa1P000740.1	GO:0002119
Csa1P000740.1	GO:0019221
Csa1P000740.1	GO:0070979
Csa1P000740.1	GO:0007140
Csa1P000740.1	GO:0042023
Csa1P000740.1	GO:0070936
Csa1P000740.1	GO:0009910
Csa1P000740.1	GO:0034605
Csa1P000740.1	GO:0016579
Csa1P000740.1	GO:0030674
Csa1P000740.1	GO:0010053
Csa1P000740.1	GO:0034146
Csa1P000740.1	GO:0010390
Csa1P000740.1	GO:0009792
Csa1P000740.1	GO:0005773
Csa1P000740.1	GO:0051049
Csa1P000740.1	GO:0005680
Csa1P000740.1	GO:0044314
Csa1P000740.1	GO:0009965
Csa1P000740.1	GO:0045739
Csa1P000740.1	GO:0034138
Csa1P000740.1	GO:0050852
Csa1P000740.1	GO:0051488
Csa1P000740.1	GO:0035370
Csa1P000740.1	GO:0051865
Csa1P000740.1	GO:0042296
Csa1P000740.1	GO:0070534
Csa1P000740.1	GO:0043130
Csa1P000740.1	GO:0031625
Csa1P000740.1	GO:0008594
Csa1P000740.1	GO:0000729
Csa1P000740.1	GO:0043123
Csa1P000740.1	GO:0043248
Csa1P000740.1	GO:0032480
Csa1P000740.1	GO:0039020
Csa1P000740.1	GO:0046686
Csa1P000740.1	GO:0008406
Csa1P000740.1	GO:0005875
Csa1P000740.1	GO:0016050
Csa1P000740.1	GO:0031435
Csa1P000740.1	GO:0044822
Csa1P000740.1	GO:0007630
Csa1P000740.1	GO:0006301
Csa1P000740.1	GO:0005886
Csa1P000740.1	GO:0010039
Csa1P000740.1	GO:0030718
Csa1P000740.1	GO:0005654
Csa1P000740.1	GO:0030433
Csa1P000740.1	GO:0007094
Csa1P000740.1	GO:0035519
Csa1P000740.1	GO:0085020
Csa1P000740.1	GO:0051092
Csa1P000740.1	GO:0033182
Csa1P000740.1	GO:0010099
Csa1P000740.1	GO:0016558
Csa1P000740.1	GO:0007625
Csa1P000740.1	GO:0070423
Csa1P000740.1	GO:0034142
Csa1P000740.1	GO:0007286
Csa1P000740.1	GO:0051510
Csa1P000740.1	GO:0072347
Csa1P000740.1	GO:0061418
Csa1P000740.1	GO:0005829
Csa1P000740.1	GO:0031058
Csa1P000740.1	GO:0035666
Csa1P000740.1	GO:0034450
Csa1P000740.1	GO:0006635
Csa1P000740.1	GO:0007629
Csa1P000740.1	GO:0034134
Csa1P000740.1	GO:0008054
Csa1P000740.1	GO:0009960
Csa1P000740.1	GO:0070062
Csa1P000740.1	GO:0045676
Csa1P000740.1	GO:0051437
Csa1P000740.1	GO:0038123
Csa1P000740.1	GO:0030509
Csa1P000740.1	GO:0031536
Csa1P000740.1	GO:0006367
Csa1P000740.1	GO:0016477
Csa1P000740.1	GO:0010228
Csa1P000740.1	GO:0038124
Csa1P000740.1	GO:0032020
Csa1P000740.1	GO:0010994
Csa1P000740.1	GO:0007412
Csa1P000740.1	GO:0000122
Csa1P000740.1	GO:0007179
Csa1P000740.1	GO:0031647
Csa1P000740.1	GO:0033523
Csa1P000740.1	GO:0043162
Csa1P000740.1	GO:0034166
Csa1P000740.1	GO:0042787
Csa1P000740.1	GO:0000724
Csa1P000740.1	GO:0031372
Csa1P000740.1	GO:0003682
Csa1P000740.1	GO:0000502
Csa1P000740.1	GO:0031145
Csa1P000740.1	GO:0051436
Csa1P000740.1	GO:0002755
Csa1P000740.1	GO:0040035
Csa1P000740.1	GO:0019915
Csa1P000740.1	GO:0048132
Csa1P000770.1	GO:0051093
Csa1P000770.1	GO:0071229
Csa1P000770.1	GO:0010223
Csa1P000770.1	GO:0010199
Csa1P000770.1	GO:0009628
Csa1P000770.1	GO:0043928
Csa1P000770.1	GO:0003723
Csa1P000770.1	GO:0034637
Csa1P000770.1	GO:0004532
Csa1P000770.1	GO:0034661
Csa1P000770.1	GO:0048467
Csa1P000770.1	GO:0009737
Csa1P000770.1	GO:0045087
Csa1P000770.1	GO:0048831
Csa1P000770.1	GO:0016020
Csa1P000770.1	GO:0044550
Csa1P000770.1	GO:0046394
Csa1P000770.1	GO:0005654
Csa1P000770.1	GO:0071027
Csa1P000770.1	GO:1901566
Csa1P000770.1	GO:0048437
Csa1P000770.1	GO:0010628
Csa1P000770.1	GO:0042546
Csa1P000770.1	GO:0048364
Csa1P000770.1	GO:0030307
Csa1P000770.1	GO:0006355
Csa1P000770.1	GO:0016072
Csa1P000770.1	GO:0009900
Csa1P000770.1	GO:0009755
Csa1P000770.1	GO:0098542
Csa1P000770.1	GO:0051782
Csa1P000770.1	GO:0000178
Csa1P000770.1	GO:0044444
Csa1P000770.1	GO:0009790
Csa1P000770.1	GO:0033554
Csa1P000770.1	GO:0005515
Csa1P000770.1	GO:0048583
Csa1P000770.1	GO:1901701
Csa1P000770.1	GO:0043633
Csa1P000770.1	GO:0090503
Csa1P000770.1	GO:0009751
Csa1P000770.1	GO:0010150
Csa1P000770.1	GO:0010014
Csa1P000770.1	GO:0043628
Csa1P001290.1	GO:0032989
Csa1P001290.1	GO:0009536
Csa1P001290.1	GO:0005887
Csa1P001290.1	GO:0016023
Csa1P001290.1	GO:0071470
Csa1P001290.1	GO:0065008
Csa1P001290.1	GO:0045229
Csa1P001290.1	GO:0071446
Csa1P001290.1	GO:0070838
Csa1P001290.1	GO:0010150
Csa1P001290.1	GO:0009555
Csa1P001290.1	GO:0009901
Csa1P001290.1	GO:0055085
Csa1P001290.1	GO:0051704
Csa1P001290.1	GO:0012505
Csa1P001290.1	GO:0071215
Csa1P001290.1	GO:0008515
Csa1P001290.1	GO:0015770
Csa1P001290.1	GO:0006952
Csa1P001290.1	GO:0005488
Csa1P001300.1	GO:0005887
Csa1P001300.1	GO:0005515
Csa1P001300.1	GO:0045815
Csa1P001300.1	GO:0016023
Csa1P001300.1	GO:0071470
Csa1P001300.1	GO:0030003
Csa1P001300.1	GO:0071446
Csa1P001300.1	GO:0006816
Csa1P001300.1	GO:0009651
Csa1P001300.1	GO:0042742
Csa1P001300.1	GO:0009507
Csa1P001300.1	GO:0005794
Csa1P001300.1	GO:0010208
Csa1P001300.1	GO:0007030
Csa1P001300.1	GO:0010150
Csa1P001300.1	GO:0009901
Csa1P001300.1	GO:0071215
Csa1P001300.1	GO:0005783
Csa1P001300.1	GO:0008515
Csa1P001300.1	GO:0006825
Csa1P001300.1	GO:0015770
Csa1P001300.1	GO:0034219
Csa1P001300.1	GO:0005739
Csa1P001310.1	GO:0000394
Csa1P001310.1	GO:0006399
Csa1P001310.1	GO:0000038
Csa1P001310.1	GO:0044822
Csa1P001310.1	GO:0016787
Csa1P001310.1	GO:0009086
Csa1P001310.1	GO:0005829
Csa1P001310.1	GO:0009982
Csa1P001310.1	GO:0001522
Csa1P001310.1	GO:0000154
Csa1P001310.1	GO:0042335
Csa1P001310.1	GO:0009409
Csa1P001310.1	GO:0005739
Csa1P001320.1	GO:0048193
Csa1P001320.1	GO:0005886
Csa1P001320.1	GO:0010286
Csa1P001320.1	GO:0030244
Csa1P001330.1	GO:0065008
Csa1P001330.1	GO:0006468
Csa1P001330.1	GO:0005488
Csa1P001330.1	GO:0050789
Csa1P001330.1	GO:0044763
Csa1P001330.1	GO:0044767
Csa1P001330.1	GO:0005737
Csa1P001330.1	GO:0005634
Csa1P001340.1	GO:0018105
Csa1P001340.1	GO:0051457
Csa1P001340.1	GO:0050821
Csa1P001340.1	GO:0007569
Csa1P001340.1	GO:0032501
Csa1P001340.1	GO:0016605
Csa1P001340.1	GO:0005515
Csa1P001340.1	GO:0048147
Csa1P001360.1	GO:0009820
Csa1P001360.1	GO:0052325
Csa1P001360.1	GO:0050789
Csa1P001360.1	GO:0016413
Csa1P001360.1	GO:0009653
Csa1P001360.1	GO:0048869
Csa1P001360.1	GO:0008544
Csa1P001360.1	GO:0010167
Csa1P001360.1	GO:0010345
Csa1P001360.1	GO:0044255
Csa1P001360.1	GO:0005737
Csa1P001360.1	GO:0009813
Csa1P001360.1	GO:0044271
Csa1P001360.1	GO:0015706
Csa1P001360.1	GO:1901566
Csa1P001360.1	GO:0016410
Csa1P001360.1	GO:0050737
Csa1P001380.1	GO:0003676
Csa1P001380.1	GO:2000779
Csa1P001390.1	GO:0071778
Csa1P001390.1	GO:0016514
Csa1P001390.1	GO:0006357
Csa1P001390.1	GO:0044710
Csa1P001390.1	GO:0051716
Csa1P001390.1	GO:0047485
Csa1P001390.1	GO:0003006
Csa1P001390.1	GO:0045892
Csa1P001390.1	GO:0006337
Csa1P001390.1	GO:0022402
Csa1P001390.1	GO:0071564
Csa1P001390.1	GO:0003713
Csa1P001390.1	GO:0048610
Csa1P001390.1	GO:0071565
Csa1P001390.1	GO:0030154
Csa1P001390.1	GO:0044702
Csa1P001390.1	GO:0045893
Csa1P001390.1	GO:0006338
Csa1P001390.1	GO:0017053
Csa1P001390.1	GO:0005730
Csa1P001390.1	GO:0048731
Csa1P001390.1	GO:0040029
Csa1P001400.1	GO:0009987
Csa1P001400.1	GO:0002021
Csa1P001400.1	GO:0005515
Csa1P001400.1	GO:0005634
Csa1P001410.1	GO:0010507
Csa1P001410.1	GO:0009908
Csa1P001410.1	GO:0007084
Csa1P001410.1	GO:0071786
Csa1P001410.1	GO:0042742
Csa1P001410.1	GO:0009507
Csa1P001410.1	GO:0005881
Csa1P001410.1	GO:0051205
Csa1P001410.1	GO:0042538
Csa1P001410.1	GO:0008017
Csa1P001410.1	GO:0031849
Csa1P001410.1	GO:0009555
Csa1P001410.1	GO:0016021
Csa1P001410.1	GO:0009409
Csa1P001410.1	GO:0045177
Csa1P001410.1	GO:0009506
Csa1P001410.1	GO:0009737
Csa1P001410.1	GO:0005783
Csa1P001410.1	GO:0005634
Csa1P001410.1	GO:0009269
Csa1P001410.1	GO:0005739
Csa1P001410.2	GO:0010507
Csa1P001410.2	GO:0009908
Csa1P001410.2	GO:0007084
Csa1P001410.2	GO:0071786
Csa1P001410.2	GO:0042742
Csa1P001410.2	GO:0009507
Csa1P001410.2	GO:0005881
Csa1P001410.2	GO:0051205
Csa1P001410.2	GO:0042538
Csa1P001410.2	GO:0008017
Csa1P001410.2	GO:0031849
Csa1P001410.2	GO:0009555
Csa1P001410.2	GO:0016021
Csa1P001410.2	GO:0009409
Csa1P001410.2	GO:0045177
Csa1P001410.2	GO:0009506
Csa1P001410.2	GO:0009737
Csa1P001410.2	GO:0005783
Csa1P001410.2	GO:0005634
Csa1P001410.2	GO:0009269
Csa1P001410.2	GO:0005739
Csa1P001430.1	GO:0009506
Csa1P001430.1	GO:0005515
Csa1P001430.1	GO:0010286
Csa1P001430.1	GO:0005886
Csa1P001450.1	GO:0009941
Csa1P001450.1	GO:0048653
Csa1P001450.1	GO:0042127
Csa1P001450.1	GO:0009827
Csa1P001450.1	GO:0045492
Csa1P001450.1	GO:0010321
Csa1P001450.1	GO:0048510
Csa1P001450.1	GO:0006355
Csa1P001450.1	GO:0046872
Csa1P001450.1	GO:0008361
Csa1P001450.1	GO:0003677
Csa1P001450.1	GO:0010228
Csa1P001450.1	GO:0010413
Csa1P001450.1	GO:0003700
Csa1P001450.1	GO:0005634
Csa1P001450.1	GO:0009860
Csa1P001460.1	GO:0005774
Csa1P001460.1	GO:0051788
Csa1P001460.1	GO:0009853
Csa1P001460.1	GO:0051716
Csa1P001460.1	GO:0034641
Csa1P001460.1	GO:0005515
Csa1P001460.1	GO:0008270
Csa1P001460.1	GO:0006833
Csa1P001460.1	GO:0019252
Csa1P001460.1	GO:0009651
Csa1P001460.1	GO:2000377
Csa1P001460.1	GO:0080129
Csa1P001460.1	GO:0009507
Csa1P001460.1	GO:0006972
Csa1P001460.1	GO:0006511
Csa1P001460.1	GO:0004089
Csa1P001460.1	GO:0007030
Csa1P001460.1	GO:0006096
Csa1P001460.1	GO:0005747
Csa1P001460.1	GO:0010228
Csa1P001460.1	GO:0032787
Csa1P001460.1	GO:0009901
Csa1P001460.1	GO:0046686
Csa1P001460.1	GO:0006725
Csa1P001460.1	GO:1901360
Csa1P001460.1	GO:0009266
Csa1P001460.1	GO:0009737
Csa1P001460.1	GO:0070207
Csa1P001480.1	GO:0010363
Csa1P001480.1	GO:0035556
Csa1P001480.1	GO:0009867
Csa1P001480.1	GO:0009723
Csa1P001480.1	GO:0009738
Csa1P001480.1	GO:0006612
Csa1P001480.1	GO:0009863
Csa1P001480.2	GO:0010363
Csa1P001480.2	GO:0035556
Csa1P001480.2	GO:0009867
Csa1P001480.2	GO:0009723
Csa1P001480.2	GO:0009738
Csa1P001480.2	GO:0006612
Csa1P001480.2	GO:0009863
Csa1P001490.1	GO:0016787
Csa1P001500.1	GO:0016592
Csa1P001510.1	GO:0000122
Csa1P001510.1	GO:0008270
Csa1P001510.1	GO:0044183
Csa1P001510.1	GO:0003756
Csa1P001510.1	GO:0070389
Csa1P001510.1	GO:0005789
Csa1P001510.1	GO:0043335
Csa1P001510.1	GO:0005730
Csa1P001510.1	GO:0005829
Csa1P001510.1	GO:0001671
Csa1P001510.1	GO:0051082
Csa1P001510.1	GO:0070062
Csa1P001510.1	GO:0009408
Csa1P001510.1	GO:0005886
Csa1P001510.1	GO:0003681
Csa1P001510.1	GO:0006986
Csa1P001510.1	GO:0006260
Csa1P001510.1	GO:0030433
Csa1P001520.1	GO:0050660
Csa1P001520.1	GO:0003984
Csa1P001520.1	GO:0005515
Csa1P001520.1	GO:0004802
Csa1P001520.1	GO:0040007
Csa1P001520.1	GO:0072329
Csa1P001520.1	GO:0005618
Csa1P001520.1	GO:1901565
Csa1P001520.1	GO:0009635
Csa1P001520.1	GO:0009570
Csa1P001520.1	GO:0009099
Csa1P001520.1	GO:0006629
Csa1P001520.1	GO:0030976
Csa1P001520.1	GO:0000287
Csa1P001520.1	GO:0006525
Csa1P001520.1	GO:0009097
Csa1P001520.1	GO:0005948
Csa1P001520.1	GO:0004737
Csa1P001520.1	GO:0046164
Csa1P001520.1	GO:0005739
Csa1P002030.1	GO:0005634
Csa1P002040.1	GO:0016036
Csa1P002040.1	GO:0019375
Csa1P002040.1	GO:0009507
Csa1P002040.1	GO:0005618
Csa1P002040.1	GO:0005576
Csa1P002040.1	GO:0045892
Csa1P002040.1	GO:0006569
Csa1P002040.1	GO:0009684
Csa1P002040.1	GO:0031347
Csa1P002040.1	GO:0003993
Csa1P002040.1	GO:0004722
Csa1P002040.1	GO:0009627
Csa1P002050.1	GO:0005846
Csa1P002050.1	GO:0005643
Csa1P002050.1	GO:0000339
Csa1P002050.1	GO:0006397
Csa1P002050.1	GO:0005737
Csa1P002060.1	GO:0044249
Csa1P002060.1	GO:0044711
Csa1P002060.1	GO:0032559
Csa1P002060.1	GO:0007165
Csa1P002060.1	GO:0006112
Csa1P002060.1	GO:0045859
Csa1P002060.1	GO:0071702
Csa1P002060.1	GO:0032550
Csa1P002060.1	GO:0044723
Csa1P002060.1	GO:0019217
Csa1P002060.1	GO:0048523
Csa1P002060.1	GO:0044424
Csa1P002060.1	GO:0019887
Csa1P002060.1	GO:1901576
Csa1P002060.1	GO:0044765
Csa1P002060.1	GO:0043168
Csa1P002060.1	GO:0010604
Csa1P002060.1	GO:0044262
Csa1P002090.1	GO:0042221
Csa1P002090.1	GO:0005783
Csa1P002090.1	GO:0001676
Csa1P002090.1	GO:0033559
Csa1P002090.1	GO:0016713
Csa1P002090.1	GO:0050789
Csa1P002090.1	GO:0044434
Csa1P002090.1	GO:0016709
Csa1P002090.1	GO:0006811
Csa1P002090.1	GO:0043167
Csa1P002090.1	GO:0016125
Csa1P002090.1	GO:0044707
Csa1P002090.1	GO:0006690
Csa1P002090.1	GO:0010345
Csa1P002090.1	GO:0046148
Csa1P002090.1	GO:0009056
Csa1P002090.1	GO:0042761
Csa1P002090.1	GO:0065008
Csa1P002090.1	GO:0008299
Csa1P002090.1	GO:0044767
Csa1P002090.1	GO:0016020
Csa1P002100.1	GO:0000472
Csa1P002100.1	GO:0044822
Csa1P002100.1	GO:0005515
Csa1P002100.1	GO:0032040
Csa1P002100.1	GO:0034457
Csa1P002100.1	GO:0000480
Csa1P002100.1	GO:0000447
Csa1P002100.1	GO:0010923
Csa1P002110.1	GO:0009695
Csa1P002110.1	GO:0023051
Csa1P002110.1	GO:0034704
Csa1P002110.1	GO:0035307
Csa1P002110.1	GO:0005876
Csa1P002110.1	GO:0072686
Csa1P002110.1	GO:0055117
Csa1P002110.1	GO:0032880
Csa1P002110.1	GO:0017022
Csa1P002110.1	GO:0071363
Csa1P002110.1	GO:0051296
Csa1P002110.1	GO:0009909
Csa1P002110.1	GO:0050999
Csa1P002110.1	GO:0000922
Csa1P002110.1	GO:0009753
Csa1P002110.1	GO:0032516
Csa1P002110.1	GO:0010880
Csa1P002110.1	GO:0019722
Csa1P002110.1	GO:0072542
Csa1P002110.1	GO:0031996
Csa1P002110.1	GO:0009738
Csa1P002110.1	GO:0007596
Csa1P002110.1	GO:1901362
Csa1P002110.1	GO:0031997
Csa1P002110.1	GO:0005774
Csa1P002110.1	GO:0005509
Csa1P002110.1	GO:0005886
Csa1P002110.1	GO:0031432
Csa1P002110.1	GO:0009873
Csa1P002110.1	GO:0016056
Csa1P002110.1	GO:0061024
Csa1P002110.1	GO:0030017
Csa1P002110.1	GO:0060315
Csa1P002110.1	GO:0007169
Csa1P002110.1	GO:0009863
Csa1P002110.1	GO:0010193
Csa1P002110.1	GO:0019904
Csa1P002110.1	GO:0010646
Csa1P002110.1	GO:0031965
Csa1P002110.1	GO:0019438
Csa1P002110.1	GO:0070062
Csa1P002110.1	GO:0080164
Csa1P002110.1	GO:0032465
Csa1P002110.1	GO:0005513
Csa1P002110.1	GO:0021762
Csa1P002110.1	GO:0005813
Csa1P002110.1	GO:0009620
Csa1P002110.1	GO:0016477
Csa1P002110.1	GO:0002027
Csa1P002110.1	GO:0043277
Csa1P002110.1	GO:0044723
Csa1P002110.1	GO:0043274
Csa1P002110.1	GO:0098542
Csa1P002110.1	GO:1901615
Csa1P002110.1	GO:0044325
Csa1P002110.1	GO:0030801
Csa1P002110.1	GO:0042981
Csa1P002110.1	GO:0005102
Csa1P002110.1	GO:0045088
Csa1P002110.1	GO:0009790
Csa1P002110.1	GO:0060316
Csa1P002110.1	GO:0033554
Csa1P002110.1	GO:0051343
Csa1P002110.1	GO:0010200
Csa1P002110.1	GO:0009266
Csa1P002120.1	GO:0006364
Csa1P002120.1	GO:0005515
Csa1P002120.1	GO:0072562
Csa1P002130.1	GO:0005737
Csa1P002130.1	GO:0006526
Csa1P002130.1	GO:0005524
Csa1P002130.1	GO:0004055
Csa1P002140.1	GO:0030447
Csa1P002140.1	GO:0015030
Csa1P002140.1	GO:0000480
Csa1P002140.1	GO:0016020
Csa1P002140.1	GO:0009220
Csa1P002140.1	GO:0040018
Csa1P002140.1	GO:0001510
Csa1P002140.1	GO:0044822
Csa1P002140.1	GO:0000447
Csa1P002140.1	GO:0030532
Csa1P002140.1	GO:0005737
Csa1P002140.1	GO:0031428
Csa1P002140.1	GO:0009792
Csa1P002140.1	GO:0030519
Csa1P002140.1	GO:0051082
Csa1P002140.1	GO:0000154
Csa1P002140.1	GO:0002119
Csa1P002140.1	GO:0030515
Csa1P002140.1	GO:0070761
Csa1P002140.1	GO:0006608
Csa1P002140.1	GO:0006164
Csa1P002140.1	GO:0032040
Csa1P002140.1	GO:0016049
Csa1P002140.1	GO:0000472
Csa1P002140.1	GO:0030686
Csa1P002140.1	GO:0000398
Csa1P002140.1	GO:0040035
Csa1P002150.1	GO:0005774
Csa1P002150.1	GO:0009144
Csa1P002150.1	GO:0005758
Csa1P002150.1	GO:0046939
Csa1P002150.1	GO:0006172
Csa1P002150.1	GO:0047506
Csa1P002150.1	GO:0005743
Csa1P002150.1	GO:0005794
Csa1P002150.1	GO:0043581
Csa1P002150.1	GO:0090038
Csa1P002150.1	GO:0015949
Csa1P002150.1	GO:0070062
Csa1P002150.1	GO:0036126
Csa1P002150.1	GO:0046686
Csa1P002150.1	GO:0046033
Csa1P002150.1	GO:0004127
Csa1P002150.1	GO:0022008
Csa1P002150.1	GO:0002521
Csa1P002150.1	GO:0043173
Csa1P002150.1	GO:0005811
Csa1P002150.1	GO:0006644
Csa1P002150.1	GO:0005507
Csa1P002150.1	GO:0005524
Csa1P002150.1	GO:0004017
Csa1P002150.1	GO:2000114
Csa1P002160.1	GO:0042802
Csa1P002160.1	GO:0005840
Csa1P002160.1	GO:0072562
Csa1P002160.1	GO:0000328
Csa1P002160.1	GO:0004177
Csa1P002160.1	GO:0006518
Csa1P002160.1	GO:0006508
Csa1P002160.1	GO:0008270
Csa1P002160.1	GO:0008237
Csa1P002660.1	GO:0042802
Csa1P002660.1	GO:0005840
Csa1P002660.1	GO:0072562
Csa1P002660.1	GO:0000328
Csa1P002660.1	GO:0004177
Csa1P002660.1	GO:0006518
Csa1P002660.1	GO:0006508
Csa1P002660.1	GO:0008270
Csa1P002660.1	GO:0008237
Csa1P002670.1	GO:0031305
Csa1P002670.1	GO:0000122
Csa1P002670.1	GO:0051219
Csa1P002670.1	GO:0006090
Csa1P002670.1	GO:0032183
Csa1P002670.1	GO:0003727
Csa1P002670.1	GO:0044212
Csa1P002670.1	GO:0006850
Csa1P002670.1	GO:0016604
Csa1P002670.1	GO:0050833
Csa1P002670.1	GO:0016925
Csa1P002670.1	GO:0003682
Csa1P002670.1	GO:0035064
Csa1P002680.1	GO:0007420
Csa1P002680.1	GO:0010559
Csa1P002680.1	GO:0001102
Csa1P002680.1	GO:0000122
Csa1P002680.1	GO:0009294
Csa1P002680.1	GO:0051094
Csa1P002680.1	GO:0051240
Csa1P002680.1	GO:0018105
Csa1P002680.1	GO:0016887
Csa1P002680.1	GO:0000987
Csa1P002680.1	GO:0045786
Csa1P002680.1	GO:0090092
Csa1P002680.1	GO:0051130
Csa1P002680.1	GO:0070062
Csa1P002680.1	GO:0050681
Csa1P002680.1	GO:0032869
Csa1P002680.1	GO:0040029
Csa1P002680.1	GO:0031010
Csa1P002680.1	GO:0001191
Csa1P002680.1	GO:0001932
Csa1P002680.1	GO:0071456
Csa1P002680.1	GO:0018107
Csa1P002680.1	GO:0010608
Csa1P002680.1	GO:0044798
Csa1P002680.1	GO:0046872
Csa1P002680.1	GO:0016579
Csa1P002680.1	GO:0070577
Csa1P002680.1	GO:0007010
Csa1P002680.1	GO:0008360
Csa1P002680.1	GO:0001094
Csa1P002680.1	GO:0000775
Csa1P002680.1	GO:0043969
Csa1P002680.1	GO:0098542
Csa1P002680.1	GO:0034728
Csa1P002680.1	GO:0015630
Csa1P002680.1	GO:0030163
Csa1P002680.1	GO:0004402
Csa1P002680.1	GO:0048736
Csa1P002680.1	GO:0043627
Csa1P002680.1	GO:0010675
Csa1P002680.1	GO:0009968
Csa1P002680.1	GO:0043923
Csa1P002680.1	GO:0004468
Csa1P002680.1	GO:0000086
Csa1P002680.1	GO:0051091
Csa1P002680.1	GO:1902531
Csa1P002680.1	GO:0006810
Csa1P002680.1	GO:0046332
Csa1P002680.1	GO:0006461
Csa1P002680.1	GO:0071396
Csa1P002680.1	GO:0007276
Csa1P002680.1	GO:0016071
Csa1P002680.1	GO:0009617
Csa1P002680.1	GO:0048598
Csa1P002680.1	GO:0031669
Csa1P002680.1	GO:0071407
Csa1P002680.1	GO:0070461
Csa1P002680.1	GO:0080134
Csa1P002680.1	GO:0034243
Csa1P002680.1	GO:0097194
Csa1P002680.1	GO:0045944
Csa1P002680.1	GO:0044723
Csa1P002680.1	GO:0048364
Csa1P002680.1	GO:0048468
Csa1P002680.1	GO:0045087
Csa1P002680.1	GO:0009967
Csa1P002680.1	GO:0001047
Csa1P002680.1	GO:0006200
Csa1P002680.1	GO:0006367
Csa1P002680.1	GO:0016591
Csa1P002680.1	GO:0043009
Csa1P002680.1	GO:0001078
Csa1P002680.1	GO:0097305
Csa1P002680.1	GO:0032403
Csa1P002680.1	GO:0042592
Csa1P002680.1	GO:2000026
Csa1P002680.1	GO:0044444
Csa1P002680.1	GO:0065004
Csa1P002680.1	GO:0044265
Csa1P002680.1	GO:0016571
Csa1P002680.1	GO:0030097
Csa1P002680.1	GO:0019899
Csa1P002680.1	GO:0022411
Csa1P002680.1	GO:0043967
Csa1P002680.1	GO:0048568
Csa1P002680.1	GO:0008013
Csa1P002680.1	GO:0043426
Csa1P002680.1	GO:0000793
Csa1P002680.1	GO:1900087
Csa1P002680.1	GO:0004672
Csa1P002680.1	GO:0042975
Csa1P002680.1	GO:0045931
Csa1P002680.1	GO:0032101
Csa1P002680.1	GO:0008380
Csa1P002680.1	GO:0042771
Csa1P002680.1	GO:0042127
Csa1P002680.1	GO:0042981
Csa1P002680.1	GO:0003713
Csa1P002680.1	GO:0031452
Csa1P002680.1	GO:0043966
Csa1P002680.1	GO:0003682
Csa1P002680.1	GO:0018076
Csa1P002680.1	GO:0001101
Csa1P002680.1	GO:0045595
Csa1P002680.1	GO:0016874
Csa1P002680.1	GO:0005730
Csa1P002680.1	GO:0060765
Csa1P002680.1	GO:0016604
Csa1P002680.1	GO:0007179
Csa1P002680.1	GO:0000790
Csa1P002680.1	GO:0002039
Csa1P002680.1	GO:0045862
Csa1P002680.1	GO:0048573
Csa1P002680.1	GO:0019761
Csa1P002680.1	GO:0007126
Csa1P002700.1	GO:0044763
Csa1P002700.1	GO:0009791
Csa1P002700.1	GO:0048513
Csa1P002700.1	GO:0048608
Csa1P002700.1	GO:0044702
Csa1P002700.1	GO:0048610
Csa1P002710.1	GO:0010150
Csa1P002710.1	GO:0009863
Csa1P002710.1	GO:0009827
Csa1P002710.1	GO:0043269
Csa1P002710.1	GO:0009965
Csa1P002710.1	GO:0043090
Csa1P002710.1	GO:0010363
Csa1P002710.1	GO:0009846
Csa1P002710.1	GO:0050832
Csa1P002710.1	GO:0043069
Csa1P002710.1	GO:0010584
Csa1P002710.1	GO:0015802
Csa1P002710.1	GO:0009506
Csa1P002710.1	GO:0042742
Csa1P002710.1	GO:0009556
Csa1P002710.1	GO:0006075
Csa1P002710.1	GO:0006612
Csa1P002710.1	GO:0006888
Csa1P002710.1	GO:0009870
Csa1P002710.1	GO:0005886
Csa1P002710.1	GO:0044425
Csa1P002710.1	GO:0052544
Csa1P002710.1	GO:0005794
Csa1P002710.1	GO:0006862
Csa1P002710.1	GO:0016757
Csa1P002710.1	GO:0080092
Csa1P002710.1	GO:0007623
Csa1P002710.1	GO:0015696
Csa1P002720.1	GO:0015937
Csa1P002720.1	GO:0006767
Csa1P002720.1	GO:0016874
Csa1P002720.1	GO:0005829
Csa1P002720.1	GO:0042538
Csa1P002720.1	GO:0004864
Csa1P002720.1	GO:0030004
Csa1P002720.1	GO:0007346
Csa1P002720.1	GO:0071513
Csa1P002720.1	GO:0004633
Csa1P002720.1	GO:0005634
Csa1P002720.1	GO:0010181
Csa1P002730.1	GO:0055085
Csa1P002730.1	GO:0015854
Csa1P002730.1	GO:0015931
Csa1P002730.1	GO:0006811
Csa1P002730.1	GO:0005345
Csa1P002730.1	GO:0015853
Csa1P002730.1	GO:0016020
Csa1P002740.1	GO:0044451
Csa1P002740.1	GO:0019953
Csa1P002740.1	GO:0044248
Csa1P002740.1	GO:0042995
Csa1P002740.1	GO:0048518
Csa1P002740.1	GO:0051716
Csa1P002740.1	GO:0007275
Csa1P002740.1	GO:0016020
Csa1P002740.1	GO:0010033
Csa1P002740.1	GO:0048856
Csa1P002740.1	GO:0065008
Csa1P002740.1	GO:0007049
Csa1P002740.1	GO:0044764
Csa1P002740.1	GO:0048610
Csa1P002740.1	GO:1990234
Csa1P002740.1	GO:0003006
Csa1P002740.1	GO:0048523
Csa1P002740.1	GO:0016740
Csa1P002740.1	GO:0044712
Csa1P002740.1	GO:1901575
Csa1P002740.1	GO:0006355
Csa1P002740.1	GO:0043232
Csa1P002740.1	GO:0009416
Csa1P002740.1	GO:0051179
Csa1P002740.1	GO:0010629
Csa1P002740.1	GO:0051128
Csa1P002740.1	GO:0044702
Csa1P002740.1	GO:0048511
Csa1P002740.1	GO:0044444
Csa1P002740.1	GO:0006259
Csa1P002740.1	GO:0005515
Csa1P002740.1	GO:0016570
Csa1P002760.1	GO:0044763
Csa1P002760.1	GO:0051536
Csa1P002760.1	GO:0006779
Csa1P002760.1	GO:0016491
Csa1P002760.1	GO:0046148
Csa1P002770.1	GO:0035265
Csa1P002770.1	GO:0006357
Csa1P002770.1	GO:2000025
Csa1P002770.1	GO:0033588
Csa1P002770.1	GO:0008355
Csa1P002770.1	GO:0008023
Csa1P002770.1	GO:0008607
Csa1P002770.1	GO:0046872
Csa1P002770.1	GO:0005829
Csa1P002770.1	GO:0002098
Csa1P002770.1	GO:0015031
Csa1P002770.1	GO:0048599
Csa1P002770.1	GO:0007283
Csa1P002770.1	GO:0030431
Csa1P002770.1	GO:0048789
Csa1P002770.1	GO:0005719
Csa1P002770.1	GO:0040025
Csa1P002770.1	GO:0045859
Csa1P002770.1	GO:0007626
Csa1P002770.1	GO:0016591
Csa1P002770.1	GO:0005515
Csa1P002770.1	GO:0003677
Csa1P002770.1	GO:0030335
Csa1P002770.1	GO:0045202
Csa1P002770.1	GO:0016573
Csa1P002770.1	GO:0006368
Csa1P002770.1	GO:0009294
Csa1P002770.1	GO:0008283
Csa1P002770.1	GO:2000289
Csa1P002770.1	GO:0051536
Csa1P002770.1	GO:0004402
Csa1P002770.1	GO:0051604
Csa1P002770.1	GO:0006412
Csa1P002770.1	GO:0051124
Csa1P002770.1	GO:0005730
Csa1P002770.1	GO:0048598
Csa1P002770.1	GO:0010928
Csa1P002770.1	GO:0010084
Csa1P002780.1	GO:0009987
Csa1P002780.1	GO:0016791
Csa1P002780.1	GO:0008152
Csa1P002790.1	GO:0009653
Csa1P002790.1	GO:0048731
Csa1P002790.1	GO:0034641
Csa1P002790.1	GO:1901576
Csa1P002790.1	GO:0016413
Csa1P002790.1	GO:0009698
Csa1P002790.1	GO:0044711
Csa1P002790.1	GO:0016410
Csa1P002790.1	GO:0044238
Csa1P002790.1	GO:0048869
Csa1P002790.1	GO:0016043
Csa1P002790.1	GO:1901564
Csa1P002790.1	GO:0044249
Csa1P002800.1	GO:0048827
Csa1P002800.1	GO:0051704
Csa1P002800.1	GO:0009863
Csa1P002800.1	GO:0009888
Csa1P002800.1	GO:2000033
Csa1P002800.1	GO:0051301
Csa1P002800.1	GO:0006996
Csa1P002800.1	GO:0044434
Csa1P002800.1	GO:0031967
Csa1P002800.1	GO:0008104
Csa1P002800.1	GO:0006952
Csa1P002800.1	GO:0009723
Csa1P002800.1	GO:0006808
Csa1P002800.1	GO:0010187
Csa1P002800.1	GO:0090304
Csa1P002800.1	GO:0009867
Csa1P002800.1	GO:0042435
Csa1P002800.1	GO:0019538
Csa1P002800.1	GO:0010233
Csa1P002800.1	GO:0060255
Csa1P002800.1	GO:0048444
Csa1P002800.1	GO:0009605
Csa1P002800.1	GO:0044712
Csa1P002800.1	GO:0010218
Csa1P002800.1	GO:0080090
Csa1P002800.1	GO:0048646
Csa1P002800.1	GO:1901575
Csa1P002800.1	GO:0044723
Csa1P002800.1	GO:0005515
Csa1P002800.1	GO:0009938
Csa1P002800.1	GO:0034645
Csa1P002800.1	GO:0003676
Csa1P002800.1	GO:0006568
Csa1P002800.1	GO:0030154
Csa1P002800.1	GO:0042538
Csa1P002800.1	GO:0046394
Csa1P002800.1	GO:0065008
Csa1P002800.1	GO:0033554
Csa1P002800.1	GO:0005634
Csa1P002800.1	GO:2000377
Csa1P002800.1	GO:0009737
Csa1P002810.1	GO:0005829
Csa1P002810.1	GO:0016049
Csa1P002810.1	GO:0009651
Csa1P002810.1	GO:0009416
Csa1P002810.1	GO:0000902
Csa1P002810.1	GO:0033744
Csa1P002810.1	GO:0006464
Csa1P002810.1	GO:0034599
Csa1P002810.1	GO:0048193
Csa1P002810.1	GO:0008113
Csa1P002810.1	GO:0009507
Csa1P002810.1	GO:0045892
Csa1P002810.1	GO:0080167
Csa1P002810.1	GO:0016020
Csa1P002820.1	GO:0003723
Csa1P002820.1	GO:0003006
Csa1P002820.1	GO:0031090
Csa1P002820.1	GO:0097367
Csa1P002820.1	GO:0071310
Csa1P002820.1	GO:0042325
Csa1P002820.1	GO:0008104
Csa1P002820.1	GO:0000123
Csa1P002820.1	GO:0005875
Csa1P002820.1	GO:0044281
Csa1P002820.1	GO:0051130
Csa1P002820.1	GO:0032268
Csa1P002820.1	GO:0034655
Csa1P002820.1	GO:0012501
Csa1P002820.1	GO:0050767
Csa1P002820.1	GO:0051093
Csa1P002820.1	GO:0044711
Csa1P002820.1	GO:0046983
Csa1P002820.1	GO:0006629
Csa1P002820.1	GO:0031325
Csa1P002820.1	GO:0051656
Csa1P002820.1	GO:0010604
Csa1P002820.1	GO:0044765
Csa1P002820.1	GO:0006355
Csa1P002820.1	GO:0030163
Csa1P002820.1	GO:0005776
Csa1P002820.1	GO:0009605
Csa1P002820.1	GO:0042802
Csa1P002820.1	GO:0044441
Csa1P002820.1	GO:0071702
Csa1P002820.1	GO:0009628
Csa1P002820.1	GO:0040007
Csa1P002820.1	GO:0060541
Csa1P002820.1	GO:0009968
Csa1P002820.1	GO:0033043
Csa1P002820.1	GO:0006397
Csa1P002820.1	GO:1901564
Csa1P002820.1	GO:1902531
Csa1P002820.1	GO:0016477
Csa1P002820.1	GO:0012505
Csa1P002820.1	GO:0010564
Csa1P002820.1	GO:0007276
Csa1P002820.1	GO:0007067
Csa1P002820.1	GO:2000113
Csa1P002820.1	GO:0045934
Csa1P002820.1	GO:0097458
Csa1P002820.1	GO:0006508
Csa1P002820.1	GO:0007219
Csa1P002820.1	GO:0010485
Csa1P002820.1	GO:0009967
Csa1P002820.1	GO:0071822
Csa1P002820.1	GO:0019637
Csa1P002820.1	GO:0048646
Csa1P002820.1	GO:0044712
Csa1P002820.1	GO:0005819
Csa1P002820.1	GO:0044265
Csa1P002820.1	GO:0022411
Csa1P002820.1	GO:0043967
Csa1P002820.1	GO:0043168
Csa1P002820.1	GO:0022412
Csa1P002820.1	GO:0007346
Csa1P002820.1	GO:0035195
Csa1P002820.1	GO:0051649
Csa1P002820.1	GO:0008380
Csa1P002820.1	GO:0008285
Csa1P002820.1	GO:0000904
Csa1P002820.1	GO:0065008
Csa1P002820.1	GO:0035097
Csa1P002820.1	GO:0007409
Csa1P002820.1	GO:0065003
Csa1P002820.1	GO:0070925
Csa1P002820.1	GO:0030529
Csa1P002820.1	GO:0000226
Csa1P002820.1	GO:0016246
Csa1P002820.1	GO:0080135
Csa1P002820.1	GO:0021537
Csa1P002820.1	GO:0016787
Csa1P002820.1	GO:0005815
Csa1P002820.2	GO:0003723
Csa1P002820.2	GO:0003006
Csa1P002820.2	GO:0031090
Csa1P002820.2	GO:0097367
Csa1P002820.2	GO:0071310
Csa1P002820.2	GO:0042325
Csa1P002820.2	GO:0008104
Csa1P002820.2	GO:0000123
Csa1P002820.2	GO:0005875
Csa1P002820.2	GO:0051130
Csa1P002820.2	GO:0032268
Csa1P002820.2	GO:0034655
Csa1P002820.2	GO:0012501
Csa1P002820.2	GO:0050767
Csa1P002820.2	GO:0051093
Csa1P002820.2	GO:0044711
Csa1P002820.2	GO:0046983
Csa1P002820.2	GO:0043414
Csa1P002820.2	GO:0006629
Csa1P002820.2	GO:0031325
Csa1P002820.2	GO:0051656
Csa1P002820.2	GO:0010604
Csa1P002820.2	GO:0044765
Csa1P002820.2	GO:0006355
Csa1P002820.2	GO:0030163
Csa1P002820.2	GO:0005776
Csa1P002820.2	GO:0009605
Csa1P002820.2	GO:0042802
Csa1P002820.2	GO:0044441
Csa1P002820.2	GO:0071702
Csa1P002820.2	GO:0009628
Csa1P002820.2	GO:0040007
Csa1P002820.2	GO:0060541
Csa1P002820.2	GO:0009968
Csa1P002820.2	GO:0033043
Csa1P002820.2	GO:0006397
Csa1P002820.2	GO:1901564
Csa1P002820.2	GO:1902531
Csa1P002820.2	GO:0016477
Csa1P002820.2	GO:0009791
Csa1P002820.2	GO:0012505
Csa1P002820.2	GO:0010564
Csa1P002820.2	GO:0007276
Csa1P002820.2	GO:0009259
Csa1P002820.2	GO:0007067
Csa1P002820.2	GO:2000113
Csa1P002820.2	GO:0045934
Csa1P002820.2	GO:0097458
Csa1P002820.2	GO:0006508
Csa1P002820.2	GO:0007219
Csa1P002820.2	GO:0010485
Csa1P002820.2	GO:0009967
Csa1P002820.2	GO:0071822
Csa1P002820.2	GO:0048646
Csa1P002820.2	GO:0044712
Csa1P002820.2	GO:0005819
Csa1P002820.2	GO:0044265
Csa1P002820.2	GO:0022411
Csa1P002820.2	GO:0043967
Csa1P002820.2	GO:0043168
Csa1P002820.2	GO:0022412
Csa1P002820.2	GO:0007346
Csa1P002820.2	GO:0035195
Csa1P002820.2	GO:0051649
Csa1P002820.2	GO:0008380
Csa1P002820.2	GO:0008285
Csa1P002820.2	GO:0000904
Csa1P002820.2	GO:0065008
Csa1P002820.2	GO:0022613
Csa1P002820.2	GO:0035097
Csa1P002820.2	GO:0007409
Csa1P002820.2	GO:0065003
Csa1P002820.2	GO:0006412
Csa1P002820.2	GO:0070925
Csa1P002820.2	GO:0030529
Csa1P002820.2	GO:0000226
Csa1P002820.2	GO:0016246
Csa1P002820.2	GO:0080135
Csa1P002820.2	GO:0021537
Csa1P002820.2	GO:0016787
Csa1P002820.2	GO:0005815
Csa1P002830.1	GO:0005515
Csa1P002840.1	GO:0003723
Csa1P002840.1	GO:0003006
Csa1P002840.1	GO:0060429
Csa1P002840.1	GO:0007018
Csa1P002840.1	GO:0000123
Csa1P002840.1	GO:0005875
Csa1P002840.1	GO:0031497
Csa1P002840.1	GO:0044281
Csa1P002840.1	GO:0051130
Csa1P002840.1	GO:0043085
Csa1P002840.1	GO:0012501
Csa1P002840.1	GO:0031396
Csa1P002840.1	GO:0051093
Csa1P002840.1	GO:0051783
Csa1P002840.1	GO:0044711
Csa1P002840.1	GO:0032879
Csa1P002840.1	GO:0006261
Csa1P002840.1	GO:0000775
Csa1P002840.1	GO:0051656
Csa1P002840.1	GO:0034728
Csa1P002840.1	GO:0048732
Csa1P002840.1	GO:0035295
Csa1P002840.1	GO:1901990
Csa1P002840.1	GO:0009605
Csa1P002840.1	GO:0030162
Csa1P002840.1	GO:0071702
Csa1P002840.1	GO:0044182
Csa1P002840.1	GO:0006974
Csa1P002840.1	GO:0043408
Csa1P002840.1	GO:0060541
Csa1P002840.1	GO:0071214
Csa1P002840.1	GO:0006397
Csa1P002840.1	GO:1901564
Csa1P002840.1	GO:0009791
Csa1P002840.1	GO:0010948
Csa1P002840.1	GO:0006461
Csa1P002840.1	GO:0040011
Csa1P002840.1	GO:0006338
Csa1P002840.1	GO:0007067
Csa1P002840.1	GO:0042995
Csa1P002840.1	GO:0071407
Csa1P002840.1	GO:1902582
Csa1P002840.1	GO:0043241
Csa1P002840.1	GO:0006357
Csa1P002840.1	GO:0048477
Csa1P002840.1	GO:0007219
Csa1P002840.1	GO:0010485
Csa1P002840.1	GO:0048468
Csa1P002840.1	GO:0009790
Csa1P002840.1	GO:0043161
Csa1P002840.1	GO:0034613
Csa1P002840.1	GO:0009967
Csa1P002840.1	GO:0030182
Csa1P002840.1	GO:0006468
Csa1P002840.1	GO:0005515
Csa1P002840.1	GO:0048646
Csa1P002840.1	GO:2000026
Csa1P002840.1	GO:0044444
Csa1P002840.1	GO:0005819
Csa1P002840.1	GO:0031401
Csa1P002840.1	GO:0006342
Csa1P002840.1	GO:0043967
Csa1P002840.1	GO:0048858
Csa1P002840.1	GO:0022412
Csa1P002840.1	GO:0035195
Csa1P002840.1	GO:1902680
Csa1P002840.1	GO:0008285
Csa1P002840.1	GO:0000082
Csa1P002840.1	GO:0065008
Csa1P002840.1	GO:0022613
Csa1P002840.1	GO:0035097
Csa1P002840.1	GO:0031175
Csa1P002840.1	GO:0045595
Csa1P002840.1	GO:0034968
Csa1P002840.1	GO:0030529
Csa1P002840.1	GO:0000226
Csa1P002840.1	GO:0016246
Csa1P002840.1	GO:0000151
Csa1P002840.1	GO:0016787
Csa1P002840.1	GO:0048585
Csa1P002840.1	GO:0034622
Csa1P002840.1	GO:0005815
Csa1P002840.1	GO:0042327
Csa1P002850.1	GO:0003690
Csa1P002850.1	GO:0000712
Csa1P002850.1	GO:0071821
Csa1P002850.1	GO:0031297
Csa1P002860.1	GO:0044085
Csa1P002860.1	GO:0000272
Csa1P002860.1	GO:0010431
Csa1P002860.1	GO:0010224
Csa1P002860.1	GO:0071229
Csa1P002860.1	GO:0080090
Csa1P002860.1	GO:0042742
Csa1P002860.1	GO:0060862
Csa1P002860.1	GO:0004888
Csa1P002860.1	GO:0048508
Csa1P002860.1	GO:0009742
Csa1P002860.1	GO:0009729
Csa1P002860.1	GO:0000271
Csa1P002860.1	GO:0046982
Csa1P002860.1	GO:0010942
Csa1P002860.1	GO:0048588
Csa1P002860.1	GO:0010584
Csa1P002860.1	GO:0042803
Csa1P002860.1	GO:0009737
Csa1P002860.1	GO:0033036
Csa1P002860.1	GO:0048366
Csa1P002860.1	GO:0043234
Csa1P002860.1	GO:0048657
Csa1P002860.1	GO:0010468
Csa1P002860.1	GO:0010817
Csa1P002860.1	GO:0060548
Csa1P002860.1	GO:1901698
Csa1P002860.1	GO:0048765
Csa1P002860.1	GO:0031323
Csa1P002860.1	GO:1901362
Csa1P002860.1	GO:0044446
Csa1P002860.1	GO:0007049
Csa1P002860.1	GO:0003002
Csa1P002860.1	GO:0009664
Csa1P002860.1	GO:0005886
Csa1P002860.1	GO:0012501
Csa1P002860.1	GO:0044036
Csa1P002860.1	GO:0009880
Csa1P002860.1	GO:0044703
Csa1P002860.1	GO:0009932
Csa1P002860.1	GO:0010075
Csa1P002860.1	GO:0010268
Csa1P002860.1	GO:0016070
Csa1P002860.1	GO:0006468
Csa1P002860.1	GO:0009814
Csa1P002860.1	GO:0009889
Csa1P002860.1	GO:0005768
Csa1P002860.1	GO:0007169
Csa1P002860.1	GO:0004674
Csa1P002860.1	GO:0005829
Csa1P002860.1	GO:0022603
Csa1P002860.1	GO:0019438
Csa1P002860.1	GO:0009798
Csa1P002860.1	GO:0010016
Csa1P002860.1	GO:0034645
Csa1P002860.1	GO:0005524
Csa1P002860.1	GO:0004713
Csa1P002860.1	GO:0046907
Csa1P002860.1	GO:0010035
Csa1P002860.1	GO:0031349
Csa1P002860.1	GO:0009933
Csa1P002860.1	GO:0006820
Csa1P002860.1	GO:0051128
Csa1P002860.1	GO:1900140
Csa1P002860.1	GO:0071702
Csa1P002860.1	GO:0045088
Csa1P002860.1	GO:0009651
Csa1P002860.1	GO:0005982
Csa1P002860.1	GO:0033554
Csa1P002860.1	GO:0005496
Csa1P002860.1	GO:0009751
Csa1P002860.1	GO:0071705
Csa1P002860.1	GO:1902589
Csa1P002860.1	GO:0009911
Csa1P002880.1	GO:0010506
Csa1P002880.1	GO:0005829
Csa1P002880.1	GO:0008340
Csa1P002880.1	GO:0030424
Csa1P002880.1	GO:0009845
Csa1P002880.1	GO:0042594
Csa1P002880.1	GO:0009651
Csa1P002880.1	GO:0004719
Csa1P002880.1	GO:0006479
Csa1P002880.1	GO:0018197
Csa1P002880.1	GO:0043025
Csa1P002880.1	GO:0033555
Csa1P002880.1	GO:0030091
Csa1P002880.1	GO:0009792
Csa1P002880.1	GO:0009737
Csa1P002880.1	GO:0005783
Csa1P002880.1	GO:0005634
Csa1P002880.2	GO:0010506
Csa1P002880.2	GO:0005829
Csa1P002880.2	GO:0008340
Csa1P002880.2	GO:0030424
Csa1P002880.2	GO:0009845
Csa1P002880.2	GO:0042594
Csa1P002880.2	GO:0009651
Csa1P002880.2	GO:0004719
Csa1P002880.2	GO:0006479
Csa1P002880.2	GO:0018197
Csa1P002880.2	GO:0043025
Csa1P002880.2	GO:0033555
Csa1P002880.2	GO:0030091
Csa1P002880.2	GO:0009792
Csa1P002880.2	GO:0009737
Csa1P002880.2	GO:0005783
Csa1P002880.2	GO:0005634
Csa1P002890.1	GO:0006972
Csa1P002890.1	GO:0005777
Csa1P002890.1	GO:0019684
Csa1P002890.1	GO:0009535
Csa1P002890.1	GO:0009809
Csa1P002890.1	GO:0009073
Csa1P002890.1	GO:0010223
Csa1P002890.1	GO:0010043
Csa1P002890.1	GO:0042742
Csa1P002890.1	GO:0009553
Csa1P002890.1	GO:0009910
Csa1P002890.1	GO:0001072
Csa1P002890.1	GO:0003697
Csa1P002890.1	GO:0016226
Csa1P002890.1	GO:0050686
Csa1P002890.1	GO:0009941
Csa1P002890.1	GO:0009570
Csa1P002890.1	GO:0009414
Csa1P002890.1	GO:0048255
Csa1P002890.1	GO:0009965
Csa1P002890.1	GO:0009555
Csa1P002890.1	GO:0006364
Csa1P002890.1	GO:0045892
Csa1P002890.1	GO:0010119
Csa1P002890.1	GO:0000184
Csa1P002890.1	GO:0042803
Csa1P002890.1	GO:0009737
Csa1P002890.1	GO:0010319
Csa1P002890.1	GO:0010363
Csa1P002890.1	GO:0065003
Csa1P002890.1	GO:0016621
Csa1P002890.1	GO:0005507
Csa1P002890.1	GO:0042162
Csa1P002890.1	GO:0035770
Csa1P002890.1	GO:0046686
Csa1P002890.1	GO:0006096
Csa1P002890.1	GO:0017091
Csa1P002890.1	GO:0045036
Csa1P002890.1	GO:0016132
Csa1P002890.1	GO:0009631
Csa1P002890.1	GO:0006833
Csa1P002890.1	GO:0005886
Csa1P002890.1	GO:0000380
Csa1P002890.1	GO:0016553
Csa1P002890.1	GO:0005794
Csa1P002890.1	GO:0005654
Csa1P002890.1	GO:0009506
Csa1P002890.1	GO:0009697
Csa1P002890.1	GO:0005739
Csa1P002890.1	GO:0006623
Csa1P002890.1	GO:0009814
Csa1P002890.1	GO:0009062
Csa1P002890.1	GO:0009662
Csa1P002890.1	GO:0048653
Csa1P002890.1	GO:1902373
Csa1P002890.1	GO:0003690
Csa1P002890.1	GO:0007562
Csa1P002890.1	GO:0005829
Csa1P002890.1	GO:0005730
Csa1P002890.1	GO:0031062
Csa1P002890.1	GO:0032508
Csa1P002890.1	GO:0046608
Csa1P002890.1	GO:0004672
Csa1P002890.1	GO:0010501
Csa1P002890.1	GO:0046975
Csa1P002890.1	GO:0006417
Csa1P002890.1	GO:0060211
Csa1P002890.1	GO:0010228
Csa1P002890.1	GO:0005524
Csa1P002890.1	GO:0008266
Csa1P002890.1	GO:0048481
Csa1P002890.1	GO:0009845
Csa1P002890.1	GO:0043484
Csa1P002890.1	GO:0048046
Csa1P002890.1	GO:0003730
Csa1P002890.1	GO:0016117
Csa1P002890.1	GO:0007276
Csa1P002890.1	GO:0030154
Csa1P002890.1	GO:0009651
Csa1P002890.1	GO:0010452
Csa1P002890.1	GO:0009790
Csa1P002890.1	GO:0042800
Csa1P002890.1	GO:0050832
Csa1P002890.1	GO:0005618
Csa1P002890.1	GO:0031564
Csa1P002890.1	GO:0007030
Csa1P002890.1	GO:0006406
Csa1P002890.1	GO:0040029
Csa1P002890.1	GO:0010200
Csa1P002890.1	GO:0042754
Csa1P002890.1	GO:0006094
Csa1P002890.1	GO:0045893
Csa1P002890.1	GO:0005681
Csa1P002900.1	GO:0005986
Csa1P002900.1	GO:0019593
Csa1P002900.1	GO:0006979
Csa1P002900.1	GO:0009414
Csa1P002900.1	GO:0004553
Csa1P002900.1	GO:0047268
Csa1P002900.1	GO:0009507
Csa1P002900.1	GO:0009737
Csa1P002900.1	GO:0010325
Csa1P002920.1	GO:0045685
Csa1P002920.1	GO:0080148
Csa1P002920.1	GO:0030139
Csa1P002920.1	GO:0045665
Csa1P002920.1	GO:0042803
Csa1P002920.1	GO:0043005
Csa1P002920.1	GO:0001701
Csa1P002920.1	GO:0008284
Csa1P002920.1	GO:0021520
Csa1P002920.1	GO:0021521
Csa1P002920.1	GO:0001841
Csa1P002920.1	GO:0045807
Csa1P002920.1	GO:0043234
Csa1P002920.1	GO:0001885
Csa1P002920.1	GO:0043167
Csa1P002920.1	GO:0048546
Csa1P002920.1	GO:0009880
Csa1P002920.1	GO:0001947
Csa1P002920.1	GO:0045747
Csa1P002920.1	GO:0021654
Csa1P002920.1	GO:0005886
Csa1P002920.1	GO:0004842
Csa1P002920.1	GO:0060218
Csa1P002920.1	GO:0048471
Csa1P002920.1	GO:0031076
Csa1P002920.1	GO:0009690
Csa1P002920.1	GO:0009850
Csa1P002920.1	GO:0001570
Csa1P002920.1	GO:0071599
Csa1P002920.1	GO:0021519
Csa1P002920.1	GO:0001756
Csa1P002920.1	GO:0002090
Csa1P002920.1	GO:0021986
Csa1P002920.1	GO:0051865
Csa1P002920.1	GO:0048793
Csa1P002920.1	GO:0005634
Csa1P002920.1	GO:0061195
Csa1P002920.1	GO:0005813
Csa1P002920.1	GO:0021508
Csa1P002920.1	GO:0060113
Csa1P002920.1	GO:0030318
Csa1P002930.1	GO:0006399
Csa1P002930.1	GO:0045036
Csa1P002930.1	GO:0019288
Csa1P002930.1	GO:0009658
Csa1P002930.1	GO:0009534
Csa1P002930.1	GO:0006364
Csa1P003450.1	GO:0051093
Csa1P003450.1	GO:0048315
Csa1P003450.1	GO:0031981
Csa1P003450.1	GO:0042221
Csa1P003450.1	GO:0030030
Csa1P003450.1	GO:0003723
Csa1P003450.1	GO:0005929
Csa1P003450.1	GO:0016567
Csa1P003450.1	GO:0006950
Csa1P003450.1	GO:0016335
Csa1P003450.1	GO:0044708
Csa1P003450.1	GO:0035089
Csa1P003450.1	GO:0043234
Csa1P003450.1	GO:0051726
Csa1P003450.1	GO:0002376
Csa1P003450.1	GO:0030100
Csa1P003450.1	GO:0051656
Csa1P003450.1	GO:0007472
Csa1P003450.1	GO:0050790
Csa1P003450.1	GO:0030182
Csa1P003450.1	GO:0022402
Csa1P003450.1	GO:0007369
Csa1P003450.1	GO:0007010
Csa1P003450.1	GO:0001764
Csa1P003450.1	GO:0065008
Csa1P003450.1	GO:0008285
Csa1P003450.1	GO:0061061
Csa1P003450.1	GO:0005783
Csa1P003450.1	GO:0008105
Csa1P003450.1	GO:0000278
Csa1P003450.1	GO:0019899
Csa1P003450.1	GO:0044456
Csa1P003450.1	GO:0005739
Csa1P003450.1	GO:0005576
Csa1P003450.1	GO:1901566
Csa1P003450.1	GO:0042067
Csa1P003450.1	GO:0007169
Csa1P003450.1	GO:0009605
Csa1P003450.1	GO:0044712
Csa1P003450.1	GO:0034655
Csa1P003450.1	GO:0031325
Csa1P003450.1	GO:0016323
Csa1P003450.1	GO:0006355
Csa1P003450.1	GO:0007268
Csa1P003450.1	GO:0030855
Csa1P003450.1	GO:0016829
Csa1P003450.1	GO:0043232
Csa1P003450.1	GO:0040007
Csa1P003450.1	GO:2001235
Csa1P003450.1	GO:0045197
Csa1P003450.1	GO:0016874
[truncated: 441,915+ more rows]
