# Supplementary material for: An Updated Functional Annotation of Protein-Coding Genes in the Cucumber Genome
Source: Front Plant Sci. 2018 Mar 15;9:325. doi: 10.3389/fpls.2018.00325 (PMC5863696; doi:10.3389/fpls.2018.00325)
Supplement: Supplementary file 13 [file Table8.xlsx]

## Sheet: Table_S8_OrthoMCL_pipeline
Cucumber_geneID	GO_Term
Csa1P000010.1	GO:0003735
Csa1P000010.1	GO:0005515
Csa1P000010.1	GO:0005634
Csa1P000010.1	GO:0005829
Csa1P000010.1	GO:0005840
Csa1P000010.1	GO:0005886
Csa1P000010.1	GO:0006414
Csa1P000010.1	GO:0022625
Csa1P000010.1	GO:0022626
Csa1P000020.1	GO:0001649
Csa1P000020.1	GO:0003676
Csa1P000020.1	GO:0003712
Csa1P000020.1	GO:0003713
Csa1P000020.1	GO:0004518
Csa1P000020.1	GO:0005515
Csa1P000020.1	GO:0005634
Csa1P000020.1	GO:0005737
Csa1P000020.1	GO:0005739
Csa1P000020.1	GO:0006351
Csa1P000020.1	GO:0006355
Csa1P000020.1	GO:0016020
Csa1P000020.1	GO:0016032
Csa1P000020.1	GO:0016442
Csa1P000020.1	GO:0031047
Csa1P000020.1	GO:0042470
Csa1P000020.1	GO:0044822
Csa1P000020.1	GO:0070062
Csa1P000020.1	GO:0097433
Csa1P000030.1	GO:0000253
Csa1P000030.1	GO:0004090
Csa1P000030.1	GO:0005634
Csa1P000030.1	GO:0005737
Csa1P000030.1	GO:0005829
Csa1P000030.1	GO:0006952
Csa1P000030.1	GO:0008106
Csa1P000030.1	GO:0016491
Csa1P000030.1	GO:0016655
Csa1P000030.1	GO:0017144
Csa1P000030.1	GO:0042373
Csa1P000030.1	GO:0042376
Csa1P000030.1	GO:0047021
Csa1P000030.1	GO:0047501
Csa1P000030.1	GO:0050221
Csa1P000030.1	GO:0055114
Csa1P000030.1	GO:0070402
Csa1P000040.1	GO:0000139
Csa1P000040.1	GO:0005768
Csa1P000040.1	GO:0005794
Csa1P000040.1	GO:0005802
Csa1P000040.1	GO:0009834
Csa1P000040.1	GO:0010417
Csa1P000040.1	GO:0016021
Csa1P000040.1	GO:0016757
Csa1P000040.1	GO:0080116
Csa1P000050.1	GO:0003677
Csa1P000050.1	GO:0003700
Csa1P000050.1	GO:0005634
Csa1P000050.1	GO:0006351
Csa1P000050.1	GO:0006355
Csa1P000050.1	GO:0007275
Csa1P000050.1	GO:0010077
Csa1P000050.1	GO:0010582
Csa1P000050.1	GO:0031490
Csa1P000050.1	GO:0043565
Csa1P000550.1	GO:0003677
Csa1P000550.1	GO:0003700
Csa1P000550.1	GO:0005634
Csa1P000550.1	GO:0006351
Csa1P000550.1	GO:0009414
Csa1P000550.1	GO:0009651
Csa1P000550.1	GO:0009723
Csa1P000550.1	GO:0009737
Csa1P000550.1	GO:0009751
Csa1P000550.1	GO:0009753
Csa1P000550.1	GO:0009873
Csa1P000550.1	GO:0045893
Csa1P000550.1	GO:0050832
Csa1P000550.1	GO:0071497
Csa1P000570.1	GO:0015979
Csa1P000570.1	GO:0030494
Csa1P000570.1	GO:0036070
Csa1P000570.1	GO:0046406
Csa1P000580.1	GO:0003677
Csa1P000580.1	GO:0003700
Csa1P000580.1	GO:0005515
Csa1P000580.1	GO:0005634
Csa1P000580.1	GO:0006351
Csa1P000580.1	GO:0006355
Csa1P000580.1	GO:0008285
Csa1P000580.1	GO:0009734
Csa1P000580.1	GO:0009737
Csa1P000580.1	GO:0009911
Csa1P000580.1	GO:0010047
Csa1P000580.1	GO:0010150
Csa1P000580.1	GO:0010227
Csa1P000580.1	GO:0043565
Csa1P000580.1	GO:0045892
Csa1P000580.1	GO:0048481
Csa1P000600.1	GO:0004176
Csa1P000600.1	GO:0005524
Csa1P000600.1	GO:0005618
Csa1P000600.1	GO:0005634
Csa1P000600.1	GO:0005737
Csa1P000600.1	GO:0005739
Csa1P000600.1	GO:0005829
Csa1P000600.1	GO:0006200
Csa1P000600.1	GO:0006508
Csa1P000600.1	GO:0009408
Csa1P000600.1	GO:0009507
Csa1P000600.1	GO:0009532
Csa1P000600.1	GO:0009535
Csa1P000600.1	GO:0009536
Csa1P000600.1	GO:0009570
Csa1P000600.1	GO:0009644
Csa1P000600.1	GO:0009658
Csa1P000600.1	GO:0009706
Csa1P000600.1	GO:0009941
Csa1P000600.1	GO:0010380
Csa1P000600.1	GO:0016020
Csa1P000600.1	GO:0016485
Csa1P000600.1	GO:0016887
Csa1P000600.1	GO:0017111
Csa1P000600.1	GO:0019538
Csa1P000600.1	GO:0031897
Csa1P000600.1	GO:0034214
Csa1P000600.1	GO:0034605
Csa1P000600.1	GO:0042542
Csa1P000600.1	GO:0042803
Csa1P000600.1	GO:0043335
Csa1P000600.1	GO:0045036
Csa1P000600.1	GO:0045037
Csa1P000600.1	GO:0045727
Csa1P000610.1	GO:0000188
Csa1P000610.1	GO:0001706
Csa1P000610.1	GO:0003677
Csa1P000610.1	GO:0004721
Csa1P000610.1	GO:0004725
Csa1P000610.1	GO:0005634
Csa1P000610.1	GO:0005737
Csa1P000610.1	GO:0005739
Csa1P000610.1	GO:0005794
Csa1P000610.1	GO:0005856
Csa1P000610.1	GO:0006470
Csa1P000610.1	GO:0008138
Csa1P000610.1	GO:0008330
Csa1P000610.1	GO:0009416
Csa1P000610.1	GO:0010033
Csa1P000610.1	GO:0017017
Csa1P000610.1	GO:0030496
Csa1P000610.1	GO:0030587
Csa1P000610.1	GO:0032154
Csa1P000610.1	GO:0032355
Csa1P000610.1	GO:0032526
Csa1P000610.1	GO:0032870
Csa1P000610.1	GO:0033574
Csa1P000610.1	GO:0035335
Csa1P000610.1	GO:0035556
Csa1P000610.1	GO:0035970
Csa1P000610.1	GO:0042542
Csa1P000610.1	GO:0043065
Csa1P000610.1	GO:0043066
Csa1P000610.1	GO:0043407
Csa1P000610.1	GO:0043409
Csa1P000610.1	GO:0044822
Csa1P000610.1	GO:0051384
Csa1P000610.1	GO:0051447
Csa1P000610.1	GO:0051591
Csa1P000610.1	GO:0051592
Csa1P000610.1	GO:0070373
Csa1P000610.1	GO:0071850
Csa1P000610.1	GO:0072718
Csa1P000610.1	GO:0090266
Csa1P000610.1	GO:2000279
Csa1P000610.2	GO:0000188
Csa1P000610.2	GO:0001706
Csa1P000610.2	GO:0003677
Csa1P000610.2	GO:0004721
Csa1P000610.2	GO:0004725
Csa1P000610.2	GO:0005634
Csa1P000610.2	GO:0005737
Csa1P000610.2	GO:0005739
Csa1P000610.2	GO:0005794
Csa1P000610.2	GO:0005856
Csa1P000610.2	GO:0006470
Csa1P000610.2	GO:0008138
Csa1P000610.2	GO:0008330
Csa1P000610.2	GO:0009416
Csa1P000610.2	GO:0010033
Csa1P000610.2	GO:0017017
Csa1P000610.2	GO:0030496
Csa1P000610.2	GO:0030587
Csa1P000610.2	GO:0032154
Csa1P000610.2	GO:0032355
Csa1P000610.2	GO:0032526
Csa1P000610.2	GO:0032870
Csa1P000610.2	GO:0033574
Csa1P000610.2	GO:0035335
Csa1P000610.2	GO:0035556
Csa1P000610.2	GO:0035970
Csa1P000610.2	GO:0042542
Csa1P000610.2	GO:0043065
Csa1P000610.2	GO:0043066
Csa1P000610.2	GO:0043407
Csa1P000610.2	GO:0043409
Csa1P000610.2	GO:0044822
Csa1P000610.2	GO:0051384
Csa1P000610.2	GO:0051447
Csa1P000610.2	GO:0051591
Csa1P000610.2	GO:0051592
Csa1P000610.2	GO:0070373
Csa1P000610.2	GO:0071850
Csa1P000610.2	GO:0072718
Csa1P000610.2	GO:0090266
Csa1P000610.2	GO:2000279
Csa1P000670.1	GO:0006633
Csa1P000670.1	GO:0009507
Csa1P000670.1	GO:0009627
Csa1P000670.1	GO:0042335
Csa1P000690.1	GO:0003723
Csa1P000690.1	GO:0004652
Csa1P000690.1	GO:0005524
Csa1P000690.1	GO:0006351
Csa1P000690.1	GO:0006378
Csa1P000720.1	GO:0004758
Csa1P000720.1	GO:0005515
Csa1P000720.1	GO:0005773
Csa1P000720.1	GO:0005783
Csa1P000720.1	GO:0005789
Csa1P000720.1	GO:0006665
Csa1P000720.1	GO:0006915
Csa1P000720.1	GO:0009058
Csa1P000720.1	GO:0009555
Csa1P000720.1	GO:0009640
Csa1P000720.1	GO:0016020
Csa1P000720.1	GO:0016021
Csa1P000720.1	GO:0030148
Csa1P000720.1	GO:0030170
Csa1P000720.1	GO:0043067
Csa1P000720.1	GO:0046512
Csa1P000740.1	GO:0004842
Csa1P000740.1	GO:0005515
Csa1P000740.1	GO:0005524
Csa1P000740.1	GO:0005737
Csa1P000740.1	GO:0016567
Csa1P000740.1	GO:0016881
Csa1P000740.1	GO:0031625
Csa1P000740.1	GO:0032434
Csa1P000740.1	GO:0034450
Csa1P000740.1	GO:0051726
Csa1P000740.1	GO:0070936
Csa1P000750.1	GO:0004693
Csa1P000750.1	GO:0005515
Csa1P000750.1	GO:0005524
Csa1P000750.1	GO:0005634
Csa1P000750.1	GO:0005829
Csa1P000750.1	GO:0006397
Csa1P000750.1	GO:0008353
Csa1P000750.1	GO:0009615
Csa1P000750.1	GO:0009908
Csa1P000750.1	GO:0016301
Csa1P000750.1	GO:0016604
Csa1P000750.1	GO:0048366
Csa1P000750.1	GO:0048440
Csa1P000750.1	GO:0050792
Csa1P000770.1	GO:0000176
Csa1P000770.1	GO:0000177
Csa1P000770.1	GO:0000178
Csa1P000770.1	GO:0000467
Csa1P000770.1	GO:0003723
Csa1P000770.1	GO:0005634
Csa1P000770.1	GO:0005730
Csa1P000770.1	GO:0005737
Csa1P000770.1	GO:0005829
Csa1P000770.1	GO:0006364
Csa1P000770.1	GO:0030307
Csa1P000770.1	GO:0034661
Csa1P000770.1	GO:0044732
Csa1P000770.1	GO:0070478
Csa1P000770.1	GO:0070481
Csa1P000770.1	GO:0070651
Csa1P000770.1	GO:0071035
Csa1P000770.1	GO:0071038
Csa1P000770.1	GO:0071042
Csa1P001280.1	GO:0005743
Csa1P001280.1	GO:0005758
Csa1P001280.1	GO:0005829
Csa1P001280.1	GO:0015031
Csa1P001280.1	GO:0042719
Csa1P001280.1	GO:0045039
Csa1P001280.1	GO:0046872
Csa1P001300.1	GO:0005886
Csa1P001300.1	GO:0005887
Csa1P001300.1	GO:0008515
Csa1P001300.1	GO:0010150
Csa1P001300.1	GO:0015770
Csa1P001300.1	GO:0034219
Csa1P001300.1	GO:0051119
Csa1P001300.1	GO:0071215
Csa1P001300.1	GO:0071446
Csa1P001300.1	GO:0071470
Csa1P001310.1	GO:0001522
Csa1P001310.1	GO:0003723
Csa1P001310.1	GO:0005737
Csa1P001310.1	GO:0005739
Csa1P001310.1	GO:0006364
Csa1P001310.1	GO:0009982
Csa1P001310.1	GO:0031119
Csa1P001320.1	GO:0005886
Csa1P001340.1	GO:0005524
Csa1P001340.1	GO:0006468
Csa1P001340.1	GO:0007569
Csa1P001340.1	GO:0008270
Csa1P001340.1	GO:0009791
Csa1P001340.1	GO:0016605
Csa1P001340.1	GO:0018105
Csa1P001340.1	GO:0048147
Csa1P001340.1	GO:0050821
Csa1P001340.1	GO:0051457
Csa1P001360.1	GO:0009555
Csa1P001360.1	GO:0009813
Csa1P001360.1	GO:0010327
Csa1P001360.1	GO:0010584
Csa1P001360.1	GO:0010597
Csa1P001360.1	GO:0016410
Csa1P001360.1	GO:0016747
Csa1P001360.1	GO:0042617
Csa1P001360.1	GO:0047172
Csa1P001360.1	GO:0047672
Csa1P001360.1	GO:0050638
Csa1P001360.1	GO:0050734
Csa1P001360.1	GO:0080072
Csa1P001360.1	GO:0080073
Csa1P001360.1	GO:0080074
Csa1P001360.1	GO:0080075
Csa1P001360.1	GO:0080088
Csa1P001380.1	GO:0000003
Csa1P001380.1	GO:0000166
Csa1P001380.1	GO:0000226
Csa1P001380.1	GO:0002009
Csa1P001380.1	GO:0003677
Csa1P001380.1	GO:0003682
Csa1P001380.1	GO:0003723
Csa1P001380.1	GO:0003743
Csa1P001380.1	GO:0003924
Csa1P001380.1	GO:0004386
Csa1P001380.1	GO:0004672
Csa1P001380.1	GO:0005089
Csa1P001380.1	GO:0005198
Csa1P001380.1	GO:0005200
Csa1P001380.1	GO:0005524
Csa1P001380.1	GO:0005525
Csa1P001380.1	GO:0005634
Csa1P001380.1	GO:0005730
Csa1P001380.1	GO:0005732
Csa1P001380.1	GO:0005737
Csa1P001380.1	GO:0005739
Csa1P001380.1	GO:0005856
Csa1P001380.1	GO:0005883
Csa1P001380.1	GO:0006281
Csa1P001380.1	GO:0006364
Csa1P001380.1	GO:0006936
Csa1P001380.1	GO:0007000
Csa1P001380.1	GO:0007409
Csa1P001380.1	GO:0008017
Csa1P001380.1	GO:0008219
Csa1P001380.1	GO:0008406
Csa1P001380.1	GO:0009792
Csa1P001380.1	GO:0016568
Csa1P001380.1	GO:0017048
Csa1P001380.1	GO:0019894
Csa1P001380.1	GO:0019901
Csa1P001380.1	GO:0019902
Csa1P001380.1	GO:0030016
Csa1P001380.1	GO:0030031
Csa1P001380.1	GO:0030241
Csa1P001380.1	GO:0030424
Csa1P001380.1	GO:0030674
Csa1P001380.1	GO:0031034
Csa1P001380.1	GO:0031430
Csa1P001380.1	GO:0031672
Csa1P001380.1	GO:0032319
Csa1P001380.1	GO:0033693
Csa1P001380.1	GO:0040025
Csa1P001380.1	GO:0040035
Csa1P001380.1	GO:0042254
Csa1P001380.1	GO:0045502
Csa1P001380.1	GO:0048936
Csa1P001380.1	GO:0061564
Csa1P001380.1	GO:0097418
Csa1P001380.1	GO:1902513
Csa1P001380.1	GO:2001032
Csa1P001390.1	GO:0003677
Csa1P001390.1	GO:0003682
Csa1P001390.1	GO:0005515
Csa1P001390.1	GO:0005634
Csa1P001390.1	GO:0006338
Csa1P001390.1	GO:0006351
Csa1P001390.1	GO:0006355
Csa1P001390.1	GO:0007275
Csa1P001390.1	GO:0016514
Csa1P001400.1	GO:0005515
Csa1P001400.1	GO:0005634
Csa1P001400.1	GO:0006260
Csa1P001410.1	GO:0005634
Csa1P001410.1	GO:0005737
Csa1P001410.1	GO:0005783
Csa1P001410.1	GO:0005789
Csa1P001410.1	GO:0005874
Csa1P001410.1	GO:0005881
Csa1P001410.1	GO:0005887
Csa1P001410.1	GO:0006998
Csa1P001410.1	GO:0007067
Csa1P001410.1	GO:0007084
Csa1P001410.1	GO:0008017
Csa1P001410.1	GO:0009409
Csa1P001410.1	GO:0009414
Csa1P001410.1	GO:0009555
Csa1P001410.1	GO:0009737
Csa1P001410.1	GO:0009908
Csa1P001410.1	GO:0010507
Csa1P001410.1	GO:0016021
Csa1P001410.1	GO:0031883
Csa1P001410.1	GO:0032386
Csa1P001410.1	GO:0032596
Csa1P001410.1	GO:0042538
Csa1P001410.1	GO:0050913
Csa1P001410.1	GO:0050916
Csa1P001410.1	GO:0071786
Csa1P001410.2	GO:0005634
Csa1P001410.2	GO:0005737
Csa1P001410.2	GO:0005783
Csa1P001410.2	GO:0005789
Csa1P001410.2	GO:0005874
Csa1P001410.2	GO:0005881
Csa1P001410.2	GO:0005887
Csa1P001410.2	GO:0006998
Csa1P001410.2	GO:0007067
Csa1P001410.2	GO:0007084
Csa1P001410.2	GO:0008017
Csa1P001410.2	GO:0009409
Csa1P001410.2	GO:0009414
Csa1P001410.2	GO:0009555
Csa1P001410.2	GO:0009737
Csa1P001410.2	GO:0009908
Csa1P001410.2	GO:0010507
Csa1P001410.2	GO:0016021
Csa1P001410.2	GO:0031883
Csa1P001410.2	GO:0032386
Csa1P001410.2	GO:0032596
Csa1P001410.2	GO:0042538
Csa1P001410.2	GO:0050913
Csa1P001410.2	GO:0050916
Csa1P001410.2	GO:0071786
Csa1P001420.1	GO:0001652
Csa1P001420.1	GO:0003677
Csa1P001420.1	GO:0003723
Csa1P001420.1	GO:0005524
Csa1P001420.1	GO:0005654
Csa1P001420.1	GO:0005730
Csa1P001420.1	GO:0005829
Csa1P001420.1	GO:0006364
Csa1P001420.1	GO:0006448
Csa1P001420.1	GO:0016887
Csa1P001420.1	GO:0022008
Csa1P001420.1	GO:0031288
Csa1P001420.1	GO:0042254
Csa1P001420.1	GO:0042255
Csa1P001420.1	GO:0042273
Csa1P001420.1	GO:0044822
Csa1P001450.1	GO:0003677
Csa1P001450.1	GO:0003700
Csa1P001450.1	GO:0005634
Csa1P001450.1	GO:0006351
Csa1P001450.1	GO:0006355
Csa1P001450.1	GO:0046872
Csa1P001450.1	GO:0048653
Csa1P001460.1	GO:0005515
Csa1P001460.1	GO:0005739
Csa1P001460.1	GO:0005747
Csa1P001460.1	GO:0005774
Csa1P001460.1	GO:0009437
Csa1P001460.1	GO:0009507
Csa1P001460.1	GO:0009651
Csa1P001460.1	GO:0009737
Csa1P001460.1	GO:0009853
Csa1P001460.1	GO:0010124
Csa1P001460.1	GO:0010228
Csa1P001460.1	GO:0016740
Csa1P001460.1	GO:0031966
Csa1P001460.1	GO:0045271
Csa1P001460.1	GO:0046872
Csa1P001480.1	GO:0005634
Csa1P001480.1	GO:0005737
Csa1P001480.1	GO:0005829
Csa1P001480.1	GO:0007126
Csa1P001480.1	GO:0016021
Csa1P001480.1	GO:0030554
Csa1P001480.1	GO:0031965
Csa1P001480.2	GO:0005634
Csa1P001480.2	GO:0005737
Csa1P001480.2	GO:0005829
Csa1P001480.2	GO:0007126
Csa1P001480.2	GO:0016021
Csa1P001480.2	GO:0030554
Csa1P001480.2	GO:0031965
Csa1P001490.1	GO:0005886
Csa1P001490.1	GO:0009405
Csa1P001490.1	GO:0016042
Csa1P001490.1	GO:0034480
Csa1P001510.1	GO:0000122
Csa1P001510.1	GO:0005515
Csa1P001510.1	GO:0005524
Csa1P001510.1	GO:0005634
Csa1P001510.1	GO:0005737
Csa1P001510.1	GO:0005829
Csa1P001510.1	GO:0005875
Csa1P001510.1	GO:0005886
Csa1P001510.1	GO:0006260
Csa1P001510.1	GO:0006457
Csa1P001510.1	GO:0006986
Csa1P001510.1	GO:0008270
Csa1P001510.1	GO:0009408
Csa1P001510.1	GO:0016021
Csa1P001510.1	GO:0051082
Csa1P001510.1	GO:0051087
Csa1P001520.1	GO:0000287
Csa1P001520.1	GO:0003984
Csa1P001520.1	GO:0009097
Csa1P001520.1	GO:0009099
Csa1P001520.1	GO:0009507
Csa1P001520.1	GO:0009570
Csa1P001520.1	GO:0009635
Csa1P001520.1	GO:0030976
Csa1P001520.1	GO:0050660
Csa1P002040.1	GO:0003993
Csa1P002040.1	GO:0005576
Csa1P002040.1	GO:0005618
Csa1P002040.1	GO:0016311
Csa1P002040.1	GO:0046872
Csa1P002050.1	GO:0000339
Csa1P002050.1	GO:0003723
Csa1P002050.1	GO:0004484
Csa1P002050.1	GO:0005634
Csa1P002050.1	GO:0005643
Csa1P002050.1	GO:0005737
Csa1P002050.1	GO:0005846
Csa1P002050.1	GO:0006370
Csa1P002050.1	GO:0006606
Csa1P002050.1	GO:0008565
Csa1P002050.1	GO:0061015
Csa1P002060.1	GO:0005975
Csa1P002060.1	GO:0030554
Csa1P002090.1	GO:0004497
Csa1P002090.1	GO:0005506
Csa1P002090.1	GO:0005789
Csa1P002090.1	GO:0016021
Csa1P002090.1	GO:0016705
Csa1P002090.1	GO:0020037
Csa1P002100.1	GO:0000228
Csa1P002100.1	GO:0000775
Csa1P002100.1	GO:0000785
Csa1P002100.1	GO:0000792
Csa1P002100.1	GO:0003677
Csa1P002100.1	GO:0003682
Csa1P002100.1	GO:0003755
Csa1P002100.1	GO:0004386
Csa1P002100.1	GO:0005515
Csa1P002100.1	GO:0005524
Csa1P002100.1	GO:0005634
Csa1P002100.1	GO:0005654
Csa1P002100.1	GO:0005694
Csa1P002100.1	GO:0005730
Csa1P002100.1	GO:0005829
Csa1P002100.1	GO:0006281
Csa1P002100.1	GO:0006334
Csa1P002100.1	GO:0006336
Csa1P002100.1	GO:0006338
Csa1P002100.1	GO:0006342
Csa1P002100.1	GO:0006351
Csa1P002100.1	GO:0006355
Csa1P002100.1	GO:0006357
Csa1P002100.1	GO:0006364
Csa1P002100.1	GO:0006448
Csa1P002100.1	GO:0006457
Csa1P002100.1	GO:0006461
Csa1P002100.1	GO:0007283
Csa1P002100.1	GO:0008270
Csa1P002100.1	GO:0010571
Csa1P002100.1	GO:0010923
Csa1P002100.1	GO:0016568
Csa1P002100.1	GO:0016605
Csa1P002100.1	GO:0016887
Csa1P002100.1	GO:0017136
Csa1P002100.1	GO:0030330
Csa1P002100.1	GO:0030435
Csa1P002100.1	GO:0030529
Csa1P002100.1	GO:0030900
Csa1P002100.1	GO:0031053
Csa1P002100.1	GO:0031160
Csa1P002100.1	GO:0031288
Csa1P002100.1	GO:0031297
Csa1P002100.1	GO:0031933
Csa1P002100.1	GO:0032206
Csa1P002100.1	GO:0036166
Csa1P002100.1	GO:0042393
Csa1P002100.1	GO:0045944
Csa1P002100.1	GO:0060009
Csa1P002100.1	GO:0070403
Csa1P002100.1	GO:0070603
Csa1P002100.1	GO:0072520
Csa1P002100.1	GO:0072711
Csa1P002100.1	GO:1901581
Csa1P002110.1	GO:0005509
Csa1P002110.1	GO:0005634
Csa1P002110.1	GO:0005737
Csa1P002110.1	GO:0005886
Csa1P002110.1	GO:0009611
Csa1P002110.1	GO:0010193
Csa1P002120.1	GO:0003723
Csa1P002120.1	GO:0004519
Csa1P002120.1	GO:0004521
Csa1P002120.1	GO:0004534
Csa1P002120.1	GO:0005515
Csa1P002120.1	GO:0005737
Csa1P002120.1	GO:0006364
Csa1P002120.1	GO:0006397
Csa1P002120.1	GO:0046872
Csa1P002120.1	GO:0090502
Csa1P002120.1	GO:0090503
Csa1P002130.1	GO:0004055
Csa1P002130.1	GO:0005524
Csa1P002130.1	GO:0005737
Csa1P002130.1	GO:0006526
Csa1P002140.1	GO:0005730
Csa1P002140.1	GO:0009506
Csa1P002140.1	GO:0016020
Csa1P002140.1	GO:0042254
Csa1P002160.1	GO:0004177
Csa1P002160.1	GO:0005634
Csa1P002160.1	GO:0005737
Csa1P002160.1	GO:0006518
Csa1P002160.1	GO:0008237
Csa1P002160.1	GO:0008270
Csa1P002160.1	GO:0072562
Csa1P002660.1	GO:0004177
Csa1P002660.1	GO:0005634
Csa1P002660.1	GO:0005737
Csa1P002660.1	GO:0006518
Csa1P002660.1	GO:0008237
Csa1P002660.1	GO:0008270
Csa1P002660.1	GO:0072562
Csa1P002680.1	GO:0005515
Csa1P002680.1	GO:0005634
Csa1P002680.1	GO:0006351
Csa1P002680.1	GO:0006355
Csa1P002680.1	GO:0009507
Csa1P002680.1	GO:0045893
Csa1P002700.1	GO:0000785
Csa1P002700.1	GO:0005634
Csa1P002700.1	GO:0005886
Csa1P002700.1	GO:0007067
Csa1P002700.1	GO:0008156
Csa1P002700.1	GO:0009507
Csa1P002700.1	GO:0016567
Csa1P002710.1	GO:0000003
Csa1P002710.1	GO:0000148
Csa1P002710.1	GO:0003843
Csa1P002710.1	GO:0005794
Csa1P002710.1	GO:0005886
Csa1P002710.1	GO:0006075
Csa1P002710.1	GO:0006952
Csa1P002710.1	GO:0007623
Csa1P002710.1	GO:0008360
Csa1P002710.1	GO:0009504
Csa1P002710.1	GO:0009506
Csa1P002710.1	GO:0009555
Csa1P002710.1	GO:0009620
Csa1P002710.1	GO:0009863
Csa1P002710.1	GO:0009870
Csa1P002710.1	GO:0009965
Csa1P002710.1	GO:0010150
Csa1P002710.1	GO:0016021
Csa1P002710.1	GO:0042742
Csa1P002710.1	GO:0050832
Csa1P002710.1	GO:0052542
Csa1P002710.1	GO:0052544
Csa1P002730.1	GO:0005215
Csa1P002730.1	GO:0005886
Csa1P002730.1	GO:0016021
Csa1P002730.1	GO:0055085
Csa1P002740.1	GO:0000917
Csa1P002740.1	GO:0004674
Csa1P002740.1	GO:0005515
Csa1P002740.1	GO:0005524
Csa1P002740.1	GO:0005737
Csa1P002740.1	GO:0005874
Csa1P002740.1	GO:0007017
Csa1P002740.1	GO:0008270
Csa1P002740.1	GO:0010570
Csa1P002740.1	GO:0015630
Csa1P002740.1	GO:0030428
Csa1P002740.1	GO:0031500
Csa1P002740.1	GO:0032153
Csa1P002740.1	GO:0032187
Csa1P002740.1	GO:0032465
Csa1P002740.1	GO:0034613
Csa1P002740.1	GO:0035838
Csa1P002740.1	GO:0035839
Csa1P002740.1	GO:0051285
Csa1P002740.1	GO:0051286
Csa1P002740.1	GO:0061160
Csa1P002740.1	GO:0071963
Csa1P002740.1	GO:2000771
Csa1P002760.1	GO:0004109
Csa1P002760.1	GO:0005739
Csa1P002760.1	GO:0006779
Csa1P002760.1	GO:0046872
Csa1P002760.1	GO:0051539
Csa1P002770.1	GO:0002098
Csa1P002770.1	GO:0004402
Csa1P002770.1	GO:0005634
Csa1P002770.1	GO:0005719
Csa1P002770.1	GO:0005829
Csa1P002770.1	GO:0006351
Csa1P002770.1	GO:0006355
Csa1P002770.1	GO:0008283
Csa1P002770.1	GO:0009294
Csa1P002770.1	GO:0009734
Csa1P002770.1	GO:0010084
Csa1P002770.1	GO:0010928
Csa1P002770.1	GO:0033588
Csa1P002770.1	GO:0035265
Csa1P002770.1	GO:0046872
Csa1P002770.1	GO:0051536
Csa1P002770.1	GO:2000025
Csa1P002780.1	GO:0000287
Csa1P002780.1	GO:0005737
Csa1P002780.1	GO:0005975
Csa1P002780.1	GO:0008801
Csa1P002780.1	GO:0016787
Csa1P002800.1	GO:0003700
Csa1P002800.1	GO:0005515
Csa1P002800.1	GO:0005634
Csa1P002800.1	GO:0006351
Csa1P002800.1	GO:0006355
Csa1P002800.1	GO:0006808
Csa1P002800.1	GO:0007275
Csa1P002800.1	GO:0009651
Csa1P002800.1	GO:0009723
Csa1P002800.1	GO:0009737
Csa1P002800.1	GO:0009739
Csa1P002800.1	GO:0009740
Csa1P002800.1	GO:0009863
Csa1P002800.1	GO:0009867
Csa1P002800.1	GO:0009908
Csa1P002800.1	GO:0009938
Csa1P002800.1	GO:0010029
Csa1P002800.1	GO:0010187
Csa1P002800.1	GO:0010218
Csa1P002800.1	GO:0010233
Csa1P002800.1	GO:0030154
Csa1P002800.1	GO:0042176
Csa1P002800.1	GO:0042538
Csa1P002800.1	GO:2000033
Csa1P002800.1	GO:2000377
Csa1P002810.1	GO:0006979
Csa1P002810.1	GO:0008113
Csa1P002810.1	GO:0009416
Csa1P002810.1	GO:0030091
Csa1P002820.1	GO:0000045
Csa1P002820.1	GO:0000421
Csa1P002820.1	GO:0005515
Csa1P002820.1	GO:0005776
Csa1P002820.1	GO:0005930
Csa1P002820.1	GO:0015031
Csa1P002820.1	GO:0034045
Csa1P002820.1	GO:0039689
Csa1P002820.1	GO:0042802
Csa1P002820.1	GO:0051260
Csa1P002820.2	GO:0000045
Csa1P002820.2	GO:0000421
Csa1P002820.2	GO:0005515
Csa1P002820.2	GO:0005776
Csa1P002820.2	GO:0005930
Csa1P002820.2	GO:0015031
Csa1P002820.2	GO:0034045
Csa1P002820.2	GO:0039689
Csa1P002820.2	GO:0042802
Csa1P002820.2	GO:0051260
Csa1P002860.1	GO:0004672
Csa1P002860.1	GO:0004674
Csa1P002860.1	GO:0004714
Csa1P002860.1	GO:0005524
Csa1P002860.1	GO:0005886
Csa1P002860.1	GO:0008544
Csa1P002860.1	GO:0009611
Csa1P002860.1	GO:0009753
Csa1P002860.1	GO:0010067
Csa1P002860.1	GO:0010102
Csa1P002860.1	GO:0010468
Csa1P002860.1	GO:0016021
Csa1P002860.1	GO:0030154
Csa1P002860.1	GO:0042277
Csa1P002860.1	GO:0042742
Csa1P002860.1	GO:0045490
Csa1P002860.1	GO:0046777
Csa1P002870.1	GO:0005576
Csa1P002870.1	GO:0008191
Csa1P002870.1	GO:0008217
Csa1P002870.1	GO:0042311
Csa1P002880.1	GO:0004719
Csa1P002880.1	GO:0005737
Csa1P002880.2	GO:0004719
Csa1P002880.2	GO:0005737
Csa1P002890.1	GO:0000166
Csa1P002890.1	GO:0003723
Csa1P002890.1	GO:0006396
Csa1P002890.1	GO:0006397
Csa1P002890.1	GO:0008266
Csa1P002890.1	GO:0009451
Csa1P002890.1	GO:0009507
Csa1P002890.1	GO:0009535
Csa1P002890.1	GO:0009570
Csa1P002890.1	GO:0009579
Csa1P002890.1	GO:0009631
Csa1P002890.1	GO:0009941
Csa1P002890.1	GO:0016553
Csa1P002890.1	GO:0030529
Csa1P002890.1	GO:0043489
Csa1P002890.1	GO:0045087
Csa1P002900.1	GO:0005975
Csa1P002900.1	GO:0006979
Csa1P002900.1	GO:0009506
Csa1P002900.1	GO:0016757
Csa1P002900.1	GO:0034484
Csa1P002900.1	GO:0047274
Csa1P002900.1	GO:0052692
Csa1P002900.1	GO:0080167
Csa1P002910.1	GO:0005576
Csa1P002910.1	GO:0007155
Csa1P002910.1	GO:0045480
Csa1P002910.1	GO:0046872
Csa1P002920.1	GO:0000281
Csa1P002920.1	GO:0001786
Csa1P002920.1	GO:0004674
Csa1P002920.1	GO:0005215
Csa1P002920.1	GO:0005544
Csa1P002920.1	GO:0005615
Csa1P002920.1	GO:0005737
Csa1P002920.1	GO:0005829
Csa1P002920.1	GO:0005886
Csa1P002920.1	GO:0006468
Csa1P002920.1	GO:0006629
Csa1P002920.1	GO:0006971
Csa1P002920.1	GO:0016020
Csa1P002920.1	GO:0016192
Csa1P002920.1	GO:0031149
Csa1P002920.1	GO:0031154
Csa1P002920.1	GO:0031157
Csa1P002920.1	GO:0040040
Csa1P002920.1	GO:0043005
Csa1P002920.1	GO:0043025
Csa1P002920.1	GO:0043052
Csa1P002920.1	GO:0044822
Csa1P002920.1	GO:0046956
Csa1P002920.1	GO:0051592
Csa1P002920.1	GO:0060359
Csa1P002920.1	GO:0070062
Csa1P002930.1	GO:0009507
Csa1P002930.1	GO:0009534
Csa1P002930.1	GO:0009941
Csa1P002930.1	GO:0016021
Csa1P003450.1	GO:0000164
Csa1P003450.1	GO:0005634
Csa1P003450.1	GO:0005737
Csa1P003450.1	GO:0005912
Csa1P003450.1	GO:0007043
Csa1P003450.1	GO:0007155
Csa1P003450.1	GO:0007163
Csa1P003450.1	GO:0009790
Csa1P003450.1	GO:0015031
Csa1P003450.1	GO:0016323
Csa1P003450.1	GO:0019903
Csa1P003450.1	GO:0030029
Csa1P003450.1	GO:0045108
Csa1P003450.1	GO:0045199
Csa1P003450.1	GO:0046579
Csa1P003450.1	GO:0048557
Csa1P003450.2	GO:0000164
Csa1P003450.2	GO:0005634
Csa1P003450.2	GO:0005737
Csa1P003450.2	GO:0005912
Csa1P003450.2	GO:0007043
Csa1P003450.2	GO:0007155
Csa1P003450.2	GO:0007163
Csa1P003450.2	GO:0009790
Csa1P003450.2	GO:0015031
Csa1P003450.2	GO:0016323
Csa1P003450.2	GO:0019903
Csa1P003450.2	GO:0030029
Csa1P003450.2	GO:0045108
Csa1P003450.2	GO:0045199
Csa1P003450.2	GO:0046579
Csa1P003450.2	GO:0048557
Csa1P003510.1	GO:0004672
Csa1P003510.1	GO:0004674
Csa1P003510.1	GO:0004706
Csa1P003510.1	GO:0004709
Csa1P003510.1	GO:0004712
Csa1P003510.1	GO:0004713
Csa1P003510.1	GO:0004715
Csa1P003510.1	GO:0005515
Csa1P003510.1	GO:0005524
Csa1P003510.1	GO:0005634
Csa1P003510.1	GO:0005737
Csa1P003510.1	GO:0005813
Csa1P003510.1	GO:0005874
Csa1P003510.1	GO:0006351
Csa1P003510.1	GO:0006355
Csa1P003510.1	GO:0006468
Csa1P003510.1	GO:0006915
Csa1P003510.1	GO:0006950
Csa1P003510.1	GO:0007017
Csa1P003510.1	GO:0007254
Csa1P003510.1	GO:0007256
Csa1P003510.1	GO:0007257
Csa1P003510.1	GO:0007260
Csa1P003510.1	GO:0008219
Csa1P003510.1	GO:0008283
Csa1P003510.1	GO:0018108
Csa1P003510.1	GO:0031156
Csa1P003510.1	GO:0031434
Csa1P003510.1	GO:0042803
Csa1P003510.1	GO:0043065
Csa1P003510.1	GO:0043525
Csa1P003510.1	GO:0046330
Csa1P003510.1	GO:0046777
Csa1P003510.1	GO:0046872
Csa1P003510.1	GO:0048365
Csa1P003510.1	GO:2000366
Csa1P003520.1	GO:0000963
Csa1P003520.1	GO:0004519
Csa1P003520.1	GO:0005739
Csa1P003520.1	GO:0009451
Csa1P003520.1	GO:0009507
Csa1P003520.1	GO:0010087
Csa1P003520.1	GO:0010182
Csa1P003520.1	GO:0010305
Csa1P003520.1	GO:0010588
Csa1P003520.1	GO:0016554
Csa1P003520.1	GO:0016556
Csa1P003520.1	GO:0031425
Csa1P003520.1	GO:0048366
Csa1P003520.1	GO:0080156
Csa1P003520.1	GO:0090305
Csa1P003530.1	GO:0005739
Csa1P003530.1	GO:0008380
Csa1P003530.1	GO:0009507
Csa1P003540.1	GO:0003746
Csa1P003540.1	GO:0003924
Csa1P003540.1	GO:0005525
Csa1P003540.1	GO:0005730
Csa1P003540.1	GO:0006414
Csa1P003540.1	GO:0009295
Csa1P003540.1	GO:0009507
Csa1P003540.1	GO:0009535
Csa1P003540.1	GO:0009941
Csa1P003540.1	GO:0048046
Csa1P004040.1	GO:0004497
Csa1P004040.1	GO:0005506
Csa1P004040.1	GO:0016021
Csa1P004040.1	GO:0016705
Csa1P004040.1	GO:0020037
Csa1P004050.1	GO:0004674
Csa1P004050.1	GO:0005524
Csa1P004050.1	GO:0005886
Csa1P004050.1	GO:0009555
Csa1P004050.1	GO:0016021
Csa1P004050.1	GO:0030246
Csa1P004060.1	GO:0000151
Csa1P004060.1	GO:0004674
Csa1P004060.1	GO:0004842
Csa1P004060.1	GO:0005515
Csa1P004060.1	GO:0005524
Csa1P004060.1	GO:0006950
Csa1P004060.1	GO:0016874
Csa1P004060.2	GO:0000151
Csa1P004060.2	GO:0004674
Csa1P004060.2	GO:0004842
Csa1P004060.2	GO:0005515
Csa1P004060.2	GO:0005524
Csa1P004060.2	GO:0006950
Csa1P004060.2	GO:0016874
Csa1P004100.1	GO:0005507
Csa1P004100.1	GO:0005509
Csa1P004100.1	GO:0006559
Csa1P004100.1	GO:0008131
Csa1P004100.1	GO:0009308
Csa1P004100.1	GO:0019607
Csa1P004100.1	GO:0042597
Csa1P004100.1	GO:0048038
Csa1P004100.1	GO:0052593
Csa1P004100.1	GO:0052594
Csa1P004100.1	GO:0052595
Csa1P004100.1	GO:0052596
Csa1P004100.1	GO:0055114
Csa1P004130.1	GO:0004407
Csa1P004130.1	GO:0005515
Csa1P004130.1	GO:0005634
Csa1P004130.1	GO:0006351
Csa1P004130.1	GO:0009294
Csa1P004130.1	GO:0009405
Csa1P004130.1	GO:0009861
Csa1P004130.1	GO:0016573
Csa1P004130.1	GO:0032041
Csa1P004130.1	GO:0045892
Csa1P004130.1	GO:0046969
Csa1P004130.1	GO:0046970
Csa1P004130.1	GO:0097372
Csa1P004130.1	GO:2000026
Csa1P004140.1	GO:0004519
Csa1P004140.1	GO:0005739
Csa1P004140.1	GO:0009507
Csa1P004140.1	GO:0010087
Csa1P004140.1	GO:0010305
Csa1P004140.1	GO:0010588
Csa1P004140.1	GO:0016556
Csa1P004140.1	GO:0031425
Csa1P004140.1	GO:0048366
Csa1P004140.1	GO:0090305
Csa1P004170.1	GO:0003677
Csa1P004170.1	GO:0005515
Csa1P004170.1	GO:0005634
Csa1P004170.1	GO:0009965
Csa1P004170.1	GO:0010016
Csa1P004180.1	GO:0005509
Csa1P004180.1	GO:0031424
Csa1P004220.1	GO:0005886
Csa1P004220.1	GO:0009507
Csa1P004220.1	GO:0009706
Csa1P004220.1	GO:0009941
Csa1P004220.1	GO:0015031
Csa1P004220.1	GO:0016491
Csa1P004240.1	GO:0001653
Csa1P004240.1	GO:0004383
Csa1P004240.1	GO:0004672
Csa1P004240.1	GO:0004674
Csa1P004240.1	GO:0004675
Csa1P004240.1	GO:0004702
Csa1P004240.1	GO:0004714
Csa1P004240.1	GO:0005515
Csa1P004240.1	GO:0005524
Csa1P004240.1	GO:0005576
Csa1P004240.1	GO:0005768
Csa1P004240.1	GO:0005886
Csa1P004240.1	GO:0006182
Csa1P004240.1	GO:0006468
Csa1P004240.1	GO:0006898
Csa1P004240.1	GO:0006955
Csa1P004240.1	GO:0007126
Csa1P004240.1	GO:0007178
Csa1P004240.1	GO:0007275
Csa1P004240.1	GO:0008544
Csa1P004240.1	GO:0009506
Csa1P004240.1	GO:0009553
Csa1P004240.1	GO:0009556
Csa1P004240.1	GO:0009611
Csa1P004240.1	GO:0009753
Csa1P004240.1	GO:0009934
Csa1P004240.1	GO:0009960
Csa1P004240.1	GO:0010008
Csa1P004240.1	GO:0010067
Csa1P004240.1	GO:0010075
Csa1P004240.1	GO:0010089
Csa1P004240.1	GO:0010102
Csa1P004240.1	GO:0010223
Csa1P004240.1	GO:0010234
Csa1P004240.1	GO:0010359
Csa1P004240.1	GO:0010468
Csa1P004240.1	GO:0010480
Csa1P004240.1	GO:0016020
Csa1P004240.1	GO:0016021
Csa1P004240.1	GO:0016032
Csa1P004240.1	GO:0016045
Csa1P004240.1	GO:0019199
Csa1P004240.1	GO:0023014
Csa1P004240.1	GO:0030154
Csa1P004240.1	GO:0033612
Csa1P004240.1	GO:0042277
Csa1P004240.1	GO:0042742
Csa1P004240.1	GO:0043621
Csa1P004240.1	GO:0045087
Csa1P004240.1	GO:0045490
Csa1P004240.1	GO:0046777
Csa1P004240.1	GO:0048229
Csa1P004240.1	GO:0048437
Csa1P004240.1	GO:0048653
Csa1P004240.1	GO:0052544
Csa1P004250.1	GO:0005515
Csa1P004250.1	GO:0005524
Csa1P004250.1	GO:0005618
Csa1P004250.1	GO:0005634
Csa1P004250.1	GO:0005635
Csa1P004250.1	GO:0005654
Csa1P004250.1	GO:0005730
Csa1P004250.1	GO:0005737
Csa1P004250.1	GO:0005794
Csa1P004250.1	GO:0005819
Csa1P004250.1	GO:0005829
Csa1P004250.1	GO:0005856
Csa1P004250.1	GO:0005886
Csa1P004250.1	GO:0007049
Csa1P004250.1	GO:0009506
Csa1P004250.1	GO:0009524
Csa1P004250.1	GO:0009846
Csa1P004250.1	GO:0009860
Csa1P004250.1	GO:0015031
Csa1P004250.1	GO:0017111
Csa1P004250.1	GO:0022626
Csa1P004250.1	GO:0042802
Csa1P004250.1	GO:0045732
Csa1P004250.1	GO:0046686
Csa1P004250.1	GO:0048046
Csa1P004250.1	GO:0051301
Csa1P004250.2	GO:0005515
Csa1P004250.2	GO:0005524
Csa1P004250.2	GO:0005618
Csa1P004250.2	GO:0005634
Csa1P004250.2	GO:0005635
Csa1P004250.2	GO:0005654
Csa1P004250.2	GO:0005730
Csa1P004250.2	GO:0005737
Csa1P004250.2	GO:0005794
Csa1P004250.2	GO:0005819
Csa1P004250.2	GO:0005829
Csa1P004250.2	GO:0005856
Csa1P004250.2	GO:0005886
Csa1P004250.2	GO:0007049
Csa1P004250.2	GO:0009506
Csa1P004250.2	GO:0009524
Csa1P004250.2	GO:0009846
Csa1P004250.2	GO:0009860
Csa1P004250.2	GO:0015031
Csa1P004250.2	GO:0017111
Csa1P004250.2	GO:0022626
Csa1P004250.2	GO:0042802
Csa1P004250.2	GO:0045732
Csa1P004250.2	GO:0046686
Csa1P004250.2	GO:0048046
Csa1P004250.2	GO:0051301
Csa1P004270.1	GO:0000790
Csa1P004270.1	GO:0001786
Csa1P004270.1	GO:0001822
Csa1P004270.1	GO:0002040
Csa1P004270.1	GO:0003727
Csa1P004270.1	GO:0004872
Csa1P004270.1	GO:0005506
Csa1P004270.1	GO:0005515
Csa1P004270.1	GO:0005634
Csa1P004270.1	GO:0005654
Csa1P004270.1	GO:0005730
Csa1P004270.1	GO:0005886
Csa1P004270.1	GO:0006338
Csa1P004270.1	GO:0006351
Csa1P004270.1	GO:0006355
Csa1P004270.1	GO:0006397
Csa1P004270.1	GO:0006909
Csa1P004270.1	GO:0007166
Csa1P004270.1	GO:0007507
Csa1P004270.1	GO:0008380
Csa1P004270.1	GO:0016568
Csa1P004270.1	GO:0016577
Csa1P004270.1	GO:0018395
Csa1P004270.1	GO:0030154
Csa1P004270.1	GO:0030324
Csa1P004270.1	GO:0032452
Csa1P004270.1	GO:0033077
Csa1P004270.1	GO:0033746
Csa1P004270.1	GO:0033749
Csa1P004270.1	GO:0042116
Csa1P004270.1	GO:0043652
Csa1P004270.1	GO:0043654
Csa1P004270.1	GO:0046872
Csa1P004270.1	GO:0048024
Csa1P004270.1	GO:0048821
Csa1P004270.1	GO:0060041
Csa1P004270.1	GO:0070078
Csa1P004270.1	GO:0070079
Csa1P004270.1	GO:0070782
Csa1P004270.1	GO:0070815
Csa1P004290.1	GO:0005198
Csa1P004290.1	GO:0005739
Csa1P004290.1	GO:0005768
Csa1P004290.1	GO:0005811
Csa1P004290.1	GO:0005829
Csa1P004290.1	GO:0006893
Csa1P004290.1	GO:0008526
Csa1P004290.1	GO:0009395
Csa1P004290.1	GO:0015914
Csa1P004290.1	GO:0016021
Csa1P004290.1	GO:0019217
Csa1P004290.1	GO:0030433
Csa1P004290.1	GO:0031505
Csa1P004290.1	GO:0043001
Csa1P004290.1	GO:0045717
Csa1P004290.1	GO:0046488
Csa1P004290.1	GO:1901352
Csa1P004290.1	GO:2001247
Csa1P004290.2	GO:0005198
Csa1P004290.2	GO:0005739
Csa1P004290.2	GO:0005768
Csa1P004290.2	GO:0005811
Csa1P004290.2	GO:0005829
Csa1P004290.2	GO:0006893
Csa1P004290.2	GO:0008526
Csa1P004290.2	GO:0009395
Csa1P004290.2	GO:0015914
Csa1P004290.2	GO:0016021
Csa1P004290.2	GO:0019217
Csa1P004290.2	GO:0030433
Csa1P004290.2	GO:0031505
Csa1P004290.2	GO:0043001
Csa1P004290.2	GO:0045717
Csa1P004290.2	GO:0046488
Csa1P004290.2	GO:1901352
Csa1P004290.2	GO:2001247
Csa1P004310.1	GO:0001501
Csa1P004310.1	GO:0001503
Csa1P004310.1	GO:0005201
Csa1P004310.1	GO:0005509
Csa1P004310.1	GO:0005518
Csa1P004310.1	GO:0005576
Csa1P004310.1	GO:0005578
Csa1P004310.1	GO:0005618
Csa1P004310.1	GO:0007155
Csa1P004310.1	GO:0007275
Csa1P004310.1	GO:0009405
Csa1P004310.1	GO:0016020
Csa1P004310.1	GO:0030198
Csa1P004310.1	GO:0031214
Csa1P004310.1	GO:0071460
Csa1P004330.1	GO:0000175
Csa1P004330.1	GO:0000178
Csa1P004330.1	GO:0000288
Csa1P004330.1	GO:0003723
Csa1P004330.1	GO:0005515
Csa1P004330.1	GO:0005730
Csa1P004330.1	GO:0005737
Csa1P004330.1	GO:0005829
Csa1P004330.1	GO:0006364
Csa1P004330.1	GO:0006401
Csa1P004330.1	GO:0010467
Csa1P004330.1	GO:0016070
Csa1P004330.1	GO:0016071
Csa1P004330.1	GO:0043928
Csa1P004330.1	GO:0090503
Csa1P004350.1	GO:0005515
Csa1P004350.1	GO:0005524
Csa1P004350.1	GO:0005634
Csa1P004350.1	GO:0008270
Csa1P004370.1	GO:0000159
Csa1P004370.1	GO:0005829
Csa1P004370.1	GO:0007165
Csa1P004370.1	GO:0008601
Csa1P004880.1	GO:0000152
Csa1P004880.1	GO:0004842
Csa1P004880.1	GO:0005053
Csa1P004880.1	GO:0005515
Csa1P004880.1	GO:0005634
Csa1P004880.1	GO:0005737
Csa1P004880.1	GO:0005777
Csa1P004880.1	GO:0006281
Csa1P004880.1	GO:0007031
Csa1P004880.1	GO:0008270
Csa1P004880.1	GO:0009585
Csa1P004880.1	GO:0009640
Csa1P004880.1	GO:0009641
Csa1P004880.1	GO:0009647
Csa1P004880.1	GO:0009649
Csa1P004880.1	GO:0010119
Csa1P004880.1	GO:0015031
Csa1P004880.1	GO:0016567
Csa1P004880.1	GO:0016604
Csa1P004880.1	GO:0016874
Csa1P004880.1	GO:0042802
Csa1P004880.1	GO:0046283
Csa1P004880.1	GO:0048573
Csa1P004880.1	GO:0080008
Csa1P004890.1	GO:0005515
Csa1P004890.1	GO:0005737
Csa1P004890.1	GO:0005764
Csa1P004890.1	GO:0005769
Csa1P004890.1	GO:0005770
Csa1P004890.1	GO:0005794
Csa1P004890.1	GO:0006897
Csa1P004890.1	GO:0006914
Csa1P004890.1	GO:0008270
Csa1P004890.1	GO:0010507
Csa1P004890.1	GO:0035556
Csa1P004890.1	GO:0045806
Csa1P004890.1	GO:0046872
Csa1P004900.1	GO:0000082
Csa1P004900.1	GO:0000122
Csa1P004900.1	GO:0000278
Csa1P004900.1	GO:0001077
Csa1P004900.1	GO:0001701
Csa1P004900.1	GO:0003677
Csa1P004900.1	GO:0003682
Csa1P004900.1	GO:0003700
Csa1P004900.1	GO:0005515
Csa1P004900.1	GO:0005634
Csa1P004900.1	GO:0005700
Csa1P004900.1	GO:0005719
Csa1P004900.1	GO:0006338
Csa1P004900.1	GO:0006351
Csa1P004900.1	GO:0006355
Csa1P004900.1	GO:0006816
Csa1P004900.1	GO:0007030
Csa1P004900.1	GO:0007051
Csa1P004900.1	GO:0007052
Csa1P004900.1	GO:0007067
Csa1P004900.1	GO:0007088
Csa1P004900.1	GO:0007098
Csa1P004900.1	GO:0007099
Csa1P004900.1	GO:0007307
Csa1P004900.1	GO:0007596
Csa1P004900.1	GO:0008283
Csa1P004900.1	GO:0008284
Csa1P004900.1	GO:0010971
Csa1P004900.1	GO:0016363
Csa1P004900.1	GO:0030183
Csa1P004900.1	GO:0030261
Csa1P004900.1	GO:0031523
Csa1P004900.1	GO:0045624
Csa1P004900.1	GO:0045792
Csa1P004900.1	GO:0045892
Csa1P004900.1	GO:0045893
Csa1P004900.1	GO:0045931
Csa1P004900.1	GO:0045944
Csa1P004900.1	GO:0048538
Csa1P004900.1	GO:0048566
Csa1P004900.1	GO:0048872
Csa1P004900.1	GO:0051297
Csa1P004900.1	GO:0051571
Csa1P004900.1	GO:0051574
Csa1P004900.1	GO:0090282
Csa1P004910.1	GO:0000001
Csa1P004910.1	GO:0001302
Csa1P004910.1	GO:0002082
Csa1P004910.1	GO:0005515
Csa1P004910.1	GO:0005737
Csa1P004910.1	GO:0005739
Csa1P004910.1	GO:0005743
Csa1P004910.1	GO:0006260
Csa1P004910.1	GO:0006457
Csa1P004910.1	GO:0006979
Csa1P004910.1	GO:0007007
Csa1P004910.1	GO:0007283
Csa1P004910.1	GO:0008406
Csa1P004910.1	GO:0009792
Csa1P004910.1	GO:0030421
Csa1P004910.1	GO:0031966
Csa1P004910.1	GO:0035632
Csa1P004910.1	GO:0040018
Csa1P004910.1	GO:0043051
Csa1P004910.1	GO:0045861
Csa1P004910.1	GO:0048477
Csa1P004910.1	GO:0070584
Csa1P004910.2	GO:0000001
Csa1P004910.2	GO:0001302
Csa1P004910.2	GO:0002082
Csa1P004910.2	GO:0005515
Csa1P004910.2	GO:0005737
Csa1P004910.2	GO:0005739
Csa1P004910.2	GO:0005743
Csa1P004910.2	GO:0006260
Csa1P004910.2	GO:0006457
Csa1P004910.2	GO:0006979
Csa1P004910.2	GO:0007007
Csa1P004910.2	GO:0007283
Csa1P004910.2	GO:0008406
Csa1P004910.2	GO:0009792
Csa1P004910.2	GO:0030421
Csa1P004910.2	GO:0031966
Csa1P004910.2	GO:0035632
Csa1P004910.2	GO:0040018
Csa1P004910.2	GO:0043051
Csa1P004910.2	GO:0045861
Csa1P004910.2	GO:0048477
Csa1P004910.2	GO:0070584
Csa1P004930.1	GO:0016114
Csa1P004930.1	GO:0019288
Csa1P004930.1	GO:0030604
Csa1P004930.1	GO:0046872
Csa1P004930.1	GO:0070402
Csa1P004940.1	GO:0003714
Csa1P004940.1	GO:0005102
Csa1P004940.1	GO:0005515
Csa1P004940.1	GO:0005622
Csa1P004940.1	GO:0005634
Csa1P004940.1	GO:0005730
Csa1P004940.1	GO:0005777
Csa1P004940.1	GO:0005778
Csa1P004940.1	GO:0006461
Csa1P004940.1	GO:0006625
Csa1P004940.1	GO:0007031
Csa1P004940.1	GO:0008017
Csa1P004940.1	GO:0016021
Csa1P004940.1	GO:0016558
Csa1P004940.1	GO:0016560
Csa1P004940.1	GO:0016561
Csa1P004940.1	GO:0032091
Csa1P004940.1	GO:0034453
Csa1P004940.1	GO:0036250
Csa1P004940.1	GO:0043231
Csa1P004940.1	GO:0043234
Csa1P004940.1	GO:0043433
Csa1P004940.1	GO:0044721
Csa1P004940.1	GO:0045892
Csa1P004940.1	GO:0047485
Csa1P004940.1	GO:0048487
Csa1P004940.1	GO:0051260
Csa1P004940.1	GO:1901094
Csa1P004940.2	GO:0003714
Csa1P004940.2	GO:0005102
Csa1P004940.2	GO:0005515
Csa1P004940.2	GO:0005622
Csa1P004940.2	GO:0005634
Csa1P004940.2	GO:0005730
Csa1P004940.2	GO:0005777
Csa1P004940.2	GO:0005778
Csa1P004940.2	GO:0006461
Csa1P004940.2	GO:0006625
Csa1P004940.2	GO:0007031
Csa1P004940.2	GO:0008017
Csa1P004940.2	GO:0016021
Csa1P004940.2	GO:0016558
Csa1P004940.2	GO:0016560
Csa1P004940.2	GO:0016561
Csa1P004940.2	GO:0032091
Csa1P004940.2	GO:0034453
Csa1P004940.2	GO:0036250
Csa1P004940.2	GO:0043231
Csa1P004940.2	GO:0043234
Csa1P004940.2	GO:0043433
Csa1P004940.2	GO:0044721
Csa1P004940.2	GO:0045892
Csa1P004940.2	GO:0047485
Csa1P004940.2	GO:0048487
Csa1P004940.2	GO:0051260
Csa1P004940.2	GO:1901094
Csa1P004950.1	GO:0000175
Csa1P004950.1	GO:0000176
Csa1P004950.1	GO:0000177
Csa1P004950.1	GO:0000178
Csa1P004950.1	GO:0000288
Csa1P004950.1	GO:0000467
Csa1P004950.1	GO:0003723
Csa1P004950.1	GO:0004527
Csa1P004950.1	GO:0005515
Csa1P004950.1	GO:0005634
Csa1P004950.1	GO:0005730
Csa1P004950.1	GO:0005737
Csa1P004950.1	GO:0005829
Csa1P004950.1	GO:0006364
Csa1P004950.1	GO:0010467
Csa1P004950.1	GO:0016070
Csa1P004950.1	GO:0016071
Csa1P004950.1	GO:0034661
Csa1P004950.1	GO:0035327
Csa1P004950.1	GO:0043928
Csa1P004950.1	GO:0045006
Csa1P004950.1	GO:0045190
Csa1P004950.1	GO:0045830
Csa1P004950.1	GO:0070478
Csa1P004950.1	GO:0070481
Csa1P004950.1	GO:0070651
Csa1P004950.1	GO:0071034
Csa1P004950.1	GO:0071035
Csa1P004950.1	GO:0071038
Csa1P004950.1	GO:0071042
Csa1P004950.1	GO:0090503
Csa1P004960.1	GO:0001822
Csa1P004960.1	GO:0001947
Csa1P004960.1	GO:0002119
Csa1P004960.1	GO:0003283
Csa1P004960.1	GO:0003777
Csa1P004960.1	GO:0005515
Csa1P004960.1	GO:0005635
Csa1P004960.1	GO:0005737
Csa1P004960.1	GO:0005829
Csa1P004960.1	GO:0005871
Csa1P004960.1	GO:0005874
Csa1P004960.1	GO:0005929
Csa1P004960.1	GO:0006629
Csa1P004960.1	GO:0007018
Csa1P004960.1	GO:0007163
Csa1P004960.1	GO:0007368
Csa1P004960.1	GO:0007596
Csa1P004960.1	GO:0008088
Csa1P004960.1	GO:0016055
Csa1P004960.1	GO:0016938
Csa1P004960.1	GO:0019886
Csa1P004960.1	GO:0019894
Csa1P004960.1	GO:0030198
Csa1P004960.1	GO:0030324
Csa1P004960.1	GO:0030814
Csa1P004960.1	GO:0035253
Csa1P004960.1	GO:0035469
Csa1P004960.1	GO:0040011
Csa1P004960.1	GO:0040038
Csa1P004960.1	GO:0043005
Csa1P004960.1	GO:0043234
Csa1P004960.1	GO:0045494
Csa1P004960.1	GO:0048489
Csa1P004960.1	GO:0048496
Csa1P004960.1	GO:0048675
Csa1P004960.1	GO:0051295
Csa1P004960.1	GO:0060027
Csa1P004960.1	GO:0060271
Csa1P004960.1	GO:0060287
Csa1P004960.1	GO:0060993
Csa1P004960.1	GO:0071908
Csa1P004960.1	GO:0071909
Csa1P004960.1	GO:0071910
Csa1P004960.1	GO:0072189
Csa1P004960.1	GO:0072372
Csa1P004960.1	GO:0090090
Csa1P004960.1	GO:2000095
Csa1P004960.1	GO:2000167
Csa1P004960.2	GO:0001822
Csa1P004960.2	GO:0001947
Csa1P004960.2	GO:0002119
Csa1P004960.2	GO:0003283
Csa1P004960.2	GO:0003777
Csa1P004960.2	GO:0005515
Csa1P004960.2	GO:0005635
Csa1P004960.2	GO:0005737
Csa1P004960.2	GO:0005829
Csa1P004960.2	GO:0005871
Csa1P004960.2	GO:0005874
Csa1P004960.2	GO:0005929
Csa1P004960.2	GO:0006629
Csa1P004960.2	GO:0007018
Csa1P004960.2	GO:0007163
Csa1P004960.2	GO:0007368
Csa1P004960.2	GO:0007596
Csa1P004960.2	GO:0008088
Csa1P004960.2	GO:0016055
Csa1P004960.2	GO:0016938
Csa1P004960.2	GO:0019886
Csa1P004960.2	GO:0019894
Csa1P004960.2	GO:0030198
Csa1P004960.2	GO:0030324
Csa1P004960.2	GO:0030814
Csa1P004960.2	GO:0035253
Csa1P004960.2	GO:0035469
Csa1P004960.2	GO:0040011
Csa1P004960.2	GO:0040038
Csa1P004960.2	GO:0043005
Csa1P004960.2	GO:0043234
Csa1P004960.2	GO:0045494
Csa1P004960.2	GO:0048489
Csa1P004960.2	GO:0048496
Csa1P004960.2	GO:0048675
Csa1P004960.2	GO:0051295
Csa1P004960.2	GO:0060027
Csa1P004960.2	GO:0060271
Csa1P004960.2	GO:0060287
Csa1P004960.2	GO:0060993
Csa1P004960.2	GO:0071908
Csa1P004960.2	GO:0071909
Csa1P004960.2	GO:0071910
Csa1P004960.2	GO:0072189
Csa1P004960.2	GO:0072372
Csa1P004960.2	GO:0090090
Csa1P004960.2	GO:2000095
Csa1P004960.2	GO:2000167
Csa1P004960.3	GO:0001822
Csa1P004960.3	GO:0001947
Csa1P004960.3	GO:0002119
Csa1P004960.3	GO:0003283
Csa1P004960.3	GO:0003777
Csa1P004960.3	GO:0005515
Csa1P004960.3	GO:0005635
Csa1P004960.3	GO:0005737
Csa1P004960.3	GO:0005829
Csa1P004960.3	GO:0005871
Csa1P004960.3	GO:0005874
Csa1P004960.3	GO:0005929
Csa1P004960.3	GO:0006629
Csa1P004960.3	GO:0007018
Csa1P004960.3	GO:0007163
Csa1P004960.3	GO:0007368
Csa1P004960.3	GO:0007596
Csa1P004960.3	GO:0008088
Csa1P004960.3	GO:0016055
Csa1P004960.3	GO:0016938
Csa1P004960.3	GO:0019886
Csa1P004960.3	GO:0019894
Csa1P004960.3	GO:0030198
Csa1P004960.3	GO:0030324
Csa1P004960.3	GO:0030814
Csa1P004960.3	GO:0035253
Csa1P004960.3	GO:0035469
Csa1P004960.3	GO:0040011
Csa1P004960.3	GO:0040038
Csa1P004960.3	GO:0043005
Csa1P004960.3	GO:0043234
Csa1P004960.3	GO:0045494
Csa1P004960.3	GO:0048489
Csa1P004960.3	GO:0048496
Csa1P004960.3	GO:0048675
Csa1P004960.3	GO:0051295
Csa1P004960.3	GO:0060027
Csa1P004960.3	GO:0060271
Csa1P004960.3	GO:0060287
Csa1P004960.3	GO:0060993
Csa1P004960.3	GO:0071908
Csa1P004960.3	GO:0071909
Csa1P004960.3	GO:0071910
Csa1P004960.3	GO:0072189
Csa1P004960.3	GO:0072372
Csa1P004960.3	GO:0090090
Csa1P004960.3	GO:2000095
Csa1P004960.3	GO:2000167
Csa1P004960.4	GO:0001822
Csa1P004960.4	GO:0001947
Csa1P004960.4	GO:0002119
Csa1P004960.4	GO:0003283
Csa1P004960.4	GO:0003777
Csa1P004960.4	GO:0005515
Csa1P004960.4	GO:0005635
Csa1P004960.4	GO:0005737
Csa1P004960.4	GO:0005829
Csa1P004960.4	GO:0005871
Csa1P004960.4	GO:0005874
Csa1P004960.4	GO:0005929
Csa1P004960.4	GO:0006629
Csa1P004960.4	GO:0007018
Csa1P004960.4	GO:0007163
Csa1P004960.4	GO:0007368
Csa1P004960.4	GO:0007596
Csa1P004960.4	GO:0008088
Csa1P004960.4	GO:0016055
Csa1P004960.4	GO:0016938
Csa1P004960.4	GO:0019886
Csa1P004960.4	GO:0019894
Csa1P004960.4	GO:0030198
Csa1P004960.4	GO:0030324
Csa1P004960.4	GO:0030814
Csa1P004960.4	GO:0035253
Csa1P004960.4	GO:0035469
Csa1P004960.4	GO:0040011
Csa1P004960.4	GO:0040038
Csa1P004960.4	GO:0043005
Csa1P004960.4	GO:0043234
Csa1P004960.4	GO:0045494
Csa1P004960.4	GO:0048489
Csa1P004960.4	GO:0048496
Csa1P004960.4	GO:0048675
Csa1P004960.4	GO:0051295
Csa1P004960.4	GO:0060027
Csa1P004960.4	GO:0060271
Csa1P004960.4	GO:0060287
Csa1P004960.4	GO:0060993
Csa1P004960.4	GO:0071908
Csa1P004960.4	GO:0071909
Csa1P004960.4	GO:0071910
Csa1P004960.4	GO:0072189
Csa1P004960.4	GO:0072372
Csa1P004960.4	GO:0090090
Csa1P004960.4	GO:2000095
Csa1P004960.4	GO:2000167
Csa1P004970.1	GO:0005886
Csa1P004970.1	GO:0016021
Csa1P004990.1	GO:0004842
Csa1P004990.1	GO:0005774
Csa1P004990.1	GO:0006461
Csa1P004990.1	GO:0006952
Csa1P004990.1	GO:0008270
Csa1P004990.1	GO:0016020
Csa1P004990.1	GO:0016021
Csa1P004990.1	GO:0016567
Csa1P004990.1	GO:0016874
Csa1P005490.1	GO:0005618
Csa1P005490.1	GO:0005768
Csa1P005490.1	GO:0005794
Csa1P005490.1	GO:0005802
Csa1P005490.1	GO:0009555
Csa1P005490.1	GO:0009651
Csa1P005490.1	GO:0043668
Csa1P005490.1	GO:0048046
Csa1P005520.1	GO:0004029
Csa1P005520.1	GO:0005524
Csa1P005520.1	GO:0005739
Csa1P005520.1	GO:0005759
Csa1P005520.1	GO:0009507
Csa1P005520.1	GO:0046686
Csa1P005530.1	GO:0005216
Csa1P005530.1	GO:0005221
Csa1P005530.1	GO:0005249
Csa1P005530.1	GO:0005261
Csa1P005530.1	GO:0005516
Csa1P005530.1	GO:0005886
Csa1P005530.1	GO:0006811
Csa1P005530.1	GO:0006812
Csa1P005530.1	GO:0006813
Csa1P005530.1	GO:0006816
Csa1P005530.1	GO:0006874
Csa1P005530.1	GO:0009620
Csa1P005530.1	GO:0009860
Csa1P005530.1	GO:0016020
Csa1P005530.1	GO:0016021
Csa1P005530.1	GO:0016324
Csa1P005530.1	GO:0030552
Csa1P005530.1	GO:0030553
Csa1P005530.1	GO:0046686
Csa1P005540.1	GO:0004766
Csa1P005540.1	GO:0008295
Csa1P005560.1	GO:0003825
Csa1P005560.1	GO:0004805
Csa1P005560.1	GO:0005739
Csa1P005560.1	GO:0005829
Csa1P005560.1	GO:0005992
Csa1P005560.1	GO:0016311
Csa1P005560.1	GO:0016757
Csa1P005580.1	GO:0003723
Csa1P005580.1	GO:0003968
Csa1P005580.1	GO:0005654
Csa1P005580.1	GO:0005730
Csa1P005580.1	GO:0007267
Csa1P005580.1	GO:0010495
Csa1P005580.1	GO:0016246
Csa1P005580.1	GO:0016458
Csa1P005580.1	GO:0030422
Csa1P005580.1	GO:0031047
Csa1P005580.1	GO:0050832
Csa1P005590.1	GO:0004842
Csa1P005590.1	GO:0005524
Csa1P005590.1	GO:0006511
Csa1P005590.1	GO:0016567
Csa1P005590.1	GO:0016881
Csa1P005590.2	GO:0004842
Csa1P005590.2	GO:0005524
Csa1P005590.2	GO:0006511
Csa1P005590.2	GO:0016567
Csa1P005590.2	GO:0016881
Csa1P005600.1	GO:0004046
Csa1P005600.1	GO:0005737
Csa1P005600.1	GO:0006520
Csa1P005600.1	GO:0008237
Csa1P005600.1	GO:0030163
Csa1P005600.1	GO:0046872
Csa1P005610.1	GO:0003924
Csa1P005610.1	GO:0005515
Csa1P005610.1	GO:0005525
Csa1P005610.1	GO:0005622
Csa1P005610.1	GO:0005634
Csa1P005610.1	GO:0005737
Csa1P005610.1	GO:0005856
Csa1P005610.1	GO:0005886
Csa1P005610.1	GO:0006184
Csa1P005610.1	GO:0007264
Csa1P005610.1	GO:0009531
Csa1P005610.1	GO:0009664
Csa1P005610.1	GO:0009738
Csa1P005610.1	GO:0009788
Csa1P005610.1	GO:0016020
Csa1P005610.1	GO:0019901
Csa1P005610.1	GO:0019903
Csa1P005620.1	GO:0001501
Csa1P005620.1	GO:0001503
Csa1P005620.1	GO:0005201
Csa1P005620.1	GO:0005509
Csa1P005620.1	GO:0005515
Csa1P005620.1	GO:0005518
Csa1P005620.1	GO:0005576
Csa1P005620.1	GO:0005578
Csa1P005620.1	GO:0005618
Csa1P005620.1	GO:0007275
Csa1P005620.1	GO:0009405
Csa1P005620.1	GO:0016020
Csa1P005620.1	GO:0030198
Csa1P005620.1	GO:0031214
Csa1P005620.1	GO:0071460
Csa1P005630.1	GO:0003735
Csa1P005630.1	GO:0005739
Csa1P005630.1	GO:0005761
Csa1P005630.1	GO:0006412
Csa1P005640.1	GO:0005215
Csa1P005640.1	GO:0005618
Csa1P005640.1	GO:0005773
Csa1P005640.1	GO:0005783
Csa1P005640.1	GO:0005886
Csa1P005640.1	GO:0009506
Csa1P005640.1	GO:0016021
Csa1P005640.1	GO:0055085
Csa1P005640.2	GO:0005215
Csa1P005640.2	GO:0005618
Csa1P005640.2	GO:0005773
Csa1P005640.2	GO:0005783
Csa1P005640.2	GO:0005886
Csa1P005640.2	GO:0009506
Csa1P005640.2	GO:0016021
Csa1P005640.2	GO:0055085
Csa1P005640.3	GO:0005215
Csa1P005640.3	GO:0005618
Csa1P005640.3	GO:0005773
Csa1P005640.3	GO:0005783
Csa1P005640.3	GO:0005886
Csa1P005640.3	GO:0009506
Csa1P005640.3	GO:0016021
Csa1P005640.3	GO:0055085
Csa1P005640.4	GO:0005215
Csa1P005640.4	GO:0005618
Csa1P005640.4	GO:0005773
Csa1P005640.4	GO:0005783
Csa1P005640.4	GO:0005886
Csa1P005640.4	GO:0009506
Csa1P005640.4	GO:0016021
Csa1P005640.4	GO:0055085
Csa1P005660.1	GO:0001974
Csa1P005660.1	GO:0002026
Csa1P005660.1	GO:0003300
Csa1P005660.1	GO:0005515
Csa1P005660.1	GO:0005634
Csa1P005660.1	GO:0005737
Csa1P005660.1	GO:0005856
Csa1P005660.1	GO:0005938
Csa1P005660.1	GO:0006874
Csa1P005660.1	GO:0007517
Csa1P005660.1	GO:0007519
Csa1P005660.1	GO:0008270
Csa1P005660.1	GO:0008284
Csa1P005660.1	GO:0008307
Csa1P005660.1	GO:0030018
Csa1P005660.1	GO:0030097
Csa1P005660.1	GO:0030154
Csa1P005660.1	GO:0031433
Csa1P005660.1	GO:0033365
Csa1P005660.1	GO:0035995
Csa1P005660.1	GO:0042805
Csa1P005660.1	GO:0048738
Csa1P005660.1	GO:0055003
Csa1P005660.1	GO:0060048
Csa1P005710.1	GO:0004571
Csa1P005710.1	GO:0005509
Csa1P005710.1	GO:0005789
Csa1P005710.1	GO:0006486
Csa1P005710.1	GO:0016021
Csa1P005730.1	GO:0000151
Csa1P005730.1	GO:0004842
Csa1P005730.1	GO:0016874
Csa1P006270.1	GO:0004029
Csa1P006270.1	GO:0005618
Csa1P006270.1	GO:0005739
Csa1P006270.1	GO:0005777
Csa1P006270.1	GO:0005829
Csa1P006270.1	GO:0008802
Csa1P006270.1	GO:0009414
Csa1P006270.1	GO:0009507
Csa1P006270.1	GO:0009516
Csa1P006270.1	GO:0009651
Csa1P006270.1	GO:0009737
Csa1P006270.1	GO:0019285
Csa1P006270.1	GO:0055114
Csa1P006280.1	GO:0004475
Csa1P006280.1	GO:0005525
Csa1P006280.1	GO:0005737
Csa1P006280.1	GO:0009058
Csa1P006280.1	GO:0009298
Csa1P006280.1	GO:0016779
Csa1P006300.1	GO:0000156
Csa1P006300.1	GO:0005515
Csa1P006300.1	GO:0005634
Csa1P006300.1	GO:0005737
Csa1P006300.1	GO:0006351
Csa1P006300.1	GO:0006355
Csa1P006300.1	GO:0007623
Csa1P006300.1	GO:0009735
Csa1P006300.1	GO:0009736
Csa1P006300.1	GO:0010114
Csa1P006300.1	GO:0010200
Csa1P006300.1	GO:0019827
Csa1P006300.1	GO:0035556
Csa1P006310.1	GO:0009813
Csa1P006310.1	GO:0016210
Csa1P006330.1	GO:0000166
Csa1P006330.1	GO:0000288
Csa1P006330.1	GO:0000289
Csa1P006330.1	GO:0003723
Csa1P006330.1	GO:0004842
Csa1P006330.1	GO:0005515
Csa1P006330.1	GO:0005634
Csa1P006330.1	GO:0005737
Csa1P006330.1	GO:0005829
Csa1P006330.1	GO:0006351
Csa1P006330.1	GO:0006355
Csa1P006330.1	GO:0008270
Csa1P006330.1	GO:0010467
Csa1P006330.1	GO:0016070
Csa1P006330.1	GO:0016071
Csa1P006330.1	GO:0016874
Csa1P006330.1	GO:0030014
Csa1P006330.1	GO:0044822
Csa1P006330.1	GO:0051865
Csa1P007830.1	GO:0005737
Csa1P007830.1	GO:0005874
Csa1P007850.1	GO:0003677
Csa1P007850.1	GO:0003682
Csa1P007850.1	GO:0005634
Csa1P007850.1	GO:0006351
Csa1P007850.1	GO:0006355
Csa1P007850.1	GO:0009908
Csa1P007850.1	GO:0048262
Csa1P007860.1	GO:0000082
Csa1P007860.1	GO:0000281
Csa1P007860.1	GO:0000287
Csa1P007860.1	GO:0001501
Csa1P007860.1	GO:0002224
Csa1P007860.1	GO:0002755
Csa1P007860.1	GO:0002756
Csa1P007860.1	GO:0003009
Csa1P007860.1	GO:0004672
Csa1P007860.1	GO:0004674
Csa1P007860.1	GO:0004691
Csa1P007860.1	GO:0004711
Csa1P007860.1	GO:0004712
Csa1P007860.1	GO:0005515
Csa1P007860.1	GO:0005524
Csa1P007860.1	GO:0005634
Csa1P007860.1	GO:0005654
Csa1P007860.1	GO:0005737
Csa1P007860.1	GO:0005739
Csa1P007860.1	GO:0005741
Csa1P007860.1	GO:0005829
Csa1P007860.1	GO:0005938
Csa1P007860.1	GO:0006468
Csa1P007860.1	GO:0006915
Csa1P007860.1	GO:0006935
Csa1P007860.1	GO:0006970
Csa1P007860.1	GO:0007049
Csa1P007860.1	GO:0007163
Csa1P007860.1	GO:0007165
Csa1P007860.1	GO:0007268
Csa1P007860.1	GO:0007281
Csa1P007860.1	GO:0007346
Csa1P007860.1	GO:0007411
Csa1P007860.1	GO:0007417
Csa1P007860.1	GO:0007568
Csa1P007860.1	GO:0007584
Csa1P007860.1	GO:0007616
Csa1P007860.1	GO:0009408
Csa1P007860.1	GO:0009409
Csa1P007860.1	GO:0009611
Csa1P007860.1	GO:0009612
Csa1P007860.1	GO:0009636
Csa1P007860.1	GO:0009651
Csa1P007860.1	GO:0009749
Csa1P007860.1	GO:0009986
Csa1P007860.1	GO:0014732
Csa1P007860.1	GO:0014878
Csa1P007860.1	GO:0014911
Csa1P007860.1	GO:0016301
Csa1P007860.1	GO:0016477
Csa1P007860.1	GO:0019887
Csa1P007860.1	GO:0030010
Csa1P007860.1	GO:0030054
Csa1P007860.1	GO:0030307
Csa1P007860.1	GO:0031036
Csa1P007860.1	GO:0031142
Csa1P007860.1	GO:0031154
Csa1P007860.1	GO:0031929
Csa1P007860.1	GO:0032496
Csa1P007860.1	GO:0032868
Csa1P007860.1	GO:0032870
Csa1P007860.1	GO:0033574
Csa1P007860.1	GO:0033762
Csa1P007860.1	GO:0034134
Csa1P007860.1	GO:0034138
Csa1P007860.1	GO:0034142
Csa1P007860.1	GO:0034146
Csa1P007860.1	GO:0034162
Csa1P007860.1	GO:0034166
Csa1P007860.1	GO:0034612
Csa1P007860.1	GO:0035556
Csa1P007860.1	GO:0035666
Csa1P007860.1	GO:0038123
Csa1P007860.1	GO:0038124
Csa1P007860.1	GO:0042277
Csa1P007860.1	GO:0042493
Csa1P007860.1	GO:0043005
Csa1P007860.1	GO:0043027
Csa1P007860.1	GO:0043066
Csa1P007860.1	GO:0043154
Csa1P007860.1	GO:0043201
Csa1P007860.1	GO:0043327
Csa1P007860.1	GO:0043491
[truncated: 182,315 more rows]
