# Supplementary material for: An Updated Functional Annotation of Protein-Coding Genes in the Cucumber Genome
Source: Front Plant Sci. 2018 Mar 15;9:325. doi: 10.3389/fpls.2018.00325 (PMC5863696; doi:10.3389/fpls.2018.00325)
Supplement: Supplementary file 14 [file Table9.xlsx]

## Sheet: Table_S9_Trinotate-Blast
Csa1P000010.1	GO:0003735
Csa1P000010.1	GO:0006414
Csa1P000010.1	GO:0005622
Csa1P000010.1	GO:0005840
Csa1P000020.1	GO:0003676
Csa1P000020.1	GO:0016788
Csa1P000030.1	GO:0016491
Csa1P000030.1	GO:0008152
Csa1P000050.1	GO:0003677
Csa1P000050.1	GO:0006355
Csa1P000550.1	GO:0003700
Csa1P000550.1	GO:0006355
Csa1P000560.1	GO:0005515
Csa1P000570.1	GO:0008276
Csa1P000570.1	GO:0006479
Csa1P000570.1	GO:0005737
Csa1P000570.1	GO:0008168
Csa1P000570.1	GO:0008152
Csa1P000570.1	GO:0046406
Csa1P000570.1	GO:0015995
Csa1P000580.1	GO:0003677
Csa1P000580.1	GO:0006355
Csa1P000580.1	GO:0009725
Csa1P000580.1	GO:0005634
Csa1P000600.1	GO:0019538
Csa1P000600.1	GO:0005524
Csa1P000600.1	GO:0016887
Csa1P000600.1	GO:0005515
Csa1P000600.1	GO:0008134
Csa1P000600.1	GO:0006355
Csa1P000610.1	GO:0008138
Csa1P000610.1	GO:0006470
Csa1P000610.2	GO:0008138
Csa1P000610.2	GO:0006470
Csa1P000640.1	GO:0005506
Csa1P000650.1	GO:0004185
Csa1P000650.1	GO:0006508
Csa1P000660.1	GO:0004185
Csa1P000660.1	GO:0006508
Csa1P000690.1	GO:0003723
Csa1P000690.1	GO:0016779
Csa1P000690.1	GO:0006396
Csa1P000700.1	GO:0046983
Csa1P000710.1	GO:0005515
Csa1P000720.1	GO:0030170
Csa1P000720.1	GO:0009058
Csa1P000720.1	GO:0016829
Csa1P000720.1	GO:0006520
Csa1P000740.1	GO:0016881
Csa1P000740.1	GO:0005515
Csa1P000770.1	GO:0003677
Csa1P000770.1	GO:0006355
Csa1P001310.1	GO:0003723
Csa1P001310.1	GO:0009982
Csa1P001310.1	GO:0001522
Csa1P001310.1	GO:0009451
Csa1P001320.1	GO:0005515
Csa1P001340.1	GO:0005524
Csa1P001360.1	GO:0016747
Csa1P001390.1	GO:0005515
Csa1P001390.1	GO:0003682
Csa1P001430.1	GO:0046872
Csa1P001430.1	GO:0030001
Csa1P001450.1	GO:0003677
Csa1P001450.1	GO:0005634
Csa1P001480.1	GO:0030554
Csa1P001480.1	GO:0005515
Csa1P001480.2	GO:0030554
Csa1P001480.2	GO:0005515
Csa1P001490.1	GO:0016788
Csa1P001520.1	GO:0030976
Csa1P001520.1	GO:0000287
Csa1P001520.1	GO:0003824
Csa1P002030.1	GO:0005515
Csa1P002040.1	GO:0016787
Csa1P002060.1	GO:0030554
Csa1P002080.1	GO:0003676
Csa1P002090.1	GO:0005506
Csa1P002090.1	GO:0016705
Csa1P002090.1	GO:0020037
Csa1P002090.1	GO:0055114
Csa1P002110.1	GO:0005509
Csa1P002130.1	GO:0004055
Csa1P002130.1	GO:0005524
Csa1P002130.1	GO:0006526
Csa1P002150.1	GO:0004017
Csa1P002160.1	GO:0004177
Csa1P002160.1	GO:0008270
Csa1P002160.1	GO:0006508
Csa1P002660.1	GO:0004177
Csa1P002660.1	GO:0008270
Csa1P002660.1	GO:0006508
Csa1P002670.1	GO:0006850
Csa1P002670.1	GO:0005743
Csa1P002680.1	GO:0005515
Csa1P002700.1	GO:0005515
Csa1P002710.1	GO:0003843
Csa1P002710.1	GO:0006075
Csa1P002710.1	GO:0000148
Csa1P002710.1	GO:0016020
Csa1P002720.1	GO:0003824
Csa1P002730.1	GO:0005215
Csa1P002730.1	GO:0006810
Csa1P002730.1	GO:0055085
Csa1P002730.1	GO:0016020
Csa1P002730.1	GO:0015116
Csa1P002730.1	GO:0008272
Csa1P002730.1	GO:0016021
Csa1P002740.1	GO:0005515
Csa1P002760.1	GO:0003824
Csa1P002760.1	GO:0051536
Csa1P002770.1	GO:0003824
Csa1P002770.1	GO:0051536
Csa1P002770.1	GO:0008080
Csa1P002790.1	GO:0016747
Csa1P002810.1	GO:0008113
Csa1P002810.1	GO:0055114
Csa1P002820.1	GO:0005515
Csa1P002820.2	GO:0005515
Csa1P002830.1	GO:0008236
Csa1P002830.1	GO:0006508
Csa1P002830.1	GO:0016787
Csa1P002840.1	GO:0005515
Csa1P002850.1	GO:0006281
Csa1P002850.1	GO:0051382
Csa1P002860.1	GO:0005515
Csa1P002860.1	GO:0004672
Csa1P002860.1	GO:0005524
Csa1P002860.1	GO:0006468
Csa1P002880.1	GO:0004719
Csa1P002880.1	GO:0006464
Csa1P002880.1	GO:0008276
Csa1P002880.1	GO:0006479
Csa1P002880.1	GO:0005737
Csa1P002880.2	GO:0004719
Csa1P002880.2	GO:0006464
Csa1P002880.2	GO:0008276
Csa1P002880.2	GO:0006479
Csa1P002880.2	GO:0005737
Csa1P002890.1	GO:0003676
Csa1P002940.1	GO:0005515
Csa1P003450.1	GO:0005515
Csa1P003450.2	GO:0005515
Csa1P003460.1	GO:0015238
Csa1P003460.1	GO:0015297
Csa1P003460.1	GO:0006855
Csa1P003460.1	GO:0055085
Csa1P003460.1	GO:0016020
Csa1P003470.1	GO:0015238
Csa1P003470.1	GO:0015297
Csa1P003470.1	GO:0006855
Csa1P003470.1	GO:0055085
Csa1P003470.1	GO:0016020
Csa1P003490.1	GO:0015238
Csa1P003490.1	GO:0015297
Csa1P003490.1	GO:0006855
Csa1P003490.1	GO:0055085
Csa1P003490.1	GO:0016020
Csa1P003510.1	GO:0004672
Csa1P003510.1	GO:0006468
Csa1P003510.1	GO:0005524
Csa1P003540.1	GO:0003924
Csa1P003540.1	GO:0005525
Csa1P004040.1	GO:0005506
Csa1P004040.1	GO:0016705
Csa1P004040.1	GO:0020037
Csa1P004040.1	GO:0055114
Csa1P004050.1	GO:0030246
Csa1P004050.1	GO:0004672
Csa1P004050.1	GO:0005524
Csa1P004050.1	GO:0006468
Csa1P004060.1	GO:0006950
Csa1P004060.2	GO:0006950
Csa1P004080.1	GO:0003676
Csa1P004080.1	GO:0005524
Csa1P004100.1	GO:0005507
Csa1P004100.1	GO:0008131
Csa1P004100.1	GO:0048038
Csa1P004100.1	GO:0009308
Csa1P004100.1	GO:0055114
Csa1P004190.1	GO:0003676
Csa1P004220.1	GO:0016491
Csa1P004220.1	GO:0008152
Csa1P004220.1	GO:0003824
Csa1P004220.1	GO:0050662
Csa1P004220.1	GO:0044237
Csa1P004240.1	GO:0005515
Csa1P004240.1	GO:0004672
Csa1P004240.1	GO:0005524
Csa1P004240.1	GO:0006468
Csa1P004250.1	GO:0005524
Csa1P004250.1	GO:0009378
Csa1P004250.1	GO:0006281
Csa1P004250.1	GO:0006310
Csa1P004250.1	GO:0016887
Csa1P004250.2	GO:0005524
Csa1P004250.2	GO:0009378
Csa1P004250.2	GO:0006281
Csa1P004250.2	GO:0006310
Csa1P004250.2	GO:0016887
Csa1P004350.1	GO:0005524
Csa1P004370.1	GO:0005515
Csa1P004870.1	GO:0003677
Csa1P004870.1	GO:0005634
Csa1P004870.1	GO:0006355
Csa1P004880.1	GO:0005515
Csa1P004890.1	GO:0035091
Csa1P004900.1	GO:0003682
Csa1P004930.1	GO:0070402
Csa1P004930.1	GO:0055114
Csa1P004930.1	GO:0005515
Csa1P004960.1	GO:0005515
Csa1P004960.2	GO:0005515
Csa1P004960.3	GO:0005515
Csa1P004960.4	GO:0005515
Csa1P004980.1	GO:0005515
Csa1P004990.1	GO:0005515
Csa1P004990.1	GO:0008270
Csa1P004990.1	GO:0046872
Csa1P005500.1	GO:0004672
Csa1P005500.1	GO:0006468
Csa1P005500.1	GO:0005524
Csa1P005510.1	GO:0004672
Csa1P005510.1	GO:0005524
Csa1P005510.1	GO:0006468
Csa1P005520.1	GO:0016491
Csa1P005520.1	GO:0008152
Csa1P005520.1	GO:0055114
Csa1P005540.1	GO:0003824
Csa1P005540.1	GO:0016645
Csa1P005540.1	GO:0055114
Csa1P005560.1	GO:0003824
Csa1P005560.1	GO:0005992
Csa1P005580.1	GO:0003968
Csa1P005590.1	GO:0016881
Csa1P005590.2	GO:0016881
Csa1P005600.1	GO:0016787
Csa1P005600.1	GO:0008152
Csa1P005610.1	GO:0005525
Csa1P005610.1	GO:0007264
Csa1P005610.1	GO:0005622
Csa1P005620.1	GO:0003682
Csa1P005620.1	GO:0003677
Csa1P005620.1	GO:0006351
Csa1P005620.1	GO:0005634
Csa1P005630.1	GO:0003735
Csa1P005630.1	GO:0006412
Csa1P005630.1	GO:0005761
Csa1P005630.2	GO:0003735
Csa1P005630.2	GO:0006412
Csa1P005630.2	GO:0005761
Csa1P005640.1	GO:0005215
Csa1P005640.1	GO:0006810
Csa1P005640.1	GO:0055085
Csa1P005640.1	GO:0016020
Csa1P005640.2	GO:0005215
Csa1P005640.2	GO:0006810
Csa1P005640.2	GO:0055085
Csa1P005640.2	GO:0016020
Csa1P005640.3	GO:0005215
Csa1P005640.3	GO:0006810
Csa1P005640.3	GO:0055085
Csa1P005640.3	GO:0016020
Csa1P005640.4	GO:0005215
Csa1P005640.4	GO:0006810
Csa1P005640.4	GO:0055085
Csa1P005640.4	GO:0016020
Csa1P005660.1	GO:0008270
Csa1P005710.1	GO:0004571
Csa1P005710.1	GO:0005509
Csa1P005710.1	GO:0016020
Csa1P005720.1	GO:0004601
Csa1P005720.1	GO:0020037
Csa1P005720.1	GO:0006979
Csa1P005720.1	GO:0055114
Csa1P005730.1	GO:0004842
Csa1P005730.1	GO:0016567
Csa1P006270.1	GO:0016491
Csa1P006270.1	GO:0008152
Csa1P006270.1	GO:0055114
Csa1P006280.1	GO:0016779
Csa1P006280.1	GO:0009058
Csa1P006290.1	GO:0003700
Csa1P006290.1	GO:0006355
Csa1P006290.1	GO:0005667
Csa1P006300.1	GO:0000156
Csa1P006300.1	GO:0000160
Csa1P006310.1	GO:0016746
Csa1P006310.1	GO:0009058
Csa1P006310.1	GO:0004315
Csa1P006310.1	GO:0006633
Csa1P006320.1	GO:0004806
Csa1P006320.1	GO:0006629
Csa1P007830.1	GO:0005515
Csa1P007850.1	GO:0003682
Csa1P007860.1	GO:0004672
Csa1P007860.1	GO:0005524
Csa1P007860.1	GO:0006468
Csa1P007860.1	GO:0003824
Csa1P007860.1	GO:0004674
Csa1P007890.1	GO:0045735
Csa1P007900.1	GO:0045735
Csa1P007910.1	GO:0046983
Csa1P008410.1	GO:0007017
Csa1P008410.1	GO:0005875
Csa1P008430.1	GO:0003682
Csa1P008450.1	GO:0055085
Csa1P008450.1	GO:0016021
Csa1P008470.1	GO:0055085
Csa1P008470.1	GO:0016021
Csa1P008480.1	GO:0008270
Csa1P008480.1	GO:0005515
Csa1P008490.1	GO:0036459
Csa1P008490.1	GO:0006511
Csa1P008520.1	GO:0000166
Csa1P008520.1	GO:0046872
Csa1P008530.1	GO:0005215
Csa1P008530.1	GO:0006810
Csa1P008530.1	GO:0016020
Csa1P008540.1	GO:0005215
Csa1P008540.1	GO:0006810
Csa1P008540.1	GO:0016020
Csa1P008550.1	GO:0005515
Csa1P008550.1	GO:0004672
Csa1P008550.1	GO:0005524
Csa1P008550.1	GO:0006468
Csa1P008560.1	GO:0005215
Csa1P008560.1	GO:0006810
Csa1P008560.1	GO:0016020
Csa1P009580.1	GO:0003700
Csa1P009580.1	GO:0043565
Csa1P009580.1	GO:0006355
Csa1P009600.1	GO:0005524
Csa1P009600.1	GO:0016887
Csa1P009610.1	GO:0005524
Csa1P009610.1	GO:0016887
Csa1P009630.1	GO:0016853
Csa1P009630.1	GO:0005975
Csa1P009690.1	GO:0003735
Csa1P009690.1	GO:0006412
Csa1P009690.1	GO:0005622
Csa1P009690.1	GO:0005840
Csa1P009700.1	GO:0003682
Csa1P009760.1	GO:0016491
Csa1P009760.1	GO:0055114
Csa1P009760.1	GO:0003854
Csa1P009760.1	GO:0016616
Csa1P009760.1	GO:0006694
Csa1P009770.1	GO:0016491
Csa1P009770.1	GO:0055114
Csa1P009770.1	GO:0050660
Csa1P009770.1	GO:0008033
Csa1P009780.1	GO:0016788
Csa1P009780.1	GO:0006629
Csa1P009790.1	GO:0003677
Csa1P009790.1	GO:0006355
Csa1P009800.1	GO:0003676
Csa1P009800.1	GO:0004519
Csa1P009860.1	GO:0003735
Csa1P009860.1	GO:0006412
Csa1P009860.1	GO:0005622
Csa1P009860.1	GO:0005840
Csa1P009870.1	GO:0003677
Csa1P009870.1	GO:0006355
Csa1P009900.1	GO:0004857
Csa1P009900.1	GO:0030599
Csa1P009930.1	GO:0016758
Csa1P009930.1	GO:0016021
Csa1P010930.1	GO:0016758
Csa1P010930.1	GO:0016021
Csa1P010940.1	GO:0005515
Csa1P010940.1	GO:0008270
Csa1P010940.1	GO:0046872
Csa1P010940.1	GO:0004176
Csa1P010940.1	GO:0006508
Csa1P011440.1	GO:0004672
Csa1P011440.1	GO:0005524
Csa1P011440.1	GO:0006468
Csa1P011510.1	GO:0005515
Csa1P011510.1	GO:0004672
Csa1P011510.1	GO:0005524
Csa1P011510.1	GO:0006468
Csa1P011540.1	GO:0046983
Csa1P011550.1	GO:0003676
Csa1P011550.1	GO:0005524
Csa1P011550.1	GO:0003677
Csa1P011550.1	GO:0004519
Csa1P011550.2	GO:0003676
Csa1P011550.2	GO:0005524
Csa1P011550.2	GO:0003677
Csa1P011570.1	GO:0016798
Csa1P011570.1	GO:0016020
Csa1P011590.1	GO:0005515
Csa1P012100.1	GO:0005515
Csa1P012140.1	GO:0005515
Csa1P012150.1	GO:0016616
Csa1P012150.1	GO:0051287
Csa1P012150.1	GO:0055114
Csa1P012150.2	GO:0016616
Csa1P012150.2	GO:0051287
Csa1P012150.2	GO:0055114
Csa1P012150.3	GO:0016616
Csa1P012150.3	GO:0051287
Csa1P012150.3	GO:0055114
Csa1P012660.1	GO:0003676
Csa1P012660.1	GO:0005524
Csa1P012660.1	GO:0004386
Csa1P012660.2	GO:0003676
Csa1P012660.2	GO:0005524
Csa1P012660.2	GO:0004386
Csa1P013170.1	GO:0005524
Csa1P013170.1	GO:0016887
Csa1P013170.1	GO:0008134
Csa1P013170.1	GO:0006355
Csa1P013190.1	GO:0005506
Csa1P013190.1	GO:0016705
Csa1P013190.1	GO:0020037
Csa1P013190.1	GO:0055114
Csa1P013250.1	GO:0004601
Csa1P013250.1	GO:0050664
Csa1P013250.1	GO:0055114
Csa1P013250.1	GO:0016491
Csa1P013770.1	GO:0003676
Csa1P013800.1	GO:0003677
Csa1P013800.1	GO:0006260
Csa1P013800.1	GO:0005634
Csa1P013800.1	GO:0003676
Csa1P013810.1	GO:0006810
Csa1P013810.1	GO:0005622
Csa1P013810.1	GO:0003676
Csa1P014340.1	GO:0005515
Csa1P014360.1	GO:0003723
Csa1P014360.1	GO:0006396
Csa1P014370.1	GO:0005515
Csa1P014400.1	GO:0000287
Csa1P014400.1	GO:0004634
Csa1P014400.1	GO:0006096
Csa1P014400.1	GO:0000015
Csa1P014420.1	GO:0005515
Csa1P014430.1	GO:0005515
Csa1P014440.1	GO:0047800
Csa1P014440.1	GO:0055114
Csa1P014450.1	GO:0007049
Csa1P014450.1	GO:0007067
Csa1P014450.1	GO:0000775
Csa1P014450.1	GO:0005634
Csa1P014450.2	GO:0007049
Csa1P014450.2	GO:0007067
Csa1P014450.2	GO:0000775
Csa1P014450.2	GO:0005634
Csa1P014470.1	GO:0003723
Csa1P014470.1	GO:0004826
Csa1P014470.1	GO:0000287
Csa1P014470.1	GO:0005524
Csa1P014470.1	GO:0006432
Csa1P014480.1	GO:0005524
Csa1P014480.1	GO:0016301
Csa1P014480.1	GO:0008152
Csa1P014490.1	GO:0004668
Csa1P014490.1	GO:0009446
Csa1P014500.1	GO:0004672
Csa1P014500.1	GO:0005524
Csa1P014500.1	GO:0006468
Csa1P015030.1	GO:0008233
Csa1P015030.1	GO:0006508
Csa1P015060.1	GO:0005515
Csa1P015080.1	GO:0046983
Csa1P015600.1	GO:0005515
Csa1P015610.1	GO:0003677
Csa1P015610.1	GO:0006355
Csa1P015650.1	GO:0003676
Csa1P015650.1	GO:0005524
Csa1P015660.1	GO:0016757
Csa1P015670.1	GO:0006950
Csa1P015680.1	GO:0003677
Csa1P015680.1	GO:0005634
Csa1P015690.1	GO:0016866
Csa1P015690.1	GO:0030244
Csa1P015700.1	GO:0010215
Csa1P015700.1	GO:0016049
Csa1P015700.1	GO:0031225
Csa1P015710.1	GO:0010215
Csa1P015710.1	GO:0016049
Csa1P015710.1	GO:0031225
Csa1P015740.1	GO:0003824
Csa1P015740.1	GO:0008152
Csa1P015760.1	GO:0005515
Csa1P015770.1	GO:0005515
Csa1P015780.1	GO:0005509
Csa1P015790.1	GO:0003723
Csa1P015790.1	GO:0006396
Csa1P015790.2	GO:0003723
Csa1P015790.2	GO:0006396
Csa1P015800.1	GO:0043565
Csa1P015800.1	GO:0005622
Csa1P015820.1	GO:0003777
Csa1P015820.1	GO:0005524
Csa1P015820.1	GO:0008017
Csa1P015820.1	GO:0007018
Csa1P015840.1	GO:0044237
Csa1P015850.1	GO:0044237
Csa1P020900.1	GO:0005524
Csa1P020900.1	GO:0030983
Csa1P020900.1	GO:0006298
Csa1P021940.1	GO:0003682
Csa1P021980.1	GO:0004190
Csa1P021980.1	GO:0006508
Csa1P022480.1	GO:0004190
Csa1P022480.1	GO:0006508
Csa1P022490.1	GO:0004190
Csa1P022490.1	GO:0006508
Csa1P022500.1	GO:0015743
Csa1P022500.1	GO:0006810
Csa1P022500.1	GO:0005886
Csa1P023050.1	GO:0008270
Csa1P023050.1	GO:0005622
Csa1P023050.1	GO:0005515
Csa1P023580.1	GO:0003677
Csa1P023580.1	GO:0006355
Csa1P023600.1	GO:0003723
Csa1P023610.1	GO:0005515
Csa1P024150.1	GO:0046983
Csa1P024160.1	GO:0003682
Csa1P024170.1	GO:0003735
Csa1P024170.1	GO:0006412
Csa1P024170.1	GO:0005622
Csa1P024170.1	GO:0005840
Csa1P024210.1	GO:0008270
Csa1P024210.1	GO:0005515
Csa1P024220.1	GO:0008375
Csa1P024220.1	GO:0016020
Csa1P024230.1	GO:0004672
Csa1P024230.1	GO:0005524
Csa1P024230.1	GO:0006468
Csa1P024270.1	GO:0005515
Csa1P024300.1	GO:0003824
Csa1P024800.1	GO:0016020
Csa1P024810.1	GO:0005524
Csa1P024810.1	GO:0006810
Csa1P024810.1	GO:0003676
Csa1P024810.1	GO:0004386
Csa1P024830.1	GO:0005515
Csa1P024840.1	GO:0007031
Csa1P024840.1	GO:0005779
Csa1P024860.1	GO:0005515
Csa1P024870.1	GO:0004672
Csa1P024870.1	GO:0005524
Csa1P024870.1	GO:0006468
Csa1P024870.2	GO:0004672
Csa1P024870.2	GO:0005524
Csa1P024870.2	GO:0006468
Csa1P024880.1	GO:0015238
Csa1P024880.1	GO:0015297
Csa1P024880.1	GO:0006855
Csa1P024880.1	GO:0055085
Csa1P024880.1	GO:0016020
Csa1P024890.1	GO:0015238
Csa1P024890.1	GO:0015297
Csa1P024890.1	GO:0006855
Csa1P024890.1	GO:0055085
Csa1P024890.1	GO:0016020
Csa1P024900.1	GO:0015238
Csa1P024900.1	GO:0015297
Csa1P024900.1	GO:0006855
Csa1P024900.1	GO:0055085
Csa1P024900.1	GO:0016020
Csa1P024910.1	GO:0015238
Csa1P024910.1	GO:0015297
Csa1P024910.1	GO:0006855
Csa1P024910.1	GO:0055085
Csa1P024910.1	GO:0016020
Csa1P024940.1	GO:0005515
Csa1P024990.1	GO:0004672
Csa1P024990.1	GO:0005524
Csa1P024990.1	GO:0006468
Csa1P024990.1	GO:0016773
Csa1P024990.1	GO:0009103
Csa1P024990.1	GO:0016020
Csa1P025010.1	GO:0005525
Csa1P025010.1	GO:0007264
Csa1P025010.1	GO:0005622
Csa1P025010.1	GO:0003924
Csa1P025040.1	GO:0003677
Csa1P025050.1	GO:0008168
Csa1P025050.1	GO:0032259
Csa1P025050.1	GO:0008757
Csa1P025050.1	GO:0009312
Csa1P025050.1	GO:0009877
Csa1P025050.1	GO:0008152
Csa1P025050.1	GO:0008610
Csa1P025070.1	GO:0055085
Csa1P025070.1	GO:0016021
Csa1P025080.1	GO:0005515
Csa1P025080.2	GO:0005515
Csa1P025100.1	GO:0016884
Csa1P025100.1	GO:0005515
Csa1P025100.1	GO:0042802
Csa1P025110.1	GO:0009055
Csa1P025110.1	GO:0015035
Csa1P025110.1	GO:0045454
Csa1P025110.1	GO:0005515
Csa1P025120.1	GO:0008270
Csa1P025130.1	GO:0016853
Csa1P025130.1	GO:0005975
Csa1P025140.1	GO:0003676
Csa1P025140.1	GO:0005524
Csa1P025140.2	GO:0003676
Csa1P025140.2	GO:0005524
Csa1P025140.3	GO:0003676
Csa1P025140.3	GO:0005524
Csa1P025140.4	GO:0003676
Csa1P025140.4	GO:0005524
Csa1P025150.1	GO:0003735
Csa1P025150.1	GO:0006412
Csa1P025150.1	GO:0005622
Csa1P025150.1	GO:0005840
Csa1P025160.1	GO:0004616
Csa1P025160.1	GO:0006098
Csa1P025160.1	GO:0055114
Csa1P025160.1	GO:0051287
Csa1P025160.1	GO:0008270
Csa1P025160.1	GO:0016832
Csa1P025160.1	GO:0005975
Csa1P025170.1	GO:0005525
Csa1P025170.1	GO:0015093
Csa1P025170.1	GO:0015684
Csa1P025170.1	GO:0016021
Csa1P025250.1	GO:0003777
Csa1P025250.1	GO:0005524
Csa1P025250.1	GO:0008017
Csa1P025250.1	GO:0007018
Csa1P025270.1	GO:0003676
Csa1P025270.1	GO:0008270
Csa1P025770.1	GO:0004672
Csa1P025770.1	GO:0005524
Csa1P025770.1	GO:0006468
Csa1P025780.1	GO:0004553
Csa1P025780.1	GO:0005975
Csa1P025780.2	GO:0004553
Csa1P025780.2	GO:0005975
Csa1P025780.3	GO:0004553
Csa1P025780.3	GO:0005975
Csa1P025790.1	GO:0016844
Csa1P025790.1	GO:0009058
Csa1P025830.1	GO:0003723
Csa1P025830.1	GO:0009982
Csa1P025830.1	GO:0001522
Csa1P025830.1	GO:0009451
Csa1P025840.1	GO:0005515
Csa1P025840.1	GO:0004672
Csa1P025840.1	GO:0006468
Csa1P025840.1	GO:0005524
Csa1P025850.1	GO:0003824
Csa1P025850.1	GO:0030170
Csa1P025850.1	GO:0009058
Csa1P025850.1	GO:0008152
Csa1P025850.1	GO:0016829
Csa1P025850.1	GO:0006520
Csa1P025850.1	GO:0016740
Csa1P025870.1	GO:0004252
Csa1P025870.1	GO:0006508
Csa1P025890.1	GO:0008483
Csa1P025890.1	GO:0030170
Csa1P025890.1	GO:0009058
Csa1P025900.1	GO:0005515
Csa1P025940.1	GO:0022857
Csa1P025940.1	GO:0055085
Csa1P025940.1	GO:0016021
Csa1P025950.1	GO:0003676
Csa1P025960.1	GO:0003700
Csa1P025960.1	GO:0043565
Csa1P025960.1	GO:0006355
Csa1P025970.1	GO:0015299
Csa1P025970.1	GO:0006812
Csa1P025970.1	GO:0055085
Csa1P025970.1	GO:0016021
Csa1P025980.1	GO:0004784
Csa1P025980.1	GO:0046872
Csa1P025980.1	GO:0006801
Csa1P025980.1	GO:0055114
Csa1P025990.1	GO:0016020
Csa1P027500.1	GO:0003677
Csa1P027500.1	GO:0008270
Csa1P027520.1	GO:0004672
Csa1P027520.1	GO:0005524
Csa1P027520.1	GO:0006468
Csa1P028020.1	GO:0004672
Csa1P028020.1	GO:0005524
Csa1P028020.1	GO:0006468
Csa1P028040.1	GO:0005515
Csa1P029570.1	GO:0003682
Csa1P029580.1	GO:0004672
Csa1P029580.1	GO:0005524
Csa1P029580.1	GO:0006468
Csa1P029600.1	GO:0016021
Csa1P029620.1	GO:0046872
Csa1P030620.1	GO:0004371
Csa1P030620.1	GO:0006071
Csa1P030630.1	GO:0008080
Csa1P030640.1	GO:0004721
Csa1P030640.1	GO:0006397
Csa1P030640.1	GO:0005634
Csa1P030670.1	GO:0003924
Csa1P030670.1	GO:0004871
Csa1P030670.1	GO:0019001
Csa1P030670.1	GO:0031683
Csa1P030670.1	GO:0007186
Csa1P030680.1	GO:0003924
Csa1P030680.1	GO:0004871
Csa1P030680.1	GO:0019001
Csa1P030680.1	GO:0031683
Csa1P030680.1	GO:0007186
Csa1P030680.1	GO:0005094
Csa1P030680.1	GO:0005737
Csa1P031190.1	GO:0004672
Csa1P031190.1	GO:0005524
Csa1P031190.1	GO:0006468
Csa1P031200.1	GO:0005515
Csa1P031200.1	GO:0004672
Csa1P031200.1	GO:0005524
Csa1P031200.1	GO:0006468
Csa1P031710.1	GO:0031072
Csa1P031710.1	GO:0051082
Csa1P031720.1	GO:0005507
Csa1P031720.1	GO:0016491
Csa1P031720.1	GO:0055114
Csa1P031730.1	GO:0016831
Csa1P031730.1	GO:0030170
Csa1P031730.1	GO:0019752
Csa1P031730.1	GO:0008152
Csa1P031730.2	GO:0016831
Csa1P031730.2	GO:0030170
Csa1P031730.2	GO:0019752
Csa1P031730.2	GO:0008152
Csa1P031730.3	GO:0016831
Csa1P031730.3	GO:0030170
Csa1P031730.3	GO:0019752
Csa1P031730.3	GO:0008152
Csa1P031750.1	GO:0003677
Csa1P031750.1	GO:0008289
Csa1P031750.2	GO:0008289
Csa1P031750.3	GO:0003677
Csa1P031750.3	GO:0008289
Csa1P031810.1	GO:0003676
Csa1P031820.1	GO:0016491
Csa1P031820.1	GO:0008152
Csa1P031820.2	GO:0016491
Csa1P031820.2	GO:0008152
Csa1P031840.1	GO:0005515
Csa1P031850.1	GO:0004553
Csa1P031850.1	GO:0005975
Csa1P031850.1	GO:0016762
Csa1P031850.1	GO:0006073
Csa1P031850.1	GO:0005618
Csa1P031850.1	GO:0048046
Csa1P031890.1	GO:0005985
Csa1P031890.1	GO:0009058
Csa1P031900.1	GO:0005515
Csa1P032410.1	GO:0003677
Csa1P032410.1	GO:0006355
Csa1P032430.1	GO:0003676
Csa1P032440.1	GO:0003682
Csa1P032450.1	GO:0005515
Csa1P032450.1	GO:0003712
Csa1P032450.1	GO:0004402
Csa1P032450.1	GO:0008270
Csa1P032450.1	GO:0006355
Csa1P032450.1	GO:0005634
Csa1P032490.1	GO:0005515
Csa1P033010.1	GO:0005515
Csa1P033010.1	GO:0008017
Csa1P033040.1	GO:0016491
Csa1P033040.1	GO:0016706
Csa1P033040.1	GO:0055114
Csa1P033050.1	GO:0016491
Csa1P033050.1	GO:0016706
Csa1P033050.1	GO:0055114
Csa1P033090.1	GO:0008270
Csa1P033090.1	GO:0006355
Csa1P033090.1	GO:0005634
Csa1P033120.1	GO:0005515
Csa1P033130.1	GO:0005515
Csa1P033140.1	GO:0005515
Csa1P033160.1	GO:0005515
Csa1P033200.1	GO:0003682
Csa1P033230.1	GO:0008270
Csa1P033250.1	GO:0003677
Csa1P033250.1	GO:0006355
Csa1P033260.1	GO:0005509
Csa1P033280.1	GO:0006464
Csa1P038320.1	GO:0045454
Csa1P038340.1	GO:0003677
Csa1P038340.1	GO:0006355
Csa1P038350.1	GO:0008107
Csa1P038350.1	GO:0042546
Csa1P038350.1	GO:0016020
Csa1P038360.1	GO:0016857
Csa1P038360.1	GO:0005975
Csa1P038360.2	GO:0016857
Csa1P038360.2	GO:0005975
Csa1P038380.1	GO:0000156
Csa1P038380.1	GO:0000160
Csa1P038380.1	GO:0005515
Csa1P038910.1	GO:0004672
Csa1P038910.1	GO:0005524
Csa1P038910.1	GO:0006468
Csa1P038950.1	GO:0004499
Csa1P038950.1	GO:0050660
Csa1P038950.1	GO:0050661
Csa1P038950.1	GO:0055114
Csa1P038950.1	GO:0016491
Csa1P038960.1	GO:0005516
Csa1P038980.1	GO:0016798
Csa1P038980.1	GO:0016020
Csa1P038980.2	GO:0016798
Csa1P038980.2	GO:0016020
Csa1P038980.3	GO:0016798
Csa1P038980.3	GO:0016020
Csa1P038980.4	GO:0016798
Csa1P038980.4	GO:0016020
Csa1P039000.1	GO:0046983
Csa1P039000.2	GO:0046983
Csa1P039020.1	GO:0005515
Csa1P039060.1	GO:0035556
Csa1P039060.1	GO:0004143
Csa1P039060.1	GO:0007205
Csa1P039060.2	GO:0035556
Csa1P039060.2	GO:0004143
Csa1P039060.2	GO:0007205
Csa1P039060.3	GO:0035556
Csa1P039060.3	GO:0004143
Csa1P039060.3	GO:0007205
Csa1P039100.1	GO:0019538
Csa1P039100.1	GO:0005524
Csa1P039100.1	GO:0008134
Csa1P039100.1	GO:0006355
Csa1P039100.1	GO:0016887
Csa1P039120.1	GO:0006396
Csa1P039120.1	GO:0003723
Csa1P039140.1	GO:0003676
Csa1P039140.1	GO:0005524
Csa1P039140.1	GO:0003677
Csa1P039140.1	GO:0016787
Csa1P039160.1	GO:0046933
Csa1P039160.1	GO:0046961
Csa1P039160.1	GO:0015986
Csa1P039160.1	GO:0045261
Csa1P039180.1	GO:0003676
Csa1P039190.1	GO:0003676
Csa1P039190.2	GO:0003676
Csa1P039200.1	GO:0006887
Csa1P039200.1	GO:0000145
Csa1P039210.1	GO:0004190
Csa1P039210.1	GO:0016021
Csa1P039290.1	GO:0005515
Csa1P039320.1	GO:0004252
Csa1P039320.1	GO:0016021
Csa1P039330.1	GO:0005524
Csa1P039330.1	GO:0042626
Csa1P039330.1	GO:0006810
Csa1P039330.1	GO:0055085
Csa1P039330.1	GO:0016021
Csa1P039330.1	GO:0016887
Csa1P039830.1	GO:0005506
Csa1P039830.1	GO:0016705
Csa1P039830.1	GO:0020037
Csa1P039830.1	GO:0055114
Csa1P039840.1	GO:0003677
Csa1P039840.1	GO:0003887
Csa1P039840.1	GO:0006260
Csa1P039850.1	GO:0005515
Csa1P039860.1	GO:0010215
Csa1P039860.1	GO:0016049
Csa1P039860.1	GO:0031225
Csa1P039880.1	GO:0016866
Csa1P039880.1	GO:0030244
Csa1P039890.1	GO:0003677
Csa1P039890.1	GO:0005634
Csa1P039890.2	GO:0003677
Csa1P039890.2	GO:0005634
Csa1P039890.3	GO:0003677
Csa1P039890.3	GO:0005634
Csa1P039900.1	GO:0003700
Csa1P039900.1	GO:0006355
Csa1P039900.1	GO:0005634
Csa1P039910.1	GO:0003700
Csa1P039910.1	GO:0006355
Csa1P039910.1	GO:0005634
Csa1P039920.1	GO:0006950
Csa1P039980.1	GO:0046983
Csa1P039990.1	GO:0005515
Csa1P039990.1	GO:0008270
Csa1P039990.1	GO:0046872
Csa1P039990.2	GO:0005515
Csa1P039990.2	GO:0008270
Csa1P039990.2	GO:0046872
Csa1P040010.1	GO:0003700
Csa1P040010.1	GO:0043565
Csa1P040010.1	GO:0006355
Csa1P041540.1	GO:0004672
Csa1P041540.1	GO:0005524
Csa1P041540.1	GO:0006468
Csa1P042070.1	GO:0000166
Csa1P042070.1	GO:0046872
Csa1P042100.1	GO:0003676
Csa1P042100.1	GO:0005524
Csa1P042100.1	GO:0003677
Csa1P042100.1	GO:0016787
Csa1P042110.1	GO:0005507
Csa1P042110.1	GO:0009055
Csa1P042120.1	GO:0008270
Csa1P042120.1	GO:0005634
Csa1P042130.1	GO:0003755
Csa1P042130.1	GO:0006457
Csa1P042140.1	GO:0003697
Csa1P042140.2	GO:0003697
Csa1P042140.3	GO:0003697
Csa1P042140.4	GO:0003697
Csa1P042150.1	GO:0006950
Csa1P042170.1	GO:0008237
Csa1P042170.1	GO:0008270
Csa1P042200.1	GO:0006629
Csa1P042210.1	GO:0030163
Csa1P042220.1	GO:0004190
Csa1P042220.1	GO:0006508
Csa1P042230.1	GO:0004045
Csa1P042240.1	GO:0005515
Csa1P042250.1	GO:0004190
Csa1P042250.1	GO:0006508
Csa1P042290.1	GO:0003700
Csa1P042290.1	GO:0006355
Csa1P042330.1	GO:0005515
Csa1P042340.1	GO:0046983
Csa1P042350.1	GO:0003682
Csa1P042360.1	GO:0003735
Csa1P042360.1	GO:0006412
Csa1P042360.1	GO:0005622
Csa1P042360.1	GO:0005840
Csa1P042370.1	GO:0004672
Csa1P042370.1	GO:0005524
Csa1P042370.1	GO:0006468
Csa1P042390.1	GO:0005515
Csa1P042420.1	GO:0006886
Csa1P042420.1	GO:0016192
Csa1P042420.1	GO:0030117
Csa1P042430.1	GO:0008375
Csa1P042430.1	GO:0016020
Csa1P042440.1	GO:0008375
Csa1P042440.1	GO:0016020
Csa1P042480.1	GO:0004672
Csa1P042480.1	GO:0005524
Csa1P042480.1	GO:0006468
Csa1P042500.1	GO:0004672
Csa1P042500.1	GO:0006468
Csa1P042500.1	GO:0005524
Csa1P042510.1	GO:0004672
Csa1P042510.1	GO:0006468
Csa1P042510.1	GO:0005524
Csa1P042520.1	GO:0004672
Csa1P042520.1	GO:0005524
Csa1P042520.1	GO:0006468
Csa1P042550.1	GO:0003777
Csa1P042550.1	GO:0005524
Csa1P042550.1	GO:0008017
Csa1P042550.1	GO:0007018
Csa1P042600.1	GO:0008270
Csa1P042600.1	GO:0005515
Csa1P042600.1	GO:0046872
Csa1P042600.2	GO:0008270
Csa1P042600.2	GO:0005515
Csa1P042600.2	GO:0046872
Csa1P042620.1	GO:0016758
Csa1P042620.1	GO:0005975
Csa1P042620.1	GO:0030259
Csa1P042620.2	GO:0016758
Csa1P042620.2	GO:0005975
Csa1P042620.2	GO:0030259
Csa1P042620.2	GO:0030246
Csa1P042640.1	GO:0004652
Csa1P042640.1	GO:0043631
Csa1P042640.1	GO:0016779
Csa1P042640.1	GO:0003723
Csa1P042640.1	GO:0005634
Csa1P042650.1	GO:0005524
Csa1P042650.1	GO:0044267
Csa1P042660.1	GO:0003924
Csa1P042660.1	GO:0005525
Csa1P042680.1	GO:0006397
Csa1P042690.1	GO:0004518
Csa1P042690.1	GO:0006281
Csa1P042700.1	GO:0004553
Csa1P042700.1	GO:0005975
Csa1P042710.1	GO:0005507
Csa1P042710.1	GO:0016491
Csa1P042710.1	GO:0055114
Csa1P042720.1	GO:0004672
Csa1P042720.1	GO:0005524
Csa1P042720.1	GO:0006468
Csa1P042720.2	GO:0004672
Csa1P042720.2	GO:0005524
Csa1P042720.2	GO:0006468
Csa1P042730.1	GO:0004672
Csa1P042730.1	GO:0006468
Csa1P042730.1	GO:0005524
Csa1P042730.2	GO:0004672
Csa1P042730.2	GO:0006468
Csa1P042730.2	GO:0005524
Csa1P042740.1	GO:0006457
Csa1P042750.1	GO:0016627
Csa1P042750.1	GO:0006629
Csa1P042750.1	GO:0005737
Csa1P042750.1	GO:0016021
Csa1P042750.2	GO:0016627
Csa1P042750.2	GO:0006629
Csa1P042750.2	GO:0005737
Csa1P042750.2	GO:0016021
Csa1P042750.3	GO:0016627
Csa1P042750.3	GO:0006629
Csa1P042750.3	GO:0005737
Csa1P042750.3	GO:0016021
Csa1P042780.1	GO:0003677
Csa1P042790.1	GO:0003924
Csa1P042790.1	GO:0005525
Csa1P042790.1	GO:0006184
Csa1P042790.1	GO:0051258
Csa1P042790.1	GO:0043234
Csa1P042800.1	GO:0000179
Csa1P042800.1	GO:0008649
Csa1P042800.1	GO:0000154
Csa1P042800.1	GO:0008168
Csa1P042800.1	GO:0008757
Csa1P042800.1	GO:0009312
Csa1P042800.1	GO:0009877
Csa1P042800.1	GO:0008152
Csa1P042800.1	GO:0008610
Csa1P042800.2	GO:0000179
Csa1P042800.2	GO:0008649
Csa1P042800.2	GO:0000154
Csa1P042800.2	GO:0008168
Csa1P042800.2	GO:0008757
Csa1P042800.2	GO:0009312
Csa1P042800.2	GO:0009877
Csa1P042800.2	GO:0008152
Csa1P042800.2	GO:0008610
Csa1P042820.1	GO:0055085
Csa1P042820.1	GO:0016021
Csa1P042820.2	GO:0055085
Csa1P042820.2	GO:0016021
Csa1P042830.1	GO:0005515
Csa1P042830.2	GO:0005515
Csa1P042840.1	GO:0003677
Csa1P042840.1	GO:0000723
Csa1P042840.1	GO:0000784
Csa1P042850.1	GO:0005515
Csa1P042880.1	GO:0016020
Csa1P042880.2	GO:0016020
Csa1P042890.1	GO:0004672
Csa1P042890.1	GO:0005524
Csa1P042890.1	GO:0006468
Csa1P042910.1	GO:0005524
Csa1P042910.1	GO:0016887
Csa1P042910.1	GO:0016020
Csa1P042930.1	GO:0005515
Csa1P042930.1	GO:0004672
Csa1P042930.1	GO:0005524
Csa1P042930.1	GO:0006468
Csa1P042950.1	GO:0003676
Csa1P042950.1	GO:0005524
Csa1P042960.1	GO:0003700
Csa1P042960.1	GO:0008270
Csa1P042960.1	GO:0006355
Csa1P042960.1	GO:0005634
Csa1P042970.1	GO:0004152
Csa1P042970.1	GO:0006222
Csa1P042970.1	GO:0055114
Csa1P042980.1	GO:0004672
Csa1P042980.1	GO:0005524
Csa1P042980.1	GO:0006468
Csa1P043000.1	GO:0003682
Csa1P043020.1	GO:0046872
Csa1P043060.1	GO:0008060
Csa1P043060.1	GO:0008270
Csa1P043060.1	GO:0032312
Csa1P043080.1	GO:0005515
Csa1P043080.1	GO:0008270
Csa1P043080.1	GO:0046872
Csa1P043100.1	GO:0008270
Csa1P043100.1	GO:0005515
Csa1P043100.1	GO:0046872
Csa1P043120.1	GO:0004576
Csa1P043120.1	GO:0006486
Csa1P043120.1	GO:0016020
Csa1P043130.1	GO:0048037
Csa1P043130.1	GO:0003824
Csa1P043130.1	GO:0008152
Csa1P043160.1	GO:0055085
Csa1P043210.1	GO:0004866
Csa1P043280.1	GO:0003824
Csa1P043280.1	GO:0005524
Csa1P043300.1	GO:0016787
Csa1P044820.1	GO:0005524
Csa1P044820.1	GO:0016887
Csa1P044820.1	GO:0016020
Csa1P044830.1	GO:0016491
Csa1P044830.1	GO:0016706
Csa1P044830.1	GO:0055114
Csa1P044840.1	GO:0016491
Csa1P044840.1	GO:0016706
Csa1P044840.1	GO:0055114
Csa1P044850.1	GO:0016491
Csa1P044850.1	GO:0016706
Csa1P044850.1	GO:0055114
Csa1P044860.1	GO:0016491
Csa1P044860.1	GO:0055114
Csa1P044860.1	GO:0008270
Csa1P044860.2	GO:0008270
Csa1P044860.2	GO:0016491
Csa1P044860.2	GO:0055114
Csa1P044870.1	GO:0015238
Csa1P044870.1	GO:0015297
Csa1P044870.1	GO:0006855
Csa1P044870.1	GO:0055085
Csa1P044870.1	GO:0016020
Csa1P044880.1	GO:0016491
Csa1P044880.1	GO:0008152
Csa1P044890.1	GO:0005506
Csa1P044890.1	GO:0016705
Csa1P044890.1	GO:0020037
Csa1P044890.1	GO:0055114
Csa1P044890.2	GO:0005506
Csa1P044890.2	GO:0016705
Csa1P044890.2	GO:0020037
Csa1P044890.2	GO:0055114
Csa1P044900.1	GO:0016747
Csa1P045440.1	GO:0004672
Csa1P045440.1	GO:0006468
Csa1P045440.1	GO:0005524
Csa1P045450.1	GO:0004672
Csa1P045450.1	GO:0005524
Csa1P045450.1	GO:0006468
Csa1P045460.1	GO:0008270
Csa1P045460.1	GO:0004842
Csa1P045460.1	GO:0005680
Csa1P045460.1	GO:0005515
Csa1P045460.1	GO:0046872
Csa1P045470.1	GO:0005515
Csa1P045470.1	GO:0005524
Csa1P045470.1	GO:0016887
Csa1P045470.2	GO:0005515
Csa1P045470.2	GO:0005524
Csa1P045470.2	GO:0016887
Csa1P045480.1	GO:0003700
Csa1P045480.1	GO:0043565
Csa1P045480.1	GO:0006355
Csa1P045490.1	GO:0016491
Csa1P045490.1	GO:0008152
Csa1P045490.1	GO:0055114
Csa1P045510.1	GO:0030570
Csa1P045520.1	GO:0005515
Csa1P045550.1	GO:0003677
Csa1P045550.1	GO:0003700
Csa1P045550.1	GO:0043565
Csa1P045550.1	GO:0006355
Csa1P045550.1	GO:0005634
Csa1P045550.2	GO:0003677
Csa1P045550.2	GO:0003700
Csa1P045550.2	GO:0043565
Csa1P045550.2	GO:0006355
Csa1P045550.2	GO:0005634
Csa1P045550.3	GO:0003677
Csa1P045550.3	GO:0003700
Csa1P045550.3	GO:0043565
Csa1P045550.3	GO:0006355
Csa1P045550.3	GO:0005634
Csa1P045570.1	GO:0005515
Csa1P045570.1	GO:0004672
Csa1P045570.1	GO:0005524
Csa1P045570.1	GO:0006468
Csa1P045580.1	GO:0005215
Csa1P045580.1	GO:0006810
Csa1P045580.1	GO:0016020
Csa1P045600.1	GO:0000166
Csa1P045600.1	GO:0046872
Csa1P045620.1	GO:0004672
Csa1P045620.1	GO:0006468
Csa1P045620.1	GO:0005524
Csa1P045620.1	GO:0016773
Csa1P045620.1	GO:0009103
Csa1P045620.1	GO:0016020
Csa1P045620.1	GO:0005509
Csa1P045630.1	GO:0006396
Csa1P045640.1	GO:0016901
Csa1P045640.1	GO:0048038
Csa1P045640.1	GO:0005975
Csa1P045650.1	GO:0005524
Csa1P045660.1	GO:0005524
Csa1P045670.1	GO:0005524
Csa1P045680.1	GO:0030246
Csa1P045680.1	GO:0008378
Csa1P045680.1	GO:0006486
Csa1P045680.1	GO:0016020
Csa1P045690.1	GO:0007017
Csa1P045690.1	GO:0005875
Csa1P045730.1	GO:0003682
Csa1P045790.1	GO:0030071
Csa1P045790.1	GO:0005680
Csa1P045790.1	GO:0005515
Csa1P045790.1	GO:0006886
Csa1P045820.1	GO:0003700
Csa1P045820.1	GO:0006355
Csa1P045820.1	GO:0005667
Csa1P045820.2	GO:0003700
Csa1P045820.2	GO:0006355
Csa1P045820.2	GO:0005667
Csa1P045820.3	GO:0003700
Csa1P045820.3	GO:0006355
Csa1P045820.3	GO:0005667
Csa1P045820.4	GO:0003700
Csa1P045820.4	GO:0006355
Csa1P045820.4	GO:0005667
Csa1P045830.1	GO:0005515
Csa1P045840.1	GO:0008649
Csa1P045840.1	GO:0006364
Csa1P045840.1	GO:0005737
Csa1P045860.1	GO:0004842
Csa1P045860.1	GO:0016567
Csa1P045860.1	GO:0005515
Csa1P045870.1	GO:0006284
Csa1P045880.1	GO:0004601
Csa1P045880.1	GO:0020037
Csa1P045880.1	GO:0006979
Csa1P045880.1	GO:0055114
Csa1P045910.1	GO:0004252
Csa1P045910.1	GO:0006508
Csa1P045910.1	GO:0005515
Csa1P045930.1	GO:0016881
Csa1P045940.1	GO:0005515
Csa1P045940.1	GO:0008270
Csa1P045940.1	GO:0046872
Csa1P045940.1	GO:0004842
Csa1P045940.1	GO:0005680
Csa1P045980.1	GO:0003824
Csa1P045990.1	GO:0004842
Csa1P045990.1	GO:0016567
Csa1P045990.1	GO:0005515
Csa1P046030.1	GO:0005515
Csa1P046030.1	GO:0008270
Csa1P046030.1	GO:0046872
Csa1P046040.1	GO:0004672
Csa1P046040.1	GO:0006468
Csa1P046040.1	GO:0005524
Csa1P046060.1	GO:0003950
Csa1P046080.1	GO:0003677
Csa1P046080.1	GO:0006355
Csa1P046100.1	GO:0005506
Csa1P046100.1	GO:0051536
Csa1P046100.1	GO:0016226
Csa1P046110.1	GO:0006820
Csa1P046110.1	GO:0016021
Csa1P046130.1	GO:0005515
Csa1P046160.1	GO:0030247
Csa1P046170.1	GO:0016757
Csa1P046170.1	GO:0008152
Csa1P046180.1	GO:0009055
Csa1P046180.1	GO:0015035
Csa1P046180.1	GO:0045454
Csa1P046210.1	GO:0005515
Csa1P046230.1	GO:0016787
Csa1P046250.1	GO:0005515
Csa1P046270.1	GO:0005515
Csa1P046270.1	GO:0004672
Csa1P046270.1	GO:0006468
Csa1P046270.1	GO:0005524
Csa1P046300.1	GO:0012511
Csa1P046300.1	GO:0016021
Csa1P046820.1	GO:0003682
Csa1P046830.1	GO:0005515
Csa1P046860.1	GO:0005515
Csa1P046870.1	GO:0005515
Csa1P046870.1	GO:0008270
Csa1P046890.1	GO:0005524
Csa1P046910.1	GO:0004672
Csa1P046910.1	GO:0005524
Csa1P046910.1	GO:0006468
Csa1P046910.2	GO:0004672
Csa1P046910.2	GO:0005524
Csa1P046910.2	GO:0006468
Csa1P046910.3	GO:0004672
Csa1P046910.3	GO:0005524
Csa1P046910.3	GO:0006468
Csa1P046910.4	GO:0004672
Csa1P046910.4	GO:0005524
Csa1P046910.4	GO:0006468
Csa1P046910.5	GO:0004672
Csa1P046910.5	GO:0005524
Csa1P046910.5	GO:0006468
Csa1P047440.1	GO:0016787
Csa1P047450.1	GO:0008987
Csa1P047450.1	GO:0051539
Csa1P047450.1	GO:0009435
Csa1P048950.1	GO:0004672
Csa1P048950.1	GO:0005524
Csa1P048950.1	GO:0006468
Csa1P048950.2	GO:0004672
Csa1P048950.2	GO:0005524
Csa1P048950.2	GO:0006468
Csa1P049450.1	GO:0030599
Csa1P049450.1	GO:0042545
Csa1P049450.1	GO:0005618
Csa1P049460.1	GO:0005515
Csa1P049460.1	GO:0003712
Csa1P049460.1	GO:0004402
Csa1P049460.1	GO:0008270
Csa1P049460.1	GO:0006355
Csa1P049460.1	GO:0005634
Csa1P050030.1	GO:0005515
Csa1P050060.1	GO:0046872
Csa1P050090.1	GO:0003824
Csa1P050100.1	GO:0016788
Csa1P050100.1	GO:0006629
Csa1P050130.1	GO:0003677
Csa1P050150.1	GO:0003735
Csa1P050150.1	GO:0006412
Csa1P050150.1	GO:0005622
Csa1P050150.1	GO:0005840
Csa1P050160.1	GO:0008234
Csa1P050160.1	GO:0006508
Csa1P050170.1	GO:0005515
Csa1P050200.1	GO:0004550
Csa1P050200.1	GO:0005524
Csa1P050200.1	GO:0006165
Csa1P050200.1	GO:0006183
Csa1P050200.1	GO:0006228
Csa1P050200.1	GO:0006241
Csa1P050210.1	GO:0016747
Csa1P050220.1	GO:0016747
Csa1P050240.1	GO:0016620
Csa1P050240.1	GO:0055114
Csa1P050240.2	GO:0016620
Csa1P050240.2	GO:0055114
Csa1P050240.3	GO:0016620
Csa1P050240.3	GO:0055114
Csa1P050240.4	GO:0016620
Csa1P050240.4	GO:0055114
Csa1P050250.1	GO:0016620
Csa1P050250.1	GO:0055114
Csa1P050280.1	GO:0003824
Csa1P050280.1	GO:0008152
Csa1P050290.1	GO:0003824
Csa1P050290.1	GO:0008152
Csa1P050300.1	GO:0003824
Csa1P050300.1	GO:0008152
Csa1P050300.2	GO:0003824
Csa1P050300.2	GO:0008152
Csa1P050310.1	GO:0005515
Csa1P050320.1	GO:0005515
Csa1P050340.1	GO:0004017
Csa1P050360.1	GO:0004474
Csa1P050360.1	GO:0006097
Csa1P050370.1	GO:0005515
Csa1P050370.1	GO:0004672
Csa1P050370.1	GO:0005524
Csa1P050370.1	GO:0006468
Csa1P050380.1	GO:0004055
Csa1P050380.1	GO:0005524
Csa1P050380.1	GO:0006526
Csa1P050390.1	GO:0005515
Csa1P050400.1	GO:0004055
Csa1P050400.1	GO:0005524
Csa1P050400.1	GO:0006526
Csa1P050420.1	GO:0003746
Csa1P050420.1	GO:0006414
Csa1P050420.1	GO:0005853
Csa1P050420.2	GO:0003746
Csa1P050420.2	GO:0006414
Csa1P050420.2	GO:0005853
Csa1P050420.3	GO:0003746
Csa1P050420.3	GO:0006414
Csa1P050420.3	GO:0005853
Csa1P050430.1	GO:0005515
Csa1P050430.1	GO:0009378
Csa1P050430.1	GO:0006281
Csa1P050430.1	GO:0006310
Csa1P050430.1	GO:0005524
Csa1P050470.1	GO:0006887
Csa1P050470.1	GO:0000145
Csa1P050490.1	GO:0003824
Csa1P050500.1	GO:0008270
Csa1P050500.1	GO:0016787
Csa1P051580.1	GO:0003700
Csa1P051580.1	GO:0006355
Csa1P051580.1	GO:0005634
Csa1P051590.1	GO:0003677
Csa1P051590.1	GO:0005634
Csa1P051590.2	GO:0003677
Csa1P051590.2	GO:0005634
Csa1P051600.1	GO:0003824
Csa1P051620.1	GO:0046872
Csa1P051620.1	GO:0030001
Csa1P051630.1	GO:0016790
Csa1P051630.1	GO:0006633
Csa1P051650.1	GO:0016491
Csa1P051650.1	GO:0008152
Csa1P051660.1	GO:0016491
Csa1P051660.1	GO:0008152
Csa1P051670.1	GO:0016491
Csa1P051670.1	GO:0008152
Csa1P051680.1	GO:0016491
Csa1P051680.1	GO:0008152
Csa1P051730.1	GO:0004672
Csa1P051730.1	GO:0006468
Csa1P051730.1	GO:0005524
Csa1P051740.1	GO:0046983
Csa1P051760.1	GO:0046983
Csa1P051780.1	GO:0005515
Csa1P051790.1	GO:0017009
Csa1P051810.1	GO:0005509
Csa1P051810.1	GO:0051082
Csa1P051810.1	GO:0006457
Csa1P051810.1	GO:0005783
Csa1P051820.1	GO:0005515
Csa1P051820.1	GO:0004672
Csa1P051820.1	GO:0005524
Csa1P051820.1	GO:0006468
Csa1P051840.1	GO:0004601
Csa1P051840.1	GO:0020037
Csa1P051840.1	GO:0006979
Csa1P051840.1	GO:0055114
Csa1P051850.1	GO:0005515
Csa1P051860.1	GO:0005515
Csa1P051870.1	GO:0005515
Csa1P051880.1	GO:0005515
Csa1P051910.1	GO:0005515
Csa1P056920.1	GO:0015171
Csa1P056920.1	GO:0003333
Csa1P056920.1	GO:0016020
Csa1P056920.1	GO:0006810
Csa1P056920.1	GO:0055085
Csa1P056930.1	GO:0016788
Csa1P056930.1	GO:0006629
Csa1P056940.1	GO:0016758
Csa1P056940.1	GO:0008152
Csa1P056950.1	GO:0005515
Csa1P056960.1	GO:0030246
Csa1P056960.1	GO:0004672
Csa1P056960.1	GO:0006468
Csa1P056960.1	GO:0005524
Csa1P056970.1	GO:0016787
Csa1P056970.1	GO:0008152
Csa1P056970.2	GO:0016787
Csa1P056970.2	GO:0008152
Csa1P056970.3	GO:0016787
Csa1P056970.3	GO:0008152
Csa1P056970.4	GO:0016787
Csa1P056970.4	GO:0008152
Csa1P057000.1	GO:0003735
Csa1P057000.1	GO:0006412
Csa1P057000.1	GO:0005622
Csa1P057000.1	GO:0005840
Csa1P057010.1	GO:0003937
Csa1P057010.1	GO:0004643
Csa1P057010.1	GO:0006164
Csa1P057030.1	GO:0008270
Csa1P057030.2	GO:0008270
Csa1P057040.1	GO:0005515
Csa1P057040.1	GO:0004672
Csa1P057040.1	GO:0006468
Csa1P057040.1	GO:0005524
Csa1P057050.1	GO:0015079
Csa1P057050.1	GO:0071805
Csa1P057050.1	GO:0016020
Csa1P057060.1	GO:0015079
Csa1P057060.1	GO:0071805
Csa1P057060.1	GO:0016020
Csa1P058090.1	GO:0005515
Csa1P058160.1	GO:0005515
Csa1P058660.1	GO:0005515
Csa1P059180.1	GO:0005515
Csa1P059190.1	GO:0030247
Csa1P059730.1	GO:0005515
Csa1P059760.1	GO:0005515
Csa1P060260.1	GO:0005515
Csa1P060780.1	GO:0005515
Csa1P062290.1	GO:0004190
Csa1P062290.1	GO:0006508
Csa1P062290.1	GO:0006629
Csa1P062310.1	GO:0004047
Csa1P062310.1	GO:0006546
Csa1P062310.1	GO:0005737
Csa1P062350.1	GO:0005507
Csa1P062350.1	GO:0016491
Csa1P062350.1	GO:0055114
Csa1P062370.1	GO:0004553
Csa1P062370.1	GO:0005975
Csa1P062370.2	GO:0004553
Csa1P062370.2	GO:0005975
Csa1P062380.1	GO:0003824
Csa1P062380.1	GO:0008152
Csa1P062380.1	GO:0045454
Csa1P062890.1	GO:0000045
Csa1P062890.1	GO:0005737
Csa1P062900.1	GO:0008378
Csa1P062900.1	GO:0006486
Csa1P062900.1	GO:0016020
Csa1P062920.1	GO:2001070
Csa1P062920.1	GO:0009058
Csa1P062930.1	GO:0046933
Csa1P062930.1	GO:0046961
Csa1P062930.1	GO:0015986
Csa1P062930.1	GO:0045261
Csa1P062960.1	GO:0004601
Csa1P062960.1	GO:0020037
Csa1P062960.1	GO:0006979
Csa1P062960.1	GO:0055114
Csa1P063520.1	GO:0016226
Csa1P063540.1	GO:0003676
Csa1P063550.1	GO:0003676
Csa1P063570.1	GO:0005515
Csa1P063610.1	GO:0005515
Csa1P063610.1	GO:0006629
Csa1P063630.1	GO:0003723
Csa1P063630.1	GO:0009982
Csa1P063630.1	GO:0001522
Csa1P063630.1	GO:0009451
Csa1P064140.1	GO:0003723
Csa1P064140.1	GO:0009982
Csa1P064140.1	GO:0001522
Csa1P064140.1	GO:0009451
Csa1P064140.2	GO:0003723
Csa1P064140.2	GO:0009982
Csa1P064140.2	GO:0001522
Csa1P064140.2	GO:0009451
Csa1P064150.1	GO:0004553
Csa1P064150.1	GO:0005975
Csa1P064670.1	GO:0003677
Csa1P064670.1	GO:0008289
Csa1P064690.1	GO:0006810
Csa1P064690.1	GO:0005622
Csa1P064700.1	GO:0004553
Csa1P064700.1	GO:0005975
Csa1P064700.1	GO:0016762
Csa1P064700.1	GO:0006073
Csa1P064700.1	GO:0005618
Csa1P064700.1	GO:0048046
Csa1P064730.1	GO:0016491
Csa1P064730.1	GO:0016706
Csa1P064730.1	GO:0055114
Csa1P064740.1	GO:0005524
Csa1P064740.1	GO:0016772
Csa1P064790.1	GO:0004672
Csa1P064790.1	GO:0005524
Csa1P064790.1	GO:0006468
Csa1P064870.1	GO:0004672
Csa1P064870.1	GO:0005524
Csa1P064870.1	GO:0006468
Csa1P065380.1	GO:0004672
Csa1P065380.1	GO:0006468
Csa1P065380.1	GO:0005524
Csa1P065410.1	GO:0016021
Csa1P065420.1	GO:0004672
Csa1P065420.1	GO:0005524
Csa1P065420.1	GO:0006468
Csa1P065930.1	GO:0004672
Csa1P065930.1	GO:0005524
Csa1P065930.1	GO:0006468
Csa1P065960.1	GO:0046983
Csa1P065970.1	GO:0045454
Csa1P065980.1	GO:0003777
Csa1P065980.1	GO:0005524
Csa1P065980.1	GO:0008017
Csa1P065980.1	GO:0007018
Csa1P066480.1	GO:0005509
Csa1P066480.1	GO:0015979
Csa1P066480.1	GO:0009523
Csa1P066480.1	GO:0009654
Csa1P066480.1	GO:0019898
Csa1P066500.1	GO:0004650
Csa1P066500.1	GO:0005975
Csa1P066510.1	GO:0019295
Csa1P066550.1	GO:0010333
Csa1P066550.1	GO:0016829
Csa1P066550.1	GO:0008152
Csa1P066550.1	GO:0000287
Csa1P066560.1	GO:0010333
Csa1P066560.1	GO:0016829
Csa1P066560.1	GO:0008152
Csa1P066560.1	GO:0000287
Csa1P066570.1	GO:0010333
Csa1P066570.1	GO:0016829
Csa1P066570.1	GO:0008152
Csa1P068570.1	GO:0010333
Csa1P068570.1	GO:0016829
Csa1P068570.1	GO:0008152
Csa1P068570.1	GO:0000287
Csa1P070080.1	GO:0010333
Csa1P070080.1	GO:0016829
Csa1P070080.1	GO:0008152
Csa1P070600.1	GO:0048544
Csa1P070600.1	GO:0004674
Csa1P070610.1	GO:0048544
Csa1P070610.1	GO:0004674
Csa1P070620.1	GO:0048544
Csa1P070620.1	GO:0004674
Csa1P071120.1	GO:0015238
Csa1P071120.1	GO:0015297
Csa1P071120.1	GO:0006855
Csa1P071120.1	GO:0055085
Csa1P071120.1	GO:0016020
Csa1P071130.1	GO:0048544
Csa1P071140.1	GO:0048544
Csa1P071140.1	GO:0004672
Csa1P071140.1	GO:0005524
Csa1P071140.1	GO:0006468
Csa1P071150.1	GO:0048544
Csa1P071150.1	GO:0004672
Csa1P071150.1	GO:0006468
Csa1P071150.1	GO:0005524
Csa1P071160.1	GO:0048544
Csa1P071160.1	GO:0004672
Csa1P071160.1	GO:0005524
Csa1P071160.1	GO:0006468
Csa1P071170.1	GO:0048544
Csa1P071170.1	GO:0004672
Csa1P071170.1	GO:0006468
Csa1P071170.1	GO:0005524
Csa1P071190.1	GO:0048544
Csa1P071200.1	GO:0048544
Csa1P071210.1	GO:0048544
Csa1P071220.1	GO:0048544
Csa1P071230.1	GO:0048544
Csa1P071240.1	GO:0048544
Csa1P071260.1	GO:0048544
Csa1P071270.1	GO:0048544
Csa1P071270.1	GO:0004672
Csa1P071270.1	GO:0005524
Csa1P071270.1	GO:0006468
Csa1P071270.2	GO:0048544
Csa1P071270.2	GO:0004672
Csa1P071270.2	GO:0005524
Csa1P071270.2	GO:0006468
Csa1P071280.1	GO:0048544
Csa1P071280.1	GO:0008270
Csa1P071290.1	GO:0016020
Csa1P071790.1	GO:0048544
Csa1P071800.1	GO:0005509
Csa1P071820.1	GO:0003676
Csa1P071820.1	GO:0004523
Csa1P071840.1	GO:0003682
Csa1P071870.1	GO:0022857
Csa1P071870.1	GO:0055085
Csa1P071870.1	GO:0016021
Csa1P071890.1	GO:0016491
Csa1P071890.1	GO:0055114
Csa1P071890.1	GO:0050660
Csa1P071890.1	GO:0005509
Csa1P071900.1	GO:0005515
Csa1P071900.2	GO:0005515
Csa1P071910.1	GO:0005515
Csa1P071910.2	GO:0005515
Csa1P071920.1	GO:0008531
Csa1P071920.1	GO:0009231
Csa1P071920.2	GO:0008531
Csa1P071920.2	GO:0009231
Csa1P071930.1	GO:0016020
Csa1P071930.1	GO:0005515
Csa1P072450.1	GO:0003676
Csa1P072450.1	GO:0004519
Csa1P072450.1	GO:0006308
Csa1P072450.2	GO:0003676
Csa1P072450.2	GO:0004519
Csa1P072450.2	GO:0006308
Csa1P072460.1	GO:0046854
Csa1P072480.1	GO:0005515
Csa1P072490.1	GO:0005515
Csa1P073050.1	GO:0004185
Csa1P073050.1	GO:0006508
Csa1P073060.1	GO:0003677
Csa1P073060.1	GO:0006355
Csa1P073070.1	GO:0005515
Csa1P073070.1	GO:0007165
Csa1P073090.1	GO:0016491
Csa1P073090.1	GO:0008152
Csa1P073090.1	GO:0004097
Csa1P073090.1	GO:0055114
Csa1P073100.1	GO:0016491
Csa1P073100.1	GO:0008152
Csa1P073100.1	GO:0004097
Csa1P073100.1	GO:0055114
Csa1P073110.1	GO:0016491
Csa1P073110.1	GO:0008152
Csa1P073110.1	GO:0004097
Csa1P073110.1	GO:0055114
Csa1P073610.1	GO:0004097
Csa1P073610.1	GO:0055114
Csa1P073620.1	GO:0004097
Csa1P073620.1	GO:0055114
Csa1P073640.1	GO:0016491
Csa1P073640.1	GO:0008152
Csa1P073640.1	GO:0004097
Csa1P073640.1	GO:0055114
Csa1P073670.1	GO:0003333
Csa1P073700.1	GO:0004672
Csa1P073700.1	GO:0005524
Csa1P073700.1	GO:0006468
Csa1P073750.1	GO:0006629
Csa1P073760.1	GO:0016787
Csa1P073770.1	GO:0005524
Csa1P073770.1	GO:0030983
Csa1P073770.1	GO:0006298
Csa1P073770.2	GO:0005524
Csa1P073770.2	GO:0030983
Csa1P073770.2	GO:0006298
Csa1P073780.1	GO:0005515
Csa1P073810.1	GO:0005515
Csa1P073810.1	GO:0008270
Csa1P073810.1	GO:0046872
Csa1P073850.1	GO:0003843
Csa1P073850.1	GO:0006075
Csa1P073850.1	GO:0000148
Csa1P073850.1	GO:0016020
Csa1P073850.2	GO:0003843
Csa1P073850.2	GO:0006075
Csa1P073850.2	GO:0000148
Csa1P073850.2	GO:0016020
Csa1P073890.1	GO:0030246
Csa1P073890.1	GO:0004672
Csa1P073890.1	GO:0005524
Csa1P073890.1	GO:0006468
Csa1P074400.1	GO:0046983
Csa1P074900.1	GO:0004672
Csa1P074900.1	GO:0006468
Csa1P074900.1	GO:0005524
Csa1P074950.1	GO:0008289
Csa1P074950.1	GO:0006869
Csa1P074950.1	GO:0042157
Csa1P074950.1	GO:0005576
Csa1P074960.1	GO:0003677
Csa1P074960.1	GO:0006355
Csa1P074970.1	GO:0003677
Csa1P074970.1	GO:0006355
Csa1P074980.1	GO:0003677
Csa1P074980.1	GO:0005634
Csa1P075020.1	GO:0005515
Csa1P075020.2	GO:0005515
Csa1P075580.1	GO:0008184
Csa1P075580.1	GO:0005975
Csa1P075580.2	GO:0008184
Csa1P075580.2	GO:0005975
Csa1P075600.1	GO:0005515
Csa1P075600.1	GO:0004672
Csa1P075600.1	GO:0005524
Csa1P075600.1	GO:0006468
Csa1P076100.1	GO:0003677
Csa1P076100.1	GO:0006355
Csa1P076600.1	GO:0016788
Csa1P076600.1	GO:0006629
Csa1P077120.1	GO:0004601
Csa1P077120.1	GO:0020037
Csa1P077120.1	GO:0006979
Csa1P077120.1	GO:0055114
Csa1P077130.1	GO:0004386
Csa1P077210.1	GO:0003725
Csa1P077220.1	GO:0004672
Csa1P077220.1	GO:0005524
Csa1P077220.1	GO:0006468
Csa1P077240.1	GO:0016491
Csa1P077240.1	GO:0055114
Csa1P077240.1	GO:0008270
Csa1P077240.2	GO:0016491
Csa1P077240.2	GO:0055114
Csa1P077240.2	GO:0008270
Csa1P077740.1	GO:0004672
Csa1P077740.1	GO:0005524
Csa1P077740.1	GO:0006468
Csa1P077760.1	GO:0016757
Csa1P077760.1	GO:0016020
Csa1P083760.1	GO:0003677
Csa1P083760.1	GO:0003899
Csa1P083760.1	GO:0006351
Csa1P084260.1	GO:0003677
Csa1P084260.1	GO:0003899
Csa1P084260.1	GO:0006351
Csa1P084270.1	GO:0003677
Csa1P084270.1	GO:0003899
Csa1P084270.1	GO:0006351
Csa1P084280.1	GO:0045454
Csa1P084280.1	GO:0016209
Csa1P084280.1	GO:0016491
Csa1P084280.1	GO:0055114
Csa1P084300.1	GO:0046429
Csa1P084300.1	GO:0016114
Csa1P084300.1	GO:0055114
Csa1P084310.1	GO:0000166
Csa1P084310.1	GO:0004812
Csa1P084310.1	GO:0005524
Csa1P084310.1	GO:0006418
Csa1P084330.1	GO:0008270
Csa1P084830.1	GO:0005515
Csa1P085360.1	GO:0004553
Csa1P085360.1	GO:0005975
Csa1P085360.1	GO:0004565
Csa1P085360.1	GO:0009341
Csa1P085360.1	GO:0030246
Csa1P085370.1	GO:0005507
Csa1P085370.1	GO:0016491
Csa1P085370.1	GO:0055114
Csa1P085390.1	GO:0046872
Csa1P085890.1	GO:0006952
Csa1P085890.1	GO:0016021
Csa1P086390.1	GO:0004672
Csa1P086390.1	GO:0005524
Csa1P086390.1	GO:0006468
Csa1P086890.1	GO:0008168
Csa1P086890.1	GO:0008152
Csa1P086900.1	GO:0006952
Csa1P086900.1	GO:0016021
Csa1P086920.1	GO:0003676
Csa1P086920.1	GO:0005515
Csa1P086920.1	GO:0008270
Csa1P086920.2	GO:0003676
Csa1P086920.2	GO:0005515
Csa1P086920.2	GO:0008270
Csa1P087940.1	GO:0004843
Csa1P087940.1	GO:0036459
Csa1P087940.1	GO:0006511
Csa1P088460.1	GO:0046872
Csa1P088460.1	GO:0008270
Csa1P088470.1	GO:0005509
Csa1P088470.1	GO:0015979
Csa1P088470.1	GO:0009523
Csa1P088470.1	GO:0009654
Csa1P088470.1	GO:0019898
Csa1P089510.1	GO:0003677
Csa1P089510.1	GO:0006355
Csa1P095010.1	GO:0046983
Csa1P095010.1	GO:0006351
Csa1P095540.1	GO:0055085
Csa1P095540.1	GO:0016021
Csa1P096040.1	GO:0055085
Csa1P096040.1	GO:0016021
Csa1P096090.1	GO:0016491
Csa1P096090.1	GO:0050660
Csa1P096090.1	GO:0055114
Csa1P096610.1	GO:0008270
Csa1P096620.1	GO:0030170
Csa1P096620.1	GO:0009058
Csa1P096640.1	GO:0004672
Csa1P096640.1	GO:0005524
Csa1P096640.1	GO:0006468
Csa1P097670.1	GO:0045132
Csa1P097670.1	GO:0000775
Csa1P097670.1	GO:0005634
Csa1P097710.1	GO:0005524
Csa1P097710.1	GO:0016887
Csa1P097710.1	GO:0016020
Csa1P103270.1	GO:0046872
Csa1P103270.1	GO:0030001
Csa1P108800.1	GO:0003824
Csa1P108800.1	GO:0008152
Csa1P108820.1	GO:0016780
Csa1P108820.1	GO:0008654
Csa1P108820.1	GO:0016020
Csa1P109320.1	GO:0003682
Csa1P109330.1	GO:0004185
Csa1P109330.1	GO:0006508
Csa1P109340.1	GO:0015031
Csa1P109370.1	GO:0004553
Csa1P109370.1	GO:0005975
Csa1P109370.1	GO:0016762
Csa1P109370.1	GO:0006073
Csa1P109370.1	GO:0005618
Csa1P109370.1	GO:0048046
Csa1P118370.1	GO:0005524
Csa1P118370.1	GO:0016887
Csa1P118880.1	GO:0003682
Csa1P118890.1	GO:0003677
Csa1P118890.1	GO:0006355
Csa1P118890.2	GO:0003677
Csa1P118890.2	GO:0006355
Csa1P120460.1	GO:0009055
Csa1P120460.1	GO:0055114
Csa1P120460.1	GO:0016491
Csa1P120460.1	GO:0030151
Csa1P123490.1	GO:0003677
Csa1P123490.1	GO:0005524
Csa1P123490.2	GO:0003677
Csa1P123490.2	GO:0005524
Csa1P124000.1	GO:0008270
Csa1P124000.1	GO:0005515
Csa1P124000.1	GO:0046872
Csa1P124000.1	GO:0004842
Csa1P124000.1	GO:0005680
Csa1P126060.1	GO:0003735
Csa1P126060.1	GO:0006412
Csa1P126060.1	GO:0005622
Csa1P126060.1	GO:0005840
Csa1P132100.1	GO:0042254
Csa1P132100.1	GO:0005730
Csa1P132120.1	GO:0046872
Csa1P132130.1	GO:0003677
Csa1P132140.1	GO:0010277
Csa1P132140.1	GO:0055114
Csa1P132150.1	GO:0003677
Csa1P132160.1	GO:0016491
Csa1P132160.1	GO:0051537
Csa1P132160.1	GO:0055114
Csa1P132160.1	GO:0010277
Csa1P132680.1	GO:0003677
Csa1P132700.1	GO:0010277
Csa1P132700.1	GO:0055114
Csa1P136770.1	GO:0003677
Csa1P138280.1	GO:0046873
Csa1P138280.1	GO:0030001
Csa1P138280.1	GO:0055085
Csa1P138280.1	GO:0016020
Csa1P143280.1	GO:0008236
Csa1P143280.1	GO:0006508
Csa1P144280.1	GO:0006396
Csa1P144280.1	GO:0005622
Csa1P144290.1	GO:0005515
Csa1P144290.1	GO:0006886
Csa1P144290.1	GO:0016192
Csa1P144330.1	GO:0080019
Csa1P145920.1	GO:0004185
Csa1P145920.1	GO:0006508
Csa1P145930.1	GO:0003743
Csa1P145930.1	GO:0006413
Csa1P145940.1	GO:0003676
Csa1P145940.1	GO:0008270
Csa1P145940.1	GO:0016818
Csa1P145940.1	GO:0003677
Csa1P145940.1	GO:0005524
Csa1P145940.1	GO:0005515
Csa1P145940.1	GO:0046872
Csa1P145960.1	GO:0046872
Csa1P145960.1	GO:0003676
Csa1P145960.2	GO:0046872
Csa1P145960.2	GO:0003676
Csa1P145980.1	GO:0004664
Csa1P145980.1	GO:0009094
Csa1P152000.1	GO:0005524
Csa1P152000.1	GO:0008033
Csa1P152500.1	GO:0030554
Csa1P153000.1	GO:0003735
Csa1P153000.1	GO:0006412
Csa1P153000.1	GO:0005840
Csa1P153010.1	GO:0005634
Csa1P153010.2	GO:0005634
Csa1P153010.3	GO:0005634
Csa1P153520.1	GO:0004252
Csa1P153520.1	GO:0006508
Csa1P153530.1	GO:0005515
Csa1P153530.1	GO:0003755
Csa1P153530.1	GO:0006457
Csa1P154090.1	GO:0005506
Csa1P154090.1	GO:0016705
Csa1P154090.1	GO:0020037
Csa1P154090.1	GO:0055114
Csa1P160590.1	GO:0046872
Csa1P162100.1	GO:0003700
Csa1P162100.1	GO:0043565
Csa1P162100.1	GO:0006355
Csa1P162100.1	GO:0006351
Csa1P162600.1	GO:0016021
Csa1P162610.1	GO:0016021
Csa1P163110.1	GO:0003676
Csa1P163110.1	GO:0004519
Csa1P163110.1	GO:0006308
Csa1P163130.1	GO:0016491
Csa1P163130.1	GO:0055114
Csa1P163130.1	GO:0008270
Csa1P163160.1	GO:0009055
Csa1P163160.1	GO:0051536
Csa1P164660.1	GO:0004553
Csa1P164660.1	GO:0005975
Csa1P164670.1	GO:0005509
Csa1P164680.1	GO:0006886
Csa1P164680.1	GO:0006888
Csa1P164680.1	GO:0030127
Csa1P164690.1	GO:0008270
Csa1P164690.1	GO:0006886
Csa1P164690.1	GO:0006888
Csa1P164690.1	GO:0030127
Csa1P165230.1	GO:0003677
Csa1P165230.1	GO:0006355
Csa1P166260.1	GO:0004601
Csa1P166260.1	GO:0020037
Csa1P166260.1	GO:0006979
Csa1P166260.1	GO:0055114
Csa1P166770.1	GO:0016810
Csa1P166770.1	GO:0006807
Csa1P166770.2	GO:0016810
Csa1P166770.2	GO:0006807
Csa1P166770.3	GO:0016810
Csa1P166770.3	GO:0006807
Csa1P167840.1	GO:0016485
Csa1P167840.1	GO:0016021
Csa1P168340.1	GO:0005515
Csa1P168340.2	GO:0005515
Csa1P168360.1	GO:0016810
[truncated: 28,838 more rows]
