# Supplementary material for: An Updated Functional Annotation of Protein-Coding Genes in the Cucumber Genome
Source: Front Plant Sci. 2018 Mar 15;9:325. doi: 10.3389/fpls.2018.00325 (PMC5863696; doi:10.3389/fpls.2018.00325)
Supplement: Supplementary file 16 [file Table11.xlsx]

## Sheet: Table_S11
geneID in Cucumber	geneID in other plants	collinear segments levels	BBH?(0:no, 1:yes)
Cucumber.Csa1P000020.1	Arab-ly.XP_002873305.1	2way_9	0
Cucumber.Csa1P000020.1	Arab-th.NP_001154697.2	2way_8	0
Cucumber.Csa1P000020.1	Brass-ra.XP_009130988.1	2way_7	0
Cucumber.Csa1P000020.1	Cucu-me.XP_008464356.1	2way_1	0
Cucumber.Csa1P000020.1	Glyc-max.XP_003523184.1	2way_4	0
Cucumber.Csa1P000020.1	Malus-dome.XP_008375430.1	2way_3	1
Cucumber.Csa1P000020.1	Oryza-brach.XP_006647246.1	2way_14	1
Cucumber.Csa1P000020.1	Popu-tr.XP_002318790.1	2way_5	0
Cucumber.Csa1P000020.1	Seta-ti.XP_004952601.1	2way_12	1
Cucumber.Csa1P000020.1	Sola-tu.XP_006341450.1	2way_11	0
Cucumber.Csa1P000030.1	Brass-ra.XP_009132676.1	2way_7	1
Cucumber.Csa1P000030.1	Citrus.XP_006485064.1	2way_6	0
Cucumber.Csa1P000030.1	Cucu-me.XP_008464357.1	2way_1	0
Cucumber.Csa1P000030.1	Cucu-me.XP_008464537.1	2way_1	0
Cucumber.Csa1P000030.1	Malus-dome.XP_008392685.1	2way_3	1
Cucumber.Csa1P000040.1	Arab-ly.XP_002866458.1	2way_9	0
Cucumber.Csa1P000040.1	Arab-th.NP_568941.1	2way_8	1
Cucumber.Csa1P000040.1	Brach.XP_003564980.1	2way_13	0
Cucumber.Csa1P000040.1	Citrus.XP_006485073.1	2way_6	0
Cucumber.Csa1P000040.1	Cucu-me.XP_008464358.1	2way_1	0
Cucumber.Csa1P000040.1	Malus-dome.XP_008369619.1	2way_3	0
Cucumber.Csa1P000040.1	Sola-tu.XP_006346627.1	2way_11	1
Cucumber.Csa1P000050.1	Arab-ly.XP_002864757.1	2way_9	1
Cucumber.Csa1P000050.1	Arab-th.NP_200993.1	2way_8	0
Cucumber.Csa1P000050.1	Citrus.XP_006485166.1	2way_6	0
Cucumber.Csa1P000050.1	Cucu-me.XP_008464361.1	2way_1	0
Cucumber.Csa1P000050.1	Malus-dome.XP_008392692.1	2way_3	1
Cucumber.Csa1P000050.1	Seta-ti.XP_004976675.1	2way_12	1
Cucumber.Csa1P000050.1	Sola-tu.XP_006341469.1	2way_11	1
Cucumber.Csa1P000550.1	Cucu-me.XP_008464362.1	2way_1	0
Cucumber.Csa1P000550.1	Malus-dome.XP_008392694.1	2way_3	0
Cucumber.Csa1P000550.1	Sola-tu.XP_006341471.1	2way_11	0
Cucumber.Csa1P000560.1	Brach.XP_010233028.1	2way_13	0
Cucumber.Csa1P000560.1	Brass-ra.XP_009132680.1	2way_7	0
Cucumber.Csa1P000560.1	Citrus.XP_006485089.1	2way_6	0
Cucumber.Csa1P000560.1	Cucu-me.XP_008464363.1	2way_1	0
Cucumber.Csa1P000560.1	Malus-dome.XP_008392700.1	2way_3	0
Cucumber.Csa1P000560.1	Seta-ti.XP_004981023.1	2way_12	0
Cucumber.Csa1P000560.1	Sola-tu.XP_006341474.1	2way_11	0
Cucumber.Csa1P000570.1	Cucu-me.XP_008464364.1	2way_1	0
Cucumber.Csa1P000580.1	Arab-ly.XP_002864764.1	2way_9	1
Cucumber.Csa1P000580.1	Arab-th.NP_201006.2	2way_8	1
Cucumber.Csa1P000580.1	Brach.XP_003564986.1	2way_13	0
Cucumber.Csa1P000580.1	Brass-ra.XP_009130187.1	2way_7	0
Cucumber.Csa1P000580.1	Citrus.XP_006485106.1	2way_6	0
Cucumber.Csa1P000580.1	Cucu-me.XP_008464365.1	2way_1	0
Cucumber.Csa1P000580.1	Glyc-max.XP_003526928.1	2way_4	0
Cucumber.Csa1P000580.1	Malus-dome.XP_008374175.1	2way_3	1
Cucumber.Csa1P000580.1	Seta-ti.XP_004971147.1	2way_12	0
Cucumber.Csa1P000580.1	Sola-tu.XP_006341482.1	2way_11	1
Cucumber.Csa1P000600.1	Brass-ra.XP_009149790.1	2way_7	0
Cucumber.Csa1P000600.1	Citrus.XP_006485109.1	2way_6	0
Cucumber.Csa1P000600.1	Cucu-me.XP_008464372.1	2way_1	0
Cucumber.Csa1P000600.1	Glyc-max.XP_003526929.1	2way_4	0
Cucumber.Csa1P000600.1	Malus-dome.XP_008374277.1	2way_3	0
Cucumber.Csa1P000610.1	Citrus.XP_006485107.1	2way_6	0
Cucumber.Csa1P000610.1	Cucu-me.XP_008464371.1	2way_1	0
Cucumber.Csa1P000610.1	Malus-dome.XP_008374177.1	2way_3	0
Cucumber.Csa1P000610.1	Sola-tu.XP_006341486.1	2way_11	0
Cucumber.Csa1P000630.1	Cucu-me.XP_008464374.1	2way_1	0
Cucumber.Csa1P000640.1	Cucu-me.XP_008464376.1	2way_1	0
Cucumber.Csa1P000650.1	Arab-ly.XP_002893504.1	2way_9	0
Cucumber.Csa1P000650.1	Arab-th.NP_564298.1	2way_8	0
Cucumber.Csa1P000650.1	Brach.XP_003577529.1	2way_13	0
Cucumber.Csa1P000650.1	Citrus.XP_006483005.1	2way_6	0
Cucumber.Csa1P000650.1	Glyc-max.XP_003528093.2	2way_4	0
Cucumber.Csa1P000650.1	Malus-dome.XP_008374178.1	2way_3	0
Cucumber.Csa1P000650.1	Sola-tu.XP_006341487.1	2way_11	0
Cucumber.Csa1P000670.1	Cucu-me.XP_008464386.1	2way_1	0
Cucumber.Csa1P000680.1	Brach.XP_003570560.1	2way_13	0
Cucumber.Csa1P000680.1	Brass-ra.XP_009150170.1	2way_7	0
Cucumber.Csa1P000680.1	Citrus.XP_006485112.1	2way_6	0
Cucumber.Csa1P000680.1	Cucu-me.XP_008464385.1	2way_1	0
Cucumber.Csa1P000680.1	Glyc-max.XP_003532391.2	2way_4	0
Cucumber.Csa1P000680.1	Malus-dome.XP_008341244.1	2way_3	0
Cucumber.Csa1P000680.1	Malus-dome.XP_008341245.1	2way_3	0
Cucumber.Csa1P000680.1	Oryza-brach.XP_006653463.1	2way_14	0
Cucumber.Csa1P000690.1	Citrus.XP_006485115.1	2way_6	0
Cucumber.Csa1P000690.1	Cucu-me.XP_008464383.1	2way_1	0
Cucumber.Csa1P000690.1	Oryza-brach.XP_006652226.1	2way_14	1
Cucumber.Csa1P000700.1	Citrus.XP_006485117.1	2way_6	0
Cucumber.Csa1P000700.1	Cucu-me.XP_008464382.1	2way_1	0
Cucumber.Csa1P000700.1	Glyc-max.XP_003526933.2	2way_4	0
Cucumber.Csa1P000710.1	Citrus.XP_006485120.1	2way_6	0
Cucumber.Csa1P000710.1	Cucu-me.XP_008464381.1	2way_1	0
Cucumber.Csa1P000710.1	Glyc-max.XP_006581846.1	2way_4	0
Cucumber.Csa1P000720.1	Brach.XP_003564989.1	2way_13	0
Cucumber.Csa1P000720.1	Cucu-me.XP_008464380.1	2way_1	0
Cucumber.Csa1P000720.1	Malus-dome.XP_008341247.1	2way_3	1
Cucumber.Csa1P000720.1	Seta-ti.XP_004971156.1	2way_12	0
Cucumber.Csa1P000725.1	Cucu-me.XP_008464379.1	2way_1	0
Cucumber.Csa1P000740.1	Citrus.XP_006485127.1	2way_6	0
Cucumber.Csa1P000740.1	Cucu-me.XP_008464378.1	2way_1	0
Cucumber.Csa1P000750.1	Brass-ra.XP_009149795.1	2way_7	0
Cucumber.Csa1P000750.1	Citrus.XP_006485129.1	2way_6	0
Cucumber.Csa1P000750.1	Citrus.XP_006485130.1	2way_6	0
Cucumber.Csa1P000750.1	Cucu-me.XP_008464388.1	2way_1	0
Cucumber.Csa1P000750.1	Malus-dome.XP_008374201.1	2way_3	1
Cucumber.Csa1P000760.1	Cucu-me.XP_008464387.1	2way_1	0
Cucumber.Csa1P000760.1	Malus-dome.XP_008374202.1	2way_3	0
Cucumber.Csa1P000770.1	Cucu-me.XP_008464389.1	2way_1	0
Cucumber.Csa1P000770.1	Cucu-me.XP_008464390.1	2way_1	0
Cucumber.Csa1P000770.1	Malus-dome.XP_008374203.1	2way_3	0
Cucumber.Csa1P001280.1	Cucu-me.XP_008464391.1	2way_1	0
Cucumber.Csa1P001280.1	Glyc-max.XP_003526938.1	2way_4	1
Cucumber.Csa1P001290.1	Brass-ra.XP_009132693.1	2way_7	0
Cucumber.Csa1P001290.1	Cucu-me.XP_008464392.1	2way_1	0
Cucumber.Csa1P001290.1	Cucu-me.XP_008464393.1	2way_1	0
Cucumber.Csa1P001290.1	Glyc-max.NP_001237418.1	2way_4	0
Cucumber.Csa1P001290.1	Glyc-max.NP_001242732.1	2way_4	0
Cucumber.Csa1P001290.1	Glyc-max.XP_003526939.1	2way_4	0
Cucumber.Csa1P001300.1	Brass-ra.XP_009132693.1	2way_7	1
Cucumber.Csa1P001300.1	Cucu-me.XP_008464392.1	2way_1	0
Cucumber.Csa1P001300.1	Cucu-me.XP_008464393.1	2way_1	0
Cucumber.Csa1P001300.1	Glyc-max.NP_001237418.1	2way_4	0
Cucumber.Csa1P001300.1	Glyc-max.NP_001242732.1	2way_4	0
Cucumber.Csa1P001300.1	Glyc-max.XP_003526939.1	2way_4	0
Cucumber.Csa1P001300.1	Malus-dome.XP_008356571.1	2way_3	0
Cucumber.Csa1P001300.1	Malus-dome.XP_008374287.1	2way_3	0
Cucumber.Csa1P001310.1	Arab-ly.XP_002865844.1	2way_9	1
Cucumber.Csa1P001310.1	Arab-th.NP_001190513.1	2way_8	1
Cucumber.Csa1P001310.1	Cucu-me.XP_008464394.1	2way_1	0
Cucumber.Csa1P001310.1	Glyc-max.XP_003526941.1	2way_4	1
Cucumber.Csa1P001310.1	Malus-dome.XP_008374206.1	2way_3	1
Cucumber.Csa1P001320.1	Cucu-me.XP_008464396.1	2way_1	0
Cucumber.Csa1P001320.1	Glyc-max.XP_006584510.1	2way_4	0
Cucumber.Csa1P001330.1	Brass-ra.XP_009132694.1	2way_7	0
Cucumber.Csa1P001330.1	Cucu-me.XP_008464402.1	2way_1	0
Cucumber.Csa1P001330.1	Cucu-me.XP_008464553.1	2way_1	0
Cucumber.Csa1P001330.1	Glyc-max.XP_003532495.1	2way_4	0
Cucumber.Csa1P001340.1	Cucu-me.XP_008464402.1	2way_1	0
Cucumber.Csa1P001340.1	Cucu-me.XP_008464553.1	2way_1	0
Cucumber.Csa1P001360.1	Brass-ra.XP_009149801.1	2way_7	0
Cucumber.Csa1P001360.1	Cucu-me.XP_008464403.1	2way_1	0
Cucumber.Csa1P001360.1	Glyc-max.XP_003528100.1	2way_4	0
Cucumber.Csa1P001360.1	Malus-dome.XP_008374212.1	2way_3	0
Cucumber.Csa1P001380.1	Cucu-me.XP_008464404.1	2way_1	0
Cucumber.Csa1P001380.1	Glyc-max.XP_003526944.1	2way_4	1
Cucumber.Csa1P001380.1	Malus-dome.XP_008374213.1	2way_3	1
Cucumber.Csa1P001390.1	Arab-ly.XP_002880316.1	2way_9	1
Cucumber.Csa1P001390.1	Arab-th.NP_850476.1	2way_8	1
Cucumber.Csa1P001390.1	Brass-ra.XP_009133820.1	2way_7	1
Cucumber.Csa1P001390.1	Cucu-me.XP_008464405.1	2way_1	0
Cucumber.Csa1P001390.1	Malus-dome.XP_008374216.1	2way_3	0
Cucumber.Csa1P001390.1	Oryza-brach.XP_006652420.1	2way_14	1
Cucumber.Csa1P001390.1	Seta-ti.XP_004975974.1	2way_12	1
Cucumber.Csa1P001400.1	Cucu-me.XP_008464406.1	2way_1	0
Cucumber.Csa1P001400.1	Glyc-max.XP_003532397.2	2way_4	1
Cucumber.Csa1P001410.1	Cucu-me.XP_008464409.1	2way_1	0
Cucumber.Csa1P001410.1	Glyc-max.XP_006581856.1	2way_4	1
Cucumber.Csa1P001420.1	Cucu-me.XP_008464412.1	2way_1	0
Cucumber.Csa1P001430.1	Cucu-me.XP_008464413.1	2way_1	0
Cucumber.Csa1P001430.1	Glyc-max.XP_006581049.1	2way_4	0
Cucumber.Csa1P001450.1	Brach.XP_003577554.1	2way_13	0
Cucumber.Csa1P001450.1	Brass-ra.XP_009132700.1	2way_7	1
Cucumber.Csa1P001450.1	Cucu-me.XP_008464414.1	2way_1	0
Cucumber.Csa1P001450.1	Glyc-max.XP_006581859.1	2way_4	0
Cucumber.Csa1P001450.1	Seta-ti.XP_004971091.1	2way_12	0
Cucumber.Csa1P001450.1	Viti-vi.XP_002280160.1	2way_10	1
Cucumber.Csa1P001460.1	Cucu-me.XP_008464419.1	2way_1	0
Cucumber.Csa1P001460.1	Oryza-brach.XP_006647274.1	2way_14	1
Cucumber.Csa1P001460.1	Seta-ti.XP_004952554.1	2way_12	1
Cucumber.Csa1P001460.1	Viti-vi.XP_002283913.1	2way_10	0
Cucumber.Csa1P001470.1	Cucu-me.XP_008464420.1	2way_1	0
Cucumber.Csa1P001470.1	Oryza-brach.XP_006645248.1	2way_14	1
Cucumber.Csa1P001470.1	Seta-ti.XP_004952553.1	2way_12	1
Cucumber.Csa1P001470.1	Seta-ti.XP_004952555.1	2way_12	0
Cucumber.Csa1P001470.1	Seta-ti.XP_004971095.1	2way_12	0
Cucumber.Csa1P001470.1	Viti-vi.XP_010663762.1	2way_10	1
Cucumber.Csa1P001480.1	Cucu-me.XP_008464421.1	2way_1	0
Cucumber.Csa1P001480.1	Oryza-brach.XP_006645249.1	2way_14	1
Cucumber.Csa1P001480.1	Seta-ti.XP_004971094.1	2way_12	1
Cucumber.Csa1P001480.1	Viti-vi.XP_010663763.1	2way_10	1
Cucumber.Csa1P001490.1	Brass-ra.XP_009149805.1	2way_7	0
Cucumber.Csa1P001490.1	Cucu-me.XP_008464423.1	2way_1	0
Cucumber.Csa1P001490.1	Glyc-max.XP_003526950.1	2way_4	0
Cucumber.Csa1P001490.1	Malus-dome.XP_008374231.1	2way_3	0
Cucumber.Csa1P001490.1	Oryza-brach.XP_006650828.1	2way_14	0
Cucumber.Csa1P001490.1	Viti-vi.XP_002280206.1	2way_10	1
Cucumber.Csa1P001500.1	Brach.XP_003579617.1	2way_13	0
Cucumber.Csa1P001500.1	Cucu-me.XP_008464424.1	2way_1	0
Cucumber.Csa1P001500.1	Glyc-max.XP_003526951.1	2way_4	0
Cucumber.Csa1P001500.1	Viti-vi.XP_002283991.1	2way_10	1
Cucumber.Csa1P001510.1	Arab-ly.XP_002878862.1	2way_9	0
Cucumber.Csa1P001510.1	Brach.XP_003579619.1	15way	0
Cucumber.Csa1P001510.1	Brach.XP_003579619.1	2way_13	0
Cucumber.Csa1P001510.1	Brach.XP_010228156.1	15way	0
Cucumber.Csa1P001510.1	Brass-ra.XP_009119855.1	15way	0
Cucumber.Csa1P001510.1	Brass-ra.XP_009119855.1	2way_7	0
Cucumber.Csa1P001510.1	Citrus.XP_006469500.1	15way	0
Cucumber.Csa1P001510.1	Cucu-me.XP_008462079.1	15way	0
Cucumber.Csa1P001510.1	Cucu-me.XP_008464425.1	15way	0
Cucumber.Csa1P001510.1	Cucu-me.XP_008464425.1	2way_1	0
Cucumber.Csa1P001510.1	Glyc-max.XP_003528105.1	15way	1
Cucumber.Csa1P001510.1	Glyc-max.XP_003528105.1	2way_4	1
Cucumber.Csa1P001510.1	Glyc-max.XP_006575735.1	15way	0
Cucumber.Csa1P001510.1	Malus-dome.XP_008374294.1	2way_3	0
Cucumber.Csa1P001510.1	Oryza-brach.XP_006647273.1	15way	0
Cucumber.Csa1P001510.1	Oryza-brach.XP_006647273.1	2way_14	0
Cucumber.Csa1P001510.1	Popu-tr.XP_002301579.1	15way	0
Cucumber.Csa1P001510.1	Seta-ti.XP_004952557.1	15way	0
Cucumber.Csa1P001510.1	Seta-ti.XP_004952557.1	2way_12	0
Cucumber.Csa1P001510.1	Sola-tu.XP_006363000.1	15way	0
Cucumber.Csa1P001510.1	Viti-vi.XP_010663896.1	2way_10	0
Cucumber.Csa1P001515.1	Brass-ra.XP_009149806.1	2way_7	1
Cucumber.Csa1P001515.1	Cucu-me.XP_008464428.1	2way_1	0
Cucumber.Csa1P001515.1	Glyc-max.XP_003526954.1	2way_4	1
Cucumber.Csa1P001515.1	Malus-dome.XP_008374233.1	2way_3	0
Cucumber.Csa1P001520.1	Brach.XP_003579621.1	2way_13	0
Cucumber.Csa1P001520.1	Cucu-me.XP_008464426.1	2way_1	0
Cucumber.Csa1P001520.1	Glyc-max.XP_003528106.1	2way_4	0
Cucumber.Csa1P001520.1	Oryza-brach.XP_006648664.1	2way_14	1
Cucumber.Csa1P001520.1	Seta-ti.XP_004952560.1	2way_12	1
Cucumber.Csa1P001520.1	Sola-tu.XP_006348357.1	2way_11	0
Cucumber.Csa1P001530.1	Cucu-me.XP_008464429.1	2way_1	0
Cucumber.Csa1P001530.1	Malus-dome.XP_008374236.1	2way_3	0
Cucumber.Csa1P002030.1	Brass-ra.XP_009127354.1	2way_7	0
Cucumber.Csa1P002030.1	Cucu-me.XP_008464430.1	2way_1	0
Cucumber.Csa1P002030.1	Glyc-max.XP_003526957.1	2way_4	0
Cucumber.Csa1P002030.1	Sola-tu.XP_006352187.1	2way_11	0
Cucumber.Csa1P002030.1	Viti-vi.XP_002271442.1	2way_10	0
Cucumber.Csa1P002040.1	Brach.XP_003579262.1	2way_13	0
Cucumber.Csa1P002040.1	Cucu-me.XP_008464439.1	2way_1	0
Cucumber.Csa1P002040.1	Glyc-max.XP_003526959.1	2way_4	0
Cucumber.Csa1P002040.1	Malus-dome.XP_008374241.1	2way_3	0
Cucumber.Csa1P002040.1	Malus-dome.XP_008374242.1	2way_3	0
Cucumber.Csa1P002040.1	Malus-dome.XP_008374243.1	2way_3	1
Cucumber.Csa1P002050.1	Cucu-me.XP_008464435.1	2way_1	0
Cucumber.Csa1P002050.1	Glyc-max.XP_003528111.1	2way_4	0
Cucumber.Csa1P002060.1	Brach.XP_010239804.1	2way_13	0
Cucumber.Csa1P002060.1	Brass-ra.XP_009149811.1	2way_7	0
Cucumber.Csa1P002060.1	Cucu-me.XP_008464441.1	2way_1	0
Cucumber.Csa1P002060.1	Glyc-max.XP_003526962.2	2way_4	0
Cucumber.Csa1P002060.1	Malus-dome.XP_008374247.1	2way_3	0
Cucumber.Csa1P002060.1	Oryza-brach.XP_006652207.1	2way_14	1
Cucumber.Csa1P002060.1	Seta-ti.XP_004975383.1	2way_12	1
Cucumber.Csa1P002060.1	Sola-tu.XP_006351472.1	2way_11	1
Cucumber.Csa1P002080.1	Cucu-me.XP_008464442.1	2way_1	0
Cucumber.Csa1P002090.1	Brach.XP_003577576.1	2way_13	0
Cucumber.Csa1P002090.1	Brass-ra.XP_009149812.1	2way_7	1
Cucumber.Csa1P002090.1	Cucu-me.XP_008464443.1	2way_1	0
Cucumber.Csa1P002090.1	Glyc-max.XP_003548522.2	2way_4	0
Cucumber.Csa1P002090.1	Sola-tu.XP_006351473.1	2way_11	0
Cucumber.Csa1P002090.1	Sola-tu.XP_006351474.1	2way_11	0
Cucumber.Csa1P002090.1	Sola-tu.XP_006351475.1	2way_11	1
Cucumber.Csa1P002090.1	Viti-vi.XP_002273811.3	2way_10	0
Cucumber.Csa1P002100.1	Arab-ly.XP_002865060.1	2way_9	1
Cucumber.Csa1P002100.1	Citrus.XP_006476801.1	2way_6	0
Cucumber.Csa1P002100.1	Cucu-me.XP_008464445.1	2way_1	0
Cucumber.Csa1P002100.1	Malus-dome.XP_008374418.1	2way_3	0
Cucumber.Csa1P002100.1	Popu-tr.XP_002318058.1	2way_5	0
Cucumber.Csa1P002110.1	Cucu-me.XP_008464450.1	2way_1	0
Cucumber.Csa1P002110.1	Cucu-me.XP_008464450.1	5way	0
Cucumber.Csa1P002110.1	Glyc-max.XP_006581875.1	2way_4	0
Cucumber.Csa1P002110.1	Glyc-max.XP_006581875.1	5way	0
Cucumber.Csa1P002120.1	Brass-ra.XP_009150395.1	15way	1
Cucumber.Csa1P002120.1	Cucu-me.XP_008464473.1	2way_1	0
Cucumber.Csa1P002120.1	Glyc-max.XP_006581876.1	15way	0
Cucumber.Csa1P002120.1	Glyc-max.XP_006581876.1	2way_4	0
Cucumber.Csa1P002120.1	Glyc-max.XP_006581876.1	5way	0
Cucumber.Csa1P002120.1	Sola-tu.XP_006351477.1	15way	0
Cucumber.Csa1P002120.1	Sola-tu.XP_006351477.1	2way_11	0
Cucumber.Csa1P002130.1	Arab-ly.XP_002867641.1	2way_9	0
Cucumber.Csa1P002130.1	Cucu-me.XP_008464471.1	2way_1	0
Cucumber.Csa1P002130.1	Glyc-max.XP_006600802.1	2way_4	0
Cucumber.Csa1P002130.1	Oryza-brach.XP_006664450.1	2way_14	0
Cucumber.Csa1P002130.1	Popu-tr.XP_002311011.1	2way_5	0
Cucumber.Csa1P002130.1	Sola-tu.XP_006348688.1	2way_11	0
Cucumber.Csa1P002130.1	Viti-vi.XP_002283539.1	2way_10	0
Cucumber.Csa1P002140.1	Cucu-me.XP_008464470.1	2way_1	0
Cucumber.Csa1P002140.1	Malus-dome.XP_008374262.1	2way_3	0
Cucumber.Csa1P002140.1	Seta-ti.XP_004984360.1	2way_12	0
Cucumber.Csa1P002150.1	Cucu-me.XP_008464466.1	2way_1	0
Cucumber.Csa1P002150.1	Malus-dome.XP_008374263.1	15way	0
Cucumber.Csa1P002150.1	Malus-dome.XP_008374263.1	2way_3	0
Cucumber.Csa1P002150.1	Oryza-brach.XP_006664452.1	15way	0
Cucumber.Csa1P002150.1	Oryza-brach.XP_006664452.1	2way_14	0
Cucumber.Csa1P002150.1	Sola-tu.XP_006351480.1	2way_11	0
Cucumber.Csa1P002160.1	Arab-ly.XP_002866374.1	2way_9	1
Cucumber.Csa1P002160.1	Arab-th.NP_200824.1	2way_8	1
Cucumber.Csa1P002160.1	Cucu-me.XP_008464464.1	2way_1	0
Cucumber.Csa1P002160.1	Glyc-max.XP_003523136.1	2way_4	1
Cucumber.Csa1P002160.1	Glyc-max.XP_003526970.1	2way_4	0
Cucumber.Csa1P002160.1	Malus-dome.XP_008374264.1	2way_3	0
Cucumber.Csa1P002160.1	Oryza-brach.XP_006664453.1	2way_14	1
Cucumber.Csa1P002660.1	Cucu-me.XP_008464464.1	2way_1	0
Cucumber.Csa1P002660.1	Glyc-max.XP_003526970.1	2way_4	0
Cucumber.Csa1P002660.1	Oryza-brach.XP_006664453.1	2way_14	0
Cucumber.Csa1P002670.1	Cucu-me.XP_008464463.1	2way_1	0
Cucumber.Csa1P002680.1	Arab-ly.XP_002871611.1	15way	0
Cucumber.Csa1P002680.1	Arab-ly.XP_002871611.1	15way	0
Cucumber.Csa1P002680.1	Arab-ly.XP_002871611.1	15way	0
Cucumber.Csa1P002680.1	Arab-th.NP_189362.1	15way	0
Cucumber.Csa1P002680.1	Cucu-me.XP_008464456.1	2way_1	0
Cucumber.Csa1P002680.1	Glyc-max.XP_003548539.1	15way	0
Cucumber.Csa1P002680.1	Glyc-max.XP_003548539.1	15way	0
Cucumber.Csa1P002680.1	Glyc-max.XP_003548539.1	15way	0
Cucumber.Csa1P002680.1	Glyc-max.XP_003548539.1	15way	0
Cucumber.Csa1P002680.1	Glyc-max.XP_003548539.1	15way	0
Cucumber.Csa1P002680.1	Glyc-max.XP_003548539.1	15way	0
Cucumber.Csa1P002680.1	Glyc-max.XP_003548539.1	15way	0
Cucumber.Csa1P002680.1	Glyc-max.XP_003548539.1	15way	0
Cucumber.Csa1P002680.1	Glyc-max.XP_006581880.1	15way	0
Cucumber.Csa1P002680.1	Glyc-max.XP_006581880.1	15way	0
Cucumber.Csa1P002680.1	Glyc-max.XP_006581880.1	15way	0
Cucumber.Csa1P002680.1	Glyc-max.XP_006581880.1	15way	0
Cucumber.Csa1P002680.1	Glyc-max.XP_006581880.1	15way	0
Cucumber.Csa1P002680.1	Glyc-max.XP_006581880.1	15way	0
Cucumber.Csa1P002680.1	Glyc-max.XP_006581880.1	15way	0
Cucumber.Csa1P002680.1	Glyc-max.XP_006581880.1	15way	0
Cucumber.Csa1P002680.1	Glyc-max.XP_006581880.1	15way	0
Cucumber.Csa1P002680.1	Glyc-max.XP_006581880.1	15way	0
Cucumber.Csa1P002680.1	Glyc-max.XP_006581880.1	15way	0
Cucumber.Csa1P002680.1	Glyc-max.XP_006581880.1	15way	0
Cucumber.Csa1P002680.1	Glyc-max.XP_006581880.1	15way	0
Cucumber.Csa1P002680.1	Glyc-max.XP_006581880.1	2way_4	0
Cucumber.Csa1P002680.1	Malus-dome.XP_008341342.1	15way	0
Cucumber.Csa1P002680.1	Malus-dome.XP_008341342.1	15way	0
Cucumber.Csa1P002680.1	Malus-dome.XP_008341342.1	15way	0
Cucumber.Csa1P002680.1	Malus-dome.XP_008341342.1	15way	0
Cucumber.Csa1P002680.1	Malus-dome.XP_008341342.1	15way	0
Cucumber.Csa1P002680.1	Malus-dome.XP_008341342.1	15way	0
Cucumber.Csa1P002680.1	Malus-dome.XP_008341342.1	15way	0
Cucumber.Csa1P002680.1	Malus-dome.XP_008341342.1	15way	0
Cucumber.Csa1P002680.1	Malus-dome.XP_008341342.1	15way	0
Cucumber.Csa1P002680.1	Seta-ti.XP_004972961.1	15way	0
Cucumber.Csa1P002680.1	Seta-ti.XP_004972961.1	15way	0
Cucumber.Csa1P002680.1	Seta-ti.XP_004972961.1	15way	0
Cucumber.Csa1P002680.1	Seta-ti.XP_004972961.1	15way	0
Cucumber.Csa1P002680.1	Seta-ti.XP_004972961.1	15way	0
Cucumber.Csa1P002680.1	Seta-ti.XP_004972961.1	15way	0
Cucumber.Csa1P002680.1	Seta-ti.XP_004972961.1	15way	0
Cucumber.Csa1P002680.1	Seta-ti.XP_004972961.1	15way	0
Cucumber.Csa1P002680.1	Seta-ti.XP_004972961.1	15way	0
Cucumber.Csa1P002680.1	Seta-ti.XP_004972961.1	15way	0
Cucumber.Csa1P002680.1	Seta-ti.XP_004972961.1	15way	0
Cucumber.Csa1P002680.1	Seta-ti.XP_004972961.1	15way	0
Cucumber.Csa1P002680.1	Seta-ti.XP_004972961.1	15way	0
Cucumber.Csa1P002680.1	Seta-ti.XP_004972961.1	2way_12	0
Cucumber.Csa1P002680.1	Sola-tu.XP_006351489.1	15way	1
Cucumber.Csa1P002680.1	Sola-tu.XP_006351489.1	15way	1
Cucumber.Csa1P002680.1	Sola-tu.XP_006351489.1	15way	1
Cucumber.Csa1P002680.1	Sola-tu.XP_006351489.1	15way	1
Cucumber.Csa1P002680.1	Sola-tu.XP_006351489.1	15way	1
Cucumber.Csa1P002680.1	Sola-tu.XP_006351489.1	15way	1
Cucumber.Csa1P002680.1	Sola-tu.XP_006351489.1	15way	1
Cucumber.Csa1P002680.1	Sola-tu.XP_006351489.1	15way	1
Cucumber.Csa1P002680.1	Sola-tu.XP_006351489.1	15way	1
Cucumber.Csa1P002680.1	Sola-tu.XP_006351489.1	15way	1
Cucumber.Csa1P002680.1	Sola-tu.XP_006351489.1	15way	1
Cucumber.Csa1P002680.1	Sola-tu.XP_006351489.1	15way	1
Cucumber.Csa1P002680.1	Sola-tu.XP_006351489.1	15way	1
Cucumber.Csa1P002680.1	Sola-tu.XP_006351489.1	2way_11	1
Cucumber.Csa1P002680.1	Viti-vi.XP_010660801.1	15way	0
Cucumber.Csa1P002680.1	Viti-vi.XP_010660801.1	15way	0
Cucumber.Csa1P002680.1	Viti-vi.XP_010660801.1	15way	0
Cucumber.Csa1P002680.1	Viti-vi.XP_010660801.1	15way	0
Cucumber.Csa1P002680.1	Viti-vi.XP_010660801.1	15way	0
Cucumber.Csa1P002680.1	Viti-vi.XP_010660801.1	15way	0
Cucumber.Csa1P002680.1	Viti-vi.XP_010660801.1	15way	0
Cucumber.Csa1P002680.1	Viti-vi.XP_010660801.1	15way	0
Cucumber.Csa1P002680.1	Viti-vi.XP_010660801.1	15way	0
Cucumber.Csa1P002680.1	Viti-vi.XP_010660801.1	15way	0
Cucumber.Csa1P002680.1	Viti-vi.XP_010660801.1	15way	0
Cucumber.Csa1P002690.1	Brach.XP_003564858.2	15way	0
Cucumber.Csa1P002690.1	Brach.XP_003564858.2	15way	0
Cucumber.Csa1P002690.1	Brach.XP_003564858.2	15way	0
Cucumber.Csa1P002690.1	Brach.XP_003564858.2	15way	0
Cucumber.Csa1P002690.1	Brach.XP_003564858.2	15way	0
Cucumber.Csa1P002690.1	Brach.XP_003564858.2	15way	0
Cucumber.Csa1P002690.1	Brach.XP_003564858.2	15way	0
Cucumber.Csa1P002690.1	Brach.XP_003564858.2	15way	0
Cucumber.Csa1P002690.1	Brach.XP_003564858.2	2way_13	0
Cucumber.Csa1P002690.1	Cucu-me.XP_008464459.1	2way_1	0
Cucumber.Csa1P002690.1	Glyc-max.XP_003526973.1	15way	1
Cucumber.Csa1P002690.1	Glyc-max.XP_003526973.1	2way_4	1
Cucumber.Csa1P002690.1	Oryza-brach.XP_006646574.1	15way	1
Cucumber.Csa1P002690.1	Oryza-brach.XP_006646574.1	15way	1
Cucumber.Csa1P002690.1	Oryza-brach.XP_006646574.1	15way	1
Cucumber.Csa1P002690.1	Oryza-brach.XP_006646574.1	15way	1
Cucumber.Csa1P002690.1	Oryza-brach.XP_006646574.1	15way	1
Cucumber.Csa1P002690.1	Oryza-brach.XP_006646574.1	15way	1
Cucumber.Csa1P002690.1	Oryza-brach.XP_006646574.1	15way	1
Cucumber.Csa1P002690.1	Oryza-brach.XP_006646574.1	15way	1
Cucumber.Csa1P002690.1	Oryza-brach.XP_006646574.1	2way_14	1
Cucumber.Csa1P002690.1	Seta-ti.XP_004970953.1	15way	1
Cucumber.Csa1P002690.1	Seta-ti.XP_004970953.1	15way	1
Cucumber.Csa1P002690.1	Seta-ti.XP_004970953.1	15way	1
Cucumber.Csa1P002690.1	Seta-ti.XP_004970953.1	15way	1
Cucumber.Csa1P002690.1	Seta-ti.XP_004970953.1	15way	1
Cucumber.Csa1P002690.1	Seta-ti.XP_004970953.1	15way	1
Cucumber.Csa1P002690.1	Seta-ti.XP_004970953.1	15way	1
Cucumber.Csa1P002690.1	Seta-ti.XP_004970953.1	15way	1
Cucumber.Csa1P002690.1	Seta-ti.XP_004970953.1	2way_12	1
Cucumber.Csa1P002690.1	Sola-tu.XP_006351491.1	15way	1
Cucumber.Csa1P002690.1	Sola-tu.XP_006351491.1	15way	1
Cucumber.Csa1P002690.1	Sola-tu.XP_006351491.1	15way	1
Cucumber.Csa1P002690.1	Sola-tu.XP_006351491.1	15way	1
Cucumber.Csa1P002690.1	Sola-tu.XP_006351491.1	15way	1
Cucumber.Csa1P002690.1	Sola-tu.XP_006351491.1	15way	1
Cucumber.Csa1P002690.1	Sola-tu.XP_006351491.1	15way	1
Cucumber.Csa1P002690.1	Sola-tu.XP_006351491.1	15way	1
Cucumber.Csa1P002690.1	Sola-tu.XP_006351491.1	2way_11	1
Cucumber.Csa1P002700.1	Cucu-me.XP_008464460.1	2way_1	0
Cucumber.Csa1P002710.1	Arab-ly.XP_002881474.1	2way_9	0
Cucumber.Csa1P002710.1	Arab-th.NP_850271.5	2way_8	1
Cucumber.Csa1P002710.1	Brach.XP_010228114.1	2way_13	0
Cucumber.Csa1P002710.1	Citrus.XP_006476953.1	2way_6	0
Cucumber.Csa1P002710.1	Cucu-me.XP_008464454.1	2way_1	0
Cucumber.Csa1P002710.1	Malus-dome.XP_008337073.1	2way_3	0
Cucumber.Csa1P002710.1	Popu-tr.XP_002322219.1	2way_5	1
Cucumber.Csa1P002710.1	Popu-tr.XP_002322220.1	2way_5	0
Cucumber.Csa1P002710.1	Seta-ti.XP_004983400.1	2way_12	1
Cucumber.Csa1P002710.1	Sola-tu.XP_006351455.1	2way_11	1
Cucumber.Csa1P002720.1	Citrus.XP_006476954.1	2way_6	0
Cucumber.Csa1P002720.1	Cucu-me.XP_008464453.1	2way_1	0
Cucumber.Csa1P002720.1	Popu-tr.XP_002321668.1	2way_5	0
Cucumber.Csa1P002730.1	Arab-ly.XP_002865782.1	2way_9	1
Cucumber.Csa1P002730.1	Arab-th.NP_199841.2	2way_8	1
Cucumber.Csa1P002730.1	Citrus.XP_006477555.1	2way_6	0
Cucumber.Csa1P002730.1	Cucu-me.XP_008464451.1	2way_1	0
Cucumber.Csa1P002730.1	Popu-tr.XP_002322223.1	2way_5	1
Cucumber.Csa1P002730.1	Seta-ti.XP_004956378.1	2way_12	1
Cucumber.Csa1P002730.1	Sola-tu.XP_006351463.1	2way_11	1
Cucumber.Csa1P002740.1	Arab-ly.XP_002864052.1	2way_9	1
Cucumber.Csa1P002740.1	Arab-th.NP_568723.1	2way_8	1
Cucumber.Csa1P002740.1	Brass-ra.XP_009134055.1	2way_7	1
Cucumber.Csa1P002740.1	Citrus.XP_006476963.1	2way_6	0
Cucumber.Csa1P002740.1	Cucu-me.XP_008464476.1	2way_1	0
Cucumber.Csa1P002740.1	Oryza-brach.XP_006653536.1	2way_14	1
Cucumber.Csa1P002740.1	Popu-tr.XP_002322224.1	2way_5	1
Cucumber.Csa1P002740.1	Viti-vi.XP_002276501.1	2way_10	1
Cucumber.Csa1P002750.1	Citrus.XP_006476966.1	2way_6	0
Cucumber.Csa1P002750.1	Cucu-me.XP_008464477.1	2way_1	0
Cucumber.Csa1P002750.1	Popu-tr.XP_002321672.1	2way_5	1
Cucumber.Csa1P002760.1	Arab-ly.XP_002866546.1	2way_9	1
Cucumber.Csa1P002760.1	Arab-th.NP_201134.1	2way_8	1
Cucumber.Csa1P002760.1	Brass-ra.XP_009112073.1	2way_7	1
Cucumber.Csa1P002760.1	Citrus.XP_006476967.1	2way_6	0
Cucumber.Csa1P002760.1	Cucu-me.XP_008464478.1	2way_1	0
Cucumber.Csa1P002760.1	Oryza-brach.XP_006664481.1	2way_14	1
Cucumber.Csa1P002760.1	Seta-ti.XP_004962528.1	2way_12	1
Cucumber.Csa1P002760.1	Sola-tu.XP_006351466.1	2way_11	1
Cucumber.Csa1P002770.1	Arab-ly.XP_002865784.1	2way_9	1
Cucumber.Csa1P002770.1	Arab-th.NP_568725.1	2way_8	1
Cucumber.Csa1P002770.1	Brach.XP_003580001.1	2way_13	0
Cucumber.Csa1P002770.1	Brass-ra.XP_009134057.1	2way_7	1
Cucumber.Csa1P002770.1	Citrus.XP_006476968.1	2way_6	0
Cucumber.Csa1P002770.1	Cucu-me.XP_008464479.1	2way_1	0
Cucumber.Csa1P002770.1	Malus-dome.XP_008337077.1	2way_3	0
Cucumber.Csa1P002770.1	Oryza-brach.XP_006653541.1	2way_14	1
Cucumber.Csa1P002770.1	Popu-tr.XP_002322225.1	2way_5	0
Cucumber.Csa1P002770.1	Seta-ti.XP_004976006.1	2way_12	1
Cucumber.Csa1P002780.1	Arab-th.NP_566903.1	2way_8	1
Cucumber.Csa1P002780.1	Cucu-me.XP_008464480.1	2way_1	0
Cucumber.Csa1P002780.1	Malus-dome.XP_008351756.1	2way_3	1
Cucumber.Csa1P002780.1	Oryza-brach.XP_006651553.1	2way_14	1
Cucumber.Csa1P002780.1	Sola-tu.XP_006351450.1	2way_11	1
Cucumber.Csa1P002780.1	Viti-vi.XP_010663056.1	2way_10	1
Cucumber.Csa1P002790.1	Cucu-me.XP_008464482.1	2way_1	0
Cucumber.Csa1P002790.1	Cucu-me.XP_008464483.1	2way_1	0
Cucumber.Csa1P002800.1	Cucu-me.XP_008464481.1	2way_1	0
Cucumber.Csa1P002810.1	Cucu-me.XP_008464484.1	2way_1	0
Cucumber.Csa1P002810.1	Viti-vi.XP_002278258.1	2way_10	1
Cucumber.Csa1P002820.1	Arab-ly.XP_002865779.1	2way_9	1
Cucumber.Csa1P002820.1	Arab-th.NP_199834.2	2way_8	1
Cucumber.Csa1P002820.1	Brach.XP_003559707.1	2way_13	0
Cucumber.Csa1P002820.1	Cucu-me.XP_008464485.1	2way_1	0
Cucumber.Csa1P002820.1	Seta-ti.XP_004981800.1	2way_12	1
Cucumber.Csa1P002820.1	Viti-vi.XP_002278503.1	2way_10	1
Cucumber.Csa1P002820.1	Viti-vi.XP_010663063.1	2way_10	0
Cucumber.Csa1P002830.1	Arab-ly.XP_002884265.1	2way_9	0
Cucumber.Csa1P002830.1	Cucu-me.XP_008464486.1	2way_1	0
Cucumber.Csa1P002830.1	Oryza-brach.XP_006663951.1	2way_14	0
Cucumber.Csa1P002830.1	Seta-ti.XP_004962596.1	2way_12	1
Cucumber.Csa1P002830.1	Viti-vi.XP_010663064.1	2way_10	0
Cucumber.Csa1P002840.1	Cucu-me.XP_008464566.1	2way_1	0
Cucumber.Csa1P002840.1	Viti-vi.XP_002276016.1	2way_10	0
Cucumber.Csa1P002850.1	Cucu-me.XP_008464488.1	2way_1	0
Cucumber.Csa1P002850.1	Malus-dome.XP_008374360.1	2way_3	1
Cucumber.Csa1P002850.1	Viti-vi.XP_010663065.1	2way_10	1
Cucumber.Csa1P002860.1	Cucu-me.XP_008464487.1	2way_1	0
Cucumber.Csa1P002860.1	Glyc-max.XP_003526983.1	2way_4	0
Cucumber.Csa1P002860.1	Malus-dome.XP_008374362.1	2way_3	1
Cucumber.Csa1P002860.1	Viti-vi.XP_002276125.1	2way_10	1
Cucumber.Csa1P002870.1	Cucu-me.XP_008464490.1	2way_1	0
Cucumber.Csa1P002870.1	Glyc-max.NP_001241461.1	2way_4	0
Cucumber.Csa1P002880.1	Arab-ly.XP_002864046.1	2way_9	0
Cucumber.Csa1P002880.1	Arab-th.NP_199835.2	2way_8	0
Cucumber.Csa1P002880.1	Brach.XP_003574921.1	2way_13	0
Cucumber.Csa1P002880.1	Brass-ra.XP_009134049.1	2way_7	1
Cucumber.Csa1P002880.1	Cucu-me.XP_008464492.1	2way_1	0
Cucumber.Csa1P002880.1	Oryza-brach.XP_006659683.1	2way_14	1
Cucumber.Csa1P002880.1	Viti-vi.XP_002278792.2	2way_10	1
Cucumber.Csa1P002890.1	Arab-ly.XP_002865780.1	2way_9	0
Cucumber.Csa1P002890.1	Arab-th.NP_199836.1	2way_8	0
Cucumber.Csa1P002890.1	Brach.XP_003574918.1	2way_13	0
Cucumber.Csa1P002890.1	Brass-ra.XP_009137471.1	2way_7	0
Cucumber.Csa1P002890.1	Cucu-me.XP_008464495.1	2way_1	0
Cucumber.Csa1P002890.1	Glyc-max.NP_001239665.1	2way_4	0
Cucumber.Csa1P002890.1	Oryza-brach.XP_006660380.1	2way_14	0
Cucumber.Csa1P002890.1	Viti-vi.XP_002278832.1	2way_10	1
Cucumber.Csa1P002900.1	Arab-ly.XP_002894523.1	2way_9	0
Cucumber.Csa1P002900.1	Arab-th.NP_175970.1	2way_8	0
Cucumber.Csa1P002900.1	Brach.XP_003581361.1	2way_13	0
Cucumber.Csa1P002900.1	Cucu-me.XP_008464496.1	2way_1	0
Cucumber.Csa1P002900.1	Oryza-brach.XP_006652423.1	2way_14	1
Cucumber.Csa1P002900.1	Seta-ti.XP_004975983.1	2way_12	1
Cucumber.Csa1P002900.1	Viti-vi.XP_002278889.2	2way_10	1
Cucumber.Csa1P002910.1	Brach.XP_003561804.1	2way_13	0
Cucumber.Csa1P002910.1	Brass-ra.XP_009117902.1	2way_7	0
Cucumber.Csa1P002910.1	Cucu-me.XP_008464498.1	2way_1	0
Cucumber.Csa1P002910.1	Glyc-max.XP_003528130.2	2way_4	1
Cucumber.Csa1P002910.1	Seta-ti.XP_004984953.1	2way_12	0
Cucumber.Csa1P002910.1	Viti-vi.XP_010663077.1	2way_10	1
Cucumber.Csa1P002920.1	Cucu-me.XP_008464501.1	2way_1	0
Cucumber.Csa1P002920.1	Glyc-max.XP_003526988.1	2way_4	0
Cucumber.Csa1P002920.1	Malus-dome.XP_008374368.1	2way_3	0
Cucumber.Csa1P002920.1	Oryza-brach.XP_006656233.1	2way_14	0
Cucumber.Csa1P002920.1	Seta-ti.XP_004970988.1	2way_12	0
Cucumber.Csa1P002920.1	Viti-vi.XP_010663074.1	2way_10	1
Cucumber.Csa1P002930.1	Arab-ly.XP_002867647.1	2way_9	1
Cucumber.Csa1P002930.1	Cucu-me.XP_008464502.1	2way_1	0
Cucumber.Csa1P002930.1	Glyc-max.XP_003526989.1	2way_4	1
Cucumber.Csa1P002930.1	Viti-vi.XP_002276527.1	2way_10	1
Cucumber.Csa1P002940.1	Cucu-me.XP_008464503.1	2way_1	0
Cucumber.Csa1P002940.1	Cucu-me.XP_008464503.1	3way	0
Cucumber.Csa1P002940.1	Glyc-max.XP_003522400.1	2way_4	1
Cucumber.Csa1P002940.1	Water-melo.Cla019230	2way_2	1
Cucumber.Csa1P002940.1	Water-melo.Cla019230	3way	1
Cucumber.Csa1P003450.1	Citrus.XP_006476878.1	2way_6	0
Cucumber.Csa1P003450.1	Cucu-me.XP_008464504.1	2way_1	0
Cucumber.Csa1P003450.1	Cucu-me.XP_008464504.1	3way	0
Cucumber.Csa1P003450.1	Glyc-max.XP_003523101.1	2way_4	0
Cucumber.Csa1P003450.1	Oryza-brach.XP_006653522.1	2way_14	0
Cucumber.Csa1P003450.1	Popu-tr.XP_002321633.1	2way_5	0
Cucumber.Csa1P003450.1	Seta-ti.XP_004952960.1	2way_12	0
Cucumber.Csa1P003450.1	Seta-ti.XP_004975960.1	2way_12	0
Cucumber.Csa1P003450.1	Sola-tu.XP_006344469.1	2way_11	0
Cucumber.Csa1P003450.1	Water-melo.Cla019231	2way_2	0
Cucumber.Csa1P003450.1	Water-melo.Cla019231	3way	0
Cucumber.Csa1P003460.1	Citrus.XP_006476883.1	2way_6	0
Cucumber.Csa1P003460.1	Cucu-me.XP_008464505.1	2way_1	0
Cucumber.Csa1P003460.1	Cucu-me.XP_008464505.1	3way	0
Cucumber.Csa1P003460.1	Sola-tu.XP_006344468.1	2way_11	0
Cucumber.Csa1P003460.1	Water-melo.Cla019232	2way_2	0
Cucumber.Csa1P003460.1	Water-melo.Cla019232	3way	0
Cucumber.Csa1P003470.1	Citrus.XP_006476883.1	2way_6	0
Cucumber.Csa1P003470.1	Cucu-me.XP_008464505.1	2way_1	0
Cucumber.Csa1P003470.1	Cucu-me.XP_008464505.1	3way	0
Cucumber.Csa1P003470.1	Sola-tu.XP_006344468.1	2way_11	0
Cucumber.Csa1P003470.1	Water-melo.Cla019232	2way_2	0
Cucumber.Csa1P003470.1	Water-melo.Cla019232	3way	0
Cucumber.Csa1P003480.1	Cucu-me.XP_008464506.1	2way_1	0
Cucumber.Csa1P003480.1	Cucu-me.XP_008464506.1	3way	0
Cucumber.Csa1P003490.1	Arab-th.NP_177270.1	2way_8	0
Cucumber.Csa1P003490.1	Brach.XP_003579576.1	2way_13	0
Cucumber.Csa1P003490.1	Brach.XP_003579577.1	2way_13	0
Cucumber.Csa1P003490.1	Brass-ra.XP_009132984.1	2way_7	0
Cucumber.Csa1P003490.1	Citrus.XP_006476883.1	2way_6	0
Cucumber.Csa1P003490.1	Cucu-me.XP_008464505.1	2way_1	0
Cucumber.Csa1P003490.1	Cucu-me.XP_008464505.1	3way	0
Cucumber.Csa1P003490.1	Glyc-max.XP_003530941.1	2way_4	0
Cucumber.Csa1P003490.1	Oryza-brach.XP_006656469.1	2way_14	0
Cucumber.Csa1P003490.1	Seta-ti.XP_004975347.1	2way_12	0
Cucumber.Csa1P003490.1	Sola-tu.XP_006344468.1	2way_11	1
Cucumber.Csa1P003490.1	Water-melo.Cla019232	2way_2	1
Cucumber.Csa1P003490.1	Water-melo.Cla019232	3way	1
Cucumber.Csa1P003500.1	Cucu-me.XP_008464506.1	2way_1	0
Cucumber.Csa1P003500.1	Cucu-me.XP_008464506.1	3way	0
Cucumber.Csa1P003510.1	Arab-ly.XP_002864043.1	2way_9	1
Cucumber.Csa1P003510.1	Arab-th.NP_199829.1	2way_8	0
Cucumber.Csa1P003510.1	Brach.XP_010235630.1	2way_13	0
Cucumber.Csa1P003510.1	Brass-ra.XP_009134047.1	2way_7	1
Cucumber.Csa1P003510.1	Citrus.XP_006476886.1	2way_6	0
Cucumber.Csa1P003510.1	Cucu-me.XP_008464507.1	2way_1	0
Cucumber.Csa1P003510.1	Cucu-me.XP_008464507.1	3way	0
Cucumber.Csa1P003510.1	Glyc-max.XP_006577840.1	2way_4	0
Cucumber.Csa1P003510.1	Oryza-brach.XP_006650784.1	2way_14	1
Cucumber.Csa1P003510.1	Popu-tr.XP_002298549.1	2way_5	1
Cucumber.Csa1P003510.1	Seta-ti.XP_004952966.1	2way_12	1
Cucumber.Csa1P003510.1	Sola-tu.XP_006338623.1	2way_11	1
Cucumber.Csa1P003520.1	Arab-ly.XP_002892433.1	2way_9	0
Cucumber.Csa1P003520.1	Brach.XP_010240028.1	2way_13	0
Cucumber.Csa1P003520.1	Citrus.XP_006476888.1	2way_6	0
Cucumber.Csa1P003520.1	Cucu-me.XP_008464509.1	2way_1	0
Cucumber.Csa1P003520.1	Cucu-me.XP_008464509.1	3way	0
Cucumber.Csa1P003520.1	Seta-ti.XP_004975979.1	2way_12	1
Cucumber.Csa1P003520.1	Water-melo.Cla019233	2way_2	1
Cucumber.Csa1P003520.1	Water-melo.Cla019233	3way	1
Cucumber.Csa1P003530.1	Cucu-me.XP_008464511.1	2way_1	0
Cucumber.Csa1P003530.1	Cucu-me.XP_008464511.1	3way	0
Cucumber.Csa1P003530.1	Water-melo.Cla019234	2way_2	1
Cucumber.Csa1P003530.1	Water-melo.Cla019234	3way	1
Cucumber.Csa1P003540.1	Arab-ly.XP_002869935.1	2way_9	1
Cucumber.Csa1P003540.1	Citrus.XP_006476894.1	2way_6	0
Cucumber.Csa1P003540.1	Cucu-me.XP_008464512.1	2way_1	0
Cucumber.Csa1P003540.1	Cucu-me.XP_008464512.1	3way	0
Cucumber.Csa1P003540.1	Sola-tu.XP_006344478.1	2way_11	1
Cucumber.Csa1P003540.1	Water-melo.Cla019235	2way_2	1
Cucumber.Csa1P003540.1	Water-melo.Cla019235	3way	1
Cucumber.Csa1P004040.1	Arab-ly.XP_002875893.1	2way_9	0
Cucumber.Csa1P004040.1	Arab-th.NP_001190031.1	2way_8	0
Cucumber.Csa1P004040.1	Arab-th.NP_680106.1	2way_8	0
Cucumber.Csa1P004040.1	Arab-th.NP_680107.1	2way_8	0
Cucumber.Csa1P004040.1	Cucu-me.XP_008464513.1	2way_1	0
Cucumber.Csa1P004040.1	Cucu-me.XP_008464513.1	3way	0
Cucumber.Csa1P004040.1	Oryza-brach.XP_006654974.1	2way_14	0
Cucumber.Csa1P004050.1	Cucu-me.XP_008464516.1	2way_1	0
Cucumber.Csa1P004050.1	Oryza-brach.XP_006650663.1	2way_14	0
Cucumber.Csa1P004050.1	Viti-vi.XP_010663101.1	2way_10	1
Cucumber.Csa1P004060.1	Cucu-me.XP_008464515.1	2way_1	0
Cucumber.Csa1P004060.1	Viti-vi.XP_003634243.1	2way_10	1
Cucumber.Csa1P004080.1	Cucu-me.XP_008464517.1	2way_1	0
Cucumber.Csa1P004080.1	Malus-dome.XP_008365657.1	2way_3	0
Cucumber.Csa1P004080.1	Viti-vi.XP_010663104.1	2way_10	0
Cucumber.Csa1P004090.1	Cucu-me.XP_008464517.1	2way_1	0
Cucumber.Csa1P004090.1	Malus-dome.XP_008365657.1	2way_3	0
Cucumber.Csa1P004090.1	Viti-vi.XP_010663104.1	2way_10	0
Cucumber.Csa1P004100.1	Cucu-me.XP_008464519.1	2way_1	0
Cucumber.Csa1P004100.1	Glyc-max.XP_003550715.1	2way_4	0
Cucumber.Csa1P004100.1	Sola-tu.XP_006347431.1	2way_11	0
Cucumber.Csa1P004100.1	Viti-vi.XP_002277961.1	2way_10	0
Cucumber.Csa1P004110.1	Cucu-me.XP_008464521.1	2way_1	0
Cucumber.Csa1P004120.1	Brach.XP_003566757.1	2way_13	0
Cucumber.Csa1P004120.1	Cucu-me.XP_008464521.1	2way_1	0
Cucumber.Csa1P004120.1	Seta-ti.XP_004968899.1	2way_12	0
Cucumber.Csa1P004120.1	Viti-vi.XP_002278063.1	2way_10	0
Cucumber.Csa1P004130.1	Cucu-me.XP_008464523.1	2way_1	0
Cucumber.Csa1P004130.1	Viti-vi.XP_010663108.1	2way_10	1
Cucumber.Csa1P004140.1	Brach.XP_003569172.1	2way_13	0
Cucumber.Csa1P004140.1	Brass-ra.XP_009112820.1	2way_7	1
Cucumber.Csa1P004140.1	Cucu-me.XP_008464526.1	2way_1	0
Cucumber.Csa1P004140.1	Oryza-brach.XP_006645980.1	2way_14	1
Cucumber.Csa1P004140.1	Seta-ti.XP_004968903.1	2way_12	1
Cucumber.Csa1P004140.1	Viti-vi.XP_002278116.1	2way_10	1
Cucumber.Csa1P004170.1	Cucu-me.XP_008464527.1	2way_1	0
Cucumber.Csa1P004170.1	Viti-vi.XP_010663111.1	2way_10	1
Cucumber.Csa1P004180.1	Cucu-me.XP_008464528.1	2way_1	0
Cucumber.Csa1P004190.1	Arab-th.NP_195140.5	2way_8	1
Cucumber.Csa1P004190.1	Brach.XP_003565392.1	2way_13	0
Cucumber.Csa1P004190.1	Cucu-me.XP_008464534.1	2way_1	0
Cucumber.Csa1P004190.1	Malus-dome.XP_008393002.1	2way_3	1
Cucumber.Csa1P004190.1	Seta-ti.XP_004968340.1	2way_12	1
Cucumber.Csa1P004190.1	Viti-vi.XP_010663120.1	2way_10	1
Cucumber.Csa1P004200.1	Cucu-me.XP_008464533.1	2way_1	0
Cucumber.Csa1P004200.1	Viti-vi.XP_002281490.1	2way_10	1
Cucumber.Csa1P004220.1	Arab-ly.XP_002864037.1	2way_9	1
Cucumber.Csa1P004220.1	Cucu-me.XP_008464537.1	2way_1	0
Cucumber.Csa1P004220.1	Malus-dome.XP_008393004.1	2way_3	0
Cucumber.Csa1P004220.1	Popu-tr.XP_002318080.1	2way_5	0
Cucumber.Csa1P004220.1	Seta-ti.XP_004980661.1	2way_12	0
Cucumber.Csa1P004220.1	Viti-vi.XP_002281557.1	2way_10	1
Cucumber.Csa1P004230.1	Cucu-me.XP_008464538.1	2way_1	0
Cucumber.Csa1P004230.1	Popu-tr.XP_002318681.1	2way_5	0
Cucumber.Csa1P004230.1	Viti-vi.XP_010663127.1	2way_10	1
Cucumber.Csa1P004240.1	Arab-ly.XP_002864427.1	2way_9	0
Cucumber.Csa1P004240.1	Arab-th.NP_001032080.1	2way_8	1
Cucumber.Csa1P004240.1	Brass-ra.XP_009120114.1	2way_7	0
Cucumber.Csa1P004240.1	Cucu-me.XP_008464539.1	2way_1	0
Cucumber.Csa1P004240.1	Malus-dome.XP_008346732.1	2way_3	1
Cucumber.Csa1P004240.1	Oryza-brach.XP_006643806.1	2way_14	1
Cucumber.Csa1P004240.1	Popu-tr.XP_002318081.1	2way_5	0
Cucumber.Csa1P004240.1	Seta-ti.XP_004968341.1	2way_12	0
Cucumber.Csa1P004240.1	Viti-vi.XP_003634262.1	2way_10	0
Cucumber.Csa1P004250.1	Brass-ra.XP_009135040.1	2way_7	0
Cucumber.Csa1P004250.1	Cucu-me.XP_008464542.1	2way_1	0
Cucumber.Csa1P004250.1	Oryza-brach.XP_006649413.1	2way_14	0
Cucumber.Csa1P004250.1	Viti-vi.XP_002281671.1	2way_10	1
Cucumber.Csa1P004270.1	Brach.XP_003566761.1	2way_13	0
Cucumber.Csa1P004270.1	Cucu-me.XP_008464540.1	2way_1	0
Cucumber.Csa1P004270.1	Oryza-brach.XP_006644285.1	2way_14	1
Cucumber.Csa1P004270.1	Viti-vi.XP_010663128.1	2way_10	1
Cucumber.Csa1P004280.1	Arab-ly.XP_002865776.1	2way_9	0
Cucumber.Csa1P004280.1	Arab-th.NP_199826.1	2way_8	0
Cucumber.Csa1P004280.1	Brach.XP_010230505.1	2way_13	0
Cucumber.Csa1P004280.1	Cucu-me.XP_008464544.1	2way_1	0
Cucumber.Csa1P004280.1	Malus-dome.XP_008374406.1	2way_3	1
Cucumber.Csa1P004280.1	Oryza-brach.XP_006643807.1	2way_14	0
Cucumber.Csa1P004280.1	Seta-ti.XP_004968342.1	2way_12	0
Cucumber.Csa1P004280.1	Viti-vi.XP_010663131.1	2way_10	1
Cucumber.Csa1P004290.1	Cucu-me.XP_008464545.1	2way_1	0
Cucumber.Csa1P004290.1	Malus-dome.XP_008374408.1	2way_3	0
Cucumber.Csa1P004290.1	Viti-vi.XP_003634267.1	2way_10	0
Cucumber.Csa1P004310.1	Arab-th.NP_194199.4	2way_8	1
Cucumber.Csa1P004310.1	Brass-ra.XP_009138360.1	2way_7	1
Cucumber.Csa1P004310.1	Cucu-me.XP_008464546.1	2way_1	0
Cucumber.Csa1P004310.1	Malus-dome.XP_008374885.1	2way_3	0
Cucumber.Csa1P004310.1	Oryza-brach.XP_006664111.1	2way_14	1
Cucumber.Csa1P004310.1	Viti-vi.XP_010663138.1	2way_10	1
Cucumber.Csa1P004340.1	Cucu-me.XP_008464550.1	2way_1	0
Cucumber.Csa1P004340.1	Viti-vi.XP_010663139.1	2way_10	1
Cucumber.Csa1P004350.1	Brach.XP_003569179.1	2way_13	0
Cucumber.Csa1P004350.1	Brass-ra.XP_009117567.1	2way_7	0
Cucumber.Csa1P004350.1	Glyc-max.XP_006600635.1	2way_4	0
Cucumber.Csa1P004350.1	Malus-dome.XP_008375823.1	2way_3	0
Cucumber.Csa1P004350.1	Sola-tu.XP_006347444.1	2way_11	0
Cucumber.Csa1P004350.1	Viti-vi.XP_010663141.1	2way_10	0
Cucumber.Csa1P004370.1	Arab-ly.XP_002892965.1	2way_9	0
Cucumber.Csa1P004370.1	Arab-th.NP_564033.1	2way_8	0
Cucumber.Csa1P004370.1	Cucu-me.XP_008464552.1	2way_1	0
Cucumber.Csa1P004370.1	Sola-tu.XP_006347446.1	2way_11	1
Cucumber.Csa1P004370.1	Viti-vi.XP_010663144.1	2way_10	1
Cucumber.Csa1P004870.1	Arab-ly.XP_002893283.1	2way_9	0
Cucumber.Csa1P004870.1	Arab-th.NP_173752.3	2way_8	0
Cucumber.Csa1P004870.1	Cucu-me.XP_008464567.1	2way_1	0
Cucumber.Csa1P004870.1	Malus-dome.XP_008374886.1	2way_3	0
Cucumber.Csa1P004870.1	Viti-vi.XP_002282076.1	2way_10	0
Cucumber.Csa1P004880.1	Viti-vi.XP_002282140.1	2way_10	1
Cucumber.Csa1P004890.1	Malus-dome.XP_008393018.1	2way_3	0
Cucumber.Csa1P004890.1	Viti-vi.XP_003634247.1	2way_10	1
Cucumber.Csa1P004900.1	Malus-dome.XP_008393113.1	2way_3	0
Cucumber.Csa1P004900.1	Viti-vi.XP_002279033.1	2way_10	1
Cucumber.Csa1P004907.1	Arab-ly.XP_002875882.1	2way_9	0
Cucumber.Csa1P004907.1	Arab-th.NP_190402.6	2way_8	0
Cucumber.Csa1P004907.1	Brach.XP_010232920.1	2way_13	0
Cucumber.Csa1P004907.1	Glyc-max.XP_006578625.1	2way_4	0
Cucumber.Csa1P004907.1	Seta-ti.XP_004971592.1	2way_12	0
Cucumber.Csa1P004908.1	Arab-ly.XP_002875882.1	2way_9	1
Cucumber.Csa1P004908.1	Arab-th.NP_190402.6	2way_8	1
Cucumber.Csa1P004908.1	Brach.XP_010232920.1	2way_13	0
Cucumber.Csa1P004908.1	Glyc-max.XP_006578625.1	2way_4	1
Cucumber.Csa1P004908.1	Oryza-brach.XP_006645430.1	2way_14	1
Cucumber.Csa1P004908.1	Seta-ti.XP_004971592.1	2way_12	1
Cucumber.Csa1P004910.1	Arab-th.NP_198893.1	2way_8	1
Cucumber.Csa1P004910.1	Brach.XP_003579914.1	2way_13	0
Cucumber.Csa1P004910.1	Brass-ra.XP_009140038.1	2way_7	1
Cucumber.Csa1P004910.1	Citrus.XP_006469979.1	2way_6	0
Cucumber.Csa1P004910.1	Glyc-max.XP_003522886.1	2way_4	0
Cucumber.Csa1P004910.1	Oryza-brach.XP_006648786.1	2way_14	1
Cucumber.Csa1P004910.1	Seta-ti.XP_004975870.1	2way_12	0
Cucumber.Csa1P004910.1	Sola-tu.XP_006353207.1	2way_11	1
Cucumber.Csa1P004930.1	Arab-ly.XP_002866510.1	2way_9	1
Cucumber.Csa1P004930.1	Arab-th.NP_001190600.1	2way_8	1
Cucumber.Csa1P004930.1	Brach.XP_003569639.1	2way_13	0
Cucumber.Csa1P004930.1	Brass-ra.XP_009151404.1	2way_7	0
Cucumber.Csa1P004930.1	Malus-dome.XP_008374435.1	2way_3	1
Cucumber.Csa1P004930.1	Oryza-brach.XP_006643650.1	2way_14	1
Cucumber.Csa1P004930.1	Seta-ti.XP_004967949.1	2way_12	0
Cucumber.Csa1P004940.1	Arab-ly.XP_002864820.1	2way_9	0
Cucumber.Csa1P004940.1	Arab-th.NP_201087.3	2way_8	0
Cucumber.Csa1P004940.1	Brass-ra.XP_009151402.1	2way_7	0
Cucumber.Csa1P004940.1	Malus-dome.XP_008374436.1	2way_3	0
Cucumber.Csa1P004940.1	Oryza-brach.XP_006643651.1	2way_14	0
Cucumber.Csa1P004940.1	Seta-ti.XP_004967951.1	2way_12	0
Cucumber.Csa1P004950.1	Malus-dome.XP_008374440.1	2way_3	0
Cucumber.Csa1P004960.1	Arab-ly.XP_002893471.1	2way_9	1
Cucumber.Csa1P004960.1	Arab-th.NP_174070.1	2way_8	1
Cucumber.Csa1P004960.1	Brach.XP_003570205.1	2way_13	0
Cucumber.Csa1P004960.1	Cucu-me.XP_008453093.1	2way_1	0
Cucumber.Csa1P004960.1	Malus-dome.XP_008374441.1	2way_3	0
Cucumber.Csa1P004960.1	Oryza-brach.XP_006647776.1	2way_14	0
Cucumber.Csa1P004960.1	Seta-ti.XP_004953633.1	2way_12	1
Cucumber.Csa1P004960.1	Viti-vi.XP_010663185.1	2way_10	0
Cucumber.Csa1P004970.1	Arab-ly.XP_002866511.1	2way_9	1
Cucumber.Csa1P004970.1	Arab-th.NP_201088.1	2way_8	1
Cucumber.Csa1P004970.1	Brass-ra.XP_009151401.1	2way_7	1
Cucumber.Csa1P004970.1	Cucu-me.XP_008453094.1	2way_1	0
Cucumber.Csa1P004970.1	Malus-dome.XP_008374896.1	2way_3	0
Cucumber.Csa1P004970.1	Seta-ti.XP_004969375.1	2way_12	1
Cucumber.Csa1P004970.1	Viti-vi.XP_002279713.1	2way_10	1
Cucumber.Csa1P004980.1	Arab-ly.XP_002893472.1	2way_9	1
Cucumber.Csa1P004980.1	Arab-th.NP_564287.1	2way_8	1
Cucumber.Csa1P004980.1	Brach.XP_010230337.1	2way_13	0
Cucumber.Csa1P004980.1	Cucu-me.XP_008453095.1	2way_1	0
Cucumber.Csa1P004980.1	Glyc-max.XP_003528152.1	2way_4	1
Cucumber.Csa1P004980.1	Malus-dome.XP_008374445.1	2way_3	1
Cucumber.Csa1P004980.1	Oryza-brach.XP_006645432.1	2way_14	1
Cucumber.Csa1P004980.1	Seta-ti.XP_004967955.1	2way_12	0
Cucumber.Csa1P004980.1	Sola-tu.XP_006351723.1	2way_11	0
Cucumber.Csa1P004980.1	Viti-vi.XP_002279734.3	2way_10	1
Cucumber.Csa1P004990.1	Arab-ly.XP_002866517.1	2way_9	0
Cucumber.Csa1P004990.1	Arab-th.NP_190382.2	2way_8	1
Cucumber.Csa1P004990.1	Cucu-me.XP_008453098.1	2way_1	0
Cucumber.Csa1P004990.1	Glyc-max.XP_003527021.1	2way_4	0
Cucumber.Csa1P004990.1	Malus-dome.XP_008374446.1	2way_3	1
Cucumber.Csa1P004990.1	Oryza-brach.XP_006654038.1	2way_14	1
Cucumber.Csa1P004990.1	Viti-vi.XP_002282957.1	2way_10	1
Cucumber.Csa1P005490.1	Arab-ly.XP_002890594.1	2way_9	0
Cucumber.Csa1P005490.1	Arab-th.NP_173788.1	2way_8	0
Cucumber.Csa1P005490.1	Brass-ra.XP_009113216.1	2way_7	0
Cucumber.Csa1P005490.1	Cucu-me.XP_008453099.1	2way_1	0
Cucumber.Csa1P005490.1	Glyc-max.XP_003528153.1	2way_4	1
Cucumber.Csa1P005490.1	Oryza-brach.XP_006659367.1	2way_14	0
Cucumber.Csa1P005490.1	Viti-vi.XP_002279813.2	2way_10	1
Cucumber.Csa1P005500.1	Brach.XP_003565864.1	2way_13	0
Cucumber.Csa1P005500.1	Cucu-me.XP_008453100.1	2way_1	0
Cucumber.Csa1P005500.1	Glyc-max.XP_003527023.1	2way_4	0
Cucumber.Csa1P005500.1	Seta-ti.XP_004961129.1	2way_12	0
Cucumber.Csa1P005500.1	Viti-vi.XP_002283021.1	2way_10	0
Cucumber.Csa1P005510.1	Brach.XP_003565864.1	2way_13	0
Cucumber.Csa1P005510.1	Cucu-me.XP_008453100.1	2way_1	0
Cucumber.Csa1P005510.1	Glyc-max.XP_003527023.1	2way_4	0
Cucumber.Csa1P005510.1	Seta-ti.XP_004961129.1	2way_12	0
Cucumber.Csa1P005510.1	Viti-vi.XP_002283021.1	2way_10	0
Cucumber.Csa1P005520.1	Arab-ly.XP_002877590.1	2way_9	0
Cucumber.Csa1P005520.1	Arab-th.NP_190383.1	2way_8	0
Cucumber.Csa1P005520.1	Brach.XP_003563967.1	2way_13	0
Cucumber.Csa1P005520.1	Cucu-me.XP_008453101.1	2way_1	0
Cucumber.Csa1P005520.1	Cucu-me.XP_008453136.1	2way_1	0
Cucumber.Csa1P005520.1	Glyc-max.XP_003527026.1	2way_4	0
Cucumber.Csa1P005520.1	Viti-vi.XP_002274863.1	2way_10	0
Cucumber.Csa1P005520.1	Viti-vi.XP_002283132.1	2way_10	0
Cucumber.Csa1P005530.1	Arab-ly.XP_002877591.1	2way_9	1
Cucumber.Csa1P005530.1	Arab-th.NP_190384.1	2way_8	1
Cucumber.Csa1P005530.1	Brach.XP_003570272.1	2way_13	0
Cucumber.Csa1P005530.1	Cucu-me.XP_008453102.1	2way_1	0
Cucumber.Csa1P005530.1	Glyc-max.XP_003528155.1	2way_4	1
Cucumber.Csa1P005530.1	Oryza-brach.XP_006648030.1	2way_14	0
Cucumber.Csa1P005530.1	Popu-tr.XP_002324941.1	2way_5	0
Cucumber.Csa1P005530.1	Seta-ti.XP_004954179.1	2way_12	0
Cucumber.Csa1P005530.1	Viti-vi.XP_010663191.1	2way_10	0
Cucumber.Csa1P005540.1	Arab-th.NP_173794.2	2way_8	0
Cucumber.Csa1P005540.1	Cucu-me.XP_008453103.1	2way_1	0
Cucumber.Csa1P005540.1	Glyc-max.XP_003528156.1	2way_4	1
Cucumber.Csa1P005540.1	Glyc-max.XP_006600651.1	2way_4	0
Cucumber.Csa1P005540.1	Oryza-brach.XP_006655571.1	2way_14	0
Cucumber.Csa1P005540.1	Viti-vi.XP_002280061.1	2way_10	0
Cucumber.Csa1P005560.1	Arab-ly.XP_002890598.1	2way_9	0
Cucumber.Csa1P005560.1	Arab-th.NP_173799.1	2way_8	0
Cucumber.Csa1P005560.1	Brach.XP_003570277.1	2way_13	0
Cucumber.Csa1P005560.1	Cucu-me.XP_008453107.1	2way_1	0
Cucumber.Csa1P005560.1	Oryza-brach.XP_006648034.1	2way_14	0
Cucumber.Csa1P005560.1	Seta-ti.XP_004954182.1	2way_12	0
Cucumber.Csa1P005560.1	Viti-vi.XP_002283215.1	2way_10	0
Cucumber.Csa1P005570.1	Cucu-me.XP_008453108.1	2way_1	0
Cucumber.Csa1P005570.1	Viti-vi.XP_002283257.1	2way_10	1
Cucumber.Csa1P005580.1	Cucu-me.XP_008453109.1	2way_1	0
Cucumber.Csa1P005590.1	Cucu-me.XP_008453110.1	2way_1	0
Cucumber.Csa1P005610.1	Arab-ly.XP_002864823.1	2way_9	1
Cucumber.Csa1P005610.1	Arab-th.NP_566897.1	2way_8	0
Cucumber.Csa1P005610.1	Brach.XP_003570667.1	2way_13	0
Cucumber.Csa1P005610.1	Brass-ra.XP_009112039.1	2way_7	1
Cucumber.Csa1P005610.1	Cucu-me.XP_008453112.1	2way_1	0
Cucumber.Csa1P005610.1	Viti-vi.XP_002283394.1	2way_10	1
Cucumber.Csa1P005620.1	Arab-ly.XP_002866520.1	2way_9	1
Cucumber.Csa1P005620.1	Arab-th.NP_850669.2	2way_8	1
Cucumber.Csa1P005620.1	Brach.XP_010236129.1	2way_13	0
Cucumber.Csa1P005620.1	Brass-ra.XP_009112037.1	2way_7	1
Cucumber.Csa1P005620.1	Brass-ra.XP_009112038.1	2way_7	0
Cucumber.Csa1P005620.1	Cucu-me.XP_008453114.1	2way_1	0
Cucumber.Csa1P005620.1	Viti-vi.XP_010663203.1	2way_10	1
Cucumber.Csa1P005630.1	Cucu-me.XP_008453113.1	2way_1	0
Cucumber.Csa1P005630.1	Viti-vi.XP_010663205.1	2way_10	1
Cucumber.Csa1P005640.1	Arab-ly.XP_002864824.1	2way_9	1
Cucumber.Csa1P005640.1	Arab-th.NP_851251.2	2way_8	1
Cucumber.Csa1P005640.1	Brach.XP_003573107.1	2way_13	0
Cucumber.Csa1P005640.1	Brass-ra.XP_009112041.1	2way_7	1
Cucumber.Csa1P005640.1	Cucu-me.XP_008453119.1	2way_1	0
Cucumber.Csa1P005640.1	Viti-vi.XP_010663208.1	2way_10	1
Cucumber.Csa1P005650.1	Cucu-me.XP_008453120.1	2way_1	0
Cucumber.Csa1P005650.1	Viti-vi.XP_002283493.1	2way_10	1
Cucumber.Csa1P005660.1	Arab-ly.XP_002892554.1	2way_9	0
Cucumber.Csa1P005660.1	Arab-th.NP_172491.1	2way_8	0
Cucumber.Csa1P005660.1	Brass-ra.XP_009148339.1	2way_7	0
Cucumber.Csa1P005660.1	Cucu-me.XP_008453121.1	2way_1	0
Cucumber.Csa1P005660.1	Viti-vi.XP_002283525.1	2way_10	1
Cucumber.Csa1P005670.1	Cucu-me.XP_008453123.1	2way_1	0
Cucumber.Csa1P005680.1	Arab-ly.XP_002864035.1	2way_9	1
Cucumber.Csa1P005680.1	Arab-th.NP_568719.1	2way_8	1
Cucumber.Csa1P005680.1	Brach.XP_003580778.1	2way_13	0
Cucumber.Csa1P005680.1	Cucu-me.XP_008453124.1	2way_1	0
Cucumber.Csa1P005680.1	Glyc-max.NP_001242657.1	2way_4	0
Cucumber.Csa1P005680.1	Oryza-brach.XP_006653859.1	2way_14	1
Cucumber.Csa1P005680.1	Seta-ti.XP_004960222.1	2way_12	1
Cucumber.Csa1P005680.1	Viti-vi.XP_002283569.1	2way_10	1
Cucumber.Csa1P005690.1	Cucu-me.XP_008453125.1	2way_1	0
Cucumber.Csa1P005690.1	Viti-vi.XP_002280322.1	2way_10	1
Cucumber.Csa1P005710.1	Brach.XP_003573110.1	2way_13	0
Cucumber.Csa1P005710.1	Brass-ra.XP_009113757.1	2way_7	1
Cucumber.Csa1P005710.1	Cucu-me.XP_008453129.1	2way_1	0
Cucumber.Csa1P005710.1	Viti-vi.XP_002280345.1	2way_10	1
Cucumber.Csa1P005720.1	Arab-th.NP_193504.1	2way_8	0
Cucumber.Csa1P005720.1	Brach.XP_003573112.1	2way_13	0
Cucumber.Csa1P005720.1	Cucu-me.XP_008453131.1	2way_1	0
Cucumber.Csa1P005720.1	Glyc-max.XP_003530662.1	2way_4	0
Cucumber.Csa1P005720.1	Viti-vi.XP_002280359.1	2way_10	0
Cucumber.Csa1P005730.1	Cucu-me.XP_008453132.1	2way_1	0
Cucumber.Csa1P005730.1	Viti-vi.XP_002283638.1	2way_10	0
Cucumber.Csa1P005740.1	Arab-ly.XP_002871580.1	2way_9	0
Cucumber.Csa1P005740.1	Arab-th.NP_196873.1	2way_8	0
Cucumber.Csa1P005740.1	Brach.XP_003580702.1	2way_13	0
Cucumber.Csa1P005740.1	Brass-ra.XP_009125936.1	2way_7	0
Cucumber.Csa1P005740.1	Cucu-me.XP_008453133.1	2way_1	0
Cucumber.Csa1P005740.1	Glyc-max.XP_006581936.1	2way_4	0
Cucumber.Csa1P005740.1	Viti-vi.XP_010663217.1	2way_10	0
Cucumber.Csa1P005750.1	Arab-ly.XP_002871580.1	2way_9	0
Cucumber.Csa1P005750.1	Arab-th.NP_196873.1	2way_8	0
Cucumber.Csa1P005750.1	Brach.XP_003580702.1	2way_13	0
Cucumber.Csa1P005750.1	Brass-ra.XP_009125936.1	2way_7	0
Cucumber.Csa1P005750.1	Cucu-me.XP_008453133.1	2way_1	0
Cucumber.Csa1P005750.1	Glyc-max.XP_006581936.1	2way_4	0
Cucumber.Csa1P005750.1	Viti-vi.XP_010663217.1	2way_10	0
Cucumber.Csa1P005770.1	Cucu-me.XP_008453134.1	2way_1	0
Cucumber.Csa1P005770.1	Glyc-max.XP_003527035.1	2way_4	0
Cucumber.Csa1P005770.1	Viti-vi.XP_002283678.1	2way_10	1
Cucumber.Csa1P006270.1	Brach.XP_003574495.1	2way_13	0
Cucumber.Csa1P006270.1	Brass-ra.XP_009104738.1	2way_7	1
Cucumber.Csa1P006270.1	Cucu-me.XP_008453101.1	2way_1	0
Cucumber.Csa1P006270.1	Cucu-me.XP_008453136.1	2way_1	0
Cucumber.Csa1P006270.1	Glyc-max.NP_001234990.1	2way_4	0
Cucumber.Csa1P006270.1	Viti-vi.XP_002283690.1	2way_10	1
Cucumber.Csa1P006280.1	Brach.XP_003558532.1	2way_13	0
Cucumber.Csa1P006280.1	Brass-ra.XP_009104739.1	2way_7	0
Cucumber.Csa1P006280.1	Cucu-me.XP_008453145.1	2way_1	0
Cucumber.Csa1P006280.1	Glyc-max.XP_003527037.1	2way_4	1
Cucumber.Csa1P006280.1	Seta-ti.XP_004985259.1	2way_12	0
Cucumber.Csa1P006280.1	Viti-vi.XP_002283703.1	2way_10	1
Cucumber.Csa1P006290.1	Brass-ra.XP_009149841.1	2way_7	0
Cucumber.Csa1P006290.1	Glyc-max.XP_003527038.1	2way_4	0
Cucumber.Csa1P006290.1	Viti-vi.XP_010663218.1	2way_10	0
Cucumber.Csa1P006300.1	Brass-ra.XP_009104741.1	2way_7	0
Cucumber.Csa1P006300.1	Brass-ra.XP_009149845.1	2way_7	0
Cucumber.Csa1P006300.1	Cucu-me.XP_008453146.1	2way_1	0
Cucumber.Csa1P006300.1	Glyc-max.XP_003527040.1	2way_4	0
Cucumber.Csa1P006300.1	Viti-vi.XP_002283787.2	2way_10	1
Cucumber.Csa1P006310.1	Arab-th.NP_567971.1	2way_8	1
Cucumber.Csa1P006310.1	Brass-ra.XP_009125955.1	2way_7	0
Cucumber.Csa1P006310.1	Citrus.XP_006487398.1	2way_6	0
Cucumber.Csa1P006310.1	Cucu-me.XP_008453147.1	2way_1	0
Cucumber.Csa1P006310.1	Glyc-max.XP_003537759.1	2way_4	1
Cucumber.Csa1P006310.1	Malus-dome.XP_008372871.1	2way_3	1
Cucumber.Csa1P006310.1	Sola-tu.XP_006359643.1	2way_11	1
Cucumber.Csa1P006310.1	Water-melo.Cla015853	2way_2	1
Cucumber.Csa1P006320.1	Brass-ra.XP_009149846.1	2way_7	0
Cucumber.Csa1P006320.1	Cucu-me.XP_008453148.1	2way_1	0
Cucumber.Csa1P006320.1	Glyc-max.XP_003527041.1	2way_4	0
Cucumber.Csa1P006320.1	Glyc-max.XP_003527042.1	2way_4	0
Cucumber.Csa1P006320.1	Glyc-max.XP_003527044.2	2way_4	0
Cucumber.Csa1P006320.1	Malus-dome.XP_008393081.1	2way_3	1
Cucumber.Csa1P006320.1	Oryza-brach.XP_006660600.1	2way_14	1
Cucumber.Csa1P006320.1	Viti-vi.NP_001267967.1	2way_10	1
Cucumber.Csa1P006330.1	Brach.XP_003579918.1	2way_13	0
Cucumber.Csa1P006330.1	Cucu-me.XP_008453149.1	2way_1	0
Cucumber.Csa1P006330.1	Oryza-brach.XP_006647423.1	2way_14	1
Cucumber.Csa1P006330.1	Seta-ti.XP_004975878.1	2way_12	1
Cucumber.Csa1P006330.1	Viti-vi.XP_002283833.1	2way_10	1
Cucumber.Csa1P007830.1	Arab-ly.XP_002864803.1	2way_9	1
Cucumber.Csa1P007830.1	Arab-th.NP_201064.2	2way_8	0
Cucumber.Csa1P007830.1	Brach.XP_003570678.1	2way_13	0
Cucumber.Csa1P007830.1	Brass-ra.XP_009112026.1	2way_7	0
Cucumber.Csa1P007830.1	Cucu-me.XP_008453151.1	2way_1	0
Cucumber.Csa1P007830.1	Seta-ti.XP_004965121.1	2way_12	1
Cucumber.Csa1P007850.1	Cucu-me.XP_008453152.1	2way_1	0
Cucumber.Csa1P007850.1	Malus-dome.XP_008374494.1	2way_3	0
Cucumber.Csa1P007860.1	Arab-ly.XP_002884691.1	2way_9	1
Cucumber.Csa1P007860.1	Arab-th.NP_187485.1	2way_8	0
Cucumber.Csa1P007860.1	Arab-th.NP_850543.1	2way_8	1
Cucumber.Csa1P007860.1	Cucu-me.XP_008453153.1	2way_1	0
Cucumber.Csa1P007860.1	Malus-dome.XP_008374495.1	2way_3	1
Cucumber.Csa1P007860.1	Oryza-brach.XP_006650044.1	2way_14	0
Cucumber.Csa1P007860.1	Seta-ti.XP_004958711.1	2way_12	0
Cucumber.Csa1P007870.1	Arab-ly.XP_002866499.1	2way_9	1
Cucumber.Csa1P007870.1	Arab-th.NP_201066.2	2way_8	0
Cucumber.Csa1P007870.1	Brass-ra.XP_009112027.1	2way_7	1
Cucumber.Csa1P007870.1	Cucu-me.XP_008453154.1	2way_1	0
Cucumber.Csa1P007870.1	Malus-dome.XP_008393082.1	2way_3	0
Cucumber.Csa1P007870.1	Oryza-brach.XP_006664817.1	2way_14	1
Cucumber.Csa1P007870.1	Seta-ti.XP_004982865.1	2way_12	1
Cucumber.Csa1P007880.1	Brass-ra.XP_009121806.1	2way_7	1
Cucumber.Csa1P007880.1	Cucu-me.XP_008453155.1	2way_1	0
Cucumber.Csa1P007880.1	Glyc-max.XP_006580962.1	2way_4	1
Cucumber.Csa1P007880.1	Oryza-brach.XP_006658734.1	2way_14	1
Cucumber.Csa1P007880.1	Seta-ti.XP_004958129.1	2way_12	1
Cucumber.Csa1P007890.1	Cucu-me.XP_008453157.1	2way_1	0
Cucumber.Csa1P007890.1	Cucu-me.XP_008453674.1	2way_1	0
Cucumber.Csa1P007890.1	Malus-dome.XP_008393086.1	2way_3	1
Cucumber.Csa1P007900.1	Cucu-me.XP_008453157.1	2way_1	0
Cucumber.Csa1P007900.1	Cucu-me.XP_008453674.1	2way_1	0
Cucumber.Csa1P007900.1	Malus-dome.XP_008393086.1	2way_3	0
Cucumber.Csa1P007910.1	Arab-ly.XP_002877577.1	2way_9	0
Cucumber.Csa1P007910.1	Arab-th.NP_201067.1	2way_8	1
Cucumber.Csa1P007910.1	Cucu-me.XP_008453158.1	2way_1	0
Cucumber.Csa1P007910.1	Glyc-max.XP_003527048.1	2way_4	0
Cucumber.Csa1P007910.1	Malus-dome.XP_008393087.1	2way_3	0
Cucumber.Csa1P007910.1	Oryza-brach.XP_006651921.1	2way_14	0
Cucumber.Csa1P008410.1	Cucu-me.XP_008453160.1	2way_1	0
Cucumber.Csa1P008410.1	Malus-dome.XP_008393088.1	2way_3	0
Cucumber.Csa1P008420.1	Cucu-me.XP_008453161.1	2way_1	0
Cucumber.Csa1P008420.1	Glyc-max.XP_003528169.2	2way_4	0
Cucumber.Csa1P008420.1	Malus-dome.XP_008393089.1	2way_3	1
Cucumber.Csa1P008430.1	Cucu-me.XP_008453162.1	2way_1	0
Cucumber.Csa1P008430.1	Glyc-max.XP_006581947.1	2way_4	1
Cucumber.Csa1P008430.1	Malus-dome.XP_008393090.1	2way_3	1
Cucumber.Csa1P008440.1	Cucu-me.XP_008453163.1	2way_1	0
Cucumber.Csa1P008440.1	Oryza-brach.XP_006658363.1	2way_14	0
Cucumber.Csa1P008440.1	Seta-ti.XP_004955735.1	2way_12	0
Cucumber.Csa1P008450.1	Brach.XP_003579078.1	2way_13	0
Cucumber.Csa1P008450.1	Cucu-me.XP_008453165.1	2way_1	0
Cucumber.Csa1P008450.1	Cucu-me.XP_008453166.1	2way_1	0
Cucumber.Csa1P008460.1	Cucu-me.XP_008453165.1	2way_1	0
Cucumber.Csa1P008460.1	Cucu-me.XP_008453166.1	2way_1	0
Cucumber.Csa1P008465.1	Cucu-me.XP_008453165.1	2way_1	0
Cucumber.Csa1P008465.1	Cucu-me.XP_008453166.1	2way_1	0
Cucumber.Csa1P008470.1	Brach.XP_003579078.1	2way_13	0
Cucumber.Csa1P008470.1	Brass-ra.XP_009104745.1	2way_7	1
Cucumber.Csa1P008470.1	Cucu-me.XP_008453165.1	2way_1	0
Cucumber.Csa1P008470.1	Cucu-me.XP_008453166.1	2way_1	0
Cucumber.Csa1P008470.1	Glyc-max.XP_003528176.1	2way_4	0
Cucumber.Csa1P008480.1	Cucu-me.XP_008453167.1	2way_1	0
Cucumber.Csa1P008490.1	Arab-ly.XP_002877583.1	2way_9	0
Cucumber.Csa1P008490.1	Arab-th.NP_190372.3	2way_8	1
Cucumber.Csa1P008490.1	Cucu-me.XP_008453168.1	2way_1	0
Cucumber.Csa1P008490.1	Malus-dome.XP_008374916.1	2way_3	0
Cucumber.Csa1P008490.1	Oryza-brach.XP_006651069.1	2way_14	1
Cucumber.Csa1P008500.1	Brass-ra.XP_009104746.1	2way_7	1
Cucumber.Csa1P008500.1	Cucu-me.XP_008453170.1	2way_1	0
Cucumber.Csa1P008500.1	Oryza-brach.XP_006664244.1	2way_14	1
Cucumber.Csa1P008500.1	Seta-ti.XP_004963337.1	2way_12	1
Cucumber.Csa1P008520.1	Arab-ly.XP_002864812.1	2way_9	0
Cucumber.Csa1P008520.1	Arab-th.NP_201073.1	2way_8	0
Cucumber.Csa1P008520.1	Brass-ra.XP_009130228.1	2way_7	0
Cucumber.Csa1P008520.1	Cucu-me.XP_008453171.1	2way_1	0
Cucumber.Csa1P008520.1	Oryza-brach.XP_006664787.1	2way_14	0
Cucumber.Csa1P008530.1	Arab-th.NP_201074.1	2way_8	1
Cucumber.Csa1P008530.1	Brass-ra.XP_009112096.1	2way_7	0
Cucumber.Csa1P008530.1	Cucu-me.XP_008453172.1	2way_1	0
Cucumber.Csa1P008530.1	Cucu-me.XP_008453175.1	2way_1	0
Cucumber.Csa1P008530.1	Seta-ti.XP_004963332.1	2way_12	0
Cucumber.Csa1P008530.1	Seta-ti.XP_004963333.1	2way_12	0
Cucumber.Csa1P008540.1	Arab-ly.XP_002893357.1	2way_9	0
Cucumber.Csa1P008540.1	Brass-ra.XP_009112096.1	2way_7	0
Cucumber.Csa1P008540.1	Cucu-me.XP_008453172.1	2way_1	0
Cucumber.Csa1P008540.1	Cucu-me.XP_008453175.1	2way_1	0
Cucumber.Csa1P008540.1	Seta-ti.XP_004963332.1	2way_12	0
Cucumber.Csa1P008540.1	Seta-ti.XP_004963333.1	2way_12	0
Cucumber.Csa1P008540.1	Sola-tu.XP_006367063.1	2way_11	0
Cucumber.Csa1P008550.1	Arab-ly.XP_002864814.1	2way_9	0
Cucumber.Csa1P008550.1	Arab-th.NP_201077.2	2way_8	0
Cucumber.Csa1P008550.1	Brach.XP_010236962.1	2way_13	0
Cucumber.Csa1P008550.1	Brass-ra.XP_009112029.1	2way_7	0
Cucumber.Csa1P008550.1	Brass-ra.XP_009151389.1	2way_7	0
Cucumber.Csa1P008550.1	Cucu-me.XP_008453173.1	2way_1	0
Cucumber.Csa1P008550.1	Sola-tu.XP_006367065.1	2way_11	0
Cucumber.Csa1P008560.1	Arab-ly.XP_002864816.1	2way_9	0
Cucumber.Csa1P008560.1	Arab-th.NP_201079.1	2way_8	0
Cucumber.Csa1P008560.1	Brach.XP_010227575.1	2way_13	0
Cucumber.Csa1P008560.1	Cucu-me.XP_008453176.1	2way_1	0
Cucumber.Csa1P008560.1	Sola-tu.XP_006367069.1	2way_11	0
Cucumber.Csa1P008570.1	Arab-ly.XP_002864817.1	2way_9	0
Cucumber.Csa1P008570.1	Arab-th.NP_201080.1	2way_8	1
Cucumber.Csa1P008570.1	Brach.XP_010238202.1	2way_13	0
Cucumber.Csa1P008570.1	Brass-ra.XP_009130231.1	2way_7	1
Cucumber.Csa1P008570.1	Cucu-me.XP_008453177.1	2way_1	0
Cucumber.Csa1P008570.1	Seta-ti.XP_004973372.1	2way_12	0
Cucumber.Csa1P008580.1	Brass-ra.XP_009104748.1	2way_7	0
Cucumber.Csa1P008580.1	Cucu-me.XP_008453179.1	2way_1	0
Cucumber.Csa1P008580.1	Glyc-max.XP_003516902.1	2way_4	0
Cucumber.Csa1P008580.1	Malus-dome.XP_008366351.1	2way_3	0
Cucumber.Csa1P008580.1	Sola-tu.XP_006354793.1	2way_11	1
Cucumber.Csa1P009580.1	Cucu-me.XP_008453182.1	2way_1	0
Cucumber.Csa1P009590.1	Cucu-me.XP_008453185.1	2way_1	0
Cucumber.Csa1P009600.1	Arab-ly.XP_002875861.1	2way_9	0
Cucumber.Csa1P009600.1	Arab-ly.XP_002875862.1	2way_9	0
Cucumber.Csa1P009600.1	Arab-ly.XP_002875863.1	2way_9	0
Cucumber.Csa1P009600.1	Arab-ly.XP_002875864.1	2way_9	0
Cucumber.Csa1P009600.1	Arab-ly.XP_002875865.1	2way_9	0
Cucumber.Csa1P009600.1	Arab-ly.XP_002877573.1	2way_9	1
Cucumber.Csa1P009600.1	Arab-th.NP_190357.2	2way_8	1
Cucumber.Csa1P009600.1	Arab-th.NP_190358.3	2way_8	0
Cucumber.Csa1P009600.1	Arab-th.NP_190359.5	2way_8	0
Cucumber.Csa1P009600.1	Arab-th.NP_190360.2	2way_8	0
Cucumber.Csa1P009600.1	Arab-th.NP_190361.2	2way_8	0
Cucumber.Csa1P009600.1	Arab-th.NP_190362.2	2way_8	0
Cucumber.Csa1P009600.1	Arab-th.NP_190363.3	2way_8	0
Cucumber.Csa1P009600.1	Cucu-me.XP_008453186.1	2way_1	0
Cucumber.Csa1P009600.1	Cucu-me.XP_008453192.1	2way_1	0
Cucumber.Csa1P009600.1	Glyc-max.XP_003527064.1	2way_4	1
Cucumber.Csa1P009600.1	Malus-dome.XP_008374818.1	2way_3	0
Cucumber.Csa1P009600.1	Oryza-brach.XP_006659380.1	2way_14	0
Cucumber.Csa1P009600.1	Oryza-brach.XP_006660107.1	2way_14	1
Cucumber.Csa1P009600.1	Seta-ti.XP_004973367.1	2way_12	1
Cucumber.Csa1P009610.1	Arab-ly.XP_002875861.1	2way_9	0
Cucumber.Csa1P009610.1	Arab-ly.XP_002875862.1	2way_9	0
Cucumber.Csa1P009610.1	Arab-ly.XP_002875863.1	2way_9	0
Cucumber.Csa1P009610.1	Arab-ly.XP_002875864.1	2way_9	1
Cucumber.Csa1P009610.1	Arab-ly.XP_002875865.1	2way_9	0
Cucumber.Csa1P009610.1	Arab-ly.XP_002877573.1	2way_9	0
Cucumber.Csa1P009610.1	Arab-th.NP_190357.2	2way_8	0
Cucumber.Csa1P009610.1	Arab-th.NP_190358.3	2way_8	0
Cucumber.Csa1P009610.1	Arab-th.NP_190359.5	2way_8	0
Cucumber.Csa1P009610.1	Arab-th.NP_190360.2	2way_8	0
Cucumber.Csa1P009610.1	Arab-th.NP_190361.2	2way_8	0
Cucumber.Csa1P009610.1	Arab-th.NP_190362.2	2way_8	1
Cucumber.Csa1P009610.1	Arab-th.NP_190363.3	2way_8	0
Cucumber.Csa1P009610.1	Cucu-me.XP_008453186.1	2way_1	0
Cucumber.Csa1P009610.1	Cucu-me.XP_008453192.1	2way_1	0
Cucumber.Csa1P009610.1	Oryza-brach.XP_006659380.1	2way_14	1
Cucumber.Csa1P009610.1	Oryza-brach.XP_006660107.1	2way_14	0
Cucumber.Csa1P009610.1	Seta-ti.XP_004973370.1	2way_12	1
Cucumber.Csa1P009620.1	Arab-ly.XP_002875866.1	2way_9	0
Cucumber.Csa1P009620.1	Arab-th.NP_190364.1	2way_8	0
Cucumber.Csa1P009620.1	Cucu-me.XP_008453190.1	2way_1	0
Cucumber.Csa1P009620.1	Cucu-me.XP_008453675.1	2way_1	0
Cucumber.Csa1P009630.1	Arab-ly.XP_002875866.1	2way_9	1
Cucumber.Csa1P009630.1	Arab-th.NP_190364.1	2way_8	1
Cucumber.Csa1P009630.1	Cucu-me.XP_008453190.1	2way_1	0
Cucumber.Csa1P009630.1	Cucu-me.XP_008453675.1	2way_1	0
Cucumber.Csa1P009630.1	Oryza-brach.XP_006652377.1	2way_14	1
Cucumber.Csa1P009630.1	Oryza-brach.XP_006653480.1	2way_14	0
Cucumber.Csa1P009630.1	Popu-tr.XP_002323843.1	2way_5	0
Cucumber.Csa1P009630.1	Seta-ti.XP_004975838.1	2way_12	0
Cucumber.Csa1P009630.1	Seta-ti.XP_004975839.1	2way_12	0
Cucumber.Csa1P009630.1	Sola-tu.XP_006344389.1	2way_11	1
Cucumber.Csa1P009640.1	Arab-ly.XP_002877575.1	2way_9	1
Cucumber.Csa1P009640.1	Arab-th.NP_974399.2	2way_8	1
Cucumber.Csa1P009640.1	Brach.XP_003572228.1	2way_13	0
Cucumber.Csa1P009640.1	Cucu-me.XP_008453189.1	2way_1	0
Cucumber.Csa1P009640.1	Oryza-brach.XP_006647137.1	2way_14	1
Cucumber.Csa1P009640.1	Sola-tu.XP_006344390.1	2way_11	1
Cucumber.Csa1P009645.1	Arab-ly.XP_002888981.1	2way_9	0
Cucumber.Csa1P009645.1	Brass-ra.XP_009149879.1	2way_7	0
Cucumber.Csa1P009645.1	Cucu-me.XP_008453188.1	2way_1	0
Cucumber.Csa1P009645.1	Glyc-max.XP_003527066.1	2way_4	0
Cucumber.Csa1P009645.1	Malus-dome.XP_008374534.1	2way_3	0
Cucumber.Csa1P009645.1	Popu-tr.XP_002318605.1	2way_5	0
Cucumber.Csa1P009650.1	Arab-ly.XP_002888982.1	2way_9	1
Cucumber.Csa1P009650.1	Brach.XP_010236117.1	2way_13	0
Cucumber.Csa1P009650.1	Brass-ra.XP_009106121.1	2way_7	0
Cucumber.Csa1P009650.1	Cucu-me.XP_008453194.1	2way_1	0
Cucumber.Csa1P009650.1	Glyc-max.NP_001238283.1	2way_4	0
Cucumber.Csa1P009650.1	Malus-dome.XP_008374535.1	2way_3	0
Cucumber.Csa1P009660.1	Brass-ra.XP_009150023.1	2way_7	0
Cucumber.Csa1P009660.1	Cucu-me.XP_008453195.1	2way_1	0
Cucumber.Csa1P009660.1	Malus-dome.XP_008374538.1	2way_3	0
Cucumber.Csa1P009670.1	Arab-ly.XP_002888983.1	2way_9	0
Cucumber.Csa1P009670.1	Arab-th.NP_001031281.1	2way_8	0
Cucumber.Csa1P009670.1	Brach.XP_003571433.1	2way_13	0
Cucumber.Csa1P009670.1	Brass-ra.XP_009106122.1	2way_7	0
Cucumber.Csa1P009670.1	Cucu-me.XP_008453197.1	2way_1	0
Cucumber.Csa1P009670.1	Glyc-max.XP_003527074.1	2way_4	0
Cucumber.Csa1P009670.1	Seta-ti.XP_004972738.1	2way_12	0
Cucumber.Csa1P009680.1	Brach.XP_003570652.1	2way_13	0
Cucumber.Csa1P009680.1	Brass-ra.XP_009149892.1	2way_7	0
Cucumber.Csa1P009680.1	Cucu-me.XP_008453196.1	2way_1	0
Cucumber.Csa1P009680.1	Malus-dome.XP_008374541.1	2way_3	1
Cucumber.Csa1P009690.1	Brach.XP_010235171.1	2way_13	0
Cucumber.Csa1P009690.1	Citrus.XP_006483159.1	2way_6	0
Cucumber.Csa1P009690.1	Cucu-me.XP_008453201.1	2way_1	0
Cucumber.Csa1P009690.1	Cucu-me.XP_008453217.1	2way_1	0
Cucumber.Csa1P009690.1	Viti-vi.XP_002283595.1	2way_10	0
Cucumber.Csa1P009710.1	Brass-ra.XP_009104753.1	2way_7	0
Cucumber.Csa1P009710.1	Cucu-me.XP_008453204.1	2way_1	0
Cucumber.Csa1P009710.1	Malus-dome.XP_008374543.1	2way_3	0
Cucumber.Csa1P009710.1	Popu-tr.XP_002323855.1	2way_5	0
Cucumber.Csa1P009710.1	Seta-ti.XP_004956813.1	2way_12	0
Cucumber.Csa1P009730.1	Cucu-me.XP_008453205.1	2way_1	0
Cucumber.Csa1P009730.1	Malus-dome.XP_008374549.1	2way_3	0
Cucumber.Csa1P009740.1	Citrus.XP_006477595.1	2way_6	0
Cucumber.Csa1P009740.1	Cucu-me.XP_008453676.1	2way_1	0
Cucumber.Csa1P009740.1	Malus-dome.XP_008374932.1	2way_3	1
Cucumber.Csa1P009750.1	Brach.XP_010236712.1	2way_13	0
Cucumber.Csa1P009750.1	Citrus.XP_006477459.1	2way_6	0
Cucumber.Csa1P009750.1	Cucu-me.XP_008453206.1	2way_1	0
Cucumber.Csa1P009750.1	Cucu-me.XP_008453233.1	2way_1	0
Cucumber.Csa1P009750.1	Malus-dome.XP_008374551.1	2way_3	1
Cucumber.Csa1P009760.1	Brach.XP_003574556.1	2way_13	0
Cucumber.Csa1P009760.1	Brass-ra.XP_009149903.1	2way_7	0
Cucumber.Csa1P009760.1	Citrus.XP_006477460.1	2way_6	0
Cucumber.Csa1P009760.1	Cucu-me.XP_008453677.1	2way_1	0
Cucumber.Csa1P009760.1	Malus-dome.XP_008374550.1	2way_3	0
Cucumber.Csa1P009760.1	Popu-tr.XP_002300420.1	2way_5	0
Cucumber.Csa1P009770.1	Citrus.XP_006477461.1	2way_6	0
Cucumber.Csa1P009770.1	Malus-dome.XP_008374552.1	2way_3	0
Cucumber.Csa1P009770.1	Viti-vi.XP_002284906.1	2way_10	0
Cucumber.Csa1P009780.1	Brass-ra.XP_009104760.1	2way_7	1
Cucumber.Csa1P009780.1	Citrus.XP_006477462.1	2way_6	0
Cucumber.Csa1P009780.1	Cucu-me.XP_008453208.1	2way_1	0
Cucumber.Csa1P009780.1	Malus-dome.XP_008374553.1	2way_3	0
Cucumber.Csa1P009780.1	Oryza-brach.XP_006656808.1	2way_14	1
Cucumber.Csa1P009780.1	Seta-ti.XP_004965047.1	2way_12	1
Cucumber.Csa1P009790.1	Brass-ra.XP_009149907.1	2way_7	0
Cucumber.Csa1P009790.1	Cucu-me.XP_008453209.1	2way_1	0
Cucumber.Csa1P009800.1	Brass-ra.XP_009149908.1	2way_7	0
Cucumber.Csa1P009800.1	Citrus.XP_006477465.1	2way_6	0
Cucumber.Csa1P009800.1	Cucu-me.XP_008453210.1	2way_1	0
Cucumber.Csa1P009800.1	Cucu-me.XP_008453223.1	2way_1	0
Cucumber.Csa1P009800.1	Oryza-brach.XP_006651082.1	2way_14	0
Cucumber.Csa1P009800.1	Sola-tu.XP_006364805.1	2way_11	0
Cucumber.Csa1P009810.1	Cucu-me.XP_008453211.1	2way_1	0
Cucumber.Csa1P009810.1	Glyc-max.XP_003527087.2	2way_4	0
Cucumber.Csa1P009810.1	Malus-dome.XP_008393169.1	2way_3	0
Cucumber.Csa1P009820.1	Brach.XP_003573100.1	2way_13	0
Cucumber.Csa1P009820.1	Citrus.XP_006477470.1	2way_6	0
Cucumber.Csa1P009820.1	Cucu-me.XP_008453212.1	2way_1	0
Cucumber.Csa1P009820.1	Glyc-max.XP_003527088.1	2way_4	0
Cucumber.Csa1P009820.1	Malus-dome.XP_008393347.1	2way_3	0
Cucumber.Csa1P009830.1	Brach.XP_003570664.1	2way_13	0
Cucumber.Csa1P009830.1	Citrus.XP_006477472.1	2way_6	0
Cucumber.Csa1P009830.1	Cucu-me.XP_008453213.1	2way_1	0
Cucumber.Csa1P009830.1	Glyc-max.XP_003527090.1	2way_4	0
Cucumber.Csa1P009830.1	Glyc-max.XP_003527090.1	2way_4	0
Cucumber.Csa1P009830.1	Malus-dome.XP_008374560.1	2way_3	0
Cucumber.Csa1P009830.1	Viti-vi.XP_003635595.1	2way_10	0
Cucumber.Csa1P009840.1	Brach.XP_003575225.1	2way_13	0
Cucumber.Csa1P009840.1	Brass-ra.XP_009110323.1	2way_7	0
Cucumber.Csa1P009840.1	Citrus.XP_006477474.1	2way_6	0
Cucumber.Csa1P009840.1	Cucu-me.XP_008453216.1	2way_1	0
Cucumber.Csa1P009840.1	Glyc-max.XP_006580937.1	2way_4	0
Cucumber.Csa1P009840.1	Glyc-max.XP_006580937.1	2way_4	0
Cucumber.Csa1P009840.1	Oryza-brach.XP_006647416.1	2way_14	1
Cucumber.Csa1P009840.1	Seta-ti.XP_004952888.1	2way_12	0
Cucumber.Csa1P009850.1	Citrus.XP_006477473.1	2way_6	0
Cucumber.Csa1P009850.1	Cucu-me.XP_008453215.1	2way_1	0
Cucumber.Csa1P009850.1	Cucu-me.XP_008453233.1	2way_1	0
Cucumber.Csa1P009850.1	Glyc-max.XP_003551738.1	2way_4	0
Cucumber.Csa1P009850.1	Glyc-max.XP_006582543.1	2way_4	0
Cucumber.Csa1P009850.1	Malus-dome.XP_008374561.1	2way_3	1
Cucumber.Csa1P009850.1	Popu-tr.XP_002324070.1	2way_5	0
Cucumber.Csa1P009860.1	Cucu-me.XP_008453201.1	2way_1	0
Cucumber.Csa1P009860.1	Cucu-me.XP_008453217.1	2way_1	0
Cucumber.Csa1P009870.1	Arab-ly.XP_002871283.1	2way_9	0
Cucumber.Csa1P009870.1	Brach.XP_010235593.1	2way_13	0
Cucumber.Csa1P009870.1	Citrus.XP_006477475.1	2way_6	0
Cucumber.Csa1P009870.1	Cucu-me.XP_008453218.1	2way_1	0
Cucumber.Csa1P009870.1	Glyc-max.NP_001235899.1	2way_4	0
Cucumber.Csa1P009870.1	Malus-dome.XP_008374563.1	2way_3	1
Cucumber.Csa1P009870.1	Popu-tr.XP_002323870.1	2way_5	0
Cucumber.Csa1P009890.1	Cucu-me.XP_008453219.1	2way_1	0
Cucumber.Csa1P009890.1	Glyc-max.XP_006581973.1	2way_4	0
Cucumber.Csa1P009900.1	Cucu-me.XP_008453678.1	2way_1	0
Cucumber.Csa1P009910.1	Arab-ly.XP_002871287.1	2way_9	1
Cucumber.Csa1P009910.1	Citrus.XP_006477484.1	2way_6	0
Cucumber.Csa1P009910.1	Citrus.XP_006477485.1	2way_6	0
Cucumber.Csa1P009910.1	Cucu-me.XP_008453220.1	2way_1	0
Cucumber.Csa1P009910.1	Malus-dome.XP_008393184.1	2way_3	0
Cucumber.Csa1P009920.1	Cucu-me.XP_008453221.1	2way_1	0
Cucumber.Csa1P009930.1	Arab-ly.XP_002871288.1	2way_9	0
Cucumber.Csa1P009930.1	Cucu-me.XP_008453679.1	2way_1	0
Cucumber.Csa1P009930.1	Cucu-me.XP_008453680.1	2way_1	0
Cucumber.Csa1P009930.1	Malus-dome.XP_008393187.1	2way_3	1
Cucumber.Csa1P010930.1	Arab-ly.XP_002887538.1	2way_9	1
Cucumber.Csa1P010930.1	Arab-th.NP_177578.1	2way_8	0
Cucumber.Csa1P010930.1	Brass-ra.XP_009122397.1	2way_7	0
Cucumber.Csa1P010930.1	Cucu-me.XP_008453679.1	2way_1	0
Cucumber.Csa1P010930.1	Cucu-me.XP_008453680.1	2way_1	0
Cucumber.Csa1P010930.1	Glyc-max.XP_003549688.1	2way_4	0
Cucumber.Csa1P010930.1	Malus-dome.XP_008393187.1	2way_3	0
Cucumber.Csa1P010940.1	Arab-ly.XP_002890292.1	2way_9	1
Cucumber.Csa1P010940.1	Arab-th.NP_973859.1	2way_8	1
Cucumber.Csa1P010940.1	Brach.XP_003562382.1	2way_13	0
Cucumber.Csa1P010940.1	Citrus.XP_006477488.1	2way_6	0
Cucumber.Csa1P010940.1	Cucu-me.XP_008453681.1	2way_1	0
Cucumber.Csa1P010940.1	Glyc-max.XP_006581976.1	2way_4	1
Cucumber.Csa1P010940.1	Popu-tr.XP_002317975.1	2way_5	1
Cucumber.Csa1P010940.1	Seta-ti.XP_004983967.1	2way_12	1
Cucumber.Csa1P011440.1	Arab-ly.XP_002864728.1	2way_9	1
Cucumber.Csa1P011440.1	Arab-th.NP_200943.1	2way_8	1
Cucumber.Csa1P011440.1	Brach.XP_010229562.1	2way_13	0
Cucumber.Csa1P011440.1	Brass-ra.XP_009111987.1	2way_7	1
Cucumber.Csa1P011440.1	Cucu-me.XP_008453681.1	2way_1	0
Cucumber.Csa1P011440.1	Popu-tr.XP_002317976.1	2way_5	0
Cucumber.Csa1P011440.1	Popu-tr.XP_002317977.1	2way_5	0
Cucumber.Csa1P011440.1	Seta-ti.XP_004981691.1	2way_12	0
Cucumber.Csa1P011450.1	Citrus.XP_006494989.1	2way_6	0
Cucumber.Csa1P011450.1	Cucu-me.XP_008453222.1	2way_1	0
Cucumber.Csa1P011450.1	Malus-dome.XP_008374578.1	2way_3	0
Cucumber.Csa1P011470.1	Arab-ly.XP_002873323.1	2way_9	1
Cucumber.Csa1P011470.1	Arab-th.NP_196391.2	2way_8	1
Cucumber.Csa1P011470.1	Brass-ra.XP_009122396.1	2way_7	0
Cucumber.Csa1P011470.1	Citrus.XP_006494990.1	2way_6	0
Cucumber.Csa1P011470.1	Cucu-me.XP_008453682.1	2way_1	0
Cucumber.Csa1P011470.1	Malus-dome.XP_008374579.1	2way_3	0
Cucumber.Csa1P011470.1	Malus-dome.XP_008374581.1	2way_3	0
Cucumber.Csa1P011470.1	Oryza-brach.XP_006653220.1	2way_14	0
Cucumber.Csa1P011470.1	Oryza-brach.XP_006658764.1	2way_14	0
Cucumber.Csa1P011470.1	Seta-ti.XP_004964131.1	2way_12	0
Cucumber.Csa1P011480.1	Arab-ly.XP_002893008.1	2way_9	1
Cucumber.Csa1P011480.1	Cucu-me.XP_008453210.1	2way_1	0
Cucumber.Csa1P011480.1	Cucu-me.XP_008453223.1	2way_1	0
Cucumber.Csa1P011480.1	Seta-ti.XP_004983279.1	2way_12	1
Cucumber.Csa1P011480.1	Sola-tu.XP_006358269.1	2way_11	1
Cucumber.Csa1P011490.1	Cucu-me.XP_008453226.1	2way_1	0
Cucumber.Csa1P011500.1	Cucu-me.XP_008453229.1	2way_1	0
Cucumber.Csa1P011500.1	Malus-dome.XP_008374941.1	2way_3	1
Cucumber.Csa1P011500.1	Malus-dome.XP_008374942.1	2way_3	0
Cucumber.Csa1P011510.1	Arab-ly.XP_002887537.1	2way_9	0
Cucumber.Csa1P011510.1	Arab-th.NP_565084.1	2way_8	0
Cucumber.Csa1P011510.1	Citrus.XP_006477604.1	2way_6	0
Cucumber.Csa1P011510.1	Cucu-me.XP_008453230.1	2way_1	0
Cucumber.Csa1P011510.1	Malus-dome.XP_008351890.1	2way_3	0
Cucumber.Csa1P011510.1	Malus-dome.XP_008374585.1	2way_3	0
Cucumber.Csa1P011520.1	Citrus.XP_006477605.1	2way_6	0
Cucumber.Csa1P011520.1	Cucu-me.XP_008453231.1	2way_1	0
Cucumber.Csa1P011520.1	Malus-dome.XP_008374586.1	2way_3	1
Cucumber.Csa1P011530.1	Arab-th.NP_177580.1	2way_8	0
Cucumber.Csa1P011530.1	Cucu-me.XP_008453206.1	2way_1	0
Cucumber.Csa1P011530.1	Cucu-me.XP_008453215.1	2way_1	0
Cucumber.Csa1P011530.1	Cucu-me.XP_008453233.1	2way_1	0
Cucumber.Csa1P011530.1	Oryza-brach.XP_006648728.1	2way_14	0
Cucumber.Csa1P011540.1	Citrus.XP_006477612.1	2way_6	0
Cucumber.Csa1P011540.1	Cucu-me.XP_008453232.1	2way_1	0
Cucumber.Csa1P011540.1	Glyc-max.XP_006581990.1	2way_4	0
Cucumber.Csa1P011540.1	Malus-dome.XP_008374594.1	2way_3	0
Cucumber.Csa1P011540.1	Viti-vi.XP_010663293.1	2way_10	0
Cucumber.Csa1P011550.1	Citrus.XP_006477618.1	2way_6	0
Cucumber.Csa1P011550.1	Cucu-me.XP_008453234.1	2way_1	0
Cucumber.Csa1P011550.1	Glyc-max.XP_006581993.1	2way_4	1
Cucumber.Csa1P011550.1	Oryza-brach.XP_006657916.1	2way_14	1
Cucumber.Csa1P011550.1	Seta-ti.XP_004958210.1	2way_12	1
Cucumber.Csa1P011550.1	Viti-vi.XP_010663303.1	2way_10	1
Cucumber.Csa1P011560.1	Citrus.XP_006477617.1	2way_6	0
Cucumber.Csa1P011560.1	Cucu-me.XP_008453241.1	2way_1	0
Cucumber.Csa1P011560.1	Viti-vi.XP_002281396.3	2way_10	1
Cucumber.Csa1P011570.1	Arab-th.NP_196400.2	2way_8	0
Cucumber.Csa1P011570.1	Brass-ra.XP_009122405.1	2way_7	0
Cucumber.Csa1P011570.1	Citrus.XP_006477620.1	2way_6	0
Cucumber.Csa1P011570.1	Cucu-me.XP_008453244.1	2way_1	0
Cucumber.Csa1P011570.1	Malus-dome.XP_008374597.1	2way_3	0
Cucumber.Csa1P011570.1	Oryza-brach.XP_006649618.1	2way_14	0
Cucumber.Csa1P011570.1	Oryza-brach.XP_006664142.1	2way_14	0
Cucumber.Csa1P011570.1	Popu-tr.XP_002321464.1	2way_5	1
Cucumber.Csa1P011570.1	Viti-vi.XP_002284470.1	2way_10	0
Cucumber.Csa1P012090.1	Cucu-me.XP_008453246.1	2way_1	0
Cucumber.Csa1P012090.1	Viti-vi.XP_003634301.1	2way_10	1
Cucumber.Csa1P012100.1	Brass-ra.XP_009122403.1	2way_7	0
Cucumber.Csa1P012100.1	Cucu-me.XP_008453247.1	2way_1	0
Cucumber.Csa1P012100.1	Malus-dome.XP_008374599.1	2way_3	0
Cucumber.Csa1P012100.1	Seta-ti.XP_004985220.1	2way_12	0
Cucumber.Csa1P012100.1	Viti-vi.XP_002284486.1	2way_10	0
Cucumber.Csa1P012110.1	Cucu-me.XP_008453248.1	2way_1	0
Cucumber.Csa1P012110.1	Viti-vi.XP_002281421.1	2way_10	0
Cucumber.Csa1P012120.1	Arab-ly.XP_002893392.1	2way_9	1
Cucumber.Csa1P012120.1	Arab-ly.XP_002893394.1	2way_9	0
Cucumber.Csa1P012120.1	Cucu-me.XP_008453249.1	2way_1	0
Cucumber.Csa1P012120.1	Popu-tr.XP_002324101.1	2way_5	0
Cucumber.Csa1P012120.1	Viti-vi.XP_002281438.2	2way_10	0
Cucumber.Csa1P012130.1	Cucu-me.XP_008453251.1	2way_1	0
Cucumber.Csa1P012130.1	Popu-tr.XP_002324102.1	2way_5	0
Cucumber.Csa1P012130.1	Seta-ti.XP_004985221.1	2way_12	1
Cucumber.Csa1P012140.1	Cucu-me.XP_008453252.1	2way_1	0
Cucumber.Csa1P012140.1	Glyc-max.XP_003522997.1	2way_4	0
Cucumber.Csa1P012140.1	Oryza-brach.XP_006649620.1	2way_14	1
Cucumber.Csa1P012140.1	Popu-tr.XP_002321465.1	2way_5	1
Cucumber.Csa1P012140.1	Sola-tu.XP_006345155.1	2way_11	1
Cucumber.Csa1P012140.1	Viti-vi.XP_003634300.1	2way_10	1
Cucumber.Csa1P012150.1	Cucu-me.XP_008453254.1	2way_1	0
Cucumber.Csa1P012150.1	Sola-tu.XP_006345151.1	2way_11	0
Cucumber.Csa1P012160.1	Cucu-me.XP_008453257.1	2way_1	0
Cucumber.Csa1P012660.1	Arab-th.NP_174527.2	2way_8	1
Cucumber.Csa1P012660.1	Brass-ra.XP_009151434.1	2way_7	1
Cucumber.Csa1P012660.1	Cucu-me.XP_008453259.1	2way_1	0
Cucumber.Csa1P012660.1	Seta-ti.XP_004961277.1	2way_12	1
Cucumber.Csa1P012660.1	Sola-tu.XP_006345152.1	2way_11	1
Cucumber.Csa1P012660.1	Viti-vi.XP_002284415.1	2way_10	1
Cucumber.Csa1P013160.1	Brach.XP_003559302.1	2way_13	0
Cucumber.Csa1P013160.1	Citrus.XP_006477642.1	2way_6	0
Cucumber.Csa1P013160.1	Cucu-me.XP_008453260.1	2way_1	0
Cucumber.Csa1P013160.1	Glyc-max.NP_001235270.1	2way_4	1
Cucumber.Csa1P013160.1	Malus-dome.XP_008374605.1	2way_3	0
Cucumber.Csa1P013160.1	Seta-ti.XP_004981718.1	2way_12	1
Cucumber.Csa1P013170.1	Brach.XP_003569796.1	2way_13	0
Cucumber.Csa1P013170.1	Citrus.XP_006477654.1	2way_6	0
Cucumber.Csa1P013170.1	Cucu-me.XP_008453261.1	2way_1	0
Cucumber.Csa1P013170.1	Seta-ti.XP_004969930.1	2way_12	0
Cucumber.Csa1P013180.1	Cucu-me.XP_008453261.1	2way_1	0
Cucumber.Csa1P013190.1	Arab-ly.XP_002871298.1	2way_9	1
Cucumber.Csa1P013190.1	Arab-th.NP_196416.1	2way_8	1
Cucumber.Csa1P013190.1	Brass-ra.XP_009122411.1	2way_7	1
Cucumber.Csa1P013190.1	Citrus.XP_006477655.1	2way_6	0
Cucumber.Csa1P013190.1	Cucu-me.XP_008453263.1	2way_1	0
Cucumber.Csa1P013190.1	Malus-dome.XP_008374610.1	2way_3	1
Cucumber.Csa1P013190.1	Seta-ti.XP_004983036.1	2way_12	1
Cucumber.Csa1P013210.1	Citrus.XP_006477657.1	2way_6	0
Cucumber.Csa1P013210.1	Cucu-me.XP_008453264.1	2way_1	0
Cucumber.Csa1P013220.1	Citrus.XP_006477661.1	2way_6	0
Cucumber.Csa1P013220.1	Cucu-me.XP_008453265.1	2way_1	0
Cucumber.Csa1P013220.1	Malus-dome.XP_008374619.1	2way_3	0
Cucumber.Csa1P013220.1	Oryza-brach.XP_006657925.1	2way_14	1
Cucumber.Csa1P013220.1	Seta-ti.XP_004958225.1	2way_12	1
Cucumber.Csa1P013230.1	Brach.XP_010237233.1	2way_13	0
Cucumber.Csa1P013230.1	Citrus.XP_006477664.1	2way_6	0
Cucumber.Csa1P013230.1	Cucu-me.XP_008453267.1	2way_1	0
Cucumber.Csa1P013230.1	Malus-dome.XP_008374625.1	2way_3	0
Cucumber.Csa1P013230.1	Malus-dome.XP_008374947.1	2way_3	0
Cucumber.Csa1P013230.1	Seta-ti.XP_004962936.1	2way_12	1
Cucumber.Csa1P013240.1	Citrus.XP_006477665.1	2way_6	0
Cucumber.Csa1P013240.1	Cucu-me.XP_008453268.1	2way_1	0
Cucumber.Csa1P013250.1	Citrus.XP_006477731.1	2way_6	0
Cucumber.Csa1P013250.1	Cucu-me.XP_008453271.1	2way_1	0
Cucumber.Csa1P013250.1	Malus-dome.XP_008393220.1	2way_3	1
Cucumber.Csa1P013750.1	Brach.XP_003576098.1	2way_13	0
Cucumber.Csa1P013750.1	Brass-ra.XP_009110332.1	2way_7	1
Cucumber.Csa1P013750.1	Citrus.XP_006477670.1	2way_6	0
Cucumber.Csa1P013750.1	Cucu-me.XP_008453275.1	2way_1	0
Cucumber.Csa1P013750.1	Glyc-max.XP_003527114.1	2way_4	0
Cucumber.Csa1P013750.1	Malus-dome.XP_008393222.1	2way_3	0
Cucumber.Csa1P013750.1	Seta-ti.XP_004962939.1	2way_12	0
Cucumber.Csa1P013760.1	Citrus.XP_006477671.1	2way_6	0
Cucumber.Csa1P013760.1	Cucu-me.XP_008453277.1	2way_1	0
Cucumber.Csa1P013760.1	Popu-tr.XP_002311342.1	2way_5	0
Cucumber.Csa1P013770.1	Citrus.XP_006477673.1	2way_6	0
Cucumber.Csa1P013770.1	Cucu-me.XP_008453280.1	2way_1	0
Cucumber.Csa1P013770.1	Malus-dome.XP_008374634.1	2way_3	1
Cucumber.Csa1P013770.1	Popu-tr.XP_002318570.1	2way_5	1
Cucumber.Csa1P013770.1	Seta-ti.XP_004962942.1	2way_12	0
Cucumber.Csa1P013790.1	Citrus.XP_006477676.1	2way_6	0
Cucumber.Csa1P013790.1	Cucu-me.XP_008453279.1	2way_1	0
Cucumber.Csa1P013790.1	Malus-dome.XP_008374951.1	2way_3	1
Cucumber.Csa1P013790.1	Popu-tr.XP_002311343.1	2way_5	0
Cucumber.Csa1P013800.1	Citrus.XP_006477677.1	2way_6	0
Cucumber.Csa1P013800.1	Cucu-me.XP_008453278.1	2way_1	0
Cucumber.Csa1P013800.1	Malus-dome.XP_008374636.1	2way_3	1
Cucumber.Csa1P013810.1	Citrus.XP_006477682.1	2way_6	0
Cucumber.Csa1P013810.1	Cucu-me.XP_008453282.1	2way_1	0
Cucumber.Csa1P013810.1	Malus-dome.XP_008374641.1	2way_3	1
Cucumber.Csa1P013810.1	Oryza-brach.XP_006657926.1	2way_14	1
Cucumber.Csa1P013810.1	Popu-tr.XP_002312286.1	2way_5	0
Cucumber.Csa1P013810.1	Seta-ti.XP_004958232.1	2way_12	1
Cucumber.Csa1P013810.1	Viti-vi.XP_010663447.1	2way_10	1
Cucumber.Csa1P014310.1	Citrus.XP_006477684.1	2way_6	0
Cucumber.Csa1P014310.1	Cucu-me.XP_008453284.1	2way_1	0
Cucumber.Csa1P014310.1	Malus-dome.XP_008374644.1	2way_3	1
Cucumber.Csa1P014310.1	Popu-tr.XP_002305384.1	2way_5	0
Cucumber.Csa1P014310.1	Popu-tr.XP_002323903.1	2way_5	0
Cucumber.Csa1P014310.1	Viti-vi.XP_003634271.1	2way_10	1
Cucumber.Csa1P014320.1	Citrus.XP_006477687.1	2way_6	0
Cucumber.Csa1P014320.1	Cucu-me.XP_008453286.1	2way_1	0
Cucumber.Csa1P014320.1	Malus-dome.XP_008374953.1	2way_3	0
Cucumber.Csa1P014320.1	Popu-tr.XP_002324120.1	2way_5	0
Cucumber.Csa1P014320.1	Seta-ti.XP_004956284.1	2way_12	0
Cucumber.Csa1P014320.1	Viti-vi.XP_002265665.1	2way_10	0
Cucumber.Csa1P014340.1	Brass-ra.XP_009110334.1	2way_7	0
Cucumber.Csa1P014340.1	Citrus.XP_006477689.1	2way_6	0
Cucumber.Csa1P014340.1	Cucu-me.XP_008453291.1	2way_1	0
Cucumber.Csa1P014340.1	Malus-dome.XP_008374645.1	2way_3	1
Cucumber.Csa1P014340.1	Popu-tr.XP_002306055.1	2way_5	0
Cucumber.Csa1P014340.1	Seta-ti.XP_004956285.1	2way_12	1
Cucumber.Csa1P014340.1	Viti-vi.XP_002265588.1	2way_10	1
Cucumber.Csa1P014360.1	Citrus.XP_006477692.1	2way_6	0
Cucumber.Csa1P014360.1	Cucu-me.XP_008453296.1	2way_1	0
Cucumber.Csa1P014360.1	Glyc-max.XP_003528232.1	2way_4	0
Cucumber.Csa1P014360.1	Popu-tr.XP_002324770.1	2way_5	1
Cucumber.Csa1P014360.1	Viti-vi.XP_010663453.1	2way_10	1
Cucumber.Csa1P014370.1	Brass-ra.XP_009110336.1	2way_7	0
Cucumber.Csa1P014380.1	Malus-dome.XP_008374689.1	2way_3	1
Cucumber.Csa1P014380.1	Oryza-brach.XP_006661185.1	2way_14	1
Cucumber.Csa1P014380.1	Sola-tu.XP_006345070.1	2way_11	1
Cucumber.Csa1P014380.1	Water-melo.Cla019011	2way_2	1
Cucumber.Csa1P014390.1	Brass-ra.XP_009110341.1	2way_7	0
Cucumber.Csa1P014390.1	Malus-dome.XP_008374690.1	2way_3	0
Cucumber.Csa1P014390.1	Sola-tu.XP_006345071.1	2way_11	0
Cucumber.Csa1P014390.1	Sola-tu.XP_006345072.1	2way_11	0
Cucumber.Csa1P014390.1	Sola-tu.XP_006345073.1	2way_11	0
Cucumber.Csa1P014390.1	Water-melo.Cla019013	2way_2	1
Cucumber.Csa1P014400.1	Malus-dome.XP_008374691.1	2way_3	1
Cucumber.Csa1P014400.1	Sola-tu.XP_006345074.1	2way_11	1
Cucumber.Csa1P014400.1	Water-melo.Cla019014	2way_2	1
Cucumber.Csa1P014440.1	Malus-dome.XP_008374693.1	2way_3	0
Cucumber.Csa1P014440.1	Sola-tu.XP_006345075.1	2way_11	0
Cucumber.Csa1P014440.1	Water-melo.Cla019015	2way_2	0
Cucumber.Csa1P014450.1	Malus-dome.XP_008374694.1	2way_3	0
Cucumber.Csa1P014450.1	Sola-tu.XP_006345076.1	2way_11	0
Cucumber.Csa1P014450.1	Water-melo.Cla019016	2way_2	0
Cucumber.Csa1P014460.1	Water-melo.Cla019018	2way_2	1
Cucumber.Csa1P014470.1	Arab-ly.XP_002888883.1	2way_9	1
Cucumber.Csa1P014470.1	Arab-th.NP_177399.1	2way_8	1
Cucumber.Csa1P014470.1	Brach.XP_003575955.1	2way_13	0
Cucumber.Csa1P014470.1	Brass-ra.XP_009121528.1	2way_7	1
Cucumber.Csa1P014470.1	Malus-dome.XP_008374695.1	2way_3	1
Cucumber.Csa1P014470.1	Seta-ti.XP_004960262.1	2way_12	1
Cucumber.Csa1P014470.1	Sola-tu.XP_006348554.1	2way_11	1
Cucumber.Csa1P014470.1	Water-melo.Cla019019	2way_2	0
Cucumber.Csa1P014480.1	Arab-ly.XP_002888955.1	2way_9	0
Cucumber.Csa1P014480.1	Arab-th.NP_177538.1	2way_8	0
Cucumber.Csa1P014480.1	Brass-ra.XP_009103085.1	2way_7	0
Cucumber.Csa1P014480.1	Popu-tr.XP_002315982.1	2way_5	0
Cucumber.Csa1P014480.1	Water-melo.Cla019020	2way_2	1
Cucumber.Csa1P014490.1	Water-melo.Cla019021	2way_2	1
Cucumber.Csa1P014500.1	Popu-tr.XP_002317918.1	2way_5	1
Cucumber.Csa1P014500.1	Sola-tu.XP_006345079.1	2way_11	1
Cucumber.Csa1P014500.1	Water-melo.Cla019022	2way_2	1
Cucumber.Csa1P014510.1	Water-melo.Cla019023	2way_2	1
Cucumber.Csa1P014530.1	Water-melo.Cla019024	2way_2	1
Cucumber.Csa1P015030.1	Arab-ly.XP_002887518.1	2way_9	1
Cucumber.Csa1P015030.1	Arab-th.NP_565077.2	2way_8	1
Cucumber.Csa1P015030.1	Brach.XP_003570458.1	2way_13	0
Cucumber.Csa1P015030.1	Brass-ra.XP_009106056.1	2way_7	1
Cucumber.Csa1P015030.1	Sola-tu.XP_006345082.1	2way_11	1
Cucumber.Csa1P015030.1	Water-melo.Cla019025	2way_2	0
Cucumber.Csa1P015030.1	Water-melo.Cla019026	2way_2	1
Cucumber.Csa1P015040.1	Arab-ly.XP_002890279.1	2way_9	0
Cucumber.Csa1P015040.1	Arab-th.NP_564054.1	2way_8	1
Cucumber.Csa1P015040.1	Brass-ra.XP_009149288.1	2way_7	1
Cucumber.Csa1P015040.1	Sola-tu.XP_006345084.1	2way_11	1
Cucumber.Csa1P015040.1	Water-melo.Cla019027	2way_2	1
Cucumber.Csa1P015050.1	Water-melo.Cla019028	2way_2	1
Cucumber.Csa1P015060.1	Seta-ti.XP_004975361.1	2way_12	1
Cucumber.Csa1P015060.1	Sola-tu.XP_006345088.1	2way_11	1
Cucumber.Csa1P015060.1	Water-melo.Cla019029	2way_2	0
Cucumber.Csa1P015080.1	Brach.XP_010236004.1	2way_13	0
Cucumber.Csa1P015080.1	Seta-ti.XP_004957106.1	2way_12	0
Cucumber.Csa1P015080.1	Sola-tu.XP_006345090.1	2way_11	1
Cucumber.Csa1P015080.1	Water-melo.Cla019030	2way_2	1
Cucumber.Csa1P015580.1	Arab-ly.XP_002873739.1	2way_9	1
Cucumber.Csa1P015580.1	Arab-th.NP_197078.2	2way_8	1
Cucumber.Csa1P015580.1	Brach.XP_003570464.2	2way_13	0
Cucumber.Csa1P015580.1	Brass-ra.XP_009131492.1	2way_7	0
Cucumber.Csa1P015580.1	Sola-tu.XP_006345092.1	2way_11	1
Cucumber.Csa1P015580.1	Water-melo.Cla019031	2way_2	1
Cucumber.Csa1P015590.1	Arab-th.NP_173954.2	2way_8	0
Cucumber.Csa1P015590.1	Brach.XP_003570466.1	2way_13	0
Cucumber.Csa1P015590.1	Brass-ra.XP_009127696.1	2way_7	0
Cucumber.Csa1P015590.1	Malus-dome.XP_008389370.1	2way_3	0
Cucumber.Csa1P015590.1	Popu-tr.XP_002316003.1	2way_5	0
Cucumber.Csa1P015590.1	Sola-tu.XP_006345094.1	2way_11	0
Cucumber.Csa1P015590.1	Water-melo.Cla019032	2way_2	1
Cucumber.Csa1P015600.1	Water-melo.Cla019033	2way_2	1
Cucumber.Csa1P015610.1	Water-melo.Cla019034	2way_2	1
Cucumber.Csa1P015630.1	Sola-tu.XP_006345095.1	2way_11	0
Cucumber.Csa1P015630.1	Water-melo.Cla019035	2way_2	1
Cucumber.Csa1P015640.1	Water-melo.Cla019036	2way_2	0
Cucumber.Csa1P015650.1	Malus-dome.XP_008393251.1	2way_3	0
Cucumber.Csa1P015650.1	Oryza-brach.XP_006658790.1	2way_14	1
Cucumber.Csa1P015650.1	Sola-tu.XP_006345206.1	2way_11	1
Cucumber.Csa1P015650.1	Water-melo.Cla019037	2way_2	1
Cucumber.Csa1P015660.1	Sola-tu.XP_006345099.1	2way_11	0
Cucumber.Csa1P015660.1	Water-melo.Cla019038	2way_2	0
Cucumber.Csa1P015670.1	Sola-tu.XP_006345100.1	2way_11	0
Cucumber.Csa1P015670.1	Water-melo.Cla019039	2way_2	1
Cucumber.Csa1P015680.1	Sola-tu.XP_006345103.1	2way_11	1
Cucumber.Csa1P015680.1	Water-melo.Cla019041	2way_2	1
Cucumber.Csa1P015690.1	Brach.XP_003562725.1	2way_13	0
Cucumber.Csa1P015690.1	Brass-ra.XP_009121556.1	2way_7	0
Cucumber.Csa1P015690.1	Glyc-max.XP_003522279.1	2way_4	0
Cucumber.Csa1P015690.1	Sola-tu.XP_006345104.1	2way_11	0
Cucumber.Csa1P015690.1	Water-melo.Cla019042	2way_2	1
Cucumber.Csa1P015700.1	Brach.XP_003559986.1	2way_13	0
Cucumber.Csa1P015700.1	Brach.XP_003562730.1	2way_13	0
Cucumber.Csa1P015700.1	Glyc-max.XP_003522282.1	2way_4	0
Cucumber.Csa1P015700.1	Sola-tu.XP_006345105.1	2way_11	0
Cucumber.Csa1P015700.1	Sola-tu.XP_006345207.1	2way_11	0
Cucumber.Csa1P015700.1	Sola-tu.XP_006345208.1	2way_11	0
Cucumber.Csa1P015700.1	Water-melo.Cla019043	2way_2	0
Cucumber.Csa1P015700.1	Water-melo.Cla019044	2way_2	0
Cucumber.Csa1P015710.1	Arab-ly.XP_002866404.1	2way_9	1
Cucumber.Csa1P015710.1	Arab-th.NP_568930.1	2way_8	1
Cucumber.Csa1P015710.1	Brach.XP_003559986.1	2way_13	0
Cucumber.Csa1P015710.1	Brach.XP_003562730.1	2way_13	0
Cucumber.Csa1P015710.1	Brass-ra.XP_009136413.1	2way_7	1
Cucumber.Csa1P015710.1	Brass-ra.XP_009136418.1	2way_7	0
Cucumber.Csa1P015710.1	Sola-tu.XP_006345105.1	2way_11	0
Cucumber.Csa1P015710.1	Sola-tu.XP_006345207.1	2way_11	0
Cucumber.Csa1P015710.1	Sola-tu.XP_006345208.1	2way_11	0
Cucumber.Csa1P015710.1	Water-melo.Cla019043	2way_2	0
Cucumber.Csa1P015710.1	Water-melo.Cla019044	2way_2	1
Cucumber.Csa1P015720.1	Brass-ra.XP_009136420.1	2way_7	0
Cucumber.Csa1P015720.1	Sola-tu.XP_006345106.1	2way_11	0
Cucumber.Csa1P015720.1	Water-melo.Cla019045	2way_2	1
Cucumber.Csa1P015740.1	Arab-ly.XP_002874109.1	2way_9	1
Cucumber.Csa1P015740.1	Arab-th.NP_197696.2	2way_8	1
Cucumber.Csa1P015740.1	Cucu-me.XP_008453341.1	2way_1	0
Cucumber.Csa1P015740.1	Glyc-max.XP_003552050.2	2way_4	1
Cucumber.Csa1P015740.1	Viti-vi.XP_002270918.1	2way_10	0
Cucumber.Csa1P015750.1	Cucu-me.XP_008453341.1	2way_1	0
Cucumber.Csa1P015755.1	Viti-vi.XP_010663517.1	2way_10	1
Cucumber.Csa1P015780.1	Arab-ly.XP_002890284.1	2way_9	0
Cucumber.Csa1P015780.1	Arab-th.NP_173288.1	2way_8	0
Cucumber.Csa1P015780.1	Brach.XP_003565865.1	2way_13	0
Cucumber.Csa1P015780.1	Brass-ra.XP_009149296.1	2way_7	0
Cucumber.Csa1P015780.1	Cucu-me.XP_008453344.1	2way_1	0
Cucumber.Csa1P015780.1	Malus-dome.XP_008393385.1	2way_3	0
Cucumber.Csa1P015780.1	Seta-ti.XP_004961130.1	2way_12	1
Cucumber.Csa1P015780.1	Viti-vi.XP_002274532.1	2way_10	1
Cucumber.Csa1P015790.1	Arab-ly.XP_002874111.1	2way_9	1
Cucumber.Csa1P015790.1	Arab-th.NP_197699.2	2way_8	1
Cucumber.Csa1P015790.1	Brach.XP_003563877.1	2way_13	0
Cucumber.Csa1P015790.1	Cucu-me.XP_008453346.1	2way_1	0
Cucumber.Csa1P015790.1	Malus-dome.XP_008393386.1	2way_3	0
Cucumber.Csa1P015790.1	Oryza-brach.XP_006656099.1	2way_14	1
Cucumber.Csa1P015790.1	Popu-tr.XP_002318558.1	2way_5	1
Cucumber.Csa1P015790.1	Viti-vi.XP_002271556.1	2way_10	0
Cucumber.Csa1P015800.1	Arab-ly.XP_002872034.1	2way_9	1
Cucumber.Csa1P015800.1	Arab-th.NP_851060.1	2way_8	1
Cucumber.Csa1P015800.1	Cucu-me.XP_008453351.1	2way_1	0
Cucumber.Csa1P015800.1	Oryza-brach.XP_006660096.1	2way_14	1
Cucumber.Csa1P015800.1	Popu-tr.XP_002317921.1	2way_5	1
Cucumber.Csa1P015800.1	Viti-vi.XP_002272187.1	2way_10	1
Cucumber.Csa1P015810.1	Arab-ly.XP_002872035.1	2way_9	1
Cucumber.Csa1P015810.1	Arab-th.NP_197701.1	2way_8	1
Cucumber.Csa1P015810.1	Cucu-me.XP_008453350.1	2way_1	0
Cucumber.Csa1P015810.1	Popu-tr.XP_002317922.1	2way_5	0
Cucumber.Csa1P015810.1	Viti-vi.XP_002272298.2	2way_10	1
Cucumber.Csa1P015820.1	Arab-ly.XP_002893004.1	2way_9	1
Cucumber.Csa1P015820.1	Arab-th.NP_173290.4	2way_8	1
Cucumber.Csa1P015820.1	Brach.XP_010232000.1	2way_13	0
Cucumber.Csa1P015820.1	Brass-ra.XP_009149299.1	2way_7	1
Cucumber.Csa1P015820.1	Cucu-me.XP_008453353.1	2way_1	0
Cucumber.Csa1P015820.1	Malus-dome.XP_008393278.1	2way_3	1
Cucumber.Csa1P015820.1	Oryza-brach.XP_006646078.1	2way_14	1
Cucumber.Csa1P015820.1	Popu-tr.XP_002318559.1	2way_5	0
Cucumber.Csa1P015820.1	Seta-ti.XP_004969099.1	2way_12	1
Cucumber.Csa1P015820.1	Viti-vi.XP_010663524.1	2way_10	1
Cucumber.Csa1P015830.1	Cucu-me.XP_008453355.1	2way_1	0
Cucumber.Csa1P015840.1	Arab-th.NP_175327.3	2way_8	0
Cucumber.Csa1P015840.1	Cucu-me.XP_008453356.1	2way_1	0
Cucumber.Csa1P015840.1	Cucu-me.XP_008453361.1	2way_1	0
Cucumber.Csa1P015840.1	Popu-tr.XP_002318562.1	2way_5	0
Cucumber.Csa1P015840.1	Popu-tr.XP_002318563.1	2way_5	0
Cucumber.Csa1P015840.1	Seta-ti.XP_004982318.1	2way_12	1
Cucumber.Csa1P015840.1	Viti-vi.XP_010663534.1	2way_10	0
Cucumber.Csa1P015850.1	Arab-ly.XP_002868762.1	2way_9	0
Cucumber.Csa1P015850.1	Brach.XP_003561905.1	2way_13	0
Cucumber.Csa1P015850.1	Citrus.XP_006482299.1	2way_6	0
Cucumber.Csa1P015850.1	Cucu-me.XP_008453356.1	2way_1	0
Cucumber.Csa1P015850.1	Cucu-me.XP_008453361.1	2way_1	0
Cucumber.Csa1P015850.1	Malus-dome.XP_008374700.1	2way_3	0
Cucumber.Csa1P015850.1	Sola-tu.XP_006338280.1	2way_11	1
Cucumber.Csa1P015850.1	Viti-vi.XP_010663534.1	2way_10	0
Cucumber.Csa1P015860.1	Cucu-me.XP_008453362.1	2way_1	0
Cucumber.Csa1P015860.1	Viti-vi.XP_002273242.2	2way_10	1
Cucumber.Csa1P015870.1	Popu-tr.XP_002318564.1	2way_5	0
Cucumber.Csa1P015870.1	Viti-vi.XP_002273330.1	2way_10	0
Cucumber.Csa1P020880.1	Brach.XP_003573797.1	2way_13	0
Cucumber.Csa1P020880.1	Brass-ra.XP_009119564.1	2way_7	1
Cucumber.Csa1P020880.1	Citrus.XP_006485745.1	2way_6	0
Cucumber.Csa1P020880.1	Cucu-me.XP_008453364.1	2way_1	0
Cucumber.Csa1P020880.1	Malus-dome.XP_008374716.1	2way_3	1
Cucumber.Csa1P020880.1	Seta-ti.XP_004983104.1	2way_12	1
Cucumber.Csa1P020890.1	Cucu-me.XP_008453366.1	2way_1	0
Cucumber.Csa1P020900.1	Citrus.XP_006485749.1	2way_6	0
Cucumber.Csa1P020900.1	Cucu-me.XP_008453367.1	2way_1	0
Cucumber.Csa1P020900.1	Popu-tr.XP_002317931.1	2way_5	1
Cucumber.Csa1P021900.1	Citrus.XP_006485750.1	2way_6	0
Cucumber.Csa1P021900.1	Cucu-me.XP_008453368.1	2way_1	0
Cucumber.Csa1P021900.1	Popu-tr.XP_002317932.1	2way_5	0
Cucumber.Csa1P021900.1	Seta-ti.XP_004982033.1	2way_12	1
Cucumber.Csa1P021900.1	Viti-vi.XP_002273782.1	2way_10	1
Cucumber.Csa1P021910.1	Brach.XP_010228846.1	2way_13	0
Cucumber.Csa1P021910.1	Citrus.XP_006485752.1	2way_6	0
Cucumber.Csa1P021910.1	Cucu-me.XP_008453369.1	2way_1	0
Cucumber.Csa1P021910.1	Malus-dome.XP_008374724.1	2way_3	1
Cucumber.Csa1P021910.1	Popu-tr.XP_002317933.1	2way_5	0
Cucumber.Csa1P021910.1	Seta-ti.XP_004984948.1	2way_12	1
Cucumber.Csa1P021910.1	Viti-vi.XP_010663553.1	2way_10	1
Cucumber.Csa1P021920.1	Cucu-me.XP_008453373.1	2way_1	0
Cucumber.Csa1P021920.1	Cucu-me.XP_008453374.1	2way_1	0
Cucumber.Csa1P021930.2	Cucu-me.XP_008453373.1	2way_1	0
Cucumber.Csa1P021930.2	Cucu-me.XP_008453374.1	2way_1	0
Cucumber.Csa1P021940.1	Arab-ly.XP_002891472.1	2way_9	1
Cucumber.Csa1P021940.1	Arab-th.NP_564537.1	2way_8	1
Cucumber.Csa1P021940.1	Brach.XP_003565794.1	2way_13	0
Cucumber.Csa1P021940.1	Citrus.XP_006485754.1	2way_6	0
Cucumber.Csa1P021940.1	Cucu-me.XP_008453372.1	2way_1	0
Cucumber.Csa1P021940.1	Seta-ti.XP_004968851.1	2way_12	1
Cucumber.Csa1P021940.1	Viti-vi.XP_002274167.1	2way_10	1
Cucumber.Csa1P021950.1	Cucu-me.XP_008453376.1	2way_1	0
Cucumber.Csa1P021960.1	Brass-ra.XP_009145888.1	2way_7	1
Cucumber.Csa1P021960.1	Citrus.XP_006485765.1	2way_6	0
Cucumber.Csa1P021960.1	Cucu-me.XP_008453379.1	2way_1	0
Cucumber.Csa1P021960.1	Oryza-brach.XP_006655986.1	2way_14	0
Cucumber.Csa1P021960.1	Seta-ti.XP_004965188.1	2way_12	1
Cucumber.Csa1P021960.1	Viti-vi.XP_010663575.1	2way_10	1
Cucumber.Csa1P021970.1	Brach.XP_003559002.1	2way_13	0
Cucumber.Csa1P021970.1	Citrus.XP_006485767.1	2way_6	0
Cucumber.Csa1P021970.1	Cucu-me.XP_008453382.1	2way_1	0
Cucumber.Csa1P021970.1	Glyc-max.XP_003530654.1	2way_4	0
Cucumber.Csa1P021970.1	Malus-dome.XP_008368454.1	2way_3	0
Cucumber.Csa1P021970.1	Sola-tu.XP_006362361.1	2way_11	1
Cucumber.Csa1P021970.1	Viti-vi.XP_002275561.2	2way_10	1
Cucumber.Csa1P021980.1	Citrus.XP_006485768.1	2way_6	0
Cucumber.Csa1P021980.1	Cucu-me.XP_008453383.1	2way_1	0
Cucumber.Csa1P021980.1	Cucu-me.XP_008453384.1	2way_1	0
Cucumber.Csa1P021980.1	Viti-vi.XP_002275164.1	2way_10	0
Cucumber.Csa1P022480.1	Brass-ra.XP_009145889.1	2way_7	0
Cucumber.Csa1P022480.1	Citrus.XP_006484425.1	2way_6	0
Cucumber.Csa1P022480.1	Citrus.XP_006485768.1	2way_6	0
Cucumber.Csa1P022480.1	Cucu-me.XP_008453383.1	2way_1	0
Cucumber.Csa1P022480.1	Cucu-me.XP_008453384.1	2way_1	0
Cucumber.Csa1P022480.1	Seta-ti.XP_004968151.1	2way_12	0
Cucumber.Csa1P022480.1	Viti-vi.XP_002275164.1	2way_10	0
Cucumber.Csa1P022490.1	Brass-ra.XP_009112699.1	2way_7	0
Cucumber.Csa1P022490.1	Citrus.XP_006485768.1	2way_6	0
Cucumber.Csa1P022490.1	Cucu-me.XP_008453383.1	2way_1	0
Cucumber.Csa1P022490.1	Cucu-me.XP_008453384.1	2way_1	0
Cucumber.Csa1P022490.1	Oryza-brach.XP_006645485.1	2way_14	0
Cucumber.Csa1P022500.1	Brass-ra.XP_009112721.1	2way_7	1
Cucumber.Csa1P022500.1	Citrus.XP_006485776.1	2way_6	0
Cucumber.Csa1P022500.1	Cucu-me.XP_008453386.1	2way_1	0
Cucumber.Csa1P022500.1	Oryza-brach.XP_006656868.1	2way_14	1
Cucumber.Csa1P022500.1	Seta-ti.XP_004965201.1	2way_12	1
Cucumber.Csa1P022500.1	Viti-vi.XP_002275995.1	2way_10	1
Cucumber.Csa1P022510.1	Viti-vi.XP_010663887.1	2way_10	1
Cucumber.Csa1P022520.1	Citrus.XP_006485781.1	2way_6	0
Cucumber.Csa1P022520.1	Viti-vi.XP_002276428.1	2way_10	1
Cucumber.Csa1P022530.1	Citrus.XP_006485782.1	2way_6	0
Cucumber.Csa1P022530.1	Viti-vi.XP_002276499.1	2way_10	0
Cucumber.Csa1P023040.1	Brach.XP_003566869.1	2way_13	0
Cucumber.Csa1P023040.1	Citrus.XP_006485785.1	2way_6	0
Cucumber.Csa1P023040.1	Cucu-me.XP_008453389.1	2way_1	0
Cucumber.Csa1P023040.1	Oryza-brach.XP_006655986.1	2way_14	0
Cucumber.Csa1P023040.1	Popu-tr.XP_002318553.1	2way_5	1
Cucumber.Csa1P023040.1	Popu-tr.XP_002318554.1	2way_5	0
Cucumber.Csa1P023040.1	Seta-ti.XP_004965188.1	2way_12	0
Cucumber.Csa1P023040.1	Viti-vi.XP_010663592.1	2way_10	1
Cucumber.Csa1P023050.1	Cucu-me.XP_008453390.1	2way_1	0
Cucumber.Csa1P023050.1	Glyc-max.NP_001239992.1	2way_4	0
Cucumber.Csa1P023060.1	Brass-ra.XP_009134682.1	2way_7	0
Cucumber.Csa1P023060.1	Citrus.XP_006485788.1	2way_6	0
Cucumber.Csa1P023060.1	Cucu-me.XP_008453391.1	2way_1	0
Cucumber.Csa1P023060.1	Glyc-max.XP_003528948.1	2way_4	0
Cucumber.Csa1P023070.1	Citrus.XP_006485792.1	2way_6	0
Cucumber.Csa1P023070.1	Cucu-me.XP_008453392.1	2way_1	0
Cucumber.Csa1P023080.1	Brach.XP_003565290.1	2way_13	0
Cucumber.Csa1P023080.1	Citrus.XP_006485793.1	2way_6	0
Cucumber.Csa1P023080.1	Cucu-me.XP_008453394.1	2way_1	0
Cucumber.Csa1P023080.1	Malus-dome.XP_008393311.1	2way_3	0
Cucumber.Csa1P023080.1	Seta-ti.XP_004968069.1	2way_12	1
Cucumber.Csa1P023080.1	Viti-vi.XP_002276247.1	2way_10	1
Cucumber.Csa1P023580.1	Brass-ra.XP_009112744.1	2way_7	0
Cucumber.Csa1P023580.1	Citrus.XP_006485794.1	2way_6	0
Cucumber.Csa1P023580.1	Cucu-me.XP_008453395.1	2way_1	0
Cucumber.Csa1P023580.1	Malus-dome.XP_008374753.1	2way_3	0
Cucumber.Csa1P023580.1	Sola-tu.XP_006365421.1	2way_11	1
Cucumber.Csa1P023580.1	Viti-vi.XP_010663599.1	2way_10	1
Cucumber.Csa1P023600.1	Brass-ra.XP_009112754.1	2way_7	0
Cucumber.Csa1P023600.1	Citrus.XP_006485796.1	2way_6	0
Cucumber.Csa1P023600.1	Cucu-me.XP_008453396.1	2way_1	0
Cucumber.Csa1P023600.1	Malus-dome.XP_008374754.1	2way_3	1
Cucumber.Csa1P023600.1	Oryza-brach.XP_006655563.1	2way_14	1
Cucumber.Csa1P023600.1	Viti-vi.XP_010663603.1	2way_10	1
Cucumber.Csa1P023610.1	Brass-ra.XP_009145901.1	2way_7	0
Cucumber.Csa1P023610.1	Citrus.XP_006485797.1	2way_6	0
Cucumber.Csa1P023610.1	Cucu-me.XP_008453397.1	2way_1	0
Cucumber.Csa1P023610.1	Malus-dome.XP_008374755.1	2way_3	0
Cucumber.Csa1P023610.1	Viti-vi.XP_010663605.1	2way_10	0
Cucumber.Csa1P023620.1	Brass-ra.XP_009112790.1	2way_7	0
Cucumber.Csa1P023620.1	Citrus.XP_006485853.1	2way_6	0
Cucumber.Csa1P023620.1	Cucu-me.XP_008453685.1	2way_1	0
Cucumber.Csa1P023620.1	Malus-dome.XP_008374756.1	2way_3	0
Cucumber.Csa1P023620.1	Viti-vi.XP_010663607.1	2way_10	0
Cucumber.Csa1P024130.1	Brach.XP_003572827.1	2way_13	0
Cucumber.Csa1P024130.1	Brass-ra.XP_009112804.1	2way_7	1
Cucumber.Csa1P024130.1	Citrus.XP_006485799.1	2way_6	0
Cucumber.Csa1P024130.1	Cucu-me.XP_008453407.1	2way_1	0
Cucumber.Csa1P024130.1	Malus-dome.XP_008374757.1	2way_3	1
Cucumber.Csa1P024130.1	Seta-ti.XP_004981326.1	2way_12	1
Cucumber.Csa1P024130.1	Viti-vi.XP_010663608.1	2way_10	0
Cucumber.Csa1P024150.1	Citrus.XP_006485801.1	2way_6	0
Cucumber.Csa1P024150.1	Cucu-me.XP_008453408.1	2way_1	0
Cucumber.Csa1P024160.1	Citrus.XP_006485803.1	2way_6	0
Cucumber.Csa1P024160.1	Cucu-me.XP_008453409.1	2way_1	0
Cucumber.Csa1P024160.1	Malus-dome.XP_008374762.1	2way_3	0
Cucumber.Csa1P024160.1	Viti-vi.XP_002276526.3	2way_10	0
Cucumber.Csa1P024170.1	Brass-ra.XP_009134685.1	2way_7	0
Cucumber.Csa1P024170.1	Citrus.XP_006485808.1	2way_6	0
Cucumber.Csa1P024170.1	Cucu-me.XP_008453418.1	2way_1	0
Cucumber.Csa1P024170.1	Oryza-brach.XP_006649933.1	2way_14	0
Cucumber.Csa1P024170.1	Viti-vi.XP_002278371.1	2way_10	1
Cucumber.Csa1P024180.1	Brach.XP_003558207.1	2way_13	0
Cucumber.Csa1P024180.1	Citrus.XP_006485810.1	2way_6	0
Cucumber.Csa1P024180.1	Cucu-me.XP_008453411.1	2way_1	0
Cucumber.Csa1P024180.1	Glyc-max.XP_006580431.1	2way_4	1
Cucumber.Csa1P024180.1	Popu-tr.XP_002322063.1	2way_5	0
Cucumber.Csa1P024180.1	Seta-ti.XP_004984770.1	2way_12	0
Cucumber.Csa1P024180.1	Viti-vi.XP_002278471.1	2way_10	1
Cucumber.Csa1P024190.1	Citrus.XP_006485814.1	2way_6	0
Cucumber.Csa1P024190.1	Cucu-me.XP_008453421.1	2way_1	0
Cucumber.Csa1P024190.1	Glyc-max.XP_003524365.1	2way_4	0
Cucumber.Csa1P024200.1	Cucu-me.XP_008453422.1	2way_1	0
Cucumber.Csa1P024200.1	Glyc-max.XP_003525235.1	2way_4	0
Cucumber.Csa1P024210.1	Brach.XP_003569590.1	2way_13	0
Cucumber.Csa1P024210.1	Brass-ra.XP_009112822.1	2way_7	0
Cucumber.Csa1P024210.1	Citrus.XP_006485815.1	2way_6	0
Cucumber.Csa1P024210.1	Cucu-me.XP_008453423.1	2way_1	0
Cucumber.Csa1P024210.1	Oryza-brach.XP_006644554.1	2way_14	0
Cucumber.Csa1P024210.1	Seta-ti.XP_004969601.1	2way_12	1
Cucumber.Csa1P024210.1	Viti-vi.XP_002278705.1	2way_10	1
Cucumber.Csa1P024220.1	Citrus.XP_006485819.1	2way_6	0
Cucumber.Csa1P024220.1	Cucu-me.XP_008453432.1	2way_1	0
Cucumber.Csa1P024220.1	Popu-tr.XP_002321483.1	2way_5	1
Cucumber.Csa1P024220.1	Viti-vi.XP_002276828.1	2way_10	1
Cucumber.Csa1P024230.1	Citrus.XP_006468738.1	2way_6	0
Cucumber.Csa1P024230.1	Cucu-me.XP_008453431.1	2way_1	0
Cucumber.Csa1P024230.1	Popu-tr.XP_002322064.1	2way_5	0
Cucumber.Csa1P024240.1	Citrus.XP_006468749.1	2way_6	0
Cucumber.Csa1P024240.1	Cucu-me.XP_008453426.1	2way_1	0
Cucumber.Csa1P024240.1	Malus-dome.XP_008339631.1	2way_3	0
Cucumber.Csa1P024240.1	Oryza-brach.XP_006643729.1	2way_14	0
Cucumber.Csa1P024240.1	Seta-ti.XP_004968144.1	2way_12	0
Cucumber.Csa1P024240.1	Sola-tu.XP_006344165.1	2way_11	0
Cucumber.Csa1P024240.1	Viti-vi.XP_002279248.1	2way_10	1
Cucumber.Csa1P024245.1	Cucu-me.XP_008453433.1	2way_1	0
Cucumber.Csa1P024250.1	Brach.XP_003568272.1	2way_13	0
Cucumber.Csa1P024250.1	Cucu-me.XP_008453435.1	2way_1	0
Cucumber.Csa1P024250.1	Malus-dome.XP_008374783.1	2way_3	1
Cucumber.Csa1P024250.1	Oryza-brach.XP_006645481.1	2way_14	1
Cucumber.Csa1P024250.1	Seta-ti.XP_004968145.1	2way_12	1
Cucumber.Csa1P024260.1	Arab-ly.XP_002883122.1	2way_9	1
Cucumber.Csa1P024260.1	Arab-th.NP_566603.1	2way_8	1
Cucumber.Csa1P024260.1	Brach.XP_003573122.1	2way_13	0
Cucumber.Csa1P024260.1	Citrus.XP_006477774.1	2way_6	0
Cucumber.Csa1P024260.1	Cucu-me.XP_008453436.1	2way_1	0
Cucumber.Csa1P024260.1	Malus-dome.XP_008374785.1	2way_3	0
Cucumber.Csa1P024260.1	Malus-dome.XP_008374786.1	2way_3	0
Cucumber.Csa1P024260.1	Seta-ti.XP_004952389.1	2way_12	1
Cucumber.Csa1P024270.1	Brach.XP_010230432.1	2way_13	0
Cucumber.Csa1P024270.1	Cucu-me.XP_008453437.1	2way_1	0
Cucumber.Csa1P024270.1	Malus-dome.XP_008374790.1	2way_3	0
Cucumber.Csa1P024270.1	Oryza-brach.XP_006645482.1	2way_14	0
Cucumber.Csa1P024270.1	Seta-ti.XP_004968150.1	2way_12	0
Cucumber.Csa1P024275.1	Cucu-me.XP_008453438.1	2way_1	0
Cucumber.Csa1P024275.1	Cucu-me.XP_008453441.1	2way_1	0
Cucumber.Csa1P024275.1	Cucu-me.XP_008453443.1	2way_1	0
Cucumber.Csa1P024275.1	Cucu-me.XP_008453444.1	2way_1	0
Cucumber.Csa1P024276.1	Brass-ra.XP_009130176.1	2way_7	0
Cucumber.Csa1P024276.1	Cucu-me.XP_008453438.1	2way_1	0
Cucumber.Csa1P024276.1	Cucu-me.XP_008453441.1	2way_1	0
Cucumber.Csa1P024276.1	Cucu-me.XP_008453443.1	2way_1	0
Cucumber.Csa1P024276.1	Cucu-me.XP_008453444.1	2way_1	0
Cucumber.Csa1P024276.1	Seta-ti.XP_004974038.1	2way_12	0
Cucumber.Csa1P024276.1	Seta-ti.XP_004974042.1	2way_12	0
Cucumber.Csa1P024290.1	Cucu-me.XP_008453446.1	2way_1	0
Cucumber.Csa1P024290.1	Cucu-me.XP_008453446.1	3way	0
Cucumber.Csa1P024290.1	Malus-dome.XP_008374791.1	2way_3	0
Cucumber.Csa1P024290.1	Malus-dome.XP_008374792.1	2way_3	0
Cucumber.Csa1P024290.1	Viti-vi.XP_002277313.2	2way_10	1
Cucumber.Csa1P024290.1	Water-melo.Cla018946	2way_2	1
Cucumber.Csa1P024290.1	Water-melo.Cla018946	3way	1
Cucumber.Csa1P024300.1	Arab-ly.XP_002890258.1	2way_9	1
Cucumber.Csa1P024300.1	Arab-th.NP_564045.1	2way_8	1
Cucumber.Csa1P024300.1	Brass-ra.XP_009149256.1	2way_7	1
Cucumber.Csa1P024300.1	Citrus.XP_006490706.1	2way_6	0
Cucumber.Csa1P024300.1	Cucu-me.XP_008453448.1	2way_1	0
Cucumber.Csa1P024300.1	Cucu-me.XP_008453448.1	3way	0
Cucumber.Csa1P024300.1	Glyc-max.XP_003528964.2	2way_4	0
Cucumber.Csa1P024300.1	Malus-dome.XP_008374795.1	2way_3	1
Cucumber.Csa1P024300.1	Popu-tr.XP_002321498.1	2way_5	1
Cucumber.Csa1P024300.1	Sola-tu.XP_006341548.1	2way_11	1
Cucumber.Csa1P024300.1	Water-melo.Cla018947	2way_2	1
Cucumber.Csa1P024300.1	Water-melo.Cla018947	3way	1
Cucumber.Csa1P024800.1	Brach.XP_003565262.1	2way_13	0
Cucumber.Csa1P024800.1	Brass-ra.XP_009147948.1	2way_7	1
Cucumber.Csa1P024800.1	Cucu-me.XP_008453450.1	2way_1	0
Cucumber.Csa1P024800.1	Cucu-me.XP_008453450.1	3way	0
Cucumber.Csa1P024800.1	Glyc-max.XP_003528964.2	2way_4	0
Cucumber.Csa1P024800.1	Oryza-brach.XP_006643724.1	2way_14	0
Cucumber.Csa1P024800.1	Popu-tr.XP_002321499.1	2way_5	1
Cucumber.Csa1P024800.1	Seta-ti.XP_004967997.1	2way_12	0
Cucumber.Csa1P024800.1	Sola-tu.XP_006341703.1	2way_11	1
Cucumber.Csa1P024800.1	Viti-vi.XP_002277607.1	2way_10	0
Cucumber.Csa1P024800.1	Water-melo.Cla018948	2way_2	1
Cucumber.Csa1P024800.1	Water-melo.Cla018948	3way	1
Cucumber.Csa1P024810.1	Brach.XP_003567582.1	2way_13	0
Cucumber.Csa1P024810.1	Brass-ra.XP_009147952.1	2way_7	1
Cucumber.Csa1P024810.1	Citrus.XP_006490711.1	2way_6	0
Cucumber.Csa1P024810.1	Cucu-me.XP_008453451.1	2way_1	0
Cucumber.Csa1P024810.1	Malus-dome.XP_008374797.1	2way_3	0
Cucumber.Csa1P024810.1	Popu-tr.XP_002321501.1	2way_5	1
Cucumber.Csa1P024810.1	Seta-ti.XP_004968012.1	2way_12	1
Cucumber.Csa1P024810.1	Sola-tu.XP_006341550.1	2way_11	1
Cucumber.Csa1P024810.1	Viti-vi.XP_002277625.3	2way_10	1
Cucumber.Csa1P024810.1	Water-melo.Cla018949	2way_2	1
Cucumber.Csa1P024830.1	Brass-ra.XP_009110365.1	2way_7	1
Cucumber.Csa1P024830.1	Cucu-me.XP_008453452.1	2way_1	0
Cucumber.Csa1P024830.1	Cucu-me.XP_008453452.1	3way	0
Cucumber.Csa1P024830.1	Oryza-brach.XP_006654750.1	2way_14	0
Cucumber.Csa1P024830.1	Popu-tr.XP_002318528.1	2way_5	1
Cucumber.Csa1P024830.1	Sola-tu.XP_006365404.1	2way_11	0
Cucumber.Csa1P024830.1	Viti-vi.XP_002281279.1	2way_10	1
Cucumber.Csa1P024830.1	Water-melo.Cla018938	2way_2	0
Cucumber.Csa1P024830.1	Water-melo.Cla018938	3way	0
Cucumber.Csa1P024840.1	Arab-th.NP_001154410.1	2way_8	0
Cucumber.Csa1P024840.1	Cucu-me.XP_008453453.1	2way_1	0
Cucumber.Csa1P024840.1	Cucu-me.XP_008453453.1	3way	0
Cucumber.Csa1P024840.1	Cucu-me.XP_008453453.1	3way	0
Cucumber.Csa1P024840.1	Malus-dome.XP_008364649.1	2way_3	1
Cucumber.Csa1P024840.1	Oryza-brach.XP_006661110.1	2way_14	0
Cucumber.Csa1P024840.1	Popu-tr.XP_002317886.1	2way_5	1
Cucumber.Csa1P024840.1	Seta-ti.XP_004956552.1	2way_12	1
Cucumber.Csa1P024840.1	Water-melo.Cla018939	2way_2	1
Cucumber.Csa1P024840.1	Water-melo.Cla018939	3way	1
Cucumber.Csa1P024840.1	Water-melo.Cla018939	3way	1
Cucumber.Csa1P024840.1	Water-melo.Cla018940	2way_2	0
Cucumber.Csa1P024840.1	Water-melo.Cla018940	3way	0
Cucumber.Csa1P024840.1	Water-melo.Cla018940	3way	0
Cucumber.Csa1P024850.1	Brass-ra.XP_009110367.1	2way_7	1
Cucumber.Csa1P024850.1	Cucu-me.XP_008453454.1	2way_1	0
Cucumber.Csa1P024850.1	Cucu-me.XP_008453454.1	3way	0
Cucumber.Csa1P024850.1	Cucu-me.XP_008453454.1	3way	0
Cucumber.Csa1P024850.1	Water-melo.Cla018941	2way_2	1
Cucumber.Csa1P024850.1	Water-melo.Cla018941	3way	1
Cucumber.Csa1P024850.1	Water-melo.Cla018941	3way	1
Cucumber.Csa1P024860.1	Cucu-me.XP_008453455.1	2way_1	0
Cucumber.Csa1P024860.1	Cucu-me.XP_008453455.1	3way	0
Cucumber.Csa1P024860.1	Cucu-me.XP_008453455.1	3way	0
Cucumber.Csa1P024860.1	Water-melo.Cla018942	2way_2	1
Cucumber.Csa1P024860.1	Water-melo.Cla018942	3way	1
Cucumber.Csa1P024860.1	Water-melo.Cla018942	3way	1
Cucumber.Csa1P024870.1	Brass-ra.XP_009110368.1	2way_7	1
Cucumber.Csa1P024870.1	Cucu-me.XP_008453457.1	2way_1	0
Cucumber.Csa1P024870.1	Cucu-me.XP_008453457.1	3way	0
Cucumber.Csa1P024870.1	Cucu-me.XP_008453457.1	3way	0
Cucumber.Csa1P024870.1	Oryza-brach.XP_006655285.1	2way_14	1
Cucumber.Csa1P024870.1	Popu-tr.XP_002317890.1	2way_5	1
Cucumber.Csa1P024870.1	Water-melo.Cla018943	2way_2	1
Cucumber.Csa1P024870.1	Water-melo.Cla018943	3way	1
Cucumber.Csa1P024870.1	Water-melo.Cla018943	3way	1
Cucumber.Csa1P024880.1	Arab-th.NP_177511.1	2way_8	0
Cucumber.Csa1P024880.1	Cucu-me.XP_008453458.1	2way_1	0
Cucumber.Csa1P024880.1	Cucu-me.XP_008453464.1	2way_1	0
Cucumber.Csa1P024880.1	Cucu-me.XP_008453465.1	2way_1	0
Cucumber.Csa1P024880.1	Popu-tr.XP_002318533.1	2way_5	0
Cucumber.Csa1P024880.1	Sola-tu.XP_006341551.1	2way_11	0
Cucumber.Csa1P024880.1	Water-melo.Cla018944	2way_2	0
Cucumber.Csa1P024880.1	Water-melo.Cla018945	2way_2	0
Cucumber.Csa1P024890.1	Cucu-me.XP_008453458.1	2way_1	0
Cucumber.Csa1P024890.1	Cucu-me.XP_008453461.1	2way_1	0
Cucumber.Csa1P024890.1	Cucu-me.XP_008453464.1	2way_1	0
Cucumber.Csa1P024890.1	Cucu-me.XP_008453465.1	2way_1	0
Cucumber.Csa1P024890.1	Glyc-max.XP_003533346.2	2way_4	0
Cucumber.Csa1P024890.1	Glyc-max.XP_003533349.1	2way_4	0
Cucumber.Csa1P024890.1	Glyc-max.XP_003534150.1	2way_4	0
Cucumber.Csa1P024890.1	Sola-tu.XP_006341551.1	2way_11	0
Cucumber.Csa1P024890.1	Sola-tu.XP_006341552.1	2way_11	0
Cucumber.Csa1P024900.1	Cucu-me.XP_008453458.1	2way_1	0
Cucumber.Csa1P024900.1	Cucu-me.XP_008453461.1	2way_1	0
Cucumber.Csa1P024900.1	Cucu-me.XP_008453464.1	2way_1	0
Cucumber.Csa1P024900.1	Cucu-me.XP_008453465.1	2way_1	0
Cucumber.Csa1P024900.1	Glyc-max.XP_003533346.2	2way_4	0
Cucumber.Csa1P024900.1	Glyc-max.XP_003533349.1	2way_4	0
Cucumber.Csa1P024900.1	Glyc-max.XP_003534150.1	2way_4	0
Cucumber.Csa1P024900.1	Seta-ti.XP_004952273.1	2way_12	0
Cucumber.Csa1P024900.1	Sola-tu.XP_006341551.1	2way_11	0
Cucumber.Csa1P024900.1	Sola-tu.XP_006341552.1	2way_11	0
Cucumber.Csa1P024910.1	Citrus.XP_006468793.1	2way_6	0
Cucumber.Csa1P024910.1	Citrus.XP_006468794.1	2way_6	0
Cucumber.Csa1P024910.1	Cucu-me.XP_008453458.1	2way_1	0
Cucumber.Csa1P024910.1	Cucu-me.XP_008453461.1	2way_1	0
Cucumber.Csa1P024910.1	Cucu-me.XP_008453464.1	2way_1	0
Cucumber.Csa1P024910.1	Cucu-me.XP_008453465.1	2way_1	0
Cucumber.Csa1P024910.1	Glyc-max.XP_003533346.2	2way_4	0
Cucumber.Csa1P024910.1	Glyc-max.XP_003533349.1	2way_4	0
Cucumber.Csa1P024910.1	Glyc-max.XP_003534150.1	2way_4	0
Cucumber.Csa1P024910.1	Seta-ti.XP_004952273.1	2way_12	0
Cucumber.Csa1P024920.1	Cucu-me.XP_008453466.1	2way_1	0
Cucumber.Csa1P024940.1	Brass-ra.XP_009145937.1	2way_7	1
Cucumber.Csa1P024940.1	Cucu-me.XP_008453467.1	2way_1	0
Cucumber.Csa1P024940.1	Glyc-max.XP_003532536.1	2way_4	1
Cucumber.Csa1P024940.1	Sola-tu.XP_006341564.1	2way_11	1
Cucumber.Csa1P024940.1	Viti-vi.XP_002281466.1	2way_10	1
Cucumber.Csa1P024950.1	Brass-ra.XP_009145938.1	2way_7	0
Cucumber.Csa1P024950.1	Cucu-me.XP_008453468.1	2way_1	0
Cucumber.Csa1P024950.1	Sola-tu.XP_006341566.1	2way_11	1
Cucumber.Csa1P024950.1	Viti-vi.XP_003634199.1	2way_10	1
Cucumber.Csa1P024960.1	Cucu-me.XP_008453469.1	2way_1	0
Cucumber.Csa1P024970.1	Cucu-me.XP_008453469.1	2way_1	0
Cucumber.Csa1P024980.1	Arab-ly.XP_002872815.1	2way_9	1
Cucumber.Csa1P024980.1	Brass-ra.XP_009147955.1	2way_7	1
Cucumber.Csa1P024980.1	Citrus.XP_006490750.1	2way_6	0
Cucumber.Csa1P024980.1	Cucu-me.XP_008453471.1	2way_1	0
Cucumber.Csa1P024980.1	Malus-dome.XP_008374833.1	2way_3	1
Cucumber.Csa1P024980.1	Sola-tu.XP_006341567.1	2way_11	1
Cucumber.Csa1P024980.1	Viti-vi.XP_003634283.1	2way_10	0
Cucumber.Csa1P024990.1	Brass-ra.XP_009145941.1	2way_7	1
Cucumber.Csa1P024990.1	Citrus.XP_006490752.1	2way_6	0
Cucumber.Csa1P024990.1	Cucu-me.XP_008453470.1	2way_1	0
Cucumber.Csa1P024990.1	Glyc-max.XP_006584896.1	2way_4	0
Cucumber.Csa1P024990.1	Malus-dome.XP_008374834.1	2way_3	0
Cucumber.Csa1P024990.1	Popu-tr.XP_002322093.1	2way_5	0
Cucumber.Csa1P024990.1	Sola-tu.XP_006365406.1	2way_11	1
Cucumber.Csa1P024990.1	Viti-vi.XP_003634202.1	2way_10	1
Cucumber.Csa1P025000.1	Arab-th.NP_173257.2	2way_8	1
Cucumber.Csa1P025000.1	Citrus.XP_006490760.1	2way_6	0
Cucumber.Csa1P025000.1	Cucu-me.XP_008453472.1	2way_1	0
Cucumber.Csa1P025000.1	Glyc-max.XP_006584902.1	2way_4	0
Cucumber.Csa1P025000.1	Malus-dome.XP_008393416.1	2way_3	1
Cucumber.Csa1P025000.1	Popu-tr.XP_002322094.1	2way_5	1
Cucumber.Csa1P025010.1	Citrus.XP_006490764.1	2way_6	0
Cucumber.Csa1P025010.1	Cucu-me.XP_008453474.1	2way_1	0
Cucumber.Csa1P025010.1	Glyc-max.XP_006584903.1	2way_4	1
Cucumber.Csa1P025010.1	Malus-dome.XP_008393419.1	2way_3	1
Cucumber.Csa1P025010.1	Oryza-brach.XP_006650877.1	2way_14	0
Cucumber.Csa1P025010.1	Popu-tr.XP_002322095.1	2way_5	1
Cucumber.Csa1P025010.1	Viti-vi.XP_002281955.1	2way_10	1
Cucumber.Csa1P025020.1	Cucu-me.XP_008453475.1	2way_1	0
Cucumber.Csa1P025020.1	Malus-dome.XP_008393420.1	2way_3	0
Cucumber.Csa1P025020.1	Malus-dome.XP_008393421.1	2way_3	0
Cucumber.Csa1P025020.1	Popu-tr.XP_002322096.1	2way_5	0
Cucumber.Csa1P025030.1	Brass-ra.XP_009145946.1	2way_7	1
Cucumber.Csa1P025030.1	Cucu-me.XP_008453478.1	2way_1	0
Cucumber.Csa1P025030.1	Popu-tr.XP_002322098.1	2way_5	1
Cucumber.Csa1P025030.1	Seta-ti.XP_004959886.1	2way_12	1
Cucumber.Csa1P025040.1	Cucu-me.XP_008453687.1	2way_1	0
Cucumber.Csa1P025050.1	Citrus.XP_006490770.1	2way_6	0
Cucumber.Csa1P025050.1	Cucu-me.XP_008453479.1	2way_1	0
Cucumber.Csa1P025050.1	Cucu-me.XP_008453688.1	2way_1	0
Cucumber.Csa1P025050.1	Malus-dome.XP_008393424.1	2way_3	0
Cucumber.Csa1P025050.1	Popu-tr.XP_002322101.1	2way_5	0
Cucumber.Csa1P025050.1	Popu-tr.XP_002322102.1	2way_5	0
Cucumber.Csa1P025050.1	Sola-tu.XP_006365411.1	2way_11	0
Cucumber.Csa1P025060.1	Citrus.XP_006490770.1	2way_6	0
Cucumber.Csa1P025060.1	Cucu-me.XP_008453479.1	2way_1	0
Cucumber.Csa1P025060.1	Cucu-me.XP_008453688.1	2way_1	0
Cucumber.Csa1P025060.1	Malus-dome.XP_008393424.1	2way_3	0
Cucumber.Csa1P025060.1	Popu-tr.XP_002322101.1	2way_5	0
Cucumber.Csa1P025060.1	Popu-tr.XP_002322102.1	2way_5	0
Cucumber.Csa1P025060.1	Viti-vi.XP_002282182.1	2way_10	0
Cucumber.Csa1P025065.1	Cucu-me.XP_008453691.1	2way_1	0
[truncated: 103,459 more rows]
