# Supplementary material for: An Updated Functional Annotation of Protein-Coding Genes in the Cucumber Genome
Source: Front Plant Sci. 2018 Mar 15;9:325. doi: 10.3389/fpls.2018.00325 (PMC5863696; doi:10.3389/fpls.2018.00325)
Supplement: Supplementary file 17 [file Table12.xlsx]

## Sheet: Table_S12
geneID in Cucumber	geneID in other plants	collinear segments levels
Cucumber.Csa5P167190.1	Cucu-melo.XP_008436965.1	2way_1
Cucumber.Csa5P167150.1	Cucu-melo.XP_008436971.1	2way_1
Cucumber.Csa5P167140.1	Cucu-melo.XP_008436972.1	2way_1
Cucumber.Csa5P167120.1	Cucu-melo.XP_008436974.1	2way_1
Cucumber.Csa1P043160.1	Cucu-melo.XP_008436975.1	2way_1
Cucumber.Csa5P167100.1	Cucu-melo.XP_008436976.1	2way_1
Cucumber.Csa5P166390.1	Cucu-melo.XP_008436979.1	2way_1
Cucumber.Csa5P166400.1	Cucu-melo.XP_008436980.1	2way_1
Cucumber.Csa5P166430.1	Cucu-melo.XP_008436986.1	2way_1
Cucumber.Csa1P043170.1	Cucu-melo.XP_008436988.1	2way_1
Cucumber.Csa5P166420.1	Cucu-melo.XP_008436989.1	2way_1
Cucumber.Csa5P166410.1	Cucu-melo.XP_008436991.1	2way_1
Cucumber.Csa5P166470.1	Cucu-melo.XP_008436995.1	2way_1
Cucumber.Csa5P166480.1	Cucu-melo.XP_008436996.1	2way_1
Cucumber.Csa5P166980.1	Cucu-melo.XP_008436998.1	2way_1
Cucumber.Csa5P166990.1	Cucu-melo.XP_008437000.1	2way_1
Cucumber.Csa5P167000.1	Cucu-melo.XP_008437003.1	2way_1
Cucumber.Csa5P167040.1	Cucu-melo.XP_008437006.1	2way_1
Cucumber.Csa5P167060.1	Cucu-melo.XP_008437013.1	2way_1
Cucumber.Csa5P154230.1	Cucu-melo.XP_008437021.1	2way_1
Cucumber.Csa5P165890.1	Cucu-melo.XP_008437021.1	2way_1
Cucumber.Csa1P043190.1	Cucu-melo.XP_008437022.1	2way_1
Cucumber.Csa5P165860.1	Cucu-melo.XP_008437025.1	2way_1
Cucumber.Csa5P165850.1	Cucu-melo.XP_008437026.1	2way_1
Cucumber.Csa5P165840.1	Cucu-melo.XP_008437027.1	2way_1
Cucumber.Csa5P165820.1	Cucu-melo.XP_008437031.1	2way_1
Cucumber.Csa5P165290.1	Cucu-melo.XP_008437036.1	2way_1
Cucumber.Csa5P165260.1	Cucu-melo.XP_008437040.1	2way_1
Cucumber.Csa5P165250.1	Cucu-melo.XP_008437045.1	2way_1
Cucumber.Csa5P165230.1	Cucu-melo.XP_008437046.1	2way_1
Cucumber.Csa5P165220.1	Cucu-melo.XP_008437048.1	2way_1
Cucumber.Csa5P165210.1	Cucu-melo.XP_008437050.1	2way_1
Cucumber.Csa5P165200.1	Cucu-melo.XP_008437052.1	2way_1
Cucumber.Csa5P165180.1	Cucu-melo.XP_008437053.1	2way_1
Cucumber.Csa5P165170.1	Cucu-melo.XP_008437054.1	2way_1
Cucumber.Csa5P164660.1	Cucu-melo.XP_008437055.1	2way_1
Cucumber.Csa1P043200.1	Cucu-melo.XP_008437058.1	2way_1
Cucumber.Csa5P162620.1	Cucu-melo.XP_008437059.1	2way_1
Cucumber.Csa5P162610.1	Cucu-melo.XP_008437062.1	2way_1
Cucumber.Csa5P162580.1	Cucu-melo.XP_008437066.1	2way_1
Cucumber.Csa5P162080.1	Cucu-melo.XP_008437067.1	2way_1
Cucumber.Csa5P162050.1	Cucu-melo.XP_008437072.1	2way_1
Cucumber.Csa5P162020.1	Cucu-melo.XP_008437077.1	2way_1
Cucumber.Csa5P161990.1	Cucu-melo.XP_008437083.1	2way_1
Cucumber.Csa1P043230.1	Cucu-melo.XP_008437096.1	2way_1
Cucumber.Csa5P161960.1	Cucu-melo.XP_008437097.1	2way_1
Cucumber.Csa5P161950.1	Cucu-melo.XP_008437099.1	2way_1
Cucumber.Csa5P161920.1	Cucu-melo.XP_008437100.1	2way_1
Cucumber.Csa5P161860.1	Cucu-melo.XP_008437101.1	2way_1
Cucumber.Csa5P161290.1	Cucu-melo.XP_008437115.1	2way_1
Cucumber.Csa5P161280.1	Cucu-melo.XP_008437116.1	2way_1
Cucumber.Csa5P160780.1	Cucu-melo.XP_008437118.1	2way_1
Cucumber.Csa5P160250.1	Cucu-melo.XP_008437123.1	2way_1
Cucumber.Csa1P043250.1	Cucu-melo.XP_008437124.1	2way_1
Cucumber.Csa5P160240.1	Cucu-melo.XP_008437125.1	2way_1
Cucumber.Csa5P160230.1	Cucu-melo.XP_008437126.1	2way_1
Cucumber.Csa5P174590.1	Cucu-melo.XP_008437126.1	2way_1
Cucumber.Csa5P160220.1	Cucu-melo.XP_008437127.1	2way_1
Cucumber.Csa5P174630.1	Cucu-melo.XP_008437127.1	2way_1
Cucumber.Csa5P160200.1	Cucu-melo.XP_008437129.1	2way_1
Cucumber.Csa5P160180.1	Cucu-melo.XP_008437130.1	2way_1
Cucumber.Csa5P160170.1	Cucu-melo.XP_008437131.1	2way_1
Cucumber.Csa5P160160.1	Cucu-melo.XP_008437133.1	2way_1
Cucumber.Csa5P160130.1	Cucu-melo.XP_008437135.1	2way_1
Cucumber.Csa5P160120.1	Cucu-melo.XP_008437136.1	2way_1
Cucumber.Csa5P158600.1	Cucu-melo.XP_008437138.1	2way_1
Cucumber.Csa5P158550.1	Cucu-melo.XP_008437146.1	2way_1
Cucumber.Csa5P158570.1	Cucu-melo.XP_008437149.1	2way_1
Cucumber.Csa1P043260.1	Cucu-melo.XP_008437152.1	2way_1
Cucumber.Csa3P036460.1	Cucu-melo.XP_008437154.1	2way_1
Cucumber.Csa5P158500.1	Cucu-melo.XP_008437154.1	2way_1
Cucumber.Csa5P158490.1	Cucu-melo.XP_008437155.1	2way_1
Cucumber.Csa3P036470.1	Cucu-melo.XP_008437156.1	2way_1
Cucumber.Csa5P158480.1	Cucu-melo.XP_008437156.1	2way_1
Cucumber.Csa5P169620.2	Cucu-melo.XP_008437156.1	2way_1
Cucumber.Csa5P157980.1	Cucu-melo.XP_008437157.1	2way_1
Cucumber.Csa5P157970.1	Cucu-melo.XP_008437158.1	2way_1
Cucumber.Csa3P036490.1	Cucu-melo.XP_008437159.1	2way_1
Cucumber.Csa5P157960.1	Cucu-melo.XP_008437159.1	2way_1
Cucumber.Csa5P157950.1	Cucu-melo.XP_008437161.1	2way_1
Cucumber.Csa5P157940.1	Cucu-melo.XP_008437162.1	2way_1
Cucumber.Csa5P157930.1	Cucu-melo.XP_008437163.1	2way_1
Cucumber.Csa5P157920.1	Cucu-melo.XP_008437164.1	2way_1
Cucumber.Csa5P157420.1	Cucu-melo.XP_008437165.1	2way_1
Cucumber.Csa5P157410.1	Cucu-melo.XP_008437166.1	2way_1
Cucumber.Csa5P157380.1	Cucu-melo.XP_008437168.1	2way_1
Cucumber.Csa5P157260.1	Cucu-melo.XP_008437173.1	2way_1
Cucumber.Csa5P157240.1	Cucu-melo.XP_008437177.1	2way_1
Cucumber.Csa5P157250.1	Cucu-melo.XP_008437180.1	2way_1
Cucumber.Csa5P156200.1	Cucu-melo.XP_008437184.1	2way_1
Cucumber.Csa5P156210.1	Cucu-melo.XP_008437185.1	2way_1
Cucumber.Csa5P156190.1	Cucu-melo.XP_008437188.1	2way_1
Cucumber.Csa5P156160.1	Cucu-melo.XP_008437192.1	2way_1
Cucumber.Csa5P156150.1	Cucu-melo.XP_008437194.1	2way_1
Cucumber.Csa5P156140.1	Cucu-melo.XP_008437195.1	2way_1
Cucumber.Csa5P172810.1	Cucu-melo.XP_008437196.1	2way_1
Cucumber.Csa5P156120.1	Cucu-melo.XP_008437197.1	2way_1
Cucumber.Csa5P155610.1	Cucu-melo.XP_008437202.1	2way_1
Cucumber.Csa5P155560.1	Cucu-melo.XP_008437210.1	2way_1
Cucumber.Csa5P155550.1	Cucu-melo.XP_008437212.1	2way_1
Cucumber.Csa5P155540.1	Cucu-melo.XP_008437213.1	2way_1
Cucumber.Csa5P155500.1	Cucu-melo.XP_008437215.1	2way_1
Cucumber.Csa5P155510.1	Cucu-melo.XP_008437216.1	2way_1
Cucumber.Csa5P155520.1	Cucu-melo.XP_008437218.1	2way_1
Cucumber.Csa5P155480.1	Cucu-melo.XP_008437221.1	2way_1
Cucumber.Csa5P155450.1	Cucu-melo.XP_008437224.1	2way_1
Cucumber.Csa1P043300.1	Cucu-melo.XP_008437226.1	2way_1
Cucumber.Csa5P154910.1	Cucu-melo.XP_008437230.1	2way_1
Cucumber.Csa5P154850.1	Cucu-melo.XP_008437231.1	2way_1
Cucumber.Csa5P154840.1	Cucu-melo.XP_008437235.1	2way_1
Cucumber.Csa5P154830.1	Cucu-melo.XP_008437236.1	2way_1
Cucumber.Csa1P031800.1	Cucu-melo.XP_008437239.1	2way_1
Cucumber.Csa5P154810.1	Cucu-melo.XP_008437241.1	2way_1
Cucumber.Csa5P154790.1	Cucu-melo.XP_008437245.1	2way_1
Cucumber.Csa5P154770.1	Cucu-melo.XP_008437246.1	2way_1
Cucumber.Csa1P043290.1	Cucu-melo.XP_008437248.1	2way_1
Cucumber.Csa5P154750.1	Cucu-melo.XP_008437249.1	2way_1
Cucumber.Csa5P154230.1	Cucu-melo.XP_008437250.1	2way_1
Cucumber.Csa5P165890.1	Cucu-melo.XP_008437250.1	2way_1
Cucumber.Csa5P154220.1	Cucu-melo.XP_008437251.1	2way_1
Cucumber.Csa5P154210.1	Cucu-melo.XP_008437253.1	2way_1
Cucumber.Csa5P154200.1	Cucu-melo.XP_008437254.1	2way_1
Cucumber.Csa5P153690.1	Cucu-melo.XP_008437256.1	2way_1
Cucumber.Csa5P153670.1	Cucu-melo.XP_008437260.1	2way_1
Cucumber.Csa5P153160.1	Cucu-melo.XP_008437269.1	2way_1
Cucumber.Csa5P153150.1	Cucu-melo.XP_008437270.1	2way_1
Cucumber.Csa1P044320.1	Cucu-melo.XP_008437273.1	2way_1
Cucumber.Csa5P153130.1	Cucu-melo.XP_008437274.1	2way_1
Cucumber.Csa5P153120.1	Cucu-melo.XP_008437276.1	2way_1
Cucumber.Csa5P153110.1	Cucu-melo.XP_008437278.1	2way_1
Cucumber.Csa5P153100.1	Cucu-melo.XP_008437281.1	2way_1
Cucumber.Csa5P153090.1	Cucu-melo.XP_008437283.1	2way_1
Cucumber.Csa5P153080.1	Cucu-melo.XP_008437284.1	2way_1
Cucumber.Csa5P153040.1	Cucu-melo.XP_008437290.1	2way_1
Cucumber.Csa5P153030.1	Cucu-melo.XP_008437292.1	2way_1
Cucumber.Csa5P153010.1	Cucu-melo.XP_008437294.1	2way_1
Cucumber.Csa5P153000.1	Cucu-melo.XP_008437296.1	2way_1
Cucumber.Csa5P152990.1	Cucu-melo.XP_008437297.1	2way_1
Cucumber.Csa5P152980.1	Cucu-melo.XP_008437304.1	2way_1
Cucumber.Csa5P152960.1	Cucu-melo.XP_008437308.1	2way_1
Cucumber.Csa5P152950.1	Cucu-melo.XP_008437309.1	2way_1
Cucumber.Csa5P152930.1	Cucu-melo.XP_008437310.1	2way_1
Cucumber.Csa5P152920.1	Cucu-melo.XP_008437311.1	2way_1
Cucumber.Csa5P152910.1	Cucu-melo.XP_008437313.1	2way_1
Cucumber.Csa5P152890.1	Cucu-melo.XP_008437316.1	2way_1
Cucumber.Csa5P152860.1	Cucu-melo.XP_008437318.1	2way_1
Cucumber.Csa5P152280.1	Cucu-melo.XP_008437329.1	2way_1
Cucumber.Csa1P044860.1	Cucu-melo.XP_008437331.1	2way_1
Cucumber.Csa5P152250.1	Cucu-melo.XP_008437333.1	2way_1
Cucumber.Csa5P152230.1	Cucu-melo.XP_008437335.1	2way_1
Cucumber.Csa5P152210.1	Cucu-melo.XP_008437343.1	2way_1
Cucumber.Csa5P152190.1	Cucu-melo.XP_008437346.1	2way_1
Cucumber.Csa5P152170.1	Cucu-melo.XP_008437348.1	2way_1
Cucumber.Csa5P152160.1	Cucu-melo.XP_008437349.1	2way_1
Cucumber.Csa5P151610.1	Cucu-melo.XP_008437352.1	2way_1
Cucumber.Csa5P151590.1	Cucu-melo.XP_008437353.1	2way_1
Cucumber.Csa5P151580.1	Cucu-melo.XP_008437357.1	2way_1
Cucumber.Csa5P139660.1	Cucu-melo.XP_008437363.1	2way_1
Cucumber.Csa5P151550.1	Cucu-melo.XP_008437363.1	2way_1
Cucumber.Csa1P031810.1	Cucu-melo.XP_008437366.1	2way_1
Cucumber.Csa1P044890.1	Cucu-melo.XP_008437370.1	2way_1
Cucumber.Csa5P151520.1	Cucu-melo.XP_008437374.1	2way_1
Cucumber.Csa5P151500.1	Cucu-melo.XP_008437375.1	2way_1
Cucumber.Csa5P151000.1	Cucu-melo.XP_008437377.1	2way_1
Cucumber.Csa5P150990.1	Cucu-melo.XP_008437378.1	2way_1
Cucumber.Csa5P150980.1	Cucu-melo.XP_008437379.1	2way_1
Cucumber.Csa4P051450.1	Cucu-melo.XP_008437381.1	2way_1
Cucumber.Csa5P150470.1	Cucu-melo.XP_008437381.1	2way_1
Cucumber.Csa5P150440.1	Cucu-melo.XP_008437385.1	2way_1
Cucumber.Csa5P150430.1	Cucu-melo.XP_008437386.1	2way_1
Cucumber.Csa5P150420.1	Cucu-melo.XP_008437387.1	2way_1
Cucumber.Csa4P051530.1	Cucu-melo.XP_008437388.1	2way_1
Cucumber.Csa4P051550.1	Cucu-melo.XP_008437390.1	2way_1
Cucumber.Csa5P150390.1	Cucu-melo.XP_008437390.1	2way_1
Cucumber.Csa5P149880.1	Cucu-melo.XP_008437392.1	2way_1
Cucumber.Csa1P044910.1	Cucu-melo.XP_008437393.1	2way_1
Cucumber.Csa5P149860.1	Cucu-melo.XP_008437394.1	2way_1
Cucumber.Csa5P149850.1	Cucu-melo.XP_008437395.1	2way_1
Cucumber.Csa5P149840.1	Cucu-melo.XP_008437396.1	2way_1
Cucumber.Csa5P149340.1	Cucu-melo.XP_008437397.1	2way_1
Cucumber.Csa5P149330.1	Cucu-melo.XP_008437399.1	2way_1
Cucumber.Csa5P148830.1	Cucu-melo.XP_008437400.1	2way_1
Cucumber.Csa5P148820.1	Cucu-melo.XP_008437402.1	2way_1
Cucumber.Csa5P148790.1	Cucu-melo.XP_008437407.1	2way_1
Cucumber.Csa5P148770.1	Cucu-melo.XP_008437411.1	2way_1
Cucumber.Csa5P148760.1	Cucu-melo.XP_008437412.1	2way_1
Cucumber.Csa5P148720.1	Cucu-melo.XP_008437423.1	2way_1
Cucumber.Csa5P148710.1	Cucu-melo.XP_008437424.1	2way_1
Cucumber.Csa5P148700.1	Cucu-melo.XP_008437426.1	2way_1
Cucumber.Csa1P044930.1	Cucu-melo.XP_008437427.1	2way_1
Cucumber.Csa5P148690.1	Cucu-melo.XP_008437428.1	2way_1
Cucumber.Csa5P148670.1	Cucu-melo.XP_008437430.1	2way_1
Cucumber.Csa5P148660.1	Cucu-melo.XP_008437431.1	2way_1
Cucumber.Csa5P148650.1	Cucu-melo.XP_008437434.1	2way_1
Cucumber.Csa5P148640.1	Cucu-melo.XP_008437435.1	2way_1
Cucumber.Csa5P148620.1	Cucu-melo.XP_008437436.1	2way_1
Cucumber.Csa5P148610.1	Cucu-melo.XP_008437437.1	2way_1
Cucumber.Csa5P148570.1	Cucu-melo.XP_008437442.1	2way_1
Cucumber.Csa5P148580.1	Cucu-melo.XP_008437443.1	2way_1
Cucumber.Csa5P148530.1	Cucu-melo.XP_008437445.1	2way_1
Cucumber.Csa5P148520.1	Cucu-melo.XP_008437446.1	2way_1
Cucumber.Csa5P148510.1	Cucu-melo.XP_008437447.1	2way_1
Cucumber.Csa5P148490.1	Cucu-melo.XP_008437448.1	2way_1
Cucumber.Csa5P148470.1	Cucu-melo.XP_008437451.1	2way_1
Cucumber.Csa5P146970.1	Cucu-melo.XP_008437453.1	2way_1
Cucumber.Csa5P146950.1	Cucu-melo.XP_008437455.1	2way_1
Cucumber.Csa5P146940.1	Cucu-melo.XP_008437456.1	2way_1
Cucumber.Csa5P146870.1	Cucu-melo.XP_008437463.1	2way_1
Cucumber.Csa5P146860.1	Cucu-melo.XP_008437464.1	2way_1
Cucumber.Csa5P146850.1	Cucu-melo.XP_008437465.1	2way_1
Cucumber.Csa5P146840.1	Cucu-melo.XP_008437467.1	2way_1
Cucumber.Csa5P146830.1	Cucu-melo.XP_008437469.1	2way_1
Cucumber.Csa5P146320.1	Cucu-melo.XP_008437472.1	2way_1
Cucumber.Csa1P045470.1	Cucu-melo.XP_008437473.1	2way_1
Cucumber.Csa5P146280.1	Cucu-melo.XP_008437476.1	2way_1
Cucumber.Csa5P146270.1	Cucu-melo.XP_008437479.1	2way_1
Cucumber.Csa5P146260.1	Cucu-melo.XP_008437481.1	2way_1
Cucumber.Csa5P146250.1	Cucu-melo.XP_008437482.1	2way_1
Cucumber.Csa1P031820.1	Cucu-melo.XP_008437485.1	2way_1
Cucumber.Csa5P146240.1	Cucu-melo.XP_008437488.1	2way_1
Cucumber.Csa5P146230.1	Cucu-melo.XP_008437490.1	2way_1
Cucumber.Csa5P146220.1	Cucu-melo.XP_008437492.1	2way_1
Cucumber.Csa5P146210.1	Cucu-melo.XP_008437495.1	2way_1
Cucumber.Csa5P146190.1	Cucu-melo.XP_008437497.1	2way_1
Cucumber.Csa5P141190.1	Cucu-melo.XP_008437498.1	2way_1
Cucumber.Csa5P141130.1	Cucu-melo.XP_008437504.1	2way_1
Cucumber.Csa5P141150.1	Cucu-melo.XP_008437505.1	2way_1
Cucumber.Csa5P141120.1	Cucu-melo.XP_008437508.1	2way_1
Cucumber.Csa5P141110.1	Cucu-melo.XP_008437509.1	2way_1
Cucumber.Csa5P141080.1	Cucu-melo.XP_008437513.1	2way_1
Cucumber.Csa5P141070.1	Cucu-melo.XP_008437515.1	2way_1
Cucumber.Csa5P141060.1	Cucu-melo.XP_008437516.1	2way_1
Cucumber.Csa5P141030.1	Cucu-melo.XP_008437523.1	2way_1
Cucumber.Csa5P140530.1	Cucu-melo.XP_008437524.1	2way_1
Cucumber.Csa5P140510.1	Cucu-melo.XP_008437525.1	2way_1
Cucumber.Csa5P140500.1	Cucu-melo.XP_008437528.1	2way_1
Cucumber.Csa5P140490.1	Cucu-melo.XP_008437530.1	2way_1
Cucumber.Csa5P140460.1	Cucu-melo.XP_008437533.1	2way_1
Cucumber.Csa5P140450.1	Cucu-melo.XP_008437534.1	2way_1
Cucumber.Csa5P140440.1	Cucu-melo.XP_008437535.1	2way_1
Cucumber.Csa5P139920.1	Cucu-melo.XP_008437538.1	2way_1
Cucumber.Csa1P045480.1	Cucu-melo.XP_008437539.1	2way_1
Cucumber.Csa5P139910.1	Cucu-melo.XP_008437540.1	2way_1
Cucumber.Csa5P139890.1	Cucu-melo.XP_008437544.1	2way_1
Cucumber.Csa5P139870.1	Cucu-melo.XP_008437548.1	2way_1
Cucumber.Csa5P139860.1	Cucu-melo.XP_008437549.1	2way_1
Cucumber.Csa1P045490.1	Cucu-melo.XP_008437552.1	2way_1
Cucumber.Csa5P139840.1	Cucu-melo.XP_008437553.1	2way_1
Cucumber.Csa5P139780.1	Cucu-melo.XP_008437556.1	2way_1
Cucumber.Csa5P139760.1	Cucu-melo.XP_008437557.1	2way_1
Cucumber.Csa5P139720.1	Cucu-melo.XP_008437560.1	2way_1
Cucumber.Csa5P139710.1	Cucu-melo.XP_008437561.1	2way_1
Cucumber.Csa5P139700.1	Cucu-melo.XP_008437562.1	2way_1
Cucumber.Csa5P139690.1	Cucu-melo.XP_008437566.1	2way_1
Cucumber.Csa5P139650.1	Cucu-melo.XP_008437570.1	2way_1
Cucumber.Csa1P045500.1	Cucu-melo.XP_008437571.1	2way_1
Cucumber.Csa5P139660.1	Cucu-melo.XP_008437572.1	2way_1
Cucumber.Csa5P151550.1	Cucu-melo.XP_008437572.1	2way_1
Cucumber.Csa5P139610.1	Cucu-melo.XP_008437574.1	2way_1
Cucumber.Csa5P139620.1	Cucu-melo.XP_008437575.1	2way_1
Cucumber.Csa5P139590.1	Cucu-melo.XP_008437578.1	2way_1
Cucumber.Csa5P139570.1	Cucu-melo.XP_008437579.1	2way_1
Cucumber.Csa5P139540.1	Cucu-melo.XP_008437582.1	2way_1
Cucumber.Csa1P045520.1	Cucu-melo.XP_008437583.1	2way_1
Cucumber.Csa5P139530.1	Cucu-melo.XP_008437584.1	2way_1
Cucumber.Csa5P139510.1	Cucu-melo.XP_008437585.1	2way_1
Cucumber.Csa5P139500.1	Cucu-melo.XP_008437587.1	2way_1
Cucumber.Csa5P139480.1	Cucu-melo.XP_008437590.1	2way_1
Cucumber.Csa5P139460.1	Cucu-melo.XP_008437591.1	2way_1
Cucumber.Csa5P139450.1	Cucu-melo.XP_008437592.1	2way_1
Cucumber.Csa5P139440.1	Cucu-melo.XP_008437594.1	2way_1
Cucumber.Csa5P139430.1	Cucu-melo.XP_008437596.1	2way_1
Cucumber.Csa5P139420.1	Cucu-melo.XP_008437597.1	2way_1
Cucumber.Csa5P139400.1	Cucu-melo.XP_008437605.1	2way_1
Cucumber.Csa5P139370.1	Cucu-melo.XP_008437608.1	2way_1
Cucumber.Csa1P031840.1	Cucu-melo.XP_008437609.1	2way_1
Cucumber.Csa5P139360.1	Cucu-melo.XP_008437611.1	2way_1
Cucumber.Csa5P139350.1	Cucu-melo.XP_008437615.1	2way_1
Cucumber.Csa5P139290.1	Cucu-melo.XP_008437616.1	2way_1
Cucumber.Csa5P139300.1	Cucu-melo.XP_008437617.1	2way_1
Cucumber.Csa5P139280.1	Cucu-melo.XP_008437619.1	2way_1
Cucumber.Csa5P139270.1	Cucu-melo.XP_008437620.1	2way_1
Cucumber.Csa5P139260.1	Cucu-melo.XP_008437621.1	2way_1
Cucumber.Csa1P045550.1	Cucu-melo.XP_008437622.1	2way_1
Cucumber.Csa5P139240.1	Cucu-melo.XP_008437624.1	2way_1
Cucumber.Csa5P139220.1	Cucu-melo.XP_008437628.1	2way_1
Cucumber.Csa5P139190.1	Cucu-melo.XP_008437632.1	2way_1
Cucumber.Csa5P148670.1	Cucu-melo.XP_008437634.1	2way_1
Cucumber.Csa5P139175.1	Cucu-melo.XP_008437637.1	2way_1
Cucumber.Csa5P139140.1	Cucu-melo.XP_008437645.1	2way_1
Cucumber.Csa5P139110.1	Cucu-melo.XP_008437646.1	2way_1
Cucumber.Csa5P139120.1	Cucu-melo.XP_008437647.1	2way_1
Cucumber.Csa5P139090.1	Cucu-melo.XP_008437650.1	2way_1
Cucumber.Csa5P139080.1	Cucu-melo.XP_008437651.1	2way_1
Cucumber.Csa5P139060.1	Cucu-melo.XP_008437653.1	2way_1
Cucumber.Csa1P008550.1	Cucu-melo.XP_008437655.1	2way_1
Cucumber.Csa1P045570.1	Cucu-melo.XP_008437655.1	2way_1
Cucumber.Csa5P139070.1	Cucu-melo.XP_008437659.1	2way_1
Cucumber.Csa5P139050.1	Cucu-melo.XP_008437660.1	2way_1
Cucumber.Csa5P139030.1	Cucu-melo.XP_008437661.1	2way_1
Cucumber.Csa5P139010.1	Cucu-melo.XP_008437663.1	2way_1
Cucumber.Csa5P138480.1	Cucu-melo.XP_008437664.1	2way_1
Cucumber.Csa1P045580.1	Cucu-melo.XP_008437665.1	2way_1
Cucumber.Csa5P138470.1	Cucu-melo.XP_008437667.1	2way_1
Cucumber.Csa5P138460.1	Cucu-melo.XP_008437668.1	2way_1
Cucumber.Csa1P008520.1	Cucu-melo.XP_008437674.1	2way_1
Cucumber.Csa1P045600.1	Cucu-melo.XP_008437674.1	2way_1
Cucumber.Csa5P450650.1	Cucu-melo.XP_008437675.1	2way_1
Cucumber.Csa5P440150.1	Cucu-melo.XP_008437677.1	2way_1
Cucumber.Csa5P548110.1	Cucu-melo.XP_008437688.1	2way_1
Cucumber.Csa5P564290.1	Cucu-melo.XP_008437690.1	2way_1
Cucumber.Csa5P564290.1	Cucu-melo.XP_008437692.1	2way_1
Cucumber.Csa1P045620.1	Cucu-melo.XP_008437701.1	2way_1
Cucumber.Csa5P171170.1	Cucu-melo.XP_008437702.1	2way_1
Cucumber.Csa1P045630.1	Cucu-melo.XP_008437712.1	2way_1
Cucumber.Csa5P162010.1	Cucu-melo.XP_008437714.1	2way_1
Cucumber.Csa5P158560.1	Cucu-melo.XP_008437717.1	2way_1
Cucumber.Csa5P152200.1	Cucu-melo.XP_008437724.1	2way_1
Cucumber.Csa5P151620.1	Cucu-melo.XP_008437726.1	2way_1
Cucumber.Csa5P168960.1	Cucu-melo.XP_008437726.1	2way_1
Cucumber.Csa5P171760.1	Cucu-melo.XP_008437726.1	2way_1
Cucumber.Csa5P150460.1	Cucu-melo.XP_008437730.1	2way_1
Cucumber.Csa5P148560.1	Cucu-melo.XP_008437732.1	2way_1
Cucumber.Csa5P148500.1	Cucu-melo.XP_008437733.1	2way_1
Cucumber.Csa5P141050.1	Cucu-melo.XP_008437736.1	2way_1
Cucumber.Csa1P045650.1	Cucu-melo.XP_008437740.1	2way_1
Cucumber.Csa3P116620.1	Cucu-melo.XP_008437742.1	2way_1
Cucumber.Csa3P116630.1	Cucu-melo.XP_008437747.1	2way_1
Cucumber.Csa3P116640.1	Cucu-melo.XP_008437748.1	2way_1
Cucumber.Csa3P116650.1	Cucu-melo.XP_008437750.1	2way_1
Cucumber.Csa3P116660.1	Cucu-melo.XP_008437752.1	2way_1
Cucumber.Csa3P116680.1	Cucu-melo.XP_008437758.1	2way_1
Cucumber.Csa3P116700.1	Cucu-melo.XP_008437760.1	2way_1
Cucumber.Csa3P116710.1	Cucu-melo.XP_008437761.1	2way_1
Cucumber.Csa3P116740.1	Cucu-melo.XP_008437762.1	2way_1
Cucumber.Csa1P045680.1	Cucu-melo.XP_008437765.1	2way_1
Cucumber.Csa3P116760.1	Cucu-melo.XP_008437770.1	2way_1
Cucumber.Csa3P116770.1	Cucu-melo.XP_008437771.1	2way_1
Cucumber.Csa3P116790.1	Cucu-melo.XP_008437773.1	2way_1
Cucumber.Csa3P116800.1	Cucu-melo.XP_008437774.1	2way_1
Cucumber.Csa3P116810.1	Cucu-melo.XP_008437775.1	2way_1
Cucumber.Csa3P116860.1	Cucu-melo.XP_008437779.1	2way_1
Cucumber.Csa3P116870.1	Cucu-melo.XP_008437780.1	2way_1
Cucumber.Csa3P116880.1	Cucu-melo.XP_008437781.1	2way_1
Cucumber.Csa3P116900.1	Cucu-melo.XP_008437782.1	2way_1
Cucumber.Csa3P117400.1	Cucu-melo.XP_008437783.1	2way_1
Cucumber.Csa3P117410.1	Cucu-melo.XP_008437784.1	2way_1
Cucumber.Csa3P117420.1	Cucu-melo.XP_008437785.1	2way_1
Cucumber.Csa3P117430.1	Cucu-melo.XP_008437786.1	2way_1
Cucumber.Csa3P117930.1	Cucu-melo.XP_008437787.1	2way_1
Cucumber.Csa3P117950.1	Cucu-melo.XP_008437790.1	2way_1
Cucumber.Csa3P117960.1	Cucu-melo.XP_008437791.1	2way_1
Cucumber.Csa3P117970.1	Cucu-melo.XP_008437794.1	2way_1
Cucumber.Csa1P045700.1	Cucu-melo.XP_008437796.1	2way_1
Cucumber.Csa3P117990.1	Cucu-melo.XP_008437799.1	2way_1
Cucumber.Csa3P117980.1	Cucu-melo.XP_008437802.1	2way_1
Cucumber.Csa3P118060.1	Cucu-melo.XP_008437816.1	2way_1
Cucumber.Csa3P118040.1	Cucu-melo.XP_008437819.1	2way_1
Cucumber.Csa3P118080.1	Cucu-melo.XP_008437820.1	2way_1
Cucumber.Csa3P118090.1	Cucu-melo.XP_008437821.1	2way_1
Cucumber.Csa3P118100.1	Cucu-melo.XP_008437822.1	2way_1
Cucumber.Csa3P118120.1	Cucu-melo.XP_008437823.1	2way_1
Cucumber.Csa3P118130.1	Cucu-melo.XP_008437824.1	2way_1
Cucumber.Csa3P118150.1	Cucu-melo.XP_008437825.1	2way_1
Cucumber.Csa1P045710.1	Cucu-melo.XP_008437827.1	2way_1
Cucumber.Csa3P118190.1	Cucu-melo.XP_008437833.1	2way_1
Cucumber.Csa1P007850.1	Cucu-melo.XP_008437839.1	2way_1
Cucumber.Csa1P045730.1	Cucu-melo.XP_008437839.1	2way_1
Cucumber.Csa3P118230.1	Cucu-melo.XP_008437840.1	2way_1
Cucumber.Csa3P119250.1	Cucu-melo.XP_008437845.1	2way_1
Cucumber.Csa1P045740.1	Cucu-melo.XP_008437850.1	2way_1
Cucumber.Csa3P119330.1	Cucu-melo.XP_008437854.1	2way_1
Cucumber.Csa3P119350.1	Cucu-melo.XP_008437857.1	2way_1
Cucumber.Csa3P119380.1	Cucu-melo.XP_008437861.1	2way_1
Cucumber.Csa3P119400.1	Cucu-melo.XP_008437864.1	2way_1
Cucumber.Csa3P119410.1	Cucu-melo.XP_008437865.1	2way_1
Cucumber.Csa3P119430.1	Cucu-melo.XP_008437868.1	2way_1
Cucumber.Csa3P119440.1	Cucu-melo.XP_008437869.1	2way_1
Cucumber.Csa3P119460.1	Cucu-melo.XP_008437872.1	2way_1
Cucumber.Csa3P119470.1	Cucu-melo.XP_008437875.1	2way_1
Cucumber.Csa3P119490.1	Cucu-melo.XP_008437877.1	2way_1
Cucumber.Csa3P119500.1	Cucu-melo.XP_008437879.1	2way_1
Cucumber.Csa3P119510.1	Cucu-melo.XP_008437880.1	2way_1
Cucumber.Csa3P119520.1	Cucu-melo.XP_008437881.1	2way_1
Cucumber.Csa3P119530.1	Cucu-melo.XP_008437885.1	2way_1
Cucumber.Csa3P119540.1	Cucu-melo.XP_008437888.1	2way_1
Cucumber.Csa3P119550.1	Cucu-melo.XP_008437891.1	2way_1
Cucumber.Csa3P119570.1	Cucu-melo.XP_008437892.1	2way_1
Cucumber.Csa3P119580.1	Cucu-melo.XP_008437897.1	2way_1
Cucumber.Csa3P119600.1	Cucu-melo.XP_008437900.1	2way_1
Cucumber.Csa3P119610.1	Cucu-melo.XP_008437902.1	2way_1
Cucumber.Csa3P119630.1	Cucu-melo.XP_008437907.1	2way_1
Cucumber.Csa1P045770.1	Cucu-melo.XP_008437908.1	2way_1
Cucumber.Csa3P119650.1	Cucu-melo.XP_008437909.1	2way_1
Cucumber.Csa3P119690.1	Cucu-melo.XP_008437912.1	2way_1
Cucumber.Csa3P119680.1	Cucu-melo.XP_008437913.1	2way_1
Cucumber.Csa3P119670.1	Cucu-melo.XP_008437914.1	2way_1
Cucumber.Csa3P119710.1	Cucu-melo.XP_008437917.1	2way_1
Cucumber.Csa3P119707.1	Cucu-melo.XP_008437918.1	2way_1
Cucumber.Csa3P119740.1	Cucu-melo.XP_008437922.1	2way_1
Cucumber.Csa3P119760.1	Cucu-melo.XP_008437924.1	2way_1
Cucumber.Csa3P119780.1	Cucu-melo.XP_008437926.1	2way_1
Cucumber.Csa3P119790.1	Cucu-melo.XP_008437928.1	2way_1
Cucumber.Csa1P045780.1	Cucu-melo.XP_008437938.1	2way_1
Cucumber.Csa3P119820.1	Cucu-melo.XP_008437944.1	2way_1
Cucumber.Csa3P119850.1	Cucu-melo.XP_008437947.1	2way_1
Cucumber.Csa3P119860.1	Cucu-melo.XP_008437950.1	2way_1
Cucumber.Csa1P045790.1	Cucu-melo.XP_008437951.1	2way_1
Cucumber.Csa3P120370.1	Cucu-melo.XP_008437954.1	2way_1
Cucumber.Csa3P120400.1	Cucu-melo.XP_008437959.1	2way_1
Cucumber.Csa1P045800.1	Cucu-melo.XP_008437964.1	2way_1
Cucumber.Csa3P120420.1	Cucu-melo.XP_008437965.1	2way_1
Cucumber.Csa3P120430.1	Cucu-melo.XP_008437968.1	2way_1
Cucumber.Csa3P120440.1	Cucu-melo.XP_008437970.1	2way_1
Cucumber.Csa3P120460.1	Cucu-melo.XP_008437971.1	2way_1
Cucumber.Csa3P120490.1	Cucu-melo.XP_008437975.1	2way_1
Cucumber.Csa3P120500.1	Cucu-melo.XP_008437976.1	2way_1
Cucumber.Csa3P121010.1	Cucu-melo.XP_008437978.1	2way_1
Cucumber.Csa3P121020.1	Cucu-melo.XP_008437980.1	2way_1
Cucumber.Csa3P121045.1	Cucu-melo.XP_008437981.1	2way_1
Cucumber.Csa3P121050.1	Cucu-melo.XP_008437982.1	2way_1
Cucumber.Csa3P121580.1	Cucu-melo.XP_008437986.1	2way_1
Cucumber.Csa3P121590.1	Cucu-melo.XP_008437989.1	2way_1
Cucumber.Csa3P121600.1	Cucu-melo.XP_008437990.1	2way_1
Cucumber.Csa3P121620.1	Cucu-melo.XP_008437992.1	2way_1
Cucumber.Csa3P121610.1	Cucu-melo.XP_008437993.1	2way_1
Cucumber.Csa3P121640.1	Cucu-melo.XP_008437995.1	2way_1
Cucumber.Csa3P121650.1	Cucu-melo.XP_008438002.1	2way_1
Cucumber.Csa3P121660.1	Cucu-melo.XP_008438004.1	2way_1
Cucumber.Csa3P121680.1	Cucu-melo.XP_008438005.1	2way_1
Cucumber.Csa3P121690.1	Cucu-melo.XP_008438006.1	2way_1
Cucumber.Csa3P121720.1	Cucu-melo.XP_008438007.1	2way_1
Cucumber.Csa3P121740.1	Cucu-melo.XP_008438011.1	2way_1
Cucumber.Csa1P045830.1	Cucu-melo.XP_008438012.1	2way_1
Cucumber.Csa3P121760.1	Cucu-melo.XP_008438017.1	2way_1
Cucumber.Csa3P121780.1	Cucu-melo.XP_008438019.1	2way_1
Cucumber.Csa1P045820.1	Cucu-melo.XP_008438024.1	2way_1
Cucumber.Csa3P121790.1	Cucu-melo.XP_008438026.1	2way_1
Cucumber.Csa3P122300.1	Cucu-melo.XP_008438031.1	2way_1
Cucumber.Csa3P122320.1	Cucu-melo.XP_008438034.1	2way_1
Cucumber.Csa3P122330.1	Cucu-melo.XP_008438037.1	2way_1
Cucumber.Csa3P122340.1	Cucu-melo.XP_008438038.1	2way_1
Cucumber.Csa3P182750.1	Cucu-melo.XP_008438038.1	2way_1
Cucumber.Csa3P122360.1	Cucu-melo.XP_008438040.1	2way_1
Cucumber.Csa3P122370.1	Cucu-melo.XP_008438045.1	2way_1
Cucumber.Csa3P122380.1	Cucu-melo.XP_008438050.1	2way_1
Cucumber.Csa1P031830.1	Cucu-melo.XP_008438051.1	2way_1
Cucumber.Csa3P122390.1	Cucu-melo.XP_008438053.1	2way_1
Cucumber.Csa3P122430.1	Cucu-melo.XP_008438054.1	2way_1
Cucumber.Csa3P122440.1	Cucu-melo.XP_008438055.1	2way_1
Cucumber.Csa3P122450.1	Cucu-melo.XP_008438056.1	2way_1
Cucumber.Csa3P122460.1	Cucu-melo.XP_008438057.1	2way_1
Cucumber.Csa3P122480.1	Cucu-melo.XP_008438059.1	2way_1
Cucumber.Csa3P182120.1	Cucu-melo.XP_008438059.1	2way_1
Cucumber.Csa3P122490.1	Cucu-melo.XP_008438060.1	2way_1
Cucumber.Csa3P122520.1	Cucu-melo.XP_008438061.1	2way_1
Cucumber.Csa3P122550.1	Cucu-melo.XP_008438064.1	2way_1
Cucumber.Csa3P122560.1	Cucu-melo.XP_008438067.1	2way_1
Cucumber.Csa3P122620.1	Cucu-melo.XP_008438068.1	2way_1
Cucumber.Csa1P045870.1	Cucu-melo.XP_008438070.1	2way_1
Cucumber.Csa3P122590.1	Cucu-melo.XP_008438071.1	2way_1
Cucumber.Csa3P122600.1	Cucu-melo.XP_008438072.1	2way_1
Cucumber.Csa3P122610.1	Cucu-melo.XP_008438074.1	2way_1
Cucumber.Csa3P122630.1	Cucu-melo.XP_008438080.1	2way_1
Cucumber.Csa3P122640.1	Cucu-melo.XP_008438081.1	2way_1
Cucumber.Csa3P123170.1	Cucu-melo.XP_008438082.1	2way_1
Cucumber.Csa1P045880.1	Cucu-melo.XP_008438083.1	2way_1
Cucumber.Csa3P122650.1	Cucu-melo.XP_008438084.1	2way_1
Cucumber.Csa3P123190.1	Cucu-melo.XP_008438087.1	2way_1
Cucumber.Csa3P123200.1	Cucu-melo.XP_008438089.1	2way_1
Cucumber.Csa3P123720.1	Cucu-melo.XP_008438092.1	2way_1
Cucumber.Csa3P180380.1	Cucu-melo.XP_008438092.1	2way_1
Cucumber.Csa3P124230.1	Cucu-melo.XP_008438093.1	2way_1
Cucumber.Csa3P124740.1	Cucu-melo.XP_008438098.1	2way_1
Cucumber.Csa3P124750.1	Cucu-melo.XP_008438103.1	2way_1
Cucumber.Csa3P124780.1	Cucu-melo.XP_008438107.1	2way_1
Cucumber.Csa3P124800.1	Cucu-melo.XP_008438111.1	2way_1
Cucumber.Csa3P124840.1	Cucu-melo.XP_008438112.1	2way_1
Cucumber.Csa1P045900.1	Cucu-melo.XP_008438114.1	2way_1
Cucumber.Csa3P124850.1	Cucu-melo.XP_008438115.1	2way_1
Cucumber.Csa3P124860.1	Cucu-melo.XP_008438116.1	2way_1
Cucumber.Csa3P124880.1	Cucu-melo.XP_008438121.1	2way_1
Cucumber.Csa3P124910.1	Cucu-melo.XP_008438123.1	2way_1
Cucumber.Csa3P124940.1	Cucu-melo.XP_008438128.1	2way_1
Cucumber.Csa3P124950.1	Cucu-melo.XP_008438129.1	2way_1
Cucumber.Csa3P124990.1	Cucu-melo.XP_008438132.1	2way_1
Cucumber.Csa3P124980.1	Cucu-melo.XP_008438135.1	2way_1
Cucumber.Csa3P124960.1	Cucu-melo.XP_008438138.1	2way_1
Cucumber.Csa3P125010.1	Cucu-melo.XP_008438142.1	2way_1
Cucumber.Csa3P125020.1	Cucu-melo.XP_008438143.1	2way_1
Cucumber.Csa3P125530.1	Cucu-melo.XP_008438146.1	2way_1
Cucumber.Csa3P125560.1	Cucu-melo.XP_008438147.1	2way_1
Cucumber.Csa3P126070.1	Cucu-melo.XP_008438148.1	2way_1
Cucumber.Csa3P126980.1	Cucu-melo.XP_008438148.1	2way_1
Cucumber.Csa3P126080.1	Cucu-melo.XP_008438152.1	2way_1
Cucumber.Csa3P126100.1	Cucu-melo.XP_008438153.1	2way_1
Cucumber.Csa3P126130.1	Cucu-melo.XP_008438156.1	2way_1
Cucumber.Csa3P126140.1	Cucu-melo.XP_008438157.1	2way_1
Cucumber.Csa3P126150.1	Cucu-melo.XP_008438164.1	2way_1
Cucumber.Csa3P126160.1	Cucu-melo.XP_008438165.1	2way_1
Cucumber.Csa3P126170.1	Cucu-melo.XP_008438166.1	2way_1
Cucumber.Csa3P126190.1	Cucu-melo.XP_008438169.1	2way_1
Cucumber.Csa3P126200.1	Cucu-melo.XP_008438171.1	2way_1
Cucumber.Csa3P126210.1	Cucu-melo.XP_008438173.1	2way_1
Cucumber.Csa3P126220.1	Cucu-melo.XP_008438174.1	2way_1
Cucumber.Csa3P126250.1	Cucu-melo.XP_008438177.1	2way_1
Cucumber.Csa3P126750.1	Cucu-melo.XP_008438179.1	2way_1
Cucumber.Csa3P126760.1	Cucu-melo.XP_008438184.1	2way_1
Cucumber.Csa3P126770.1	Cucu-melo.XP_008438186.1	2way_1
Cucumber.Csa3P126780.1	Cucu-melo.XP_008438188.1	2way_1
Cucumber.Csa3P126810.1	Cucu-melo.XP_008438193.1	2way_1
Cucumber.Csa3P175720.1	Cucu-melo.XP_008438193.1	2way_1
Cucumber.Csa3P126820.1	Cucu-melo.XP_008438194.1	2way_1
Cucumber.Csa3P126830.1	Cucu-melo.XP_008438195.1	2way_1
Cucumber.Csa3P126850.1	Cucu-melo.XP_008438199.1	2way_1
Cucumber.Csa3P126880.1	Cucu-melo.XP_008438200.1	2way_1
Cucumber.Csa3P126900.1	Cucu-melo.XP_008438208.1	2way_1
Cucumber.Csa3P126910.1	Cucu-melo.XP_008438209.1	2way_1
Cucumber.Csa3P126940.1	Cucu-melo.XP_008438211.1	2way_1
Cucumber.Csa3P126920.1	Cucu-melo.XP_008438212.1	2way_1
Cucumber.Csa3P180420.1	Cucu-melo.XP_008438212.1	2way_1
Cucumber.Csa3P126070.1	Cucu-melo.XP_008438215.1	2way_1
Cucumber.Csa3P126980.1	Cucu-melo.XP_008438215.1	2way_1
Cucumber.Csa3P126990.1	Cucu-melo.XP_008438216.1	2way_1
Cucumber.Csa1P045960.1	Cucu-melo.XP_008438218.1	2way_1
Cucumber.Csa3P127010.1	Cucu-melo.XP_008438220.1	2way_1
Cucumber.Csa3P127020.1	Cucu-melo.XP_008438222.1	2way_1
Cucumber.Csa3P127080.1	Cucu-melo.XP_008438229.1	2way_1
Cucumber.Csa3P127110.1	Cucu-melo.XP_008438231.1	2way_1
Cucumber.Csa3P146420.1	Cucu-melo.XP_008438231.1	2way_1
Cucumber.Csa3P127120.1	Cucu-melo.XP_008438233.1	2way_1
Cucumber.Csa3P127130.1	Cucu-melo.XP_008438234.1	2way_1
Cucumber.Csa3P127140.1	Cucu-melo.XP_008438235.1	2way_1
Cucumber.Csa3P127150.1	Cucu-melo.XP_008438237.1	2way_1
Cucumber.Csa1P045990.1	Cucu-melo.XP_008438238.1	2way_1
Cucumber.Csa3P127200.1	Cucu-melo.XP_008438245.1	2way_1
Cucumber.Csa3P127190.1	Cucu-melo.XP_008438246.1	2way_1
Cucumber.Csa3P127180.1	Cucu-melo.XP_008438248.1	2way_1
Cucumber.Csa3P127240.1	Cucu-melo.XP_008438250.1	2way_1
Cucumber.Csa3P127750.1	Cucu-melo.XP_008438252.1	2way_1
Cucumber.Csa3P127810.1	Cucu-melo.XP_008438254.1	2way_1
Cucumber.Csa3P127800.1	Cucu-melo.XP_008438257.1	2way_1
Cucumber.Csa3P127790.1	Cucu-melo.XP_008438259.1	2way_1
Cucumber.Csa3P127830.1	Cucu-melo.XP_008438266.1	2way_1
Cucumber.Csa3P128880.1	Cucu-melo.XP_008438274.1	2way_1
Cucumber.Csa3P128890.1	Cucu-melo.XP_008438275.1	2way_1
Cucumber.Csa3P128900.1	Cucu-melo.XP_008438276.1	2way_1
Cucumber.Csa3P128930.1	Cucu-melo.XP_008438278.1	2way_1
Cucumber.Csa3P128960.1	Cucu-melo.XP_008438279.1	2way_1
Cucumber.Csa3P128950.1	Cucu-melo.XP_008438280.1	2way_1
Cucumber.Csa3P128970.1	Cucu-melo.XP_008438281.1	2way_1
Cucumber.Csa3P129470.1	Cucu-melo.XP_008438285.1	2way_1
Cucumber.Csa1P031860.1	Cucu-melo.XP_008438287.1	2way_1
Cucumber.Csa1P043055.1	Cucu-melo.XP_008438287.1	2way_1
Cucumber.Csa3P129490.1	Cucu-melo.XP_008438288.1	2way_1
Cucumber.Csa1P046020.1	Cucu-melo.XP_008438298.1	2way_1
Cucumber.Csa3P129520.1	Cucu-melo.XP_008438300.1	2way_1
Cucumber.Csa3P129530.1	Cucu-melo.XP_008438302.1	2way_1
Cucumber.Csa3P129560.1	Cucu-melo.XP_008438305.1	2way_1
Cucumber.Csa3P129610.1	Cucu-melo.XP_008438311.1	2way_1
Cucumber.Csa3P129620.1	Cucu-melo.XP_008438313.1	2way_1
Cucumber.Csa3P129630.1	Cucu-melo.XP_008438315.1	2way_1
Cucumber.Csa3P129660.1	Cucu-melo.XP_008438321.1	2way_1
Cucumber.Csa3P129670.1	Cucu-melo.XP_008438322.1	2way_1
Cucumber.Csa3P129680.1	Cucu-melo.XP_008438323.1	2way_1
Cucumber.Csa3P129700.1	Cucu-melo.XP_008438327.1	2way_1
Cucumber.Csa3P129710.1	Cucu-melo.XP_008438328.1	2way_1
Cucumber.Csa3P129720.1	Cucu-melo.XP_008438330.1	2way_1
Cucumber.Csa3P129750.1	Cucu-melo.XP_008438338.1	2way_1
Cucumber.Csa3P129760.1	Cucu-melo.XP_008438339.1	2way_1
Cucumber.Csa3P130260.1	Cucu-melo.XP_008438340.1	2way_1
Cucumber.Csa3P130270.1	Cucu-melo.XP_008438341.1	2way_1
Cucumber.Csa3P147790.1	Cucu-melo.XP_008438341.1	2way_1
Cucumber.Csa3P130310.1	Cucu-melo.XP_008438348.1	2way_1
Cucumber.Csa3P130320.1	Cucu-melo.XP_008438349.1	2way_1
Cucumber.Csa3P130340.1	Cucu-melo.XP_008438351.1	2way_1
Cucumber.Csa3P130850.2	Cucu-melo.XP_008438353.1	2way_1
Cucumber.Csa3P130900.1	Cucu-melo.XP_008438354.1	2way_1
Cucumber.Csa3P130890.1	Cucu-melo.XP_008438356.1	2way_1
Cucumber.Csa3P130860.1	Cucu-melo.XP_008438363.1	2way_1
Cucumber.Csa3P131950.1	Cucu-melo.XP_008438367.1	2way_1
Cucumber.Csa3P131940.1	Cucu-melo.XP_008438368.1	2way_1
Cucumber.Csa3P131970.1	Cucu-melo.XP_008438369.1	2way_1
Cucumber.Csa3P131990.1	Cucu-melo.XP_008438371.1	2way_1
Cucumber.Csa3P132000.1	Cucu-melo.XP_008438372.1	2way_1
Cucumber.Csa3P132010.1	Cucu-melo.XP_008438375.1	2way_1
Cucumber.Csa3P132020.1	Cucu-melo.XP_008438376.1	2way_1
Cucumber.Csa3P132540.1	Cucu-melo.XP_008438377.1	2way_1
Cucumber.Csa3P132560.1	Cucu-melo.XP_008438378.1	2way_1
Cucumber.Csa3P132550.1	Cucu-melo.XP_008438379.1	2way_1
Cucumber.Csa3P132570.1	Cucu-melo.XP_008438380.1	2way_1
Cucumber.Csa3P133100.1	Cucu-melo.XP_008438384.1	2way_1
Cucumber.Csa1P046050.1	Cucu-melo.XP_008438385.1	2way_1
Cucumber.Csa3P133110.1	Cucu-melo.XP_008438386.1	2way_1
Cucumber.Csa3P133140.1	Cucu-melo.XP_008438387.1	2way_1
Cucumber.Csa3P133150.1	Cucu-melo.XP_008438388.1	2way_1
Cucumber.Csa3P133160.1	Cucu-melo.XP_008438389.1	2way_1
Cucumber.Csa3P133170.1	Cucu-melo.XP_008438390.1	2way_1
Cucumber.Csa3P133180.1	Cucu-melo.XP_008438392.1	2way_1
Cucumber.Csa3P133190.1	Cucu-melo.XP_008438393.1	2way_1
Cucumber.Csa1P046060.1	Cucu-melo.XP_008438396.1	2way_1
Cucumber.Csa3P133200.1	Cucu-melo.XP_008438397.1	2way_1
Cucumber.Csa3P133250.1	Cucu-melo.XP_008438398.1	2way_1
Cucumber.Csa3P133240.1	Cucu-melo.XP_008438400.1	2way_1
Cucumber.Csa3P133280.1	Cucu-melo.XP_008438406.1	2way_1
Cucumber.Csa3P133310.1	Cucu-melo.XP_008438410.1	2way_1
Cucumber.Csa3P133320.1	Cucu-melo.XP_008438411.1	2way_1
Cucumber.Csa3P133330.1	Cucu-melo.XP_008438417.1	2way_1
Cucumber.Csa3P133360.1	Cucu-melo.XP_008438422.1	2way_1
Cucumber.Csa3P133370.1	Cucu-melo.XP_008438425.1	2way_1
Cucumber.Csa1P046090.1	Cucu-melo.XP_008438434.1	2way_1
Cucumber.Csa3P133920.1	Cucu-melo.XP_008438435.1	2way_1
Cucumber.Csa3P133960.1	Cucu-melo.XP_008438437.1	2way_1
Cucumber.Csa3P133970.1	Cucu-melo.XP_008438438.1	2way_1
Cucumber.Csa3P133990.1	Cucu-melo.XP_008438439.1	2way_1
Cucumber.Csa2P169770.1	Cucu-melo.XP_008438441.1	2way_1
Cucumber.Csa3P134010.1	Cucu-melo.XP_008438441.1	2way_1
Cucumber.Csa3P134530.1	Cucu-melo.XP_008438448.1	2way_1
Cucumber.Csa3P134540.1	Cucu-melo.XP_008438450.1	2way_1
Cucumber.Csa3P134570.1	Cucu-melo.XP_008438453.1	2way_1
Cucumber.Csa3P134590.1	Cucu-melo.XP_008438454.1	2way_1
Cucumber.Csa1P046095.1	Cucu-melo.XP_008438456.1	2way_1
Cucumber.Csa3P134620.1	Cucu-melo.XP_008438462.1	2way_1
Cucumber.Csa3P134640.1	Cucu-melo.XP_008438463.1	2way_1
Cucumber.Csa2P171830.1	Cucu-melo.XP_008438464.1	2way_1
Cucumber.Csa3P134630.1	Cucu-melo.XP_008438464.1	2way_1
Cucumber.Csa2P171840.1	Cucu-melo.XP_008438465.1	2way_1
Cucumber.Csa3P134660.1	Cucu-melo.XP_008438465.1	2way_1
Cucumber.Csa3P134680.1	Cucu-melo.XP_008438467.1	2way_1
Cucumber.Csa1P046100.1	Cucu-melo.XP_008438468.1	2way_1
Cucumber.Csa3P134690.1	Cucu-melo.XP_008438469.1	2way_1
Cucumber.Csa2P171900.1	Cucu-melo.XP_008438472.1	2way_1
Cucumber.Csa3P134710.1	Cucu-melo.XP_008438472.1	2way_1
Cucumber.Csa3P134730.1	Cucu-melo.XP_008438474.1	2way_1
Cucumber.Csa3P134740.1	Cucu-melo.XP_008438476.1	2way_1
Cucumber.Csa3P134750.1	Cucu-melo.XP_008438477.1	2way_1
Cucumber.Csa1P046110.1	Cucu-melo.XP_008438478.1	2way_1
Cucumber.Csa3P134790.1	Cucu-melo.XP_008438481.1	2way_1
Cucumber.Csa3P134800.1	Cucu-melo.XP_008438483.1	2way_1
Cucumber.Csa3P134810.1	Cucu-melo.XP_008438484.1	2way_1
Cucumber.Csa3P134820.1	Cucu-melo.XP_008438489.1	2way_1
Cucumber.Csa1P046120.1	Cucu-melo.XP_008438491.1	2way_1
Cucumber.Csa3P134840.1	Cucu-melo.XP_008438492.1	2way_1
Cucumber.Csa3P134870.1	Cucu-melo.XP_008438495.1	2way_1
Cucumber.Csa3P134880.1	Cucu-melo.XP_008438497.1	2way_1
Cucumber.Csa3P134900.1	Cucu-melo.XP_008438498.1	2way_1
Cucumber.Csa3P134940.1	Cucu-melo.XP_008438501.1	2way_1
Cucumber.Csa1P046130.1	Cucu-melo.XP_008438502.1	2way_1
Cucumber.Csa3P134960.1	Cucu-melo.XP_008438505.1	2way_1
Cucumber.Csa3P134990.1	Cucu-melo.XP_008438511.1	2way_1
Cucumber.Csa3P135030.1	Cucu-melo.XP_008438520.1	2way_1
Cucumber.Csa3P135040.1	Cucu-melo.XP_008438525.1	2way_1
Cucumber.Csa3P135080.1	Cucu-melo.XP_008438528.1	2way_1
Cucumber.Csa3P135110.1	Cucu-melo.XP_008438532.1	2way_1
Cucumber.Csa3P135120.1	Cucu-melo.XP_008438534.1	2way_1
Cucumber.Csa3P135620.1	Cucu-melo.XP_008438535.1	2way_1
Cucumber.Csa1P031720.1	Cucu-melo.XP_008438536.1	2way_1
Cucumber.Csa1P062350.1	Cucu-melo.XP_008438536.1	2way_1
Cucumber.Csa3P135640.1	Cucu-melo.XP_008438538.1	2way_1
Cucumber.Csa3P135650.1	Cucu-melo.XP_008438539.1	2way_1
Cucumber.Csa3P135660.1	Cucu-melo.XP_008438540.1	2way_1
Cucumber.Csa3P135690.1	Cucu-melo.XP_008438543.1	2way_1
Cucumber.Csa1P046150.1	Cucu-melo.XP_008438544.1	2way_1
Cucumber.Csa3P135720.1	Cucu-melo.XP_008438546.1	2way_1
Cucumber.Csa3P141770.1	Cucu-melo.XP_008438552.1	2way_1
Cucumber.Csa3P141760.1	Cucu-melo.XP_008438553.1	2way_1
Cucumber.Csa1P046160.1	Cucu-melo.XP_008438554.1	2way_1
Cucumber.Csa3P141850.1	Cucu-melo.XP_008438559.1	2way_1
Cucumber.Csa3P141880.1	Cucu-melo.XP_008438561.1	2way_1
Cucumber.Csa3P142920.1	Cucu-melo.XP_008438563.1	2way_1
Cucumber.Csa3P142930.1	Cucu-melo.XP_008438564.1	2way_1
Cucumber.Csa1P031870.1	Cucu-melo.XP_008438568.1	2way_1
Cucumber.Csa3P142980.1	Cucu-melo.XP_008438571.1	2way_1
Cucumber.Csa1P046180.1	Cucu-melo.XP_008438572.1	2way_1
Cucumber.Csa3P143000.1	Cucu-melo.XP_008438574.1	2way_1
Cucumber.Csa3P143500.1	Cucu-melo.XP_008438575.1	2way_1
Cucumber.Csa3P143510.1	Cucu-melo.XP_008438579.1	2way_1
Cucumber.Csa3P143550.1	Cucu-melo.XP_008438582.1	2way_1
Cucumber.Csa3P143570.1	Cucu-melo.XP_008438588.1	2way_1
Cucumber.Csa3P143590.1	Cucu-melo.XP_008438590.1	2way_1
Cucumber.Csa3P143600.1	Cucu-melo.XP_008438591.1	2way_1
Cucumber.Csa3P143610.1	Cucu-melo.XP_008438593.1	2way_1
Cucumber.Csa3P144110.1	Cucu-melo.XP_008438594.1	2way_1
Cucumber.Csa3P144120.1	Cucu-melo.XP_008438595.1	2way_1
Cucumber.Csa3P144150.1	Cucu-melo.XP_008438598.1	2way_1
Cucumber.Csa3P144180.1	Cucu-melo.XP_008438599.1	2way_1
Cucumber.Csa3P144170.1	Cucu-melo.XP_008438600.1	2way_1
Cucumber.Csa3P144230.1	Cucu-melo.XP_008438607.1	2way_1
Cucumber.Csa3P145750.1	Cucu-melo.XP_008438613.1	2way_1
Cucumber.Csa3P145780.1	Cucu-melo.XP_008438620.1	2way_1
Cucumber.Csa3P146300.1	Cucu-melo.XP_008438621.1	2way_1
Cucumber.Csa3P146310.1	Cucu-melo.XP_008438622.1	2way_1
Cucumber.Csa3P146330.1	Cucu-melo.XP_008438624.1	2way_1
Cucumber.Csa3P146350.1	Cucu-melo.XP_008438627.1	2way_1
Cucumber.Csa1P046190.1	Cucu-melo.XP_008438629.1	2way_1
Cucumber.Csa3P146380.1	Cucu-melo.XP_008438630.1	2way_1
Cucumber.Csa7P387680.1	Cucu-melo.XP_008438630.1	2way_1
Cucumber.Csa3P146390.1	Cucu-melo.XP_008438631.1	2way_1
Cucumber.Csa3P146410.1	Cucu-melo.XP_008438634.1	2way_1
Cucumber.Csa7P387170.1	Cucu-melo.XP_008438634.1	2way_1
Cucumber.Csa3P127110.1	Cucu-melo.XP_008438644.1	2way_1
Cucumber.Csa3P146420.1	Cucu-melo.XP_008438644.1	2way_1
Cucumber.Csa3P146450.1	Cucu-melo.XP_008438647.1	2way_1
Cucumber.Csa7P383640.1	Cucu-melo.XP_008438647.1	2way_1
Cucumber.Csa3P146480.1	Cucu-melo.XP_008438651.1	2way_1
Cucumber.Csa3P146490.1	Cucu-melo.XP_008438652.1	2way_1
Cucumber.Csa3P146500.1	Cucu-melo.XP_008438653.1	2way_1
Cucumber.Csa3P146520.1	Cucu-melo.XP_008438655.1	2way_1
Cucumber.Csa3P146540.1	Cucu-melo.XP_008438656.1	2way_1
Cucumber.Csa3P146550.1	Cucu-melo.XP_008438658.1	2way_1
Cucumber.Csa3P146560.1	Cucu-melo.XP_008438660.1	2way_1
Cucumber.Csa3P146600.1	Cucu-melo.XP_008438661.1	2way_1
Cucumber.Csa3P146610.1	Cucu-melo.XP_008438664.1	2way_1
Cucumber.Csa3P146630.1	Cucu-melo.XP_008438665.1	2way_1
Cucumber.Csa3P146650.1	Cucu-melo.XP_008438671.1	2way_1
Cucumber.Csa1P046230.1	Cucu-melo.XP_008438672.1	2way_1
Cucumber.Csa3P146640.1	Cucu-melo.XP_008438673.1	2way_1
Cucumber.Csa3P146680.1	Cucu-melo.XP_008438678.1	2way_1
Cucumber.Csa3P147740.1	Cucu-melo.XP_008438682.1	2way_1
Cucumber.Csa1P046250.1	Cucu-melo.XP_008438685.1	2way_1
Cucumber.Csa3P147770.1	Cucu-melo.XP_008438686.1	2way_1
Cucumber.Csa3P147780.1	Cucu-melo.XP_008438687.1	2way_1
Cucumber.Csa1P031880.1	Cucu-melo.XP_008438689.1	2way_1
Cucumber.Csa3P149350.1	Cucu-melo.XP_008438696.1	2way_1
Cucumber.Csa3P149360.1	Cucu-melo.XP_008438697.1	2way_1
Cucumber.Csa3P149370.1	Cucu-melo.XP_008438700.1	2way_1
Cucumber.Csa3P149880.1	Cucu-melo.XP_008438702.1	2way_1
Cucumber.Csa3P149890.1	Cucu-melo.XP_008438706.1	2way_1
Cucumber.Csa3P149900.1	Cucu-melo.XP_008438707.1	2way_1
Cucumber.Csa3P149920.1	Cucu-melo.XP_008438709.1	2way_1
Cucumber.Csa1P046210.1	Cucu-melo.XP_008438710.1	2way_1
Cucumber.Csa1P051820.1	Cucu-melo.XP_008438710.1	2way_1
Cucumber.Csa1P075600.1	Cucu-melo.XP_008438710.1	2way_1
Cucumber.Csa3P149950.1	Cucu-melo.XP_008438711.1	2way_1
Cucumber.Csa3P149940.1	Cucu-melo.XP_008438712.1	2way_1
Cucumber.Csa3P149980.1	Cucu-melo.XP_008438715.1	2way_1
Cucumber.Csa3P150010.1	Cucu-melo.XP_008438719.1	2way_1
Cucumber.Csa1P046280.1	Cucu-melo.XP_008438721.1	2way_1
Cucumber.Csa3P150060.1	Cucu-melo.XP_008438723.1	2way_1
Cucumber.Csa3P150080.1	Cucu-melo.XP_008438725.1	2way_1
Cucumber.Csa3P150090.1	Cucu-melo.XP_008438726.1	2way_1
Cucumber.Csa3P150100.1	Cucu-melo.XP_008438727.1	2way_1
Cucumber.Csa3P150110.1	Cucu-melo.XP_008438729.1	2way_1
Cucumber.Csa3P150120.1	Cucu-melo.XP_008438731.1	2way_1
Cucumber.Csa6P061240.1	Cucu-melo.XP_008438731.1	2way_1
Cucumber.Csa3P150130.1	Cucu-melo.XP_008438734.1	2way_1
Cucumber.Csa3P150150.1	Cucu-melo.XP_008438736.1	2way_1
Cucumber.Csa3P150160.1	Cucu-melo.XP_008438737.1	2way_1
Cucumber.Csa3P150170.1	Cucu-melo.XP_008438739.1	2way_1
Cucumber.Csa3P150190.1	Cucu-melo.XP_008438741.1	2way_1
Cucumber.Csa3P150200.1	Cucu-melo.XP_008438742.1	2way_1
Cucumber.Csa6P062290.1	Cucu-melo.XP_008438742.1	2way_1
Cucumber.Csa1P046300.1	Cucu-melo.XP_008438743.1	2way_1
Cucumber.Csa3P150210.1	Cucu-melo.XP_008438744.1	2way_1
Cucumber.Csa6P062300.1	Cucu-melo.XP_008438744.1	2way_1
Cucumber.Csa3P150220.1	Cucu-melo.XP_008438745.1	2way_1
Cucumber.Csa3P150240.1	Cucu-melo.XP_008438753.1	2way_1
Cucumber.Csa1P046310.1	Cucu-melo.XP_008438757.1	2way_1
Cucumber.Csa3P150750.1	Cucu-melo.XP_008438758.1	2way_1
Cucumber.Csa3P150770.1	Cucu-melo.XP_008438759.1	2way_1
Cucumber.Csa3P150800.1	Cucu-melo.XP_008438763.1	2way_1
Cucumber.Csa3P150840.1	Cucu-melo.XP_008438766.1	2way_1
Cucumber.Csa1P046820.1	Cucu-melo.XP_008438768.1	2way_1
Cucumber.Csa3P150850.1	Cucu-melo.XP_008438773.1	2way_1
Cucumber.Csa1P046830.1	Cucu-melo.XP_008438782.1	2way_1
Cucumber.Csa3P151390.1	Cucu-melo.XP_008438785.1	2way_1
Cucumber.Csa3P151370.1	Cucu-melo.XP_008438786.1	2way_1
Cucumber.Csa3P151400.1	Cucu-melo.XP_008438788.1	2way_1
Cucumber.Csa3P151410.1	Cucu-melo.XP_008438791.1	2way_1
Cucumber.Csa3P151420.1	Cucu-melo.XP_008438793.1	2way_1
Cucumber.Csa3P151430.1	Cucu-melo.XP_008438799.1	2way_1
Cucumber.Csa3P151440.1	Cucu-melo.XP_008438801.1	2way_1
Cucumber.Csa3P151460.1	Cucu-melo.XP_008438802.1	2way_1
Cucumber.Csa3P151470.1	Cucu-melo.XP_008438803.1	2way_1
Cucumber.Csa3P151480.1	Cucu-melo.XP_008438804.1	2way_1
Cucumber.Csa3P151490.1	Cucu-melo.XP_008438805.1	2way_1
Cucumber.Csa1P046850.1	Cucu-melo.XP_008438807.1	2way_1
Cucumber.Csa3P151530.1	Cucu-melo.XP_008438810.1	2way_1
Cucumber.Csa1P031890.1	Cucu-melo.XP_008438812.1	2way_1
Cucumber.Csa3P151540.1	Cucu-melo.XP_008438813.1	2way_1
Cucumber.Csa3P152050.1	Cucu-melo.XP_008438818.1	2way_1
Cucumber.Csa1P046860.1	Cucu-melo.XP_008438821.1	2way_1
Cucumber.Csa3P152080.1	Cucu-melo.XP_008438822.1	2way_1
Cucumber.Csa3P152090.1	Cucu-melo.XP_008438823.1	2way_1
Cucumber.Csa6P198280.1	Cucu-melo.XP_008438823.1	2way_1
Cucumber.Csa3P152120.1	Cucu-melo.XP_008438826.1	2way_1
Cucumber.Csa3P152140.1	Cucu-melo.XP_008438828.1	2way_1
Cucumber.Csa1P046870.1	Cucu-melo.XP_008438837.1	2way_1
Cucumber.Csa3P153200.1	Cucu-melo.XP_008438855.1	2way_1
Cucumber.Csa1P046890.1	Cucu-melo.XP_008438858.1	2way_1
Cucumber.Csa3P153180.1	Cucu-melo.XP_008438859.1	2way_1
Cucumber.Csa6P197230.1	Cucu-melo.XP_008438859.1	2way_1
Cucumber.Csa3P153170.1	Cucu-melo.XP_008438869.1	2way_1
Cucumber.Csa3P153160.1	Cucu-melo.XP_008438870.1	2way_1
Cucumber.Csa1P046880.1	Cucu-melo.XP_008438871.1	2way_1
Cucumber.Csa3P153150.1	Cucu-melo.XP_008438872.1	2way_1
Cucumber.Csa3P153720.1	Cucu-melo.XP_008438875.1	2way_1
Cucumber.Csa6P197210.1	Cucu-melo.XP_008438875.1	2way_1
Cucumber.Csa3P153730.1	Cucu-melo.XP_008438876.1	2way_1
Cucumber.Csa3P153740.1	Cucu-melo.XP_008438877.1	2way_1
Cucumber.Csa3P154250.1	Cucu-melo.XP_008438878.1	2way_1
Cucumber.Csa3P154270.1	Cucu-melo.XP_008438881.1	2way_1
Cucumber.Csa3P154280.1	Cucu-melo.XP_008438883.1	2way_1
Cucumber.Csa6P194160.1	Cucu-melo.XP_008438883.1	2way_1
Cucumber.Csa3P154300.1	Cucu-melo.XP_008438884.1	2way_1
Cucumber.Csa3P154310.1	Cucu-melo.XP_008438885.1	2way_1
Cucumber.Csa3P154350.1	Cucu-melo.XP_008438887.1	2way_1
Cucumber.Csa3P154370.1	Cucu-melo.XP_008438890.1	2way_1
Cucumber.Csa3P154405.1	Cucu-melo.XP_008438893.1	2way_1
Cucumber.Csa3P154410.1	Cucu-melo.XP_008438895.1	2way_1
Cucumber.Csa3P159430.1	Cucu-melo.XP_008438896.1	2way_1
Cucumber.Csa3P159460.1	Cucu-melo.XP_008438899.1	2way_1
Cucumber.Csa3P164470.1	Cucu-melo.XP_008438901.1	2way_1
Cucumber.Csa3P164490.1	Cucu-melo.XP_008438903.1	2way_1
Cucumber.Csa3P164500.1	Cucu-melo.XP_008438904.1	2way_1
Cucumber.Csa3P164510.1	Cucu-melo.XP_008438906.1	2way_1
Cucumber.Csa3P164520.1	Cucu-melo.XP_008438907.1	2way_1
Cucumber.Csa3P164570.1	Cucu-melo.XP_008438908.1	2way_1
Cucumber.Csa3P165090.1	Cucu-melo.XP_008438913.1	2way_1
Cucumber.Csa3P165080.1	Cucu-melo.XP_008438915.1	2way_1
Cucumber.Csa3P165610.1	Cucu-melo.XP_008438918.1	2way_1
Cucumber.Csa3P165620.1	Cucu-melo.XP_008438919.1	2way_1
Cucumber.Csa3P165650.1	Cucu-melo.XP_008438923.1	2way_1
Cucumber.Csa3P165660.1	Cucu-melo.XP_008438924.1	2way_1
Cucumber.Csa3P165680.1	Cucu-melo.XP_008438925.1	2way_1
Cucumber.Csa1P031900.1	Cucu-melo.XP_008438929.1	2way_1
Cucumber.Csa3P165700.1	Cucu-melo.XP_008438934.1	2way_1
Cucumber.Csa3P166210.1	Cucu-melo.XP_008438938.1	2way_1
Cucumber.Csa1P046910.1	Cucu-melo.XP_008438939.1	2way_1
Cucumber.Csa3P166220.1	Cucu-melo.XP_008438940.1	2way_1
Cucumber.Csa3P166240.1	Cucu-melo.XP_008438942.1	2way_1
Cucumber.Csa3P166260.1	Cucu-melo.XP_008438943.1	2way_1
Cucumber.Csa3P166270.1	Cucu-melo.XP_008438945.1	2way_1
Cucumber.Csa3P166280.1	Cucu-melo.XP_008438946.1	2way_1
Cucumber.Csa3P166330.1	Cucu-melo.XP_008438952.1	2way_1
Cucumber.Csa3P166320.1	Cucu-melo.XP_008438958.1	2way_1
Cucumber.Csa3P166360.1	Cucu-melo.XP_008438961.1	2way_1
Cucumber.Csa3P167360.1	Cucu-melo.XP_008438962.1	2way_1
Cucumber.Csa3P167370.1	Cucu-melo.XP_008438963.1	2way_1
Cucumber.Csa3P167380.1	Cucu-melo.XP_008438964.1	2way_1
Cucumber.Csa3P168400.1	Cucu-melo.XP_008438968.1	2way_1
Cucumber.Csa3P168910.1	Cucu-melo.XP_008438969.1	2way_1
Cucumber.Csa3P168930.1	Cucu-melo.XP_008438972.1	2way_1
Cucumber.Csa3P168960.1	Cucu-melo.XP_008438974.1	2way_1
Cucumber.Csa3P168980.1	Cucu-melo.XP_008438976.1	2way_1
Cucumber.Csa3P169500.1	Cucu-melo.XP_008438979.1	2way_1
Cucumber.Csa3P171070.1	Cucu-melo.XP_008438981.1	2way_1
Cucumber.Csa3P171050.1	Cucu-melo.XP_008438984.1	2way_1
Cucumber.Csa3P171090.1	Cucu-melo.XP_008438991.1	2way_1
Cucumber.Csa3P171100.1	Cucu-melo.XP_008438992.1	2way_1
Cucumber.Csa3P171120.1	Cucu-melo.XP_008438995.1	2way_1
Cucumber.Csa3P171140.1	Cucu-melo.XP_008438999.1	2way_1
Cucumber.Csa3P171150.1	Cucu-melo.XP_008439000.1	2way_1
Cucumber.Csa3P171180.1	Cucu-melo.XP_008439002.1	2way_1
Cucumber.Csa3P171210.1	Cucu-melo.XP_008439005.1	2way_1
Cucumber.Csa3P171200.1	Cucu-melo.XP_008439015.1	2way_1
Cucumber.Csa3P171730.1	Cucu-melo.XP_008439016.1	2way_1
Cucumber.Csa3P171760.1	Cucu-melo.XP_008439017.1	2way_1
Cucumber.Csa3P171780.1	Cucu-melo.XP_008439020.1	2way_1
Cucumber.Csa3P171790.1	Cucu-melo.XP_008439021.1	2way_1
Cucumber.Csa3P171800.1	Cucu-melo.XP_008439022.1	2way_1
Cucumber.Csa1P047440.1	Cucu-melo.XP_008439024.1	2way_1
Cucumber.Csa3P171820.1	Cucu-melo.XP_008439035.1	2way_1
Cucumber.Csa3P171840.1	Cucu-melo.XP_008439036.1	2way_1
Cucumber.Csa3P171830.1	Cucu-melo.XP_008439038.1	2way_1
Cucumber.Csa3P171860.1	Cucu-melo.XP_008439039.1	2way_1
Cucumber.Csa3P172420.1	Cucu-melo.XP_008439044.1	2way_1
Cucumber.Csa3P172410.1	Cucu-melo.XP_008439046.1	2way_1
Cucumber.Csa3P172400.1	Cucu-melo.XP_008439051.1	2way_1
Cucumber.Csa3P172920.1	Cucu-melo.XP_008439052.1	2way_1
Cucumber.Csa3P172950.1	Cucu-melo.XP_008439056.1	2way_1
Cucumber.Csa3P172970.1	Cucu-melo.XP_008439059.1	2way_1
Cucumber.Csa3P172980.1	Cucu-melo.XP_008439060.1	2way_1
Cucumber.Csa3P173010.1	Cucu-melo.XP_008439063.1	2way_1
Cucumber.Csa3P173020.1	Cucu-melo.XP_008439064.1	2way_1
Cucumber.Csa3P172930.1	Cucu-melo.XP_008439065.1	2way_1
Cucumber.Csa3P174030.1	Cucu-melo.XP_008439070.1	2way_1
Cucumber.Csa3P174040.1	Cucu-melo.XP_008439071.1	2way_1
Cucumber.Csa3P174540.1	Cucu-melo.XP_008439073.1	2way_1
Cucumber.Csa3P174550.1	Cucu-melo.XP_008439075.1	2way_1
Cucumber.Csa3P174560.1	Cucu-melo.XP_008439077.1	2way_1
Cucumber.Csa3P174570.1	Cucu-melo.XP_008439078.1	2way_1
Cucumber.Csa3P174580.1	Cucu-melo.XP_008439079.1	2way_1
Cucumber.Csa3P175650.1	Cucu-melo.XP_008439085.1	2way_1
Cucumber.Csa3P175660.1	Cucu-melo.XP_008439086.1	2way_1
Cucumber.Csa3P175690.1	Cucu-melo.XP_008439089.1	2way_1
Cucumber.Csa3P126810.1	Cucu-melo.XP_008439095.1	2way_1
Cucumber.Csa3P175720.1	Cucu-melo.XP_008439095.1	2way_1
Cucumber.Csa3P175715.1	Cucu-melo.XP_008439096.1	2way_1
Cucumber.Csa3P175730.1	Cucu-melo.XP_008439098.1	2way_1
Cucumber.Csa3P176260.1	Cucu-melo.XP_008439100.1	2way_1
Cucumber.Csa3P176270.1	Cucu-melo.XP_008439101.1	2way_1
Cucumber.Csa3P176300.1	Cucu-melo.XP_008439103.1	2way_1
Cucumber.Csa1P049960.1	Cucu-melo.XP_008439105.1	2way_1
Cucumber.Csa3P176320.1	Cucu-melo.XP_008439107.1	2way_1
Cucumber.Csa3P126220.1	Cucu-melo.XP_008439108.1	2way_1
Cucumber.Csa5P171160.1	Cucu-melo.XP_008439109.1	2way_1
Cucumber.Csa3P176850.1	Cucu-melo.XP_008439111.1	2way_1
Cucumber.Csa5P171120.1	Cucu-melo.XP_008439111.1	2way_1
Cucumber.Csa5P169100.1	Cucu-melo.XP_008439113.1	2way_1
Cucumber.Csa3P177380.1	Cucu-melo.XP_008439115.1	2way_1
Cucumber.Csa1P032450.1	Cucu-melo.XP_008439116.1	2way_1
Cucumber.Csa1P049460.1	Cucu-melo.XP_008439116.1	2way_1
Cucumber.Csa3P177920.1	Cucu-melo.XP_008439119.1	2way_1
Cucumber.Csa5P157380.1	Cucu-melo.XP_008439119.1	2way_1
Cucumber.Csa1P031910.1	Cucu-melo.XP_008439120.1	2way_1
Cucumber.Csa3P177940.1	Cucu-melo.XP_008439121.1	2way_1
Cucumber.Csa3P177950.1	Cucu-melo.XP_008439122.1	2way_1
Cucumber.Csa3P177990.1	Cucu-melo.XP_008439127.1	2way_1
Cucumber.Csa1P049980.1	Cucu-melo.XP_008439128.1	2way_1
Cucumber.Csa3P178490.1	Cucu-melo.XP_008439129.1	2way_1
Cucumber.Csa3P178520.1	Cucu-melo.XP_008439131.1	2way_1
Cucumber.Csa5P157240.1	Cucu-melo.XP_008439131.1	2way_1
Cucumber.Csa3P178550.1	Cucu-melo.XP_008439132.1	2way_1
Cucumber.Csa3P178560.1	Cucu-melo.XP_008439134.1	2way_1
Cucumber.Csa3P178570.1	Cucu-melo.XP_008439138.1	2way_1
Cucumber.Csa5P156220.1	Cucu-melo.XP_008439138.1	2way_1
Cucumber.Csa1P050000.1	Cucu-melo.XP_008439140.1	2way_1
Cucumber.Csa3P179170.1	Cucu-melo.XP_008439151.1	2way_1
Cucumber.Csa3P179180.1	Cucu-melo.XP_008439153.1	2way_1
Cucumber.Csa3P179190.1	Cucu-melo.XP_008439154.1	2way_1
Cucumber.Csa3P179200.1	Cucu-melo.XP_008439155.1	2way_1
Cucumber.Csa3P180220.1	Cucu-melo.XP_008439156.1	2way_1
Cucumber.Csa3P180240.1	Cucu-melo.XP_008439159.1	2way_1
Cucumber.Csa3P180250.1	Cucu-melo.XP_008439161.1	2way_1
Cucumber.Csa3P180260.1	Cucu-melo.XP_008439162.1	2way_1
Cucumber.Csa3P180265.1	Cucu-melo.XP_008439163.1	2way_1
Cucumber.Csa3P180300.1	Cucu-melo.XP_008439169.1	2way_1
Cucumber.Csa3P180310.1	Cucu-melo.XP_008439170.1	2way_1
Cucumber.Csa3P180320.1	Cucu-melo.XP_008439171.1	2way_1
Cucumber.Csa3P180340.1	Cucu-melo.XP_008439172.1	2way_1
Cucumber.Csa3P180330.1	Cucu-melo.XP_008439174.1	2way_1
Cucumber.Csa3P180360.1	Cucu-melo.XP_008439179.1	2way_1
Cucumber.Csa3P180390.1	Cucu-melo.XP_008439180.1	2way_1
Cucumber.Csa3P180400.1	Cucu-melo.XP_008439181.1	2way_1
Cucumber.Csa3P180410.1	Cucu-melo.XP_008439182.1	2way_1
Cucumber.Csa3P126920.1	Cucu-melo.XP_008439183.1	2way_1
Cucumber.Csa3P180420.1	Cucu-melo.XP_008439183.1	2way_1
Cucumber.Csa3P180430.1	Cucu-melo.XP_008439184.1	2way_1
Cucumber.Csa3P180440.1	Cucu-melo.XP_008439188.1	2way_1
Cucumber.Csa3P181950.1	Cucu-melo.XP_008439191.1	2way_1
Cucumber.Csa3P181960.1	Cucu-melo.XP_008439192.1	2way_1
Cucumber.Csa3P181970.1	Cucu-melo.XP_008439193.1	2way_1
Cucumber.Csa3P181980.1	Cucu-melo.XP_008439194.1	2way_1
Cucumber.Csa1P050040.1	Cucu-melo.XP_008439208.1	2way_1
Cucumber.Csa3P182010.1	Cucu-melo.XP_008439212.1	2way_1
Cucumber.Csa3P182000.1	Cucu-melo.XP_008439213.1	2way_1
Cucumber.Csa3P182070.1	Cucu-melo.XP_008439221.1	2way_1
Cucumber.Csa3P182100.1	Cucu-melo.XP_008439226.1	2way_1
Cucumber.Csa3P182060.1	Cucu-melo.XP_008439228.1	2way_1
Cucumber.Csa1P050050.1	Cucu-melo.XP_008439230.1	2way_1
Cucumber.Csa3P182150.1	Cucu-melo.XP_008439231.1	2way_1
Cucumber.Csa3P182170.1	Cucu-melo.XP_008439233.1	2way_1
Cucumber.Csa3P182180.1	Cucu-melo.XP_008439236.1	2way_1
Cucumber.Csa3P182200.1	Cucu-melo.XP_008439238.1	2way_1
Cucumber.Csa1P032410.1	Cucu-melo.XP_008439242.1	2way_1
Cucumber.Csa3P182220.1	Cucu-melo.XP_008439247.1	2way_1
Cucumber.Csa3P182240.1	Cucu-melo.XP_008439254.1	2way_1
Cucumber.Csa3P122340.1	Cucu-melo.XP_008439255.1	2way_1
Cucumber.Csa3P182750.1	Cucu-melo.XP_008439255.1	2way_1
Cucumber.Csa1P050070.1	Cucu-melo.XP_008439256.1	2way_1
Cucumber.Csa3P182760.1	Cucu-melo.XP_008439260.1	2way_1
Cucumber.Csa3P182770.1	Cucu-melo.XP_008439263.1	2way_1
Cucumber.Csa3P183300.1	Cucu-melo.XP_008439268.1	2way_1
Cucumber.Csa3P183350.1	Cucu-melo.XP_008439269.1	2way_1
Cucumber.Csa3P183330.1	Cucu-melo.XP_008439271.1	2way_1
Cucumber.Csa3P183320.1	Cucu-melo.XP_008439272.1	2way_1
Cucumber.Csa1P050090.1	Cucu-melo.XP_008439274.1	2way_1
Cucumber.Csa3P183970.1	Cucu-melo.XP_008439275.1	2way_1
Cucumber.Csa3P183950.1	Cucu-melo.XP_008439282.1	2way_1
Cucumber.Csa3P183920.1	Cucu-melo.XP_008439286.1	2way_1
Cucumber.Csa3P183900.1	Cucu-melo.XP_008439288.1	2way_1
Cucumber.Csa3P183890.1	Cucu-melo.XP_008439289.1	2way_1
Cucumber.Csa3P183390.1	Cucu-melo.XP_008439290.1	2way_1
Cucumber.Csa3P183380.1	Cucu-melo.XP_008439292.1	2way_1
Cucumber.Csa3P184580.1	Cucu-melo.XP_008439298.1	2way_1
Cucumber.Csa3P184070.1	Cucu-melo.XP_008439300.1	2way_1
Cucumber.Csa3P184050.1	Cucu-melo.XP_008439301.1	2way_1
Cucumber.Csa3P184050.1	Cucu-melo.XP_008439301.1	2way_1
Cucumber.Csa3P184060.1	Cucu-melo.XP_008439303.1	2way_1
Cucumber.Csa3P184010.1	Cucu-melo.XP_008439305.1	2way_1
Cucumber.Csa1P050130.1	Cucu-melo.XP_008439306.1	2way_1
Cucumber.Csa3P184030.1	Cucu-melo.XP_008439307.1	2way_1
Cucumber.Csa3P184030.1	Cucu-melo.XP_008439307.1	2way_1
Cucumber.Csa3P184000.1	Cucu-melo.XP_008439308.1	2way_1
Cucumber.Csa3P183990.1	Cucu-melo.XP_008439309.1	2way_1
Cucumber.Csa3P363150.1	Cucu-melo.XP_008439312.1	2way_1
Cucumber.Csa3P361150.1	Cucu-melo.XP_008439314.1	2way_1
Cucumber.Csa3P359130.1	Cucu-melo.XP_008439317.1	2way_1
Cucumber.Csa3P359120.1	Cucu-melo.XP_008439320.1	2way_1
Cucumber.Csa3P358620.1	Cucu-melo.XP_008439323.1	2way_1
Cucumber.Csa3P358610.1	Cucu-melo.XP_008439326.1	2way_1
Cucumber.Csa3P357110.1	Cucu-melo.XP_008439327.1	2way_1
Cucumber.Csa3P357100.1	Cucu-melo.XP_008439328.1	2way_1
Cucumber.Csa1P050140.1	Cucu-melo.XP_008439334.1	2way_1
Cucumber.Csa3P184020.1	Cucu-melo.XP_008439348.1	2way_1
Cucumber.Csa3P122420.1	Cucu-melo.XP_008439351.1	2way_1
Cucumber.Csa3P122500.1	Cucu-melo.XP_008439352.1	2way_1
Cucumber.Csa1P032420.1	Cucu-melo.XP_008439353.1	2way_1
Cucumber.Csa1P050170.1	Cucu-melo.XP_008439357.1	2way_1
Cucumber.Csa3P141840.1	Cucu-melo.XP_008439362.1	2way_1
Cucumber.Csa3P141860.1	Cucu-melo.XP_008439363.1	2way_1
Cucumber.Csa1P050180.1	Cucu-melo.XP_008439367.1	2way_1
Cucumber.Csa3P146460.1	Cucu-melo.XP_008439368.1	2way_1
Cucumber.Csa3P147730.1	Cucu-melo.XP_008439369.1	2way_1
Cucumber.Csa3P130270.1	Cucu-melo.XP_008439370.1	2way_1
Cucumber.Csa3P147790.1	Cucu-melo.XP_008439370.1	2way_1
Cucumber.Csa3P148790.1	Cucu-melo.XP_008439371.1	2way_1
Cucumber.Csa3P168410.1	Cucu-melo.XP_008439387.1	2way_1
Cucumber.Csa1P050200.1	Cucu-melo.XP_008439388.1	2way_1
Cucumber.Csa3P177400.1	Cucu-melo.XP_008439392.1	2way_1
Cucumber.Csa3P123720.1	Cucu-melo.XP_008439398.1	2way_1
Cucumber.Csa3P180380.1	Cucu-melo.XP_008439398.1	2way_1
Cucumber.Csa3P360140.1	Cucu-melo.XP_008439400.1	2way_1
Cucumber.Csa3P357080.1	Cucu-melo.XP_008439402.1	2way_1
Cucumber.Csa3P355570.1	Cucu-melo.XP_008439403.1	2way_1
Cucumber.Csa6P538800.1	Cucu-melo.XP_008439410.1	2way_1
Cucumber.Csa6P538790.1	Cucu-melo.XP_008439412.1	2way_1
Cucumber.Csa6P538780.1	Cucu-melo.XP_008439413.1	2way_1
Cucumber.Csa1P050240.1	Cucu-melo.XP_008439417.1	2way_1
Cucumber.Csa6P538720.1	Cucu-melo.XP_008439421.1	2way_1
Cucumber.Csa6P538680.1	Cucu-melo.XP_008439427.1	2way_1
Cucumber.Csa1P050260.1	Cucu-melo.XP_008439429.1	2way_1
Cucumber.Csa6P538660.1	Cucu-melo.XP_008439431.1	2way_1
Cucumber.Csa6P538640.1	Cucu-melo.XP_008439433.1	2way_1
Cucumber.Csa6P538630.1	Cucu-melo.XP_008439439.1	2way_1
Cucumber.Csa6P538600.1	Cucu-melo.XP_008439441.1	2way_1
Cucumber.Csa6P538610.1	Cucu-melo.XP_008439443.1	2way_1
Cucumber.Csa6P538090.1	Cucu-melo.XP_008439450.1	2way_1
Cucumber.Csa1P050270.1	Cucu-melo.XP_008439451.1	2way_1
Cucumber.Csa6P532580.1	Cucu-melo.XP_008439455.1	2way_1
Cucumber.Csa6P527080.1	Cucu-melo.XP_008439458.1	2way_1
Cucumber.Csa6P532080.1	Cucu-melo.XP_008439459.1	2way_1
Cucumber.Csa6P527060.1	Cucu-melo.XP_008439460.1	2way_1
Cucumber.Csa1P050310.1	Cucu-melo.XP_008439461.1	2way_1
Cucumber.Csa6P526560.1	Cucu-melo.XP_008439467.1	2way_1
Cucumber.Csa6P526520.1	Cucu-melo.XP_008439468.1	2way_1
Cucumber.Csa6P526500.1	Cucu-melo.XP_008439473.1	2way_1
Cucumber.Csa6P526480.1	Cucu-melo.XP_008439476.1	2way_1
Cucumber.Csa1P032430.1	Cucu-melo.XP_008439477.1	2way_1
Cucumber.Csa6P526470.1	Cucu-melo.XP_008439479.1	2way_1
Cucumber.Csa6P526450.1	Cucu-melo.XP_008439483.1	2way_1
Cucumber.Csa6P526430.1	Cucu-melo.XP_008439484.1	2way_1
Cucumber.Csa6P526420.1	Cucu-melo.XP_008439485.1	2way_1
Cucumber.Csa6P526410.1	Cucu-melo.XP_008439486.1	2way_1
Cucumber.Csa6P526400.1	Cucu-melo.XP_008439487.1	2way_1
Cucumber.Csa6P526380.1	Cucu-melo.XP_008439493.1	2way_1
Cucumber.Csa6P526370.1	Cucu-melo.XP_008439495.1	2way_1
Cucumber.Csa6P526350.1	Cucu-melo.XP_008439496.1	2way_1
Cucumber.Csa6P526340.1	Cucu-melo.XP_008439498.1	2way_1
Cucumber.Csa6P526330.1	Cucu-melo.XP_008439501.1	2way_1
Cucumber.Csa6P526310.1	Cucu-melo.XP_008439503.1	2way_1
Cucumber.Csa1P050360.1	Cucu-melo.XP_008439505.1	2way_1
Cucumber.Csa6P526290.1	Cucu-melo.XP_008439506.1	2way_1
Cucumber.Csa6P526280.1	Cucu-melo.XP_008439507.1	2way_1
Cucumber.Csa6P526260.1	Cucu-melo.XP_008439508.1	2way_1
Cucumber.Csa6P526250.1	Cucu-melo.XP_008439509.1	2way_1
Cucumber.Csa6P526240.1	Cucu-melo.XP_008439514.1	2way_1
Cucumber.Csa6P525730.1	Cucu-melo.XP_008439521.1	2way_1
Cucumber.Csa6P525720.1	Cucu-melo.XP_008439525.1	2way_1
Cucumber.Csa1P050370.1	Cucu-melo.XP_008439527.1	2way_1
Cucumber.Csa6P525650.1	Cucu-melo.XP_008439531.1	2way_1
Cucumber.Csa6P525620.1	Cucu-melo.XP_008439536.1	2way_1
Cucumber.Csa6P525550.1	Cucu-melo.XP_008439540.1	2way_1
Cucumber.Csa6P525570.1	Cucu-melo.XP_008439541.1	2way_1
Cucumber.Csa6P492240.1	Cucu-melo.XP_008439544.1	2way_1
Cucumber.Csa6P525520.1	Cucu-melo.XP_008439544.1	2way_1
Cucumber.Csa6P525510.1	Cucu-melo.XP_008439550.1	2way_1
Cucumber.Csa6P525450.1	Cucu-melo.XP_008439552.1	2way_1
Cucumber.Csa6P525440.1	Cucu-melo.XP_008439553.1	2way_1
Cucumber.Csa6P525430.1	Cucu-melo.XP_008439554.1	2way_1
Cucumber.Csa6P525420.1	Cucu-melo.XP_008439555.1	2way_1
Cucumber.Csa6P525410.1	Cucu-melo.XP_008439556.1	2way_1
Cucumber.Csa6P488360.1	Cucu-melo.XP_008439559.1	2way_1
Cucumber.Csa6P525400.1	Cucu-melo.XP_008439559.1	2way_1
Cucumber.Csa6P525380.1	Cucu-melo.XP_008439564.1	2way_1
Cucumber.Csa6P525360.1	Cucu-melo.XP_008439570.1	2way_1
Cucumber.Csa6P525330.1	Cucu-melo.XP_008439572.1	2way_1
Cucumber.Csa6P525340.1	Cucu-melo.XP_008439573.1	2way_1
Cucumber.Csa6P525350.1	Cucu-melo.XP_008439575.1	2way_1
Cucumber.Csa6P492280.1	Cucu-melo.XP_008439577.1	2way_1
Cucumber.Csa6P502750.1	Cucu-melo.XP_008439577.1	2way_1
Cucumber.Csa6P525310.1	Cucu-melo.XP_008439577.1	2way_1
Cucumber.Csa6P525300.1	Cucu-melo.XP_008439578.1	2way_1
Cucumber.Csa6P525230.1	Cucu-melo.XP_008439582.1	2way_1
Cucumber.Csa6P525220.1	Cucu-melo.XP_008439583.1	2way_1
Cucumber.Csa6P524690.1	Cucu-melo.XP_008439585.1	2way_1
Cucumber.Csa6P524670.1	Cucu-melo.XP_008439586.1	2way_1
Cucumber.Csa6P524660.1	Cucu-melo.XP_008439587.1	2way_1
Cucumber.Csa6P524620.1	Cucu-melo.XP_008439593.1	2way_1
Cucumber.Csa6P524610.1	Cucu-melo.XP_008439594.1	2way_1
Cucumber.Csa1P032440.1	Cucu-melo.XP_008439595.1	2way_1
Cucumber.Csa6P519640.1	Cucu-melo.XP_008439597.1	2way_1
Cucumber.Csa6P524600.1	Cucu-melo.XP_008439597.1	2way_1
Cucumber.Csa6P524090.1	Cucu-melo.XP_008439599.1	2way_1
Cucumber.Csa6P524100.1	Cucu-melo.XP_008439600.1	2way_1
Cucumber.Csa6P524070.1	Cucu-melo.XP_008439607.1	2way_1
Cucumber.Csa6P524060.1	Cucu-melo.XP_008439608.1	2way_1
Cucumber.Csa1P050380.1	Cucu-melo.XP_008439609.1	2way_1
Cucumber.Csa6P524050.1	Cucu-melo.XP_008439610.1	2way_1
Cucumber.Csa6P524030.1	Cucu-melo.XP_008439611.1	2way_1
Cucumber.Csa6P524020.1	Cucu-melo.XP_008439612.1	2way_1
Cucumber.Csa6P523990.1	Cucu-melo.XP_008439618.1	2way_1
Cucumber.Csa6P523460.1	Cucu-melo.XP_008439622.1	2way_1
Cucumber.Csa6P523430.1	Cucu-melo.XP_008439626.1	2way_1
Cucumber.Csa1P050410.1	Cucu-melo.XP_008439629.1	2way_1
Cucumber.Csa6P523400.1	Cucu-melo.XP_008439630.1	2way_1
Cucumber.Csa6P523370.1	Cucu-melo.XP_008439635.1	2way_1
Cucumber.Csa6P523360.1	Cucu-melo.XP_008439638.1	2way_1
Cucumber.Csa6P522820.1	Cucu-melo.XP_008439643.1	2way_1
Cucumber.Csa6P522810.1	Cucu-melo.XP_008439644.1	2way_1
Cucumber.Csa6P522790.1	Cucu-melo.XP_008439645.1	2way_1
Cucumber.Csa1P050420.2	Cucu-melo.XP_008439648.1	2way_1
Cucumber.Csa6P522770.1	Cucu-melo.XP_008439650.1	2way_1
Cucumber.Csa6P497270.1	Cucu-melo.XP_008439653.1	2way_1
Cucumber.Csa6P522680.1	Cucu-melo.XP_008439658.1	2way_1
Cucumber.Csa6P522660.1	Cucu-melo.XP_008439662.1	2way_1
Cucumber.Csa6P522650.1	Cucu-melo.XP_008439664.1	2way_1
Cucumber.Csa6P522150.1	Cucu-melo.XP_008439665.1	2way_1
Cucumber.Csa1P050450.1	Cucu-melo.XP_008439667.1	2way_1
Cucumber.Csa6P522130.1	Cucu-melo.XP_008439668.1	2way_1
Cucumber.Csa6P521600.1	Cucu-melo.XP_008439678.1	2way_1
Cucumber.Csa6P521090.1	Cucu-melo.XP_008439684.1	2way_1
Cucumber.Csa6P520990.1	Cucu-melo.XP_008439690.1	2way_1
Cucumber.Csa6P520440.1	Cucu-melo.XP_008439696.1	2way_1
Cucumber.Csa6P493920.1	Cucu-melo.XP_008439697.1	2way_1
Cucumber.Csa6P520430.1	Cucu-melo.XP_008439697.1	2way_1
Cucumber.Csa6P520410.1	Cucu-melo.XP_008439702.1	2way_1
Cucumber.Csa6P520400.1	Cucu-melo.XP_008439703.1	2way_1
Cucumber.Csa6P520380.1	Cucu-melo.XP_008439704.1	2way_1
Cucumber.Csa6P520370.1	Cucu-melo.XP_008439705.1	2way_1
Cucumber.Csa6P520350.1	Cucu-melo.XP_008439706.1	2way_1
Cucumber.Csa6P520330.1	Cucu-melo.XP_008439708.1	2way_1
Cucumber.Csa6P520320.1	Cucu-melo.XP_008439709.1	2way_1
Cucumber.Csa1P050490.1	Cucu-melo.XP_008439710.1	2way_1
Cucumber.Csa1P032450.1	Cucu-melo.XP_008439713.1	2way_1
Cucumber.Csa1P049460.1	Cucu-melo.XP_008439713.1	2way_1
Cucumber.Csa6P520280.1	Cucu-melo.XP_008439715.1	2way_1
Cucumber.Csa6P520260.1	Cucu-melo.XP_008439716.1	2way_1
Cucumber.Csa6P520240.1	Cucu-melo.XP_008439718.1	2way_1
Cucumber.Csa6P519990.1	Cucu-melo.XP_008439721.1	2way_1
Cucumber.Csa6P519710.1	Cucu-melo.XP_008439723.1	2way_1
Cucumber.Csa1P470240.1	Cucu-melo.XP_008439724.1	2way_1
Cucumber.Csa1P470310.1	Cucu-melo.XP_008439725.1	2way_1
Cucumber.Csa6P519680.1	Cucu-melo.XP_008439725.1	2way_1
Cucumber.Csa1P470280.1	Cucu-melo.XP_008439726.1	2way_1
Cucumber.Csa6P519690.1	Cucu-melo.XP_008439726.1	2way_1
Cucumber.Csa6P519670.1	Cucu-melo.XP_008439727.1	2way_1
Cucumber.Csa6P519660.1	Cucu-melo.XP_008439728.1	2way_1
Cucumber.Csa6P519650.1	Cucu-melo.XP_008439730.1	2way_1
Cucumber.Csa6P519640.1	Cucu-melo.XP_008439731.1	2way_1
Cucumber.Csa6P524600.1	Cucu-melo.XP_008439731.1	2way_1
Cucumber.Csa6P519610.1	Cucu-melo.XP_008439741.1	2way_1
Cucumber.Csa6P519530.1	Cucu-melo.XP_008439745.1	2way_1
Cucumber.Csa6P519540.1	Cucu-melo.XP_008439746.1	2way_1
Cucumber.Csa6P519510.1	Cucu-melo.XP_008439748.1	2way_1
Cucumber.Csa6P519490.1	Cucu-melo.XP_008439752.1	2way_1
Cucumber.Csa6P519480.1	Cucu-melo.XP_008439756.1	2way_1
Cucumber.Csa6P519470.1	Cucu-melo.XP_008439757.1	2way_1
Cucumber.Csa6P519440.1	Cucu-melo.XP_008439760.1	2way_1
Cucumber.Csa6P519430.1	Cucu-melo.XP_008439761.1	2way_1
Cucumber.Csa6P518930.1	Cucu-melo.XP_008439762.1	2way_1
Cucumber.Csa6P518920.1	Cucu-melo.XP_008439764.1	2way_1
Cucumber.Csa6P518390.1	Cucu-melo.XP_008439768.1	2way_1
Cucumber.Csa6P518370.1	Cucu-melo.XP_008439770.1	2way_1
Cucumber.Csa6P518360.1	Cucu-melo.XP_008439777.1	2way_1
Cucumber.Csa6P518350.1	Cucu-melo.XP_008439780.1	2way_1
Cucumber.Csa6P518340.1	Cucu-melo.XP_008439781.1	2way_1
Cucumber.Csa6P518330.1	Cucu-melo.XP_008439782.1	2way_1
Cucumber.Csa6P518320.1	Cucu-melo.XP_008439783.1	2way_1
Cucumber.Csa6P518310.1	Cucu-melo.XP_008439785.1	2way_1
Cucumber.Csa6P518300.1	Cucu-melo.XP_008439786.1	2way_1
Cucumber.Csa6P518290.1	Cucu-melo.XP_008439787.1	2way_1
Cucumber.Csa6P518260.1	Cucu-melo.XP_008439791.1	2way_1
Cucumber.Csa6P518250.1	Cucu-melo.XP_008439793.1	2way_1
Cucumber.Csa6P518240.1	Cucu-melo.XP_008439794.1	2way_1
Cucumber.Csa6P518230.1	Cucu-melo.XP_008439796.1	2way_1
Cucumber.Csa6P518220.1	Cucu-melo.XP_008439797.1	2way_1
Cucumber.Csa6P518200.1	Cucu-melo.XP_008439801.1	2way_1
Cucumber.Csa6P518160.1	Cucu-melo.XP_008439805.1	2way_1
Cucumber.Csa1P075600.1	Cucu-melo.XP_008439806.1	2way_1
Cucumber.Csa6P497070.1	Cucu-melo.XP_008439806.1	2way_1
Cucumber.Csa6P518135.1	Cucu-melo.XP_008439807.1	2way_1
Cucumber.Csa6P518110.1	Cucu-melo.XP_008439811.1	2way_1
Cucumber.Csa1P050540.1	Cucu-melo.XP_008439812.1	2way_1
Cucumber.Csa6P518100.1	Cucu-melo.XP_008439813.1	2way_1
Cucumber.Csa6P518060.1	Cucu-melo.XP_008439815.1	2way_1
Cucumber.Csa6P518020.1	Cucu-melo.XP_008439822.1	2way_1
Cucumber.Csa6P517980.1	Cucu-melo.XP_008439828.1	2way_1
Cucumber.Csa1P032470.1	Cucu-melo.XP_008439829.1	2way_1
Cucumber.Csa1P075000.1	Cucu-melo.XP_008439831.1	2way_1
Cucumber.Csa6P518000.1	Cucu-melo.XP_008439831.1	2way_1
Cucumber.Csa6P517970.1	Cucu-melo.XP_008439836.1	2way_1
Cucumber.Csa6P517420.1	Cucu-melo.XP_008439845.1	2way_1
Cucumber.Csa6P517400.1	Cucu-melo.XP_008439849.1	2way_1
Cucumber.Csa1P074900.1	Cucu-melo.XP_008439850.1	2way_1
Cucumber.Csa6P517390.1	Cucu-melo.XP_008439850.1	2way_1
Cucumber.Csa6P517380.1	Cucu-melo.XP_008439852.1	2way_1
Cucumber.Csa6P517370.1	Cucu-melo.XP_008439853.1	2way_1
Cucumber.Csa6P517300.1	Cucu-melo.XP_008439863.1	2way_1
Cucumber.Csa6P517290.2	Cucu-melo.XP_008439867.1	2way_1
Cucumber.Csa6P517220.1	Cucu-melo.XP_008439877.1	2way_1
Cucumber.Csa6P517210.1	Cucu-melo.XP_008439880.1	2way_1
Cucumber.Csa6P517200.1	Cucu-melo.XP_008439881.1	2way_1
Cucumber.Csa6P517190.2	Cucu-melo.XP_008439883.1	2way_1
Cucumber.Csa6P517170.1	Cucu-melo.XP_008439884.1	2way_1
Cucumber.Csa6P517160.1	Cucu-melo.XP_008439885.1	2way_1
Cucumber.Csa6P517150.1	Cucu-melo.XP_008439887.1	2way_1
Cucumber.Csa6P517140.1	Cucu-melo.XP_008439888.1	2way_1
Cucumber.Csa1P051600.1	Cucu-melo.XP_008439894.1	2way_1
Cucumber.Csa6P517080.1	Cucu-melo.XP_008439895.1	2way_1
Cucumber.Csa6P517070.1	Cucu-melo.XP_008439896.1	2way_1
Cucumber.Csa6P517040.1	Cucu-melo.XP_008439900.1	2way_1
Cucumber.Csa6P517020.1	Cucu-melo.XP_008439901.1	2way_1
Cucumber.Csa6P516970.1	Cucu-melo.XP_008439906.1	2way_1
Cucumber.Csa6P516960.1	Cucu-melo.XP_008439907.1	2way_1
Cucumber.Csa6P516940.1	Cucu-melo.XP_008439908.1	2way_1
Cucumber.Csa6P516920.1	Cucu-melo.XP_008439909.1	2way_1
Cucumber.Csa6P516860.1	Cucu-melo.XP_008439911.1	2way_1
Cucumber.Csa6P516880.1	Cucu-melo.XP_008439915.1	2way_1
Cucumber.Csa6P516890.1	Cucu-melo.XP_008439916.1	2way_1
Cucumber.Csa6P490970.1	Cucu-melo.XP_008439918.1	2way_1
Cucumber.Csa6P516840.1	Cucu-melo.XP_008439918.1	2way_1
Cucumber.Csa6P516830.1	Cucu-melo.XP_008439919.1	2way_1
Cucumber.Csa6P516820.1	Cucu-melo.XP_008439920.1	2way_1
Cucumber.Csa6P516800.1	Cucu-melo.XP_008439928.1	2way_1
Cucumber.Csa6P516790.1	Cucu-melo.XP_008439930.1	2way_1
Cucumber.Csa6P516770.1	Cucu-melo.XP_008439931.1	2way_1
Cucumber.Csa6P516760.1	Cucu-melo.XP_008439933.1	2way_1
Cucumber.Csa6P516690.1	Cucu-melo.XP_008439937.1	2way_1
Cucumber.Csa6P516680.1	Cucu-melo.XP_008439938.1	2way_1
Cucumber.Csa1P051630.1	Cucu-melo.XP_008439940.1	2way_1
Cucumber.Csa6P516640.1	Cucu-melo.XP_008439944.1	2way_1
Cucumber.Csa1P032480.1	Cucu-melo.XP_008439948.1	2way_1
Cucumber.Csa6P515460.1	Cucu-melo.XP_008439954.1	2way_1
Cucumber.Csa6P514940.1	Cucu-melo.XP_008439958.1	2way_1
Cucumber.Csa6P514930.1	Cucu-melo.XP_008439960.1	2way_1
Cucumber.Csa6P514910.1	Cucu-melo.XP_008439962.1	2way_1
Cucumber.Csa1P051650.1	Cucu-melo.XP_008439964.1	2way_1
Cucumber.Csa6P514890.1	Cucu-melo.XP_008439965.1	2way_1
Cucumber.Csa6P514870.1	Cucu-melo.XP_008439968.1	2way_1
Cucumber.Csa6P514860.1	Cucu-melo.XP_008439971.1	2way_1
Cucumber.Csa6P514850.1	Cucu-melo.XP_008439972.1	2way_1
Cucumber.Csa6P514840.1	Cucu-melo.XP_008439973.1	2way_1
Cucumber.Csa6P514820.1	Cucu-melo.XP_008439978.1	2way_1
Cucumber.Csa6P514800.1	Cucu-melo.XP_008439979.1	2way_1
Cucumber.Csa6P513780.1	Cucu-melo.XP_008439982.1	2way_1
Cucumber.Csa1P062930.1	Cucu-melo.XP_008439983.1	2way_1
Cucumber.Csa6P513760.1	Cucu-melo.XP_008439983.1	2way_1
Cucumber.Csa6P513770.1	Cucu-melo.XP_008439985.1	2way_1
Cucumber.Csa1P062910.1	Cucu-melo.XP_008439986.1	2way_1
Cucumber.Csa6P513750.1	Cucu-melo.XP_008439986.1	2way_1
Cucumber.Csa1P062900.1	Cucu-melo.XP_008439991.1	2way_1
Cucumber.Csa6P513740.1	Cucu-melo.XP_008439991.1	2way_1
Cucumber.Csa6P513710.1	Cucu-melo.XP_008439994.1	2way_1
Cucumber.Csa1P051700.1	Cucu-melo.XP_008440002.1	2way_1
Cucumber.Csa6P497340.1	Cucu-melo.XP_008440003.1	2way_1
Cucumber.Csa6P513660.1	Cucu-melo.XP_008440003.1	2way_1
Cucumber.Csa6P513670.1	Cucu-melo.XP_008440009.1	2way_1
Cucumber.Csa6P513680.1	Cucu-melo.XP_008440013.1	2way_1
Cucumber.Csa6P513690.1	Cucu-melo.XP_008440015.1	2way_1
Cucumber.Csa6P513620.1	Cucu-melo.XP_008440016.1	2way_1
Cucumber.Csa6P513580.1	Cucu-melo.XP_008440019.1	2way_1
Cucumber.Csa6P513570.1	Cucu-melo.XP_008440020.1	2way_1
Cucumber.Csa1P051720.1	Cucu-melo.XP_008440025.1	2way_1
Cucumber.Csa6P513530.1	Cucu-melo.XP_008440027.1	2way_1
Cucumber.Csa6P513490.1	Cucu-melo.XP_008440031.1	2way_1
Cucumber.Csa6P513470.1	Cucu-melo.XP_008440034.1	2way_1
Cucumber.Csa6P513460.1	Cucu-melo.XP_008440038.1	2way_1
Cucumber.Csa6P513440.1	Cucu-melo.XP_008440040.1	2way_1
Cucumber.Csa6P512920.1	Cucu-melo.XP_008440042.1	2way_1
Cucumber.Csa1P038910.1	Cucu-melo.XP_008440049.1	2way_1
Cucumber.Csa1P042890.1	Cucu-melo.XP_008440049.1	2way_1
Cucumber.Csa1P051730.1	Cucu-melo.XP_008440049.1	2way_1
Cucumber.Csa6P512870.1	Cucu-melo.XP_008440050.1	2way_1
Cucumber.Csa6P512900.1	Cucu-melo.XP_008440051.1	2way_1
Cucumber.Csa6P512860.1	Cucu-melo.XP_008440053.1	2way_1
Cucumber.Csa6P511830.1	Cucu-melo.XP_008440056.1	2way_1
Cucumber.Csa6P511810.1	Cucu-melo.XP_008440058.1	2way_1
Cucumber.Csa1P051740.1	Cucu-melo.XP_008440060.1	2way_1
Cucumber.Csa6P511760.1	Cucu-melo.XP_008440063.1	2way_1
Cucumber.Csa6P511740.1	Cucu-melo.XP_008440064.1	2way_1
Cucumber.Csa6P511730.1	Cucu-melo.XP_008440066.1	2way_1
Cucumber.Csa1P032490.1	Cucu-melo.XP_008440073.1	2way_1
Cucumber.Csa6P511670.1	Cucu-melo.XP_008440076.1	2way_1
Cucumber.Csa6P511660.1	Cucu-melo.XP_008440077.1	2way_1
Cucumber.Csa6P511640.1	Cucu-melo.XP_008440079.1	2way_1
Cucumber.Csa1P051750.1	Cucu-melo.XP_008440082.1	2way_1
Cucumber.Csa6P511620.1	Cucu-melo.XP_008440083.1	2way_1
Cucumber.Csa6P511100.1	Cucu-melo.XP_008440084.1	2way_1
Cucumber.Csa6P511090.1	Cucu-melo.XP_008440085.1	2way_1
Cucumber.Csa6P511070.1	Cucu-melo.XP_008440087.1	2way_1
Cucumber.Csa6P486810.1	Cucu-melo.XP_008440089.1	2way_1
Cucumber.Csa6P486820.1	Cucu-melo.XP_008440090.1	2way_1
Cucumber.Csa6P486830.1	Cucu-melo.XP_008440092.1	2way_1
Cucumber.Csa6P486840.1	Cucu-melo.XP_008440094.1	2way_1
Cucumber.Csa6P486850.1	Cucu-melo.XP_008440100.1	2way_1
Cucumber.Csa1P051790.1	Cucu-melo.XP_008440109.1	2way_1
Cucumber.Csa6P486860.1	Cucu-melo.XP_008440120.1	2way_1
Cucumber.Csa6P486890.1	Cucu-melo.XP_008440123.1	2way_1
Cucumber.Csa6P486900.1	Cucu-melo.XP_008440124.1	2way_1
Cucumber.Csa6P486910.1	Cucu-melo.XP_008440125.1	2way_1
Cucumber.Csa6P486930.1	Cucu-melo.XP_008440126.1	2way_1
Cucumber.Csa6P486920.1	Cucu-melo.XP_008440127.1	2way_1
Cucumber.Csa6P486940.1	Cucu-melo.XP_008440128.1	2way_1
Cucumber.Csa6P486950.1	Cucu-melo.XP_008440129.1	2way_1
Cucumber.Csa6P487000.1	Cucu-melo.XP_008440136.1	2way_1
Cucumber.Csa6P487570.1	Cucu-melo.XP_008440141.1	2way_1
Cucumber.Csa6P487580.1	Cucu-melo.XP_008440143.1	2way_1
Cucumber.Csa6P487590.1	Cucu-melo.XP_008440145.1	2way_1
Cucumber.Csa6P487600.1	Cucu-melo.XP_008440147.1	2way_1
Cucumber.Csa1P051770.1	Cucu-melo.XP_008440151.1	2way_1
Cucumber.Csa6P487620.1	Cucu-melo.XP_008440152.1	2way_1
Cucumber.Csa6P487670.1	Cucu-melo.XP_008440157.1	2way_1
Cucumber.Csa6P487690.1	Cucu-melo.XP_008440158.1	2way_1
Cucumber.Csa6P487700.1	Cucu-melo.XP_008440161.1	2way_1
Cucumber.Csa6P487710.1	Cucu-melo.XP_008440162.1	2way_1
Cucumber.Csa6P487720.1	Cucu-melo.XP_008440163.1	2way_1
Cucumber.Csa6P487750.1	Cucu-melo.XP_008440166.1	2way_1
Cucumber.Csa6P487770.1	Cucu-melo.XP_008440170.1	2way_1
Cucumber.Csa6P487780.1	Cucu-melo.XP_008440172.1	2way_1
Cucumber.Csa6P488310.1	Cucu-melo.XP_008440176.1	2way_1
Cucumber.Csa6P488320.1	Cucu-melo.XP_008440178.1	2way_1
Cucumber.Csa1P046210.1	Cucu-melo.XP_008440179.1	2way_1
Cucumber.Csa1P051820.1	Cucu-melo.XP_008440179.1	2way_1
Cucumber.Csa1P075600.1	Cucu-melo.XP_008440179.1	2way_1
Cucumber.Csa6P488330.1	Cucu-melo.XP_008440180.1	2way_1
Cucumber.Csa6P488340.1	Cucu-melo.XP_008440181.1	2way_1
Cucumber.Csa6P488350.1	Cucu-melo.XP_008440182.1	2way_1
Cucumber.Csa6P488360.1	Cucu-melo.XP_008440185.1	2way_1
Cucumber.Csa6P525400.1	Cucu-melo.XP_008440185.1	2way_1
Cucumber.Csa6P488880.1	Cucu-melo.XP_008440186.1	2way_1
Cucumber.Csa6P488380.1	Cucu-melo.XP_008440187.1	2way_1
Cucumber.Csa6P489880.1	Cucu-melo.XP_008440189.1	2way_1
Cucumber.Csa6P489900.1	Cucu-melo.XP_008440195.1	2way_1
Cucumber.Csa6P489910.1	Cucu-melo.XP_008440197.1	2way_1
Cucumber.Csa6P489920.1	Cucu-melo.XP_008440198.1	2way_1
Cucumber.Csa6P489930.1	Cucu-melo.XP_008440201.1	2way_1
Cucumber.Csa6P489940.1	Cucu-melo.XP_008440203.1	2way_1
Cucumber.Csa6P489950.1	Cucu-melo.XP_008440207.1	2way_1
Cucumber.Csa1P051840.1	Cucu-melo.XP_008440220.1	2way_1
Cucumber.Csa6P490000.1	Cucu-melo.XP_008440224.1	2way_1
Cucumber.Csa6P490020.1	Cucu-melo.XP_008440225.1	2way_1
Cucumber.Csa6P490030.1	Cucu-melo.XP_008440229.1	2way_1
Cucumber.Csa6P490040.1	Cucu-melo.XP_008440230.1	2way_1
Cucumber.Csa6P490060.1	Cucu-melo.XP_008440233.1	2way_1
Cucumber.Csa6P490100.1	Cucu-melo.XP_008440234.1	2way_1
Cucumber.Csa6P490110.1	Cucu-melo.XP_008440235.1	2way_1
Cucumber.Csa6P490120.1	Cucu-melo.XP_008440236.1	2way_1
Cucumber.Csa6P490140.1	Cucu-melo.XP_008440238.1	2way_1
Cucumber.Csa6P490170.1	Cucu-melo.XP_008440241.1	2way_1
Cucumber.Csa1P051850.1	Cucu-melo.XP_008440243.1	2way_1
Cucumber.Csa6P490190.1	Cucu-melo.XP_008440244.1	2way_1
Cucumber.Csa6P490200.1	Cucu-melo.XP_008440245.1	2way_1
Cucumber.Csa6P490220.1	Cucu-melo.XP_008440248.1	2way_1
Cucumber.Csa6P490230.1	Cucu-melo.XP_008440251.1	2way_1
Cucumber.Csa6P490240.1	Cucu-melo.XP_008440252.1	2way_1
Cucumber.Csa6P490250.1	Cucu-melo.XP_008440254.1	2way_1
Cucumber.Csa1P051900.2	Cucu-melo.XP_008440255.1	2way_1
Cucumber.Csa6P490260.1	Cucu-melo.XP_008440258.1	2way_1
Cucumber.Csa6P490810.1	Cucu-melo.XP_008440268.1	2way_1
Cucumber.Csa6P490820.1	Cucu-melo.XP_008440269.1	2way_1
Cucumber.Csa6P490840.1	Cucu-melo.XP_008440274.1	2way_1
Cucumber.Csa6P490850.1	Cucu-melo.XP_008440276.1	2way_1
Cucumber.Csa6P490870.1	Cucu-melo.XP_008440278.1	2way_1
Cucumber.Csa6P490910.1	Cucu-melo.XP_008440280.1	2way_1
Cucumber.Csa1P051910.1	Cucu-melo.XP_008440286.1	2way_1
Cucumber.Csa6P490950.1	Cucu-melo.XP_008440288.1	2way_1
Cucumber.Csa6P490970.1	Cucu-melo.XP_008440290.1	2way_1
Cucumber.Csa6P516840.1	Cucu-melo.XP_008440290.1	2way_1
Cucumber.Csa6P490980.1	Cucu-melo.XP_008440292.1	2way_1
Cucumber.Csa6P490990.1	Cucu-melo.XP_008440295.1	2way_1
Cucumber.Csa6P491000.1	Cucu-melo.XP_008440296.1	2way_1
Cucumber.Csa6P491020.1	Cucu-melo.XP_008440303.1	2way_1
Cucumber.Csa6P491030.1	Cucu-melo.XP_008440304.1	2way_1
Cucumber.Csa1P056910.1	Cucu-melo.XP_008440305.1	2way_1
Cucumber.Csa6P491040.1	Cucu-melo.XP_008440306.1	2way_1
Cucumber.Csa6P491060.1	Cucu-melo.XP_008440307.1	2way_1
Cucumber.Csa6P491070.1	Cucu-melo.XP_008440308.1	2way_1
Cucumber.Csa6P491610.1	Cucu-melo.XP_008440314.1	2way_1
Cucumber.Csa1P056920.1	Cucu-melo.XP_008440316.1	2way_1
Cucumber.Csa6P491630.1	Cucu-melo.XP_008440317.1	2way_1
Cucumber.Csa6P491660.1	Cucu-melo.XP_008440319.1	2way_1
Cucumber.Csa6P491670.1	Cucu-melo.XP_008440321.1	2way_1
Cucumber.Csa1P033000.1	Cucu-melo.XP_008440324.1	2way_1
Cucumber.Csa6P492250.1	Cucu-melo.XP_008440328.1	2way_1
Cucumber.Csa1P056930.1	Cucu-melo.XP_008440329.1	2way_1
Cucumber.Csa6P492280.1	Cucu-melo.XP_008440332.1	2way_1
Cucumber.Csa6P502750.1	Cucu-melo.XP_008440332.1	2way_1
Cucumber.Csa6P525310.1	Cucu-melo.XP_008440332.1	2way_1
Cucumber.Csa6P492270.1	Cucu-melo.XP_008440333.1	2way_1
Cucumber.Csa6P492310.1	Cucu-melo.XP_008440335.1	2way_1
Cucumber.Csa2P354910.1	Cucu-melo.XP_008440339.1	2way_1
Cucumber.Csa6P493840.1	Cucu-melo.XP_008440339.1	2way_1
Cucumber.Csa1P056940.1	Cucu-melo.XP_008440340.1	2way_1
Cucumber.Csa2P354890.1	Cucu-melo.XP_008440342.1	2way_1
Cucumber.Csa6P493860.1	Cucu-melo.XP_008440342.1	2way_1
Cucumber.Csa6P500460.2	Cucu-melo.XP_008440342.1	2way_1
Cucumber.Csa6P493870.1	Cucu-melo.XP_008440343.1	2way_1
Cucumber.Csa2P354860.1	Cucu-melo.XP_008440346.1	2way_1
Cucumber.Csa6P493920.1	Cucu-melo.XP_008440346.1	2way_1
Cucumber.Csa6P520430.1	Cucu-melo.XP_008440346.1	2way_1
Cucumber.Csa6P494930.1	Cucu-melo.XP_008440351.1	2way_1
Cucumber.Csa1P056950.1	Cucu-melo.XP_008440352.1	2way_1
Cucumber.Csa6P494940.1	Cucu-melo.XP_008440354.1	2way_1
Cucumber.Csa6P494960.1	Cucu-melo.XP_008440357.1	2way_1
Cucumber.Csa6P494970.1	Cucu-melo.XP_008440358.1	2way_1
Cucumber.Csa6P494980.1	Cucu-melo.XP_008440359.1	2way_1
Cucumber.Csa6P494990.1	Cucu-melo.XP_008440360.1	2way_1
Cucumber.Csa6P495000.1	Cucu-melo.XP_008440361.1	2way_1
Cucumber.Csa6P495020.1	Cucu-melo.XP_008440364.1	2way_1
Cucumber.Csa6P495040.1	Cucu-melo.XP_008440365.1	2way_1
Cucumber.Csa6P495030.1	Cucu-melo.XP_008440366.1	2way_1
Cucumber.Csa6P495060.1	Cucu-melo.XP_008440371.1	2way_1
Cucumber.Csa6P495070.1	Cucu-melo.XP_008440376.1	2way_1
Cucumber.Csa6P495100.1	Cucu-melo.XP_008440381.1	2way_1
Cucumber.Csa6P495120.1	Cucu-melo.XP_008440385.1	2way_1
Cucumber.Csa6P495620.1	Cucu-melo.XP_008440387.1	2way_1
Cucumber.Csa6P495630.1	Cucu-melo.XP_008440388.1	2way_1
Cucumber.Csa1P057000.1	Cucu-melo.XP_008440389.1	2way_1
Cucumber.Csa6P495640.1	Cucu-melo.XP_008440390.1	2way_1
Cucumber.Csa6P495650.1	Cucu-melo.XP_008440391.1	2way_1
Cucumber.Csa6P495670.1	Cucu-melo.XP_008440392.1	2way_1
Cucumber.Csa6P495680.1	Cucu-melo.XP_008440395.1	2way_1
Cucumber.Csa6P495690.1	Cucu-melo.XP_008440398.1	2way_1
Cucumber.Csa6P495700.1	Cucu-melo.XP_008440399.1	2way_1
Cucumber.Csa6P495710.1	Cucu-melo.XP_008440400.1	2way_1
Cucumber.Csa6P495720.1	Cucu-melo.XP_008440406.1	2way_1
Cucumber.Csa6P495730.1	Cucu-melo.XP_008440407.1	2way_1
Cucumber.Csa6P495750.1	Cucu-melo.XP_008440409.1	2way_1
Cucumber.Csa6P495760.1	Cucu-melo.XP_008440411.1	2way_1
Cucumber.Csa1P057030.1	Cucu-melo.XP_008440415.1	2way_1
Cucumber.Csa6P495780.1	Cucu-melo.XP_008440417.1	2way_1
Cucumber.Csa6P495790.1	Cucu-melo.XP_008440418.1	2way_1
Cucumber.Csa6P495830.1	Cucu-melo.XP_008440421.1	2way_1
Cucumber.Csa6P496430.1	Cucu-melo.XP_008440428.1	2way_1
Cucumber.Csa6P496420.1	Cucu-melo.XP_008440431.1	2way_1
Cucumber.Csa6P496390.1	Cucu-melo.XP_008440434.1	2way_1
Cucumber.Csa6P496450.1	Cucu-melo.XP_008440438.1	2way_1
Cucumber.Csa6P496950.1	Cucu-melo.XP_008440439.1	2way_1
Cucumber.Csa6P496990.1	Cucu-melo.XP_008440442.1	2way_1
Cucumber.Csa6P496980.1	Cucu-melo.XP_008440443.1	2way_1
Cucumber.Csa6P497000.1	Cucu-melo.XP_008440444.1	2way_1
Cucumber.Csa6P497040.1	Cucu-melo.XP_008440445.1	2way_1
Cucumber.Csa1P033010.1	Cucu-melo.XP_008440447.1	2way_1
Cucumber.Csa6P497060.1	Cucu-melo.XP_008440462.1	2way_1
Cucumber.Csa6P497070.1	Cucu-melo.XP_008440463.1	2way_1
Cucumber.Csa6P497090.1	Cucu-melo.XP_008440464.1	2way_1
Cucumber.Csa6P497110.1	Cucu-melo.XP_008440467.1	2way_1
Cucumber.Csa6P497160.1	Cucu-melo.XP_008440475.1	2way_1
Cucumber.Csa6P497150.1	Cucu-melo.XP_008440487.1	2way_1
Cucumber.Csa6P497180.1	Cucu-melo.XP_008440491.1	2way_1
Cucumber.Csa6P497210.1	Cucu-melo.XP_008440497.1	2way_1
Cucumber.Csa6P497220.1	Cucu-melo.XP_008440498.1	2way_1
Cucumber.Csa6P497250.1	Cucu-melo.XP_008440503.1	2way_1
Cucumber.Csa6P497240.1	Cucu-melo.XP_008440504.1	2way_1
Cucumber.Csa6P497290.1	Cucu-melo.XP_008440506.1	2way_1
Cucumber.Csa6P497310.1	Cucu-melo.XP_008440509.1	2way_1
Cucumber.Csa6P497300.1	Cucu-melo.XP_008440511.1	2way_1
Cucumber.Csa6P497350.1	Cucu-melo.XP_008440516.1	2way_1
Cucumber.Csa6P497360.1	Cucu-melo.XP_008440522.1	2way_1
Cucumber.Csa6P497380.1	Cucu-melo.XP_008440524.1	2way_1
Cucumber.Csa6P497390.1	Cucu-melo.XP_008440525.1	2way_1
Cucumber.Csa6P498930.1	Cucu-melo.XP_008440528.1	2way_1
Cucumber.Csa6P498940.1	Cucu-melo.XP_008440530.1	2way_1
Cucumber.Csa1P057050.1	Cucu-melo.XP_008440532.1	2way_1
Cucumber.Csa6P498950.1	Cucu-melo.XP_008440533.1	2way_1
Cucumber.Csa6P498960.1	Cucu-melo.XP_008440534.1	2way_1
Cucumber.Csa6P499000.1	Cucu-melo.XP_008440538.1	2way_1
Cucumber.Csa6P498980.1	Cucu-melo.XP_008440543.1	2way_1
Cucumber.Csa6P499040.1	Cucu-melo.XP_008440545.1	2way_1
Cucumber.Csa6P499080.1	Cucu-melo.XP_008440556.1	2way_1
Cucumber.Csa6P499060.1	Cucu-melo.XP_008440558.1	2way_1
Cucumber.Csa6P499090.1	Cucu-melo.XP_008440559.1	2way_1
Cucumber.Csa6P499110.1	Cucu-melo.XP_008440562.1	2way_1
Cucumber.Csa6P499130.1	Cucu-melo.XP_008440565.1	2way_1
Cucumber.Csa6P499140.1	Cucu-melo.XP_008440566.1	2way_1
Cucumber.Csa6P499200.1	Cucu-melo.XP_008440568.1	2way_1
Cucumber.Csa6P499210.1	Cucu-melo.XP_008440569.1	2way_1
Cucumber.Csa6P499220.1	Cucu-melo.XP_008440570.1	2way_1
Cucumber.Csa6P499720.1	Cucu-melo.XP_008440572.1	2way_1
Cucumber.Csa6P499730.1	Cucu-melo.XP_008440573.1	2way_1
Cucumber.Csa6P499780.1	Cucu-melo.XP_008440578.1	2way_1
Cucumber.Csa6P499800.1	Cucu-melo.XP_008440582.1	2way_1
Cucumber.Csa6P499810.1	Cucu-melo.XP_008440583.1	2way_1
Cucumber.Csa6P499820.1	Cucu-melo.XP_008440584.1	2way_1
Cucumber.Csa6P499840.1	Cucu-melo.XP_008440585.1	2way_1
Cucumber.Csa6P499830.1	Cucu-melo.XP_008440586.1	2way_1
Cucumber.Csa6P499850.1	Cucu-melo.XP_008440587.1	2way_1
Cucumber.Csa6P499870.1	Cucu-melo.XP_008440589.1	2way_1
Cucumber.Csa6P499890.1	Cucu-melo.XP_008440591.1	2way_1
Cucumber.Csa6P500410.1	Cucu-melo.XP_008440594.1	2way_1
Cucumber.Csa6P500420.1	Cucu-melo.XP_008440595.1	2way_1
Cucumber.Csa6P500430.1	Cucu-melo.XP_008440596.1	2way_1
Cucumber.Csa6P500450.1	Cucu-melo.XP_008440597.1	2way_1
Cucumber.Csa6P493860.1	Cucu-melo.XP_008440600.1	2way_1
Cucumber.Csa6P500460.2	Cucu-melo.XP_008440600.1	2way_1
Cucumber.Csa6P500470.1	Cucu-melo.XP_008440602.1	2way_1
Cucumber.Csa6P500480.1	Cucu-melo.XP_008440603.1	2way_1
Cucumber.Csa6P500490.1	Cucu-melo.XP_008440604.1	2way_1
Cucumber.Csa1P058070.1	Cucu-melo.XP_008440605.1	2way_1
Cucumber.Csa6P500510.1	Cucu-melo.XP_008440607.1	2way_1
Cucumber.Csa6P500520.1	Cucu-melo.XP_008440609.1	2way_1
Cucumber.Csa6P500560.1	Cucu-melo.XP_008440614.1	2way_1
Cucumber.Csa6P500570.1	Cucu-melo.XP_008440617.1	2way_1
Cucumber.Csa1P058060.1	Cucu-melo.XP_008440618.1	2way_1
Cucumber.Csa6P500590.1	Cucu-melo.XP_008440627.1	2way_1
Cucumber.Csa6P500650.1	Cucu-melo.XP_008440635.1	2way_1
Cucumber.Csa6P500640.1	Cucu-melo.XP_008440636.1	2way_1
Cucumber.Csa6P500630.1	Cucu-melo.XP_008440637.1	2way_1
Cucumber.Csa6P500620.1	Cucu-melo.XP_008440639.1	2way_1
Cucumber.Csa6P500680.1	Cucu-melo.XP_008440643.1	2way_1
Cucumber.Csa6P500690.1	Cucu-melo.XP_008440646.1	2way_1
Cucumber.Csa6P500710.1	Cucu-melo.XP_008440647.1	2way_1
Cucumber.Csa6P501260.1	Cucu-melo.XP_008440664.1	2way_1
Cucumber.Csa6P501280.1	Cucu-melo.XP_008440665.1	2way_1
Cucumber.Csa6P501290.1	Cucu-melo.XP_008440667.1	2way_1
Cucumber.Csa6P501860.1	Cucu-melo.XP_008440672.1	2way_1
Cucumber.Csa6P501870.1	Cucu-melo.XP_008440676.1	2way_1
Cucumber.Csa6P501880.1	Cucu-melo.XP_008440677.1	2way_1
Cucumber.Csa6P501960.1	Cucu-melo.XP_008440683.1	2way_1
Cucumber.Csa6P502000.1	Cucu-melo.XP_008440686.1	2way_1
Cucumber.Csa6P502050.1	Cucu-melo.XP_008440687.1	2way_1
Cucumber.Csa6P502040.1	Cucu-melo.XP_008440688.1	2way_1
Cucumber.Csa6P502030.1	Cucu-melo.XP_008440690.1	2way_1
Cucumber.Csa6P502020.1	Cucu-melo.XP_008440691.1	2way_1
Cucumber.Csa6P502060.1	Cucu-melo.XP_008440694.1	2way_1
Cucumber.Csa6P502070.1	Cucu-melo.XP_008440695.1	2way_1
Cucumber.Csa6P502080.1	Cucu-melo.XP_008440697.1	2way_1
Cucumber.Csa6P502580.1	Cucu-melo.XP_008440698.1	2way_1
Cucumber.Csa6P502590.1	Cucu-melo.XP_008440699.1	2way_1
Cucumber.Csa6P502600.1	Cucu-melo.XP_008440700.1	2way_1
Cucumber.Csa6P502610.1	Cucu-melo.XP_008440701.1	2way_1
Cucumber.Csa6P502620.1	Cucu-melo.XP_008440702.1	2way_1
Cucumber.Csa6P502640.1	Cucu-melo.XP_008440705.1	2way_1
Cucumber.Csa1P058150.1	Cucu-melo.XP_008440707.1	2way_1
Cucumber.Csa6P502710.1	Cucu-melo.XP_008440718.1	2way_1
Cucumber.Csa6P502730.1	Cucu-melo.XP_008440722.1	2way_1
Cucumber.Csa6P502760.1	Cucu-melo.XP_008440724.1	2way_1
Cucumber.Csa6P492280.1	Cucu-melo.XP_008440725.1	2way_1
Cucumber.Csa6P502750.1	Cucu-melo.XP_008440725.1	2way_1
Cucumber.Csa6P525310.1	Cucu-melo.XP_008440725.1	2way_1
Cucumber.Csa6P502740.1	Cucu-melo.XP_008440726.1	2way_1
Cucumber.Csa6P502800.1	Cucu-melo.XP_008440733.1	2way_1
Cucumber.Csa6P502830.1	Cucu-melo.XP_008440743.1	2way_1
Cucumber.Csa6P502840.1	Cucu-melo.XP_008440744.1	2way_1
Cucumber.Csa6P502850.1	Cucu-melo.XP_008440745.1	2way_1
Cucumber.Csa6P503870.1	Cucu-melo.XP_008440750.1	2way_1
Cucumber.Csa6P504380.1	Cucu-melo.XP_008440755.1	2way_1
Cucumber.Csa6P504410.1	Cucu-melo.XP_008440757.1	2way_1
Cucumber.Csa1P059200.1	Cucu-melo.XP_008440763.1	2way_1
Cucumber.Csa6P504500.1	Cucu-melo.XP_008440766.1	2way_1
Cucumber.Csa6P504590.1	Cucu-melo.XP_008440770.1	2way_1
Cucumber.Csa6P504580.1	Cucu-melo.XP_008440771.1	2way_1
Cucumber.Csa6P504570.1	Cucu-melo.XP_008440773.1	2way_1
Cucumber.Csa4P045010.1	Cucu-melo.XP_008440774.1	2way_1
Cucumber.Csa6P504560.1	Cucu-melo.XP_008440774.1	2way_1
Cucumber.Csa1P059190.1	Cucu-melo.XP_008440775.1	2way_1
Cucumber.Csa6P504600.1	Cucu-melo.XP_008440777.1	2way_1
Cucumber.Csa4P044480.1	Cucu-melo.XP_008440778.1	2way_1
Cucumber.Csa6P504610.1	Cucu-melo.XP_008440778.1	2way_1
Cucumber.Csa6P504620.1	Cucu-melo.XP_008440779.1	2way_1
Cucumber.Csa6P504640.1	Cucu-melo.XP_008440781.1	2way_1
Cucumber.Csa6P504650.1	Cucu-melo.XP_008440782.1	2way_1
Cucumber.Csa6P504660.1	Cucu-melo.XP_008440784.1	2way_1
Cucumber.Csa6P504680.1	Cucu-melo.XP_008440787.1	2way_1
Cucumber.Csa6P504690.1	Cucu-melo.XP_008440788.1	2way_1
Cucumber.Csa6P505220.1	Cucu-melo.XP_008440791.1	2way_1
Cucumber.Csa6P504720.1	Cucu-melo.XP_008440792.1	2way_1
Cucumber.Csa6P505240.1	Cucu-melo.XP_008440797.1	2way_1
Cucumber.Csa6P505270.1	Cucu-melo.XP_008440798.1	2way_1
Cucumber.Csa1P059710.1	Cucu-melo.XP_008440806.1	2way_1
Cucumber.Csa6P505810.1	Cucu-melo.XP_008440807.1	2way_1
Cucumber.Csa6P505830.1	Cucu-melo.XP_008440810.1	2way_1
Cucumber.Csa6P505840.1	Cucu-melo.XP_008440811.1	2way_1
Cucumber.Csa6P505870.1	Cucu-melo.XP_008440813.1	2way_1
Cucumber.Csa6P505900.1	Cucu-melo.XP_008440816.1	2way_1
Cucumber.Csa6P505910.1	Cucu-melo.XP_008440817.1	2way_1
Cucumber.Csa6P505920.1	Cucu-melo.XP_008440819.1	2way_1
Cucumber.Csa6P505930.1	Cucu-melo.XP_008440822.1	2way_1
Cucumber.Csa6P505950.1	Cucu-melo.XP_008440823.1	2way_1
Cucumber.Csa6P505970.1	Cucu-melo.XP_008440824.1	2way_1
Cucumber.Csa6P506010.1	Cucu-melo.XP_008440826.1	2way_1
Cucumber.Csa6P506030.1	Cucu-melo.XP_008440828.1	2way_1
Cucumber.Csa6P506530.1	Cucu-melo.XP_008440830.1	2way_1
Cucumber.Csa6P507050.1	Cucu-melo.XP_008440835.1	2way_1
Cucumber.Csa6P507090.1	Cucu-melo.XP_008440837.1	2way_1
Cucumber.Csa6P507080.1	Cucu-melo.XP_008440839.1	2way_1
Cucumber.Csa6P507070.1	Cucu-melo.XP_008440840.1	2way_1
Cucumber.Csa6P507060.1	Cucu-melo.XP_008440841.1	2way_1
Cucumber.Csa6P507110.1	Cucu-melo.XP_008440843.1	2way_1
Cucumber.Csa6P507120.1	Cucu-melo.XP_008440845.1	2way_1
Cucumber.Csa6P507130.1	Cucu-melo.XP_008440850.1	2way_1
Cucumber.Csa6P507140.1	Cucu-melo.XP_008440851.1	2way_1
Cucumber.Csa6P507160.1	Cucu-melo.XP_008440852.1	2way_1
Cucumber.Csa1P033040.1	Cucu-melo.XP_008440853.1	2way_1
Cucumber.Csa6P507150.1	Cucu-melo.XP_008440855.1	2way_1
Cucumber.Csa6P507170.1	Cucu-melo.XP_008440859.1	2way_1
Cucumber.Csa6P507180.1	Cucu-melo.XP_008440860.1	2way_1
Cucumber.Csa6P507220.1	Cucu-melo.XP_008440863.1	2way_1
Cucumber.Csa6P507240.1	Cucu-melo.XP_008440865.1	2way_1
Cucumber.Csa6P507260.1	Cucu-melo.XP_008440867.1	2way_1
Cucumber.Csa6P507280.1	Cucu-melo.XP_008440868.1	2way_1
Cucumber.Csa6P507290.1	Cucu-melo.XP_008440870.1	2way_1
Cucumber.Csa6P507310.1	Cucu-melo.XP_008440877.1	2way_1
Cucumber.Csa6P507320.1	Cucu-melo.XP_008440878.1	2way_1
Cucumber.Csa6P507330.1	Cucu-melo.XP_008440879.1	2way_1
Cucumber.Csa6P507400.1	Cucu-melo.XP_008440883.1	2way_1
Cucumber.Csa6P507390.1	Cucu-melo.XP_008440888.1	2way_1
Cucumber.Csa6P507440.1	Cucu-melo.XP_008440889.1	2way_1
Cucumber.Csa6P507450.1	Cucu-melo.XP_008440892.1	2way_1
Cucumber.Csa6P507470.1	Cucu-melo.XP_008440894.1	2way_1
Cucumber.Csa6P507510.1	Cucu-melo.XP_008440896.1	2way_1
Cucumber.Csa6P507520.1	Cucu-melo.XP_008440899.1	2way_1
Cucumber.Csa6P509050.1	Cucu-melo.XP_008440901.1	2way_1
Cucumber.Csa6P509550.1	Cucu-melo.XP_008440904.1	2way_1
Cucumber.Csa6P509570.1	Cucu-melo.XP_008440905.1	2way_1
Cucumber.Csa6P509620.1	Cucu-melo.XP_008440907.1	2way_1
Cucumber.Csa6P509630.1	Cucu-melo.XP_008440908.1	2way_1
Cucumber.Csa1P062310.1	Cucu-melo.XP_008440909.1	2way_1
Cucumber.Csa6P509640.1	Cucu-melo.XP_008440911.1	2way_1
Cucumber.Csa6P509650.1	Cucu-melo.XP_008440913.1	2way_1
Cucumber.Csa1P031720.1	Cucu-melo.XP_008440923.1	2way_1
Cucumber.Csa1P062350.1	Cucu-melo.XP_008440923.1	2way_1
Cucumber.Csa6P509700.1	Cucu-melo.XP_008440928.1	2way_1
Cucumber.Csa6P510220.1	Cucu-melo.XP_008440933.1	2way_1
Cucumber.Csa1P062360.1	Cucu-melo.XP_008440936.1	2way_1
Cucumber.Csa6P510240.1	Cucu-melo.XP_008440938.1	2way_1
Cucumber.Csa6P510260.1	Cucu-melo.XP_008440939.1	2way_1
Cucumber.Csa6P510270.1	Cucu-melo.XP_008440940.1	2way_1
Cucumber.Csa6P510280.1	Cucu-melo.XP_008440944.1	2way_1
Cucumber.Csa6P510300.1	Cucu-melo.XP_008440945.1	2way_1
Cucumber.Csa6P510320.1	Cucu-melo.XP_008440949.1	2way_1
Cucumber.Csa6P510350.1	Cucu-melo.XP_008440953.1	2way_1
Cucumber.Csa6P510870.1	Cucu-melo.XP_008440955.1	2way_1
Cucumber.Csa1P062370.1	Cucu-melo.XP_008440956.1	2way_1
Cucumber.Csa6P510880.1	Cucu-melo.XP_008440964.1	2way_1
Cucumber.Csa6P510920.1	Cucu-melo.XP_008440969.1	2way_1
Cucumber.Csa6P510950.1	Cucu-melo.XP_008440970.1	2way_1
Cucumber.Csa6P510960.1	Cucu-melo.XP_008440971.1	2way_1
Cucumber.Csa6P510990.1	Cucu-melo.XP_008440972.1	2way_1
Cucumber.Csa6P510980.1	Cucu-melo.XP_008440973.1	2way_1
Cucumber.Csa6P511000.1	Cucu-melo.XP_008440975.1	2way_1
Cucumber.Csa1P062380.1	Cucu-melo.XP_008440977.1	2way_1
Cucumber.Csa6P513670.1	Cucu-melo.XP_008440977.1	2way_1
Cucumber.Csa6P511020.1	Cucu-melo.XP_008440979.1	2way_1
Cucumber.Csa6P511010.1	Cucu-melo.XP_008440980.1	2way_1
Cucumber.Csa6P486760.1	Cucu-melo.XP_008440986.1	2way_1
Cucumber.Csa6P509680.1	Cucu-melo.XP_008440986.1	2way_1
Cucumber.Csa6P486750.1	Cucu-melo.XP_008440987.1	2way_1
Cucumber.Csa6P486740.1	Cucu-melo.XP_008440989.1	2way_1
Cucumber.Csa6P486720.1	Cucu-melo.XP_008440994.1	2way_1
Cucumber.Csa6P486700.1	Cucu-melo.XP_008440995.1	2way_1
Cucumber.Csa6P486680.1	Cucu-melo.XP_008440996.1	2way_1
Cucumber.Csa6P486670.1	Cucu-melo.XP_008440997.1	2way_1
Cucumber.Csa6P485170.1	Cucu-melo.XP_008440999.1	2way_1
Cucumber.Csa1P062890.1	Cucu-melo.XP_008441000.1	2way_1
Cucumber.Csa6P485130.1	Cucu-melo.XP_008441005.1	2way_1
Cucumber.Csa1P062900.1	Cucu-melo.XP_008441012.1	2way_1
Cucumber.Csa6P513740.1	Cucu-melo.XP_008441012.1	2way_1
Cucumber.Csa6P484600.1	Cucu-melo.XP_008441013.1	2way_1
Cucumber.Csa6P484560.1	Cucu-melo.XP_008441017.1	2way_1
Cucumber.Csa6P484540.1	Cucu-melo.XP_008441019.1	2way_1
Cucumber.Csa6P484530.1	Cucu-melo.XP_008441021.1	2way_1
Cucumber.Csa6P484020.1	Cucu-melo.XP_008441023.1	2way_1
Cucumber.Csa6P484010.1	Cucu-melo.XP_008441024.1	2way_1
Cucumber.Csa6P483500.1	Cucu-melo.XP_008441025.1	2way_1
Cucumber.Csa6P483490.1	Cucu-melo.XP_008441028.1	2way_1
Cucumber.Csa6P483470.1	Cucu-melo.XP_008441030.1	2way_1
Cucumber.Csa1P062910.1	Cucu-melo.XP_008441031.1	2way_1
Cucumber.Csa6P513750.1	Cucu-melo.XP_008441031.1	2way_1
Cucumber.Csa6P483460.1	Cucu-melo.XP_008441038.1	2way_1
Cucumber.Csa6P483440.1	Cucu-melo.XP_008441042.1	2way_1
Cucumber.Csa6P483430.1	Cucu-melo.XP_008441045.1	2way_1
Cucumber.Csa6P483400.1	Cucu-melo.XP_008441046.1	2way_1
Cucumber.Csa6P483410.1	Cucu-melo.XP_008441048.1	2way_1
Cucumber.Csa6P483390.1	Cucu-melo.XP_008441049.1	2way_1
Cucumber.Csa6P483370.1	Cucu-melo.XP_008441050.1	2way_1
Cucumber.Csa6P483350.1	Cucu-melo.XP_008441052.1	2way_1
Cucumber.Csa6P483310.1	Cucu-melo.XP_008441053.1	2way_1
Cucumber.Csa6P483320.1	Cucu-melo.XP_008441054.1	2way_1
Cucumber.Csa1P062930.1	Cucu-melo.XP_008441056.1	2way_1
Cucumber.Csa6P513760.1	Cucu-melo.XP_008441056.1	2way_1
Cucumber.Csa6P483300.1	Cucu-melo.XP_008441057.1	2way_1
Cucumber.Csa6P483290.1	Cucu-melo.XP_008441058.1	2way_1
Cucumber.Csa6P483280.1	Cucu-melo.XP_008441059.1	2way_1
Cucumber.Csa6P483260.1	Cucu-melo.XP_008441062.1	2way_1
Cucumber.Csa6P525660.1	Cucu-melo.XP_008441072.1	2way_1
Cucumber.Csa1P062970.1	Cucu-melo.XP_008441076.1	2way_1
Cucumber.Csa6P520390.1	Cucu-melo.XP_008441079.1	2way_1
Cucumber.Csa6P517270.1	Cucu-melo.XP_008441083.1	2way_1
Cucumber.Csa6P516950.1	Cucu-melo.XP_008441085.1	2way_1
Cucumber.Csa6P516560.1	Cucu-melo.XP_008441090.1	2way_1
Cucumber.Csa6P513560.1	Cucu-melo.XP_008441103.1	2way_1
Cucumber.Csa6P511060.1	Cucu-melo.XP_008441104.1	2way_1
Cucumber.Csa6P487010.1	Cucu-melo.XP_008441105.1	2way_1
Cucumber.Csa1P063500.1	Cucu-melo.XP_008441110.1	2way_1
Cucumber.Csa6P499160.1	Cucu-melo.XP_008441115.1	2way_1
Cucumber.Csa6P501940.1	Cucu-melo.XP_008441118.1	2way_1
Cucumber.Csa6P501990.1	Cucu-melo.XP_008441120.1	2way_1
Cucumber.Csa4P046070.1	Cucu-melo.XP_008441126.1	2way_1
Cucumber.Csa6P504440.1	Cucu-melo.XP_008441126.1	2way_1
Cucumber.Csa1P063520.1	Cucu-melo.XP_008441129.1	2way_1
Cucumber.Csa6P507300.1	Cucu-melo.XP_008441131.1	2way_1
Cucumber.Csa6P507420.1	Cucu-melo.XP_008441132.1	2way_1
Cucumber.Csa6P507490.1	Cucu-melo.XP_008441133.1	2way_1
Cucumber.Csa6P485120.1	Cucu-melo.XP_008441137.1	2way_1
Cucumber.Csa1P063550.1	Cucu-melo.XP_008441138.1	2way_1
Cucumber.Csa2P386180.1	Cucu-melo.XP_008441140.1	2way_1
Cucumber.Csa2P393190.1	Cucu-melo.XP_008441145.1	2way_1
Cucumber.Csa2P395815.1	Cucu-melo.XP_008441149.1	2way_1
Cucumber.Csa2P396200.1	Cucu-melo.XP_008441152.1	2way_1
Cucumber.Csa2P396190.1	Cucu-melo.XP_008441153.1	2way_1
Cucumber.Csa2P396230.1	Cucu-melo.XP_008441154.1	2way_1
Cucumber.Csa2P401230.1	Cucu-melo.XP_008441159.1	2way_1
Cucumber.Csa2P401240.1	Cucu-melo.XP_008441160.1	2way_1
Cucumber.Csa2P401250.1	Cucu-melo.XP_008441161.1	2way_1
Cucumber.Csa2P401270.1	Cucu-melo.XP_008441165.1	2way_1
Cucumber.Csa2P401310.1	Cucu-melo.XP_008441168.1	2way_1
Cucumber.Csa2P401290.1	Cucu-melo.XP_008441170.1	2way_1
Cucumber.Csa1P063560.1	Cucu-melo.XP_008441176.1	2way_1
Cucumber.Csa2P401340.1	Cucu-melo.XP_008441177.1	2way_1
Cucumber.Csa2P401380.1	Cucu-melo.XP_008441181.1	2way_1
Cucumber.Csa2P401390.1	Cucu-melo.XP_008441184.1	2way_1
Cucumber.Csa2P401410.1	Cucu-melo.XP_008441188.1	2way_1
Cucumber.Csa1P033060.1	Cucu-melo.XP_008441189.1	2way_1
Cucumber.Csa2P401420.1	Cucu-melo.XP_008441190.1	2way_1
Cucumber.Csa2P401450.1	Cucu-melo.XP_008441193.1	2way_1
Cucumber.Csa2P401440.1	Cucu-melo.XP_008441196.1	2way_1
Cucumber.Csa1P063590.1	Cucu-melo.XP_008441198.1	2way_1
Cucumber.Csa2P401460.1	Cucu-melo.XP_008441199.1	2way_1
Cucumber.Csa2P401490.1	Cucu-melo.XP_008441205.1	2way_1
Cucumber.Csa2P402020.1	Cucu-melo.XP_008441208.1	2way_1
Cucumber.Csa2P402040.1	Cucu-melo.XP_008441209.1	2way_1
Cucumber.Csa2P402030.1	Cucu-melo.XP_008441211.1	2way_1
Cucumber.Csa2P402050.1	Cucu-melo.XP_008441213.1	2way_1
Cucumber.Csa2P402090.1	Cucu-melo.XP_008441217.1	2way_1
Cucumber.Csa2P403140.1	Cucu-melo.XP_008441228.1	2way_1
Cucumber.Csa2P403160.1	Cucu-melo.XP_008441235.1	2way_1
Cucumber.Csa2P403670.1	Cucu-melo.XP_008441239.1	2way_1
Cucumber.Csa2P403690.1	Cucu-melo.XP_008441241.1	2way_1
Cucumber.Csa2P403700.1	Cucu-melo.XP_008441242.1	2way_1
Cucumber.Csa1P064150.1	Cucu-melo.XP_008441244.1	2way_1
Cucumber.Csa2P403710.1	Cucu-melo.XP_008441245.1	2way_1
Cucumber.Csa2P403730.1	Cucu-melo.XP_008441246.1	2way_1
Cucumber.Csa2P403720.1	Cucu-melo.XP_008441247.1	2way_1
Cucumber.Csa2P404730.1	Cucu-melo.XP_008441248.1	2way_1
Cucumber.Csa2P404750.1	Cucu-melo.XP_008441251.1	2way_1
Cucumber.Csa2P404800.1	Cucu-melo.XP_008441254.1	2way_1
Cucumber.Csa1P063630.1	Cucu-melo.XP_008441255.1	2way_1
Cucumber.Csa2P404830.1	Cucu-melo.XP_008441260.1	2way_1
Cucumber.Csa2P404860.1	Cucu-melo.XP_008441262.1	2way_1
Cucumber.Csa2P404870.1	Cucu-melo.XP_008441264.1	2way_1
Cucumber.Csa2P404890.1	Cucu-melo.XP_008441265.1	2way_1
Cucumber.Csa2P404880.1	Cucu-melo.XP_008441266.1	2way_1
Cucumber.Csa2P404920.1	Cucu-melo.XP_008441274.1	2way_1
Cucumber.Csa2P404930.1	Cucu-melo.XP_008441275.1	2way_1
Cucumber.Csa2P404910.1	Cucu-melo.XP_008441289.1	2way_1
Cucumber.Csa2P404960.1	Cucu-melo.XP_008441293.1	2way_1
Cucumber.Csa2P405010.1	Cucu-melo.XP_008441305.1	2way_1
Cucumber.Csa2P405060.1	Cucu-melo.XP_008441310.1	2way_1
Cucumber.Csa2P405050.1	Cucu-melo.XP_008441313.1	2way_1
Cucumber.Csa2P405040.1	Cucu-melo.XP_008441316.1	2way_1
Cucumber.Csa2P406060.1	Cucu-melo.XP_008441319.1	2way_1
Cucumber.Csa2P406090.1	Cucu-melo.XP_008441321.1	2way_1
Cucumber.Csa2P406095.1	Cucu-melo.XP_008441322.1	2way_1
Cucumber.Csa2P406130.1	Cucu-melo.XP_008441326.1	2way_1
Cucumber.Csa2P406630.1	Cucu-melo.XP_008441329.1	2way_1
Cucumber.Csa2P406650.1	Cucu-melo.XP_008441332.1	2way_1
Cucumber.Csa2P406660.1	Cucu-melo.XP_008441335.1	2way_1
Cucumber.Csa2P406670.1	Cucu-melo.XP_008441337.1	2way_1
Cucumber.Csa2P406680.1	Cucu-melo.XP_008441338.1	2way_1
Cucumber.Csa2P406690.1	Cucu-melo.XP_008441340.1	2way_1
Cucumber.Csa2P406700.1	Cucu-melo.XP_008441344.1	2way_1
Cucumber.Csa2P406720.1	Cucu-melo.XP_008441346.1	2way_1
Cucumber.Csa2P406710.1	Cucu-melo.XP_008441347.1	2way_1
Cucumber.Csa2P406730.1	Cucu-melo.XP_008441349.1	2way_1
Cucumber.Csa2P406760.1	Cucu-melo.XP_008441352.1	2way_1
Cucumber.Csa2P406770.1	Cucu-melo.XP_008441353.1	2way_1
Cucumber.Csa2P406790.1	Cucu-melo.XP_008441355.1	2way_1
Cucumber.Csa6P007980.1	Cucu-melo.XP_008441357.1	2way_1
Cucumber.Csa6P008010.1	Cucu-melo.XP_008441362.1	2way_1
Cucumber.Csa6P008020.1	Cucu-melo.XP_008441363.1	2way_1
Cucumber.Csa1P064170.1	Cucu-melo.XP_008441364.1	2way_1
Cucumber.Csa6P008030.1	Cucu-melo.XP_008441365.1	2way_1
Cucumber.Csa6P008040.1	Cucu-melo.XP_008441367.1	2way_1
Cucumber.Csa6P008050.1	Cucu-melo.XP_008441368.1	2way_1
Cucumber.Csa6P008060.1	Cucu-melo.XP_008441369.1	2way_1
Cucumber.Csa6P008570.1	Cucu-melo.XP_008441371.1	2way_1
Cucumber.Csa6P008580.1	Cucu-melo.XP_008441372.1	2way_1
Cucumber.Csa6P008590.1	Cucu-melo.XP_008441373.1	2way_1
Cucumber.Csa6P008600.1	Cucu-melo.XP_008441374.1	2way_1
Cucumber.Csa1P031750.1	Cucu-melo.XP_008441375.1	2way_1
Cucumber.Csa1P064670.1	Cucu-melo.XP_008441375.1	2way_1
Cucumber.Csa6P008630.1	Cucu-melo.XP_008441380.1	2way_1
Cucumber.Csa6P008640.1	Cucu-melo.XP_008441381.1	2way_1
Cucumber.Csa6P008650.1	Cucu-melo.XP_008441382.1	2way_1
Cucumber.Csa1P064680.1	Cucu-melo.XP_008441384.1	2way_1
Cucumber.Csa1P033080.1	Cucu-melo.XP_008441389.1	2way_1
Cucumber.Csa6P008700.1	Cucu-melo.XP_008441390.1	2way_1
Cucumber.Csa6P008710.1	Cucu-melo.XP_008441391.1	2way_1
Cucumber.Csa6P008730.1	Cucu-melo.XP_008441393.1	2way_1
Cucumber.Csa6P008740.1	Cucu-melo.XP_008441394.1	2way_1
Cucumber.Csa1P064690.1	Cucu-melo.XP_008441397.1	2way_1
Cucumber.Csa6P008750.1	Cucu-melo.XP_008441398.1	2way_1
Cucumber.Csa6P008770.1	Cucu-melo.XP_008441399.1	2way_1
Cucumber.Csa6P008780.1	Cucu-melo.XP_008441400.1	2way_1
Cucumber.Csa6P008810.1	Cucu-melo.XP_008441405.1	2way_1
Cucumber.Csa6P008830.1	Cucu-melo.XP_008441408.1	2way_1
Cucumber.Csa6P008840.1	Cucu-melo.XP_008441410.1	2way_1
Cucumber.Csa6P008850.1	Cucu-melo.XP_008441411.1	2way_1
Cucumber.Csa6P008860.1	Cucu-melo.XP_008441412.1	2way_1
Cucumber.Csa6P009360.1	Cucu-melo.XP_008441415.1	2way_1
Cucumber.Csa6P009390.1	Cucu-melo.XP_008441423.1	2way_1
Cucumber.Csa6P009410.1	Cucu-melo.XP_008441425.1	2way_1
Cucumber.Csa6P009420.1	Cucu-melo.XP_008441426.1	2way_1
Cucumber.Csa6P009450.1	Cucu-melo.XP_008441427.1	2way_1
Cucumber.Csa6P009470.1	Cucu-melo.XP_008441429.1	2way_1
Cucumber.Csa6P009480.1	Cucu-melo.XP_008441430.1	2way_1
Cucumber.Csa3P732490.1	Cucu-melo.XP_008441433.1	2way_1
Cucumber.Csa6P009490.1	Cucu-melo.XP_008441433.1	2way_1
Cucumber.Csa6P010000.1	Cucu-melo.XP_008441438.1	2way_1
Cucumber.Csa6P010020.1	Cucu-melo.XP_008441439.1	2way_1
Cucumber.Csa6P010010.1	Cucu-melo.XP_008441440.1	2way_1
Cucumber.Csa6P010005.1	Cucu-melo.XP_008441441.1	2way_1
Cucumber.Csa6P010030.1	Cucu-melo.XP_008441443.1	2way_1
Cucumber.Csa3P731880.1	Cucu-melo.XP_008441444.1	2way_1
Cucumber.Csa6P011040.1	Cucu-melo.XP_008441444.1	2way_1
Cucumber.Csa6P011060.1	Cucu-melo.XP_008441448.1	2way_1
Cucumber.Csa6P011580.1	Cucu-melo.XP_008441453.1	2way_1
Cucumber.Csa6P011590.1	Cucu-melo.XP_008441454.1	2way_1
Cucumber.Csa3P731800.1	Cucu-melo.XP_008441458.1	2way_1
Cucumber.Csa6P011600.1	Cucu-melo.XP_008441458.1	2way_1
Cucumber.Csa6P011620.1	Cucu-melo.XP_008441460.1	2way_1
Cucumber.Csa6P011630.1	Cucu-melo.XP_008441461.1	2way_1
Cucumber.Csa1P064740.1	Cucu-melo.XP_008441463.1	2way_1
Cucumber.Csa6P011640.1	Cucu-melo.XP_008441465.1	2way_1
Cucumber.Csa6P011660.1	Cucu-melo.XP_008441467.1	2way_1
Cucumber.Csa6P011700.1	Cucu-melo.XP_008441471.1	2way_1
Cucumber.Csa6P011710.1	Cucu-melo.XP_008441473.1	2way_1
Cucumber.Csa1P064750.1	Cucu-melo.XP_008441474.1	2way_1
Cucumber.Csa6P011720.1	Cucu-melo.XP_008441476.1	2way_1
Cucumber.Csa6P012240.1	Cucu-melo.XP_008441477.1	2way_1
Cucumber.Csa6P012250.1	Cucu-melo.XP_008441478.1	2way_1
Cucumber.Csa6P012270.1	Cucu-melo.XP_008441479.1	2way_1
Cucumber.Csa6P012810.1	Cucu-melo.XP_008441482.1	2way_1
Cucumber.Csa6P009490.1	Cucu-melo.XP_008441484.1	2way_1
Cucumber.Csa6P013320.1	Cucu-melo.XP_008441485.1	2way_1
Cucumber.Csa6P013330.1	Cucu-melo.XP_008441486.1	2way_1
Cucumber.Csa6P013340.1	Cucu-melo.XP_008441489.1	2way_1
Cucumber.Csa6P055410.1	Cucu-melo.XP_008441492.1	2way_1
Cucumber.Csa6P055910.1	Cucu-melo.XP_008441493.1	2way_1
Cucumber.Csa1P033190.1	Cucu-melo.XP_008441502.1	2way_1
Cucumber.Csa1P064770.1	Cucu-melo.XP_008441503.1	2way_1
Cucumber.Csa6P056470.1	Cucu-melo.XP_008441504.1	2way_1
Cucumber.Csa6P056480.1	Cucu-melo.XP_008441506.1	2way_1
Cucumber.Csa6P056490.1	Cucu-melo.XP_008441509.1	2way_1
Cucumber.Csa6P056530.1	Cucu-melo.XP_008441510.1	2way_1
Cucumber.Csa6P056540.1	Cucu-melo.XP_008441512.1	2way_1
Cucumber.Csa1P064760.1	Cucu-melo.XP_008441513.1	2way_1
Cucumber.Csa6P056560.1	Cucu-melo.XP_008441515.1	2way_1
Cucumber.Csa6P056580.1	Cucu-melo.XP_008441518.1	2way_1
Cucumber.Csa6P057100.1	Cucu-melo.XP_008441519.1	2way_1
Cucumber.Csa6P057120.1	Cucu-melo.XP_008441521.1	2way_1
Cucumber.Csa6P057160.1	Cucu-melo.XP_008441525.1	2way_1
Cucumber.Csa6P338100.1	Cucu-melo.XP_008441542.1	2way_1
Cucumber.Csa6P338120.1	Cucu-melo.XP_008441552.1	2way_1
Cucumber.Csa6P338130.1	Cucu-melo.XP_008441554.1	2way_1
Cucumber.Csa6P338140.1	Cucu-melo.XP_008441557.1	2way_1
Cucumber.Csa6P338150.1	Cucu-melo.XP_008441558.1	2way_1
Cucumber.Csa6P338670.1	Cucu-melo.XP_008441561.1	2way_1
Cucumber.Csa6P343690.1	Cucu-melo.XP_008441563.1	2way_1
Cucumber.Csa6P343700.1	Cucu-melo.XP_008441564.1	2way_1
Cucumber.Csa1P065410.1	Cucu-melo.XP_008441566.1	2way_1
Cucumber.Csa6P344250.1	Cucu-melo.XP_008441568.1	2way_1
Cucumber.Csa6P344280.1	Cucu-melo.XP_008441569.1	2way_1
Cucumber.Csa6P344300.1	Cucu-melo.XP_008441580.1	2way_1
Cucumber.Csa1P033100.1	Cucu-melo.XP_008441607.1	2way_1
Cucumber.Csa1P065960.1	Cucu-melo.XP_008441610.1	2way_1
Cucumber.Csa3P604620.1	Cucu-melo.XP_008441613.1	2way_1
Cucumber.Csa3P604110.1	Cucu-melo.XP_008441614.1	2way_1
Cucumber.Csa3P603610.1	Cucu-melo.XP_008441615.1	2way_1
Cucumber.Csa3P603580.1	Cucu-melo.XP_008441619.1	2way_1
Cucumber.Csa1P065980.1	Cucu-melo.XP_008441621.1	2way_1
Cucumber.Csa3P603050.1	Cucu-melo.XP_008441622.1	2way_1
Cucumber.Csa2P402120.1	Cucu-melo.XP_008441624.1	2way_1
Cucumber.Csa2P404760.1	Cucu-melo.XP_008441625.1	2way_1
Cucumber.Csa2P405020.1	Cucu-melo.XP_008441631.1	2way_1
Cucumber.Csa1P066480.1	Cucu-melo.XP_008441634.1	2way_1
Cucumber.Csa6P009460.1	Cucu-melo.XP_008441638.1	2way_1
Cucumber.Csa6P011070.1	Cucu-melo.XP_008441639.1	2way_1
Cucumber.Csa1P066510.1	Cucu-melo.XP_008441647.1	2way_1
Cucumber.Csa6P338660.1	Cucu-melo.XP_008441656.1	2way_1
Cucumber.Csa6P344310.1	Cucu-melo.XP_008441660.1	2way_1
Cucumber.Csa2P123040.1	Cucu-melo.XP_008441665.1	2way_1
Cucumber.Csa2P123060.1	Cucu-melo.XP_008441666.1	2way_1
Cucumber.Csa2P123570.1	Cucu-melo.XP_008441668.1	2way_1
Cucumber.Csa1P066550.1	Cucu-melo.XP_008441674.1	2way_1
Cucumber.Csa2P123580.1	Cucu-melo.XP_008441676.1	2way_1
Cucumber.Csa2P123590.1	Cucu-melo.XP_008441678.1	2way_1
Cucumber.Csa2P123600.1	Cucu-melo.XP_008441679.1	2way_1
Cucumber.Csa2P123620.1	Cucu-melo.XP_008441682.1	2way_1
Cucumber.Csa2P128630.1	Cucu-melo.XP_008441683.1	2way_1
Cucumber.Csa2P110240.1	Cucu-melo.XP_008441691.1	2way_1
Cucumber.Csa2P109700.1	Cucu-melo.XP_008441692.1	2way_1
Cucumber.Csa2P108700.1	Cucu-melo.XP_008441697.1	2way_1
Cucumber.Csa2P108640.1	Cucu-melo.XP_008441699.1	2way_1
Cucumber.Csa2P108610.1	Cucu-melo.XP_008441700.1	2way_1
Cucumber.Csa2P101090.1	Cucu-melo.XP_008441706.1	2way_1
Cucumber.Csa2P100840.1	Cucu-melo.XP_008441708.1	2way_1
Cucumber.Csa2P100580.1	Cucu-melo.XP_008441711.1	2way_1
Cucumber.Csa2P100560.1	Cucu-melo.XP_008441712.1	2way_1
Cucumber.Csa2P99990.1	Cucu-melo.XP_008441718.1	2way_1
Cucumber.Csa2P099480.1	Cucu-melo.XP_008441721.1	2way_1
Cucumber.Csa2P099470.1	Cucu-melo.XP_008441722.1	2way_1
Cucumber.Csa2P099460.1	Cucu-melo.XP_008441724.1	2way_1
Cucumber.Csa1P070600.1	Cucu-melo.XP_008441725.1	2way_1
Cucumber.Csa2P099450.1	Cucu-melo.XP_008441727.1	2way_1
Cucumber.Csa2P097440.1	Cucu-melo.XP_008441730.1	2way_1
Cucumber.Csa2P096930.1	Cucu-melo.XP_008441733.1	2way_1
Cucumber.Csa2P095930.1	Cucu-melo.XP_008441735.1	2way_1
Cucumber.Csa1P071120.1	Cucu-melo.XP_008441737.1	2way_1
Cucumber.Csa2P094910.1	Cucu-melo.XP_008441740.1	2way_1
Cucumber.Csa2P094900.1	Cucu-melo.XP_008441744.1	2way_1
Cucumber.Csa2P094390.1	Cucu-melo.XP_008441746.1	2way_1
Cucumber.Csa2P094380.1	Cucu-melo.XP_008441747.1	2way_1
Cucumber.Csa2P094350.1	Cucu-melo.XP_008441758.1	2way_1
Cucumber.Csa2P093850.1	Cucu-melo.XP_008441761.1	2way_1
Cucumber.Csa2P093820.1	Cucu-melo.XP_008441763.1	2way_1
Cucumber.Csa2P092800.1	Cucu-melo.XP_008441768.1	2way_1
Cucumber.Csa2P091790.1	Cucu-melo.XP_008441769.1	2way_1
Cucumber.Csa2P077540.1	Cucu-melo.XP_008441777.1	2way_1
Cucumber.Csa2P076540.1	Cucu-melo.XP_008441779.1	2way_1
Cucumber.Csa2P076000.1	Cucu-melo.XP_008441789.1	2way_1
Cucumber.Csa2P075980.1	Cucu-melo.XP_008441791.1	2way_1
Cucumber.Csa2P075460.1	Cucu-melo.XP_008441794.1	2way_1
Cucumber.Csa2P079100.1	Cucu-melo.XP_008441797.1	2way_1
Cucumber.Csa2P079620.1	Cucu-melo.XP_008441801.1	2way_1
Cucumber.Csa2P079660.1	Cucu-melo.XP_008441802.1	2way_1
Cucumber.Csa2P082200.1	Cucu-melo.XP_008441806.1	2way_1
Cucumber.Csa2P081190.1	Cucu-melo.XP_008441807.1	2way_1
Cucumber.Csa2P083700.1	Cucu-melo.XP_008441810.1	2way_1
Cucumber.Csa2P083730.1	Cucu-melo.XP_008441812.1	2way_1
Cucumber.Csa2P083740.1	Cucu-melo.XP_008441814.1	2way_1
Cucumber.Csa2P083750.1	Cucu-melo.XP_008441815.1	2way_1
Cucumber.Csa2P075450.1	Cucu-melo.XP_008441819.1	2way_1
Cucumber.Csa2P075440.1	Cucu-melo.XP_008441820.1	2way_1
Cucumber.Csa2P075430.1	Cucu-melo.XP_008441822.1	2way_1
Cucumber.Csa2P075420.1	Cucu-melo.XP_008441823.1	2way_1
Cucumber.Csa2P075410.1	Cucu-melo.XP_008441825.1	2way_1
Cucumber.Csa2P075400.1	Cucu-melo.XP_008441827.1	2way_1
Cucumber.Csa2P075340.1	Cucu-melo.XP_008441828.1	2way_1
Cucumber.Csa2P075360.1	Cucu-melo.XP_008441829.1	2way_1
Cucumber.Csa2P075320.1	Cucu-melo.XP_008441833.1	2way_1
Cucumber.Csa2P075300.1	Cucu-melo.XP_008441835.1	2way_1
Cucumber.Csa2P074790.1	Cucu-melo.XP_008441841.1	2way_1
Cucumber.Csa2P074290.1	Cucu-melo.XP_008441849.1	2way_1
Cucumber.Csa2P074280.1	Cucu-melo.XP_008441850.1	2way_1
Cucumber.Csa2P074250.1	Cucu-melo.XP_008441852.1	2way_1
Cucumber.Csa2P075330.1	Cucu-melo.XP_008441852.1	2way_1
Cucumber.Csa2P074240.1	Cucu-melo.XP_008441854.1	2way_1
Cucumber.Csa2P074230.1	Cucu-melo.XP_008441858.1	2way_1
Cucumber.Csa2P074080.1	Cucu-melo.XP_008441868.1	2way_1
Cucumber.Csa2P074100.1	Cucu-melo.XP_008441873.1	2way_1
Cucumber.Csa2P074090.1	Cucu-melo.XP_008441876.1	2way_1
Cucumber.Csa2P074110.1	Cucu-melo.XP_008441879.1	2way_1
Cucumber.Csa2P074120.1	Cucu-melo.XP_008441885.1	2way_1
Cucumber.Csa2P074140.1	Cucu-melo.XP_008441897.1	2way_1
Cucumber.Csa2P074070.1	Cucu-melo.XP_008441898.1	2way_1
Cucumber.Csa2P074060.1	Cucu-melo.XP_008441900.1	2way_1
Cucumber.Csa2P073020.1	Cucu-melo.XP_008441908.1	2way_1
Cucumber.Csa2P073010.1	Cucu-melo.XP_008441910.1	2way_1
Cucumber.Csa2P073000.1	Cucu-melo.XP_008441912.1	2way_1
Cucumber.Csa2P072490.1	Cucu-melo.XP_008441914.1	2way_1
Cucumber.Csa2P072460.1	Cucu-melo.XP_008441916.1	2way_1
Cucumber.Csa2P072450.1	Cucu-melo.XP_008441918.1	2way_1
Cucumber.Csa2P072440.1	Cucu-melo.XP_008441919.1	2way_1
Cucumber.Csa2P070920.1	Cucu-melo.XP_008441921.1	2way_1
Cucumber.Csa1P071810.1	Cucu-melo.XP_008441923.1	2way_1
Cucumber.Csa2P110230.1	Cucu-melo.XP_008441929.1	2way_1
Cucumber.Csa1P071820.1	Cucu-melo.XP_008441930.1	2way_1
Cucumber.Csa1P071830.1	Cucu-melo.XP_008441938.1	2way_1
Cucumber.Csa1P071870.1	Cucu-melo.XP_008441947.1	2way_1
Cucumber.Csa1P071880.1	Cucu-melo.XP_008441952.1	2way_1
Cucumber.Csa1P071890.1	Cucu-melo.XP_008441960.1	2way_1
Cucumber.Csa4P194280.1	Cucu-melo.XP_008441962.1	2way_1
Cucumber.Csa4P194270.1	Cucu-melo.XP_008441963.1	2way_1
Cucumber.Csa4P193760.1	Cucu-melo.XP_008441964.1	2way_1
Cucumber.Csa4P193260.1	Cucu-melo.XP_008441965.1	2way_1
Cucumber.Csa4P193250.1	Cucu-melo.XP_008441966.1	2way_1
Cucumber.Csa1P071900.1	Cucu-melo.XP_008441969.1	2way_1
Cucumber.Csa4P192180.1	Cucu-melo.XP_008441973.1	2way_1
Cucumber.Csa4P192170.1	Cucu-melo.XP_008441974.1	2way_1
Cucumber.Csa4P192160.1	Cucu-melo.XP_008441975.1	2way_1
Cucumber.Csa4P192150.1	Cucu-melo.XP_008441976.1	2way_1
Cucumber.Csa1P033090.1	Cucu-melo.XP_008441977.1	2way_1
Cucumber.Csa4P192140.1	Cucu-melo.XP_008441978.1	2way_1
Cucumber.Csa4P192120.1	Cucu-melo.XP_008441980.1	2way_1
Cucumber.Csa1P071910.1	Cucu-melo.XP_008441981.1	2way_1
[truncated: 97,248 more rows]
