# Supplementary material for: An Updated Functional Annotation of Protein-Coding Genes in the Cucumber Genome
Source: Front Plant Sci. 2018 Mar 15;9:325. doi: 10.3389/fpls.2018.00325 (PMC5863696; doi:10.3389/fpls.2018.00325)
Supplement: Supplementary file 18 [file Table13.xlsx]

## Sheet: Table_S13
geneID_in_Cucumber	geneID_in_other_plants	M_score	P_score	BBH?(0:no,1:yes)	0
Cucumber.Csa1P000020.1	Cucu-me.XP_008464356.1	2	0	0	2
Cucumber.Csa1P000030.1	Cucu-me.XP_008464357.1	2	0	0	2
Cucumber.Csa1P000030.1	Cucu-me.XP_008464537.1	2	0	0	2
Cucumber.Csa1P000040.1	Cucu-me.XP_008464358.1	2	0	0	2
Cucumber.Csa1P000050.1	Cucu-me.XP_008464361.1	2	0	0	2
Cucumber.Csa1P000550.1	Cucu-me.XP_008464362.1	2	0	0	2
Cucumber.Csa1P000560.1	Cucu-me.XP_008464363.1	2	0	0	2
Cucumber.Csa1P000570.1	Cucu-me.XP_008464364.1	2	0	0	2
Cucumber.Csa1P000580.1	Cucu-me.XP_008464365.1	2	0	0	2
Cucumber.Csa1P000600.1	Cucu-me.XP_008464372.1	2	0	0	2
Cucumber.Csa1P000610.1	Cucu-me.XP_008464371.1	2	0	0	2
Cucumber.Csa1P000630.1	Cucu-me.XP_008464374.1	2	0	0	2
Cucumber.Csa1P000640.1	Cucu-me.XP_008464376.1	2	0	0	2
Cucumber.Csa1P000670.1	Cucu-me.XP_008464386.1	2	0	0	2
Cucumber.Csa1P000680.1	Cucu-me.XP_008464385.1	2	0	0	2
Cucumber.Csa1P000690.1	Cucu-me.XP_008464383.1	2	0	0	2
Cucumber.Csa1P000700.1	Cucu-me.XP_008464382.1	2	0	0	2
Cucumber.Csa1P000710.1	Cucu-me.XP_008464381.1	2	0	0	2
Cucumber.Csa1P000720.1	Cucu-me.XP_008464380.1	2	0	0	2
Cucumber.Csa1P000725.1	Cucu-me.XP_008464379.1	2	0	0	2
Cucumber.Csa1P000740.1	Cucu-me.XP_008464378.1	2	0	0	2
Cucumber.Csa1P000750.1	Cucu-me.XP_008464388.1	2	0	0	2
Cucumber.Csa1P000760.1	Cucu-me.XP_008464387.1	2	0	0	2
Cucumber.Csa1P000770.1	Cucu-me.XP_008464389.1	2	0	0	2
Cucumber.Csa1P000770.1	Cucu-me.XP_008464390.1	2	0	0	2
Cucumber.Csa1P001280.1	Cucu-me.XP_008464391.1	2	0	0	2
Cucumber.Csa1P001290.1	Cucu-me.XP_008464392.1	2	0	0	2
Cucumber.Csa1P001290.1	Cucu-me.XP_008464393.1	2	0	0	2
Cucumber.Csa1P001300.1	Cucu-me.XP_008464392.1	2	0	0	2
Cucumber.Csa1P001300.1	Cucu-me.XP_008464393.1	2	0	0	2
Cucumber.Csa1P001310.1	Cucu-me.XP_008464394.1	2	0	0	2
Cucumber.Csa1P001320.1	Cucu-me.XP_008464396.1	2	0	0	2
Cucumber.Csa1P001330.1	Cucu-me.XP_008464402.1	2	0	0	2
Cucumber.Csa1P001330.1	Cucu-me.XP_008464553.1	2	0	0	2
Cucumber.Csa1P001340.1	Cucu-me.XP_008464402.1	2	0	0	2
Cucumber.Csa1P001340.1	Cucu-me.XP_008464553.1	2	0	0	2
Cucumber.Csa1P001360.1	Cucu-me.XP_008464403.1	2	0	0	2
Cucumber.Csa1P001380.1	Cucu-me.XP_008464404.1	2	0	0	2
Cucumber.Csa1P001390.1	Cucu-me.XP_008464405.1	2	0	0	2
Cucumber.Csa1P001400.1	Cucu-me.XP_008464406.1	2	0	0	2
Cucumber.Csa1P001410.1	Cucu-me.XP_008464409.1	2	0	0	2
Cucumber.Csa1P001420.1	Cucu-me.XP_008464412.1	2	0	0	2
Cucumber.Csa1P001430.1	Cucu-me.XP_008464413.1	2	0	0	2
Cucumber.Csa1P001450.1	Cucu-me.XP_008464414.1	2	0	0	2
Cucumber.Csa1P001460.1	Cucu-me.XP_008464419.1	2	0	0	2
Cucumber.Csa1P001470.1	Cucu-me.XP_008464420.1	2	0	0	2
Cucumber.Csa1P001480.1	Cucu-me.XP_008464421.1	2	0	0	2
Cucumber.Csa1P001490.1	Cucu-me.XP_008464423.1	2	0	0	2
Cucumber.Csa1P001500.1	Cucu-me.XP_008464424.1	2	0	0	2
Cucumber.Csa1P001515.1	Cucu-me.XP_008464428.1	2	0	0	2
Cucumber.Csa1P001520.1	Cucu-me.XP_008464426.1	2	0	0	2
Cucumber.Csa1P001530.1	Cucu-me.XP_008464429.1	2	0	0	2
Cucumber.Csa1P002030.1	Cucu-me.XP_008464430.1	2	0	0	2
Cucumber.Csa1P002040.1	Cucu-me.XP_008464439.1	2	0	0	2
Cucumber.Csa1P002050.1	Cucu-me.XP_008464435.1	2	0	0	2
Cucumber.Csa1P002060.1	Cucu-me.XP_008464441.1	2	0	0	2
Cucumber.Csa1P002080.1	Cucu-me.XP_008464442.1	2	0	0	2
Cucumber.Csa1P002090.1	Cucu-me.XP_008464443.1	2	0	0	2
Cucumber.Csa1P002100.1	Cucu-me.XP_008464445.1	2	0	0	2
Cucumber.Csa1P002120.1	Cucu-me.XP_008464473.1	2	0	0	2
Cucumber.Csa1P002130.1	Cucu-me.XP_008464471.1	2	0	0	2
Cucumber.Csa1P002140.1	Cucu-me.XP_008464470.1	2	0	0	2
Cucumber.Csa1P002150.1	Cucu-me.XP_008464466.1	2	0	0	2
Cucumber.Csa1P002160.1	Cucu-me.XP_008464464.1	2	0	0	2
Cucumber.Csa1P002660.1	Cucu-me.XP_008464464.1	2	0	0	2
Cucumber.Csa1P002670.1	Cucu-me.XP_008464463.1	2	0	0	2
Cucumber.Csa1P002680.1	Cucu-me.XP_008464456.1	2	0	0	2
Cucumber.Csa1P002690.1	Cucu-me.XP_008464459.1	2	0	0	2
Cucumber.Csa1P002700.1	Cucu-me.XP_008464460.1	2	0	0	2
Cucumber.Csa1P002710.1	Cucu-me.XP_008464454.1	2	0	0	2
Cucumber.Csa1P002720.1	Cucu-me.XP_008464453.1	2	0	0	2
Cucumber.Csa1P002730.1	Cucu-me.XP_008464451.1	2	0	0	2
Cucumber.Csa1P002740.1	Cucu-me.XP_008464476.1	2	0	0	2
Cucumber.Csa1P002750.1	Cucu-me.XP_008464477.1	2	0	0	2
Cucumber.Csa1P002760.1	Cucu-me.XP_008464478.1	2	0	0	2
Cucumber.Csa1P002770.1	Cucu-me.XP_008464479.1	2	0	0	2
Cucumber.Csa1P002780.1	Cucu-me.XP_008464480.1	2	0	0	2
Cucumber.Csa1P002790.1	Cucu-me.XP_008464482.1	2	0	0	2
Cucumber.Csa1P002790.1	Cucu-me.XP_008464483.1	2	0	0	2
Cucumber.Csa1P002800.1	Cucu-me.XP_008464481.1	2	0	0	2
Cucumber.Csa1P002810.1	Cucu-me.XP_008464484.1	2	0	0	2
Cucumber.Csa1P002820.1	Cucu-me.XP_008464485.1	2	0	0	2
Cucumber.Csa1P002830.1	Cucu-me.XP_008464486.1	2	0	0	2
Cucumber.Csa1P002840.1	Cucu-me.XP_008464566.1	2	0	0	2
Cucumber.Csa1P002850.1	Cucu-me.XP_008464488.1	2	0	0	2
Cucumber.Csa1P002860.1	Cucu-me.XP_008464487.1	2	0	0	2
Cucumber.Csa1P002870.1	Cucu-me.XP_008464490.1	2	0	0	2
Cucumber.Csa1P002880.1	Cucu-me.XP_008464492.1	2	0	0	2
Cucumber.Csa1P002890.1	Cucu-me.XP_008464495.1	2	0	0	2
Cucumber.Csa1P002900.1	Cucu-me.XP_008464496.1	2	0	0	2
Cucumber.Csa1P002910.1	Cucu-me.XP_008464498.1	2	0	0	2
Cucumber.Csa1P002920.1	Cucu-me.XP_008464501.1	2	0	0	2
Cucumber.Csa1P002930.1	Cucu-me.XP_008464502.1	2	0	0	2
Cucumber.Csa1P004050.1	Cucu-me.XP_008464516.1	2	0	0	2
Cucumber.Csa1P004060.1	Cucu-me.XP_008464515.1	2	0	0	2
Cucumber.Csa1P004080.1	Cucu-me.XP_008464517.1	2	0	0	2
Cucumber.Csa1P004090.1	Cucu-me.XP_008464517.1	2	0	0	2
Cucumber.Csa1P004100.1	Cucu-me.XP_008464519.1	2	0	0	2
Cucumber.Csa1P004110.1	Cucu-me.XP_008464521.1	2	0	0	2
Cucumber.Csa1P004120.1	Cucu-me.XP_008464521.1	2	0	0	2
Cucumber.Csa1P004130.1	Cucu-me.XP_008464523.1	2	0	0	2
Cucumber.Csa1P004140.1	Cucu-me.XP_008464526.1	2	0	0	2
Cucumber.Csa1P004170.1	Cucu-me.XP_008464527.1	2	0	0	2
Cucumber.Csa1P004180.1	Cucu-me.XP_008464528.1	2	0	0	2
Cucumber.Csa1P004190.1	Cucu-me.XP_008464534.1	2	0	0	2
Cucumber.Csa1P004200.1	Cucu-me.XP_008464533.1	2	0	0	2
Cucumber.Csa1P004220.1	Cucu-me.XP_008464537.1	2	0	0	2
Cucumber.Csa1P004230.1	Cucu-me.XP_008464538.1	2	0	0	2
Cucumber.Csa1P004240.1	Cucu-me.XP_008464539.1	2	0	0	2
Cucumber.Csa1P004250.1	Cucu-me.XP_008464542.1	2	0	0	2
Cucumber.Csa1P004270.1	Cucu-me.XP_008464540.1	2	0	0	2
Cucumber.Csa1P004280.1	Cucu-me.XP_008464544.1	2	0	0	2
Cucumber.Csa1P004290.1	Cucu-me.XP_008464545.1	2	0	0	2
Cucumber.Csa1P004310.1	Cucu-me.XP_008464546.1	2	0	0	2
Cucumber.Csa1P004340.1	Cucu-me.XP_008464550.1	2	0	0	2
Cucumber.Csa1P004370.1	Cucu-me.XP_008464552.1	2	0	0	2
Cucumber.Csa1P004870.1	Cucu-me.XP_008464567.1	2	0	0	2
Cucumber.Csa1P004960.1	Cucu-me.XP_008453093.1	2	0	0	2
Cucumber.Csa1P004970.1	Cucu-me.XP_008453094.1	2	0	0	2
Cucumber.Csa1P004980.1	Cucu-me.XP_008453095.1	2	0	0	2
Cucumber.Csa1P004990.1	Cucu-me.XP_008453098.1	2	0	0	2
Cucumber.Csa1P005490.1	Cucu-me.XP_008453099.1	2	0	0	2
Cucumber.Csa1P005500.1	Cucu-me.XP_008453100.1	2	0	0	2
Cucumber.Csa1P005510.1	Cucu-me.XP_008453100.1	2	0	0	2
Cucumber.Csa1P005520.1	Cucu-me.XP_008453101.1	2	0	0	2
Cucumber.Csa1P005520.1	Cucu-me.XP_008453136.1	2	0	0	2
Cucumber.Csa1P005530.1	Cucu-me.XP_008453102.1	2	0	0	2
Cucumber.Csa1P005540.1	Cucu-me.XP_008453103.1	2	0	0	2
Cucumber.Csa1P005560.1	Cucu-me.XP_008453107.1	2	0	0	2
Cucumber.Csa1P005570.1	Cucu-me.XP_008453108.1	2	0	0	2
Cucumber.Csa1P005580.1	Cucu-me.XP_008453109.1	2	0	0	2
Cucumber.Csa1P005590.1	Cucu-me.XP_008453110.1	2	0	0	2
Cucumber.Csa1P005610.1	Cucu-me.XP_008453112.1	2	0	0	2
Cucumber.Csa1P005620.1	Cucu-me.XP_008453114.1	2	0	0	2
Cucumber.Csa1P005630.1	Cucu-me.XP_008453113.1	2	0	0	2
Cucumber.Csa1P005640.1	Cucu-me.XP_008453119.1	2	0	0	2
Cucumber.Csa1P005650.1	Cucu-me.XP_008453120.1	2	0	0	2
Cucumber.Csa1P005660.1	Cucu-me.XP_008453121.1	2	0	0	2
Cucumber.Csa1P005670.1	Cucu-me.XP_008453123.1	2	0	0	2
Cucumber.Csa1P005680.1	Cucu-me.XP_008453124.1	2	0	0	2
Cucumber.Csa1P005690.1	Cucu-me.XP_008453125.1	2	0	0	2
Cucumber.Csa1P005710.1	Cucu-me.XP_008453129.1	2	0	0	2
Cucumber.Csa1P005720.1	Cucu-me.XP_008453131.1	2	0	0	2
Cucumber.Csa1P005730.1	Cucu-me.XP_008453132.1	2	0	0	2
Cucumber.Csa1P005740.1	Cucu-me.XP_008453133.1	2	0	0	2
Cucumber.Csa1P005750.1	Cucu-me.XP_008453133.1	2	0	0	2
Cucumber.Csa1P005770.1	Cucu-me.XP_008453134.1	2	0	0	2
Cucumber.Csa1P006270.1	Cucu-me.XP_008453101.1	2	0	0	2
Cucumber.Csa1P006270.1	Cucu-me.XP_008453136.1	2	0	0	2
Cucumber.Csa1P006280.1	Cucu-me.XP_008453145.1	2	0	0	2
Cucumber.Csa1P006300.1	Cucu-me.XP_008453146.1	2	0	0	2
Cucumber.Csa1P006310.1	Cucu-me.XP_008453147.1	2	0	0	2
Cucumber.Csa1P006320.1	Cucu-me.XP_008453148.1	2	0	0	2
Cucumber.Csa1P006330.1	Cucu-me.XP_008453149.1	2	0	0	2
Cucumber.Csa1P007830.1	Cucu-me.XP_008453151.1	2	0	0	2
Cucumber.Csa1P007850.1	Cucu-me.XP_008453152.1	2	0	0	2
Cucumber.Csa1P007860.1	Cucu-me.XP_008453153.1	2	0	0	2
Cucumber.Csa1P007870.1	Cucu-me.XP_008453154.1	2	0	0	2
Cucumber.Csa1P007880.1	Cucu-me.XP_008453155.1	2	0	0	2
Cucumber.Csa1P007890.1	Cucu-me.XP_008453157.1	2	0	0	2
Cucumber.Csa1P007890.1	Cucu-me.XP_008453674.1	2	0	0	2
Cucumber.Csa1P007900.1	Cucu-me.XP_008453157.1	2	0	0	2
Cucumber.Csa1P007900.1	Cucu-me.XP_008453674.1	2	0	0	2
Cucumber.Csa1P007910.1	Cucu-me.XP_008453158.1	2	0	0	2
Cucumber.Csa1P008410.1	Cucu-me.XP_008453160.1	2	0	0	2
Cucumber.Csa1P008420.1	Cucu-me.XP_008453161.1	2	0	0	2
Cucumber.Csa1P008430.1	Cucu-me.XP_008453162.1	2	0	0	2
Cucumber.Csa1P008440.1	Cucu-me.XP_008453163.1	2	0	0	2
Cucumber.Csa1P008450.1	Cucu-me.XP_008453165.1	2	0	0	2
Cucumber.Csa1P008450.1	Cucu-me.XP_008453166.1	2	0	0	2
Cucumber.Csa1P008460.1	Cucu-me.XP_008453165.1	2	0	0	2
Cucumber.Csa1P008460.1	Cucu-me.XP_008453166.1	2	0	0	2
Cucumber.Csa1P008465.1	Cucu-me.XP_008453165.1	2	0	0	2
Cucumber.Csa1P008465.1	Cucu-me.XP_008453166.1	2	0	0	2
Cucumber.Csa1P008470.1	Cucu-me.XP_008453165.1	2	0	0	2
Cucumber.Csa1P008470.1	Cucu-me.XP_008453166.1	2	0	0	2
Cucumber.Csa1P008480.1	Cucu-me.XP_008453167.1	2	0	0	2
Cucumber.Csa1P008490.1	Cucu-me.XP_008453168.1	2	0	0	2
Cucumber.Csa1P008500.1	Cucu-me.XP_008453170.1	2	0	0	2
Cucumber.Csa1P008520.1	Cucu-me.XP_008453171.1	2	0	0	2
Cucumber.Csa1P008530.1	Cucu-me.XP_008453172.1	2	0	0	2
Cucumber.Csa1P008530.1	Cucu-me.XP_008453175.1	2	0	0	2
Cucumber.Csa1P008540.1	Cucu-me.XP_008453172.1	2	0	0	2
Cucumber.Csa1P008540.1	Cucu-me.XP_008453175.1	2	0	0	2
Cucumber.Csa1P008550.1	Cucu-me.XP_008453173.1	2	0	0	2
Cucumber.Csa1P008560.1	Cucu-me.XP_008453176.1	2	0	0	2
Cucumber.Csa1P008570.1	Cucu-me.XP_008453177.1	2	0	0	2
Cucumber.Csa1P008580.1	Cucu-me.XP_008453179.1	2	0	0	2
Cucumber.Csa1P009580.1	Cucu-me.XP_008453182.1	2	0	0	2
Cucumber.Csa1P009590.1	Cucu-me.XP_008453185.1	2	0	0	2
Cucumber.Csa1P009600.1	Cucu-me.XP_008453186.1	2	0	0	2
Cucumber.Csa1P009600.1	Cucu-me.XP_008453192.1	2	0	0	2
Cucumber.Csa1P009610.1	Cucu-me.XP_008453186.1	2	0	0	2
Cucumber.Csa1P009610.1	Cucu-me.XP_008453192.1	2	0	0	2
Cucumber.Csa1P009620.1	Cucu-me.XP_008453190.1	2	0	0	2
Cucumber.Csa1P009620.1	Cucu-me.XP_008453675.1	2	0	0	2
Cucumber.Csa1P009630.1	Cucu-me.XP_008453190.1	2	0	0	2
Cucumber.Csa1P009630.1	Cucu-me.XP_008453675.1	2	0	0	2
Cucumber.Csa1P009640.1	Cucu-me.XP_008453189.1	2	0	0	2
Cucumber.Csa1P009645.1	Cucu-me.XP_008453188.1	2	0	0	2
Cucumber.Csa1P009650.1	Cucu-me.XP_008453194.1	2	0	0	2
Cucumber.Csa1P009660.1	Cucu-me.XP_008453195.1	2	0	0	2
Cucumber.Csa1P009670.1	Cucu-me.XP_008453197.1	2	0	0	2
Cucumber.Csa1P009680.1	Cucu-me.XP_008453196.1	2	0	0	2
Cucumber.Csa1P009690.1	Cucu-me.XP_008453201.1	2	0	0	2
Cucumber.Csa1P009690.1	Cucu-me.XP_008453217.1	2	0	0	2
Cucumber.Csa1P009710.1	Cucu-me.XP_008453204.1	2	0	0	2
Cucumber.Csa1P009730.1	Cucu-me.XP_008453205.1	2	0	0	2
Cucumber.Csa1P009740.1	Cucu-me.XP_008453676.1	2	0	0	2
Cucumber.Csa1P009750.1	Cucu-me.XP_008453206.1	2	0	0	2
Cucumber.Csa1P009750.1	Cucu-me.XP_008453233.1	2	0	0	2
Cucumber.Csa1P009760.1	Cucu-me.XP_008453677.1	2	0	0	2
Cucumber.Csa1P009780.1	Cucu-me.XP_008453208.1	2	0	0	2
Cucumber.Csa1P009790.1	Cucu-me.XP_008453209.1	2	0	0	2
Cucumber.Csa1P009800.1	Cucu-me.XP_008453210.1	2	0	0	2
Cucumber.Csa1P009800.1	Cucu-me.XP_008453223.1	2	0	0	2
Cucumber.Csa1P009810.1	Cucu-me.XP_008453211.1	2	0	0	2
Cucumber.Csa1P009820.1	Cucu-me.XP_008453212.1	2	0	0	2
Cucumber.Csa1P009830.1	Cucu-me.XP_008453213.1	2	0	0	2
Cucumber.Csa1P009840.1	Cucu-me.XP_008453216.1	2	0	0	2
Cucumber.Csa1P009850.1	Cucu-me.XP_008453215.1	2	0	0	2
Cucumber.Csa1P009850.1	Cucu-me.XP_008453233.1	2	0	0	2
Cucumber.Csa1P009860.1	Cucu-me.XP_008453201.1	2	0	0	2
Cucumber.Csa1P009860.1	Cucu-me.XP_008453217.1	2	0	0	2
Cucumber.Csa1P009870.1	Cucu-me.XP_008453218.1	2	0	0	2
Cucumber.Csa1P009890.1	Cucu-me.XP_008453219.1	2	0	0	2
Cucumber.Csa1P009900.1	Cucu-me.XP_008453678.1	2	0	0	2
Cucumber.Csa1P009910.1	Cucu-me.XP_008453220.1	2	0	0	2
Cucumber.Csa1P009920.1	Cucu-me.XP_008453221.1	2	0	0	2
Cucumber.Csa1P009930.1	Cucu-me.XP_008453679.1	2	0	0	2
Cucumber.Csa1P009930.1	Cucu-me.XP_008453680.1	2	0	0	2
Cucumber.Csa1P010930.1	Cucu-me.XP_008453679.1	2	0	0	2
Cucumber.Csa1P010930.1	Cucu-me.XP_008453680.1	2	0	0	2
Cucumber.Csa1P010940.1	Cucu-me.XP_008453681.1	2	0	0	2
Cucumber.Csa1P011440.1	Cucu-me.XP_008453681.1	2	0	0	2
Cucumber.Csa1P011450.1	Cucu-me.XP_008453222.1	2	0	0	2
Cucumber.Csa1P011470.1	Cucu-me.XP_008453682.1	2	0	0	2
Cucumber.Csa1P011480.1	Cucu-me.XP_008453210.1	2	0	0	2
Cucumber.Csa1P011480.1	Cucu-me.XP_008453223.1	2	0	0	2
Cucumber.Csa1P011490.1	Cucu-me.XP_008453226.1	2	0	0	2
Cucumber.Csa1P011500.1	Cucu-me.XP_008453229.1	2	0	0	2
Cucumber.Csa1P011510.1	Cucu-me.XP_008453230.1	2	0	0	2
Cucumber.Csa1P011520.1	Cucu-me.XP_008453231.1	2	0	0	2
Cucumber.Csa1P011530.1	Cucu-me.XP_008453206.1	2	0	0	2
Cucumber.Csa1P011530.1	Cucu-me.XP_008453215.1	2	0	0	2
Cucumber.Csa1P011530.1	Cucu-me.XP_008453233.1	2	0	0	2
Cucumber.Csa1P011540.1	Cucu-me.XP_008453232.1	2	0	0	2
Cucumber.Csa1P011550.1	Cucu-me.XP_008453234.1	2	0	0	2
Cucumber.Csa1P011560.1	Cucu-me.XP_008453241.1	2	0	0	2
Cucumber.Csa1P011570.1	Cucu-me.XP_008453244.1	2	0	0	2
Cucumber.Csa1P012090.1	Cucu-me.XP_008453246.1	2	0	0	2
Cucumber.Csa1P012100.1	Cucu-me.XP_008453247.1	2	0	0	2
Cucumber.Csa1P012110.1	Cucu-me.XP_008453248.1	2	0	0	2
Cucumber.Csa1P012120.1	Cucu-me.XP_008453249.1	2	0	0	2
Cucumber.Csa1P012130.1	Cucu-me.XP_008453251.1	2	0	0	2
Cucumber.Csa1P012140.1	Cucu-me.XP_008453252.1	2	0	0	2
Cucumber.Csa1P012150.1	Cucu-me.XP_008453254.1	2	0	0	2
Cucumber.Csa1P012160.1	Cucu-me.XP_008453257.1	2	0	0	2
Cucumber.Csa1P012660.1	Cucu-me.XP_008453259.1	2	0	0	2
Cucumber.Csa1P013160.1	Cucu-me.XP_008453260.1	2	0	0	2
Cucumber.Csa1P013170.1	Cucu-me.XP_008453261.1	2	0	0	2
Cucumber.Csa1P013180.1	Cucu-me.XP_008453261.1	2	0	0	2
Cucumber.Csa1P013190.1	Cucu-me.XP_008453263.1	2	0	0	2
Cucumber.Csa1P013210.1	Cucu-me.XP_008453264.1	2	0	0	2
Cucumber.Csa1P013220.1	Cucu-me.XP_008453265.1	2	0	0	2
Cucumber.Csa1P013230.1	Cucu-me.XP_008453267.1	2	0	0	2
Cucumber.Csa1P013240.1	Cucu-me.XP_008453268.1	2	0	0	2
Cucumber.Csa1P013250.1	Cucu-me.XP_008453271.1	2	0	0	2
Cucumber.Csa1P013750.1	Cucu-me.XP_008453275.1	2	0	0	2
Cucumber.Csa1P013760.1	Cucu-me.XP_008453277.1	2	0	0	2
Cucumber.Csa1P013770.1	Cucu-me.XP_008453280.1	2	0	0	2
Cucumber.Csa1P013790.1	Cucu-me.XP_008453279.1	2	0	0	2
Cucumber.Csa1P013800.1	Cucu-me.XP_008453278.1	2	0	0	2
Cucumber.Csa1P013810.1	Cucu-me.XP_008453282.1	2	0	0	2
Cucumber.Csa1P014310.1	Cucu-me.XP_008453284.1	2	0	0	2
Cucumber.Csa1P014320.1	Cucu-me.XP_008453286.1	2	0	0	2
Cucumber.Csa1P014340.1	Cucu-me.XP_008453291.1	2	0	0	2
Cucumber.Csa1P014360.1	Cucu-me.XP_008453296.1	2	0	0	2
Cucumber.Csa1P015740.1	Cucu-me.XP_008453341.1	2	0	0	2
Cucumber.Csa1P015750.1	Cucu-me.XP_008453341.1	2	0	0	2
Cucumber.Csa1P015780.1	Cucu-me.XP_008453344.1	2	0	0	2
Cucumber.Csa1P015790.1	Cucu-me.XP_008453346.1	2	0	0	2
Cucumber.Csa1P015800.1	Cucu-me.XP_008453351.1	2	0	0	2
Cucumber.Csa1P015810.1	Cucu-me.XP_008453350.1	2	0	0	2
Cucumber.Csa1P015820.1	Cucu-me.XP_008453353.1	2	0	0	2
Cucumber.Csa1P015830.1	Cucu-me.XP_008453355.1	2	0	0	2
Cucumber.Csa1P015840.1	Cucu-me.XP_008453356.1	2	0	0	2
Cucumber.Csa1P015840.1	Cucu-me.XP_008453361.1	2	0	0	2
Cucumber.Csa1P015850.1	Cucu-me.XP_008453356.1	2	0	0	2
Cucumber.Csa1P015850.1	Cucu-me.XP_008453361.1	2	0	0	2
Cucumber.Csa1P015860.1	Cucu-me.XP_008453362.1	2	0	0	2
Cucumber.Csa1P020880.1	Cucu-me.XP_008453364.1	2	0	0	2
Cucumber.Csa1P020890.1	Cucu-me.XP_008453366.1	2	0	0	2
Cucumber.Csa1P020900.1	Cucu-me.XP_008453367.1	2	0	0	2
Cucumber.Csa1P021900.1	Cucu-me.XP_008453368.1	2	0	0	2
Cucumber.Csa1P021910.1	Cucu-me.XP_008453369.1	2	0	0	2
Cucumber.Csa1P021920.1	Cucu-me.XP_008453373.1	2	0	0	2
Cucumber.Csa1P021920.1	Cucu-me.XP_008453374.1	2	0	0	2
Cucumber.Csa1P021930.2	Cucu-me.XP_008453373.1	2	0	0	2
Cucumber.Csa1P021930.2	Cucu-me.XP_008453374.1	2	0	0	2
Cucumber.Csa1P021940.1	Cucu-me.XP_008453372.1	2	0	0	2
Cucumber.Csa1P021950.1	Cucu-me.XP_008453376.1	2	0	0	2
Cucumber.Csa1P021960.1	Cucu-me.XP_008453379.1	2	0	0	2
Cucumber.Csa1P021970.1	Cucu-me.XP_008453382.1	2	0	0	2
Cucumber.Csa1P021980.1	Cucu-me.XP_008453383.1	2	0	0	2
Cucumber.Csa1P021980.1	Cucu-me.XP_008453384.1	2	0	0	2
Cucumber.Csa1P022480.1	Cucu-me.XP_008453383.1	2	0	0	2
Cucumber.Csa1P022480.1	Cucu-me.XP_008453384.1	2	0	0	2
Cucumber.Csa1P022490.1	Cucu-me.XP_008453383.1	2	0	0	2
Cucumber.Csa1P022490.1	Cucu-me.XP_008453384.1	2	0	0	2
Cucumber.Csa1P022500.1	Cucu-me.XP_008453386.1	2	0	0	2
Cucumber.Csa1P023040.1	Cucu-me.XP_008453389.1	2	0	0	2
Cucumber.Csa1P023050.1	Cucu-me.XP_008453390.1	2	0	0	2
Cucumber.Csa1P023060.1	Cucu-me.XP_008453391.1	2	0	0	2
Cucumber.Csa1P023070.1	Cucu-me.XP_008453392.1	2	0	0	2
Cucumber.Csa1P023080.1	Cucu-me.XP_008453394.1	2	0	0	2
Cucumber.Csa1P023580.1	Cucu-me.XP_008453395.1	2	0	0	2
Cucumber.Csa1P023600.1	Cucu-me.XP_008453396.1	2	0	0	2
Cucumber.Csa1P023610.1	Cucu-me.XP_008453397.1	2	0	0	2
Cucumber.Csa1P023620.1	Cucu-me.XP_008453685.1	2	0	0	2
Cucumber.Csa1P024130.1	Cucu-me.XP_008453407.1	2	0	0	2
Cucumber.Csa1P024150.1	Cucu-me.XP_008453408.1	2	0	0	2
Cucumber.Csa1P024160.1	Cucu-me.XP_008453409.1	2	0	0	2
Cucumber.Csa1P024170.1	Cucu-me.XP_008453418.1	2	0	0	2
Cucumber.Csa1P024180.1	Cucu-me.XP_008453411.1	2	0	0	2
Cucumber.Csa1P024190.1	Cucu-me.XP_008453421.1	2	0	0	2
Cucumber.Csa1P024200.1	Cucu-me.XP_008453422.1	2	0	0	2
Cucumber.Csa1P024210.1	Cucu-me.XP_008453423.1	2	0	0	2
Cucumber.Csa1P024220.1	Cucu-me.XP_008453432.1	2	0	0	2
Cucumber.Csa1P024230.1	Cucu-me.XP_008453431.1	2	0	0	2
Cucumber.Csa1P024240.1	Cucu-me.XP_008453426.1	2	0	0	2
Cucumber.Csa1P024245.1	Cucu-me.XP_008453433.1	2	0	0	2
Cucumber.Csa1P024250.1	Cucu-me.XP_008453435.1	2	0	0	2
Cucumber.Csa1P024260.1	Cucu-me.XP_008453436.1	2	0	0	2
Cucumber.Csa1P024270.1	Cucu-me.XP_008453437.1	2	0	0	2
Cucumber.Csa1P024275.1	Cucu-me.XP_008453438.1	2	0	0	2
Cucumber.Csa1P024275.1	Cucu-me.XP_008453441.1	2	0	0	2
Cucumber.Csa1P024275.1	Cucu-me.XP_008453443.1	2	0	0	2
Cucumber.Csa1P024275.1	Cucu-me.XP_008453444.1	2	0	0	2
Cucumber.Csa1P024276.1	Cucu-me.XP_008453438.1	2	0	0	2
Cucumber.Csa1P024276.1	Cucu-me.XP_008453441.1	2	0	0	2
Cucumber.Csa1P024276.1	Cucu-me.XP_008453443.1	2	0	0	2
Cucumber.Csa1P024276.1	Cucu-me.XP_008453444.1	2	0	0	2
Cucumber.Csa1P024810.1	Cucu-me.XP_008453451.1	2	0	0	2
Cucumber.Csa1P024880.1	Cucu-me.XP_008453458.1	2	0	0	2
Cucumber.Csa1P024880.1	Cucu-me.XP_008453464.1	2	0	0	2
Cucumber.Csa1P024880.1	Cucu-me.XP_008453465.1	2	0	0	2
Cucumber.Csa1P024890.1	Cucu-me.XP_008453458.1	2	0	0	2
Cucumber.Csa1P024890.1	Cucu-me.XP_008453461.1	2	0	0	2
Cucumber.Csa1P024890.1	Cucu-me.XP_008453464.1	2	0	0	2
Cucumber.Csa1P024890.1	Cucu-me.XP_008453465.1	2	0	0	2
Cucumber.Csa1P024900.1	Cucu-me.XP_008453458.1	2	0	0	2
Cucumber.Csa1P024900.1	Cucu-me.XP_008453461.1	2	0	0	2
Cucumber.Csa1P024900.1	Cucu-me.XP_008453464.1	2	0	0	2
Cucumber.Csa1P024900.1	Cucu-me.XP_008453465.1	2	0	0	2
Cucumber.Csa1P024910.1	Cucu-me.XP_008453458.1	2	0	0	2
Cucumber.Csa1P024910.1	Cucu-me.XP_008453461.1	2	0	0	2
Cucumber.Csa1P024910.1	Cucu-me.XP_008453464.1	2	0	0	2
Cucumber.Csa1P024910.1	Cucu-me.XP_008453465.1	2	0	0	2
Cucumber.Csa1P024920.1	Cucu-me.XP_008453466.1	2	0	0	2
Cucumber.Csa1P024940.1	Cucu-me.XP_008453467.1	2	0	0	2
Cucumber.Csa1P024950.1	Cucu-me.XP_008453468.1	2	0	0	2
Cucumber.Csa1P024960.1	Cucu-me.XP_008453469.1	2	0	0	2
Cucumber.Csa1P024970.1	Cucu-me.XP_008453469.1	2	0	0	2
Cucumber.Csa1P024980.1	Cucu-me.XP_008453471.1	2	0	0	2
Cucumber.Csa1P024990.1	Cucu-me.XP_008453470.1	2	0	0	2
Cucumber.Csa1P025000.1	Cucu-me.XP_008453472.1	2	0	0	2
Cucumber.Csa1P025010.1	Cucu-me.XP_008453474.1	2	0	0	2
Cucumber.Csa1P025020.1	Cucu-me.XP_008453475.1	2	0	0	2
Cucumber.Csa1P025030.1	Cucu-me.XP_008453478.1	2	0	0	2
Cucumber.Csa1P025040.1	Cucu-me.XP_008453687.1	2	0	0	2
Cucumber.Csa1P025050.1	Cucu-me.XP_008453479.1	2	0	0	2
Cucumber.Csa1P025050.1	Cucu-me.XP_008453688.1	2	0	0	2
Cucumber.Csa1P025060.1	Cucu-me.XP_008453479.1	2	0	0	2
Cucumber.Csa1P025060.1	Cucu-me.XP_008453688.1	2	0	0	2
Cucumber.Csa1P025065.1	Cucu-me.XP_008453691.1	2	0	0	2
Cucumber.Csa1P025070.1	Cucu-me.XP_008453480.1	2	0	0	2
Cucumber.Csa1P025080.1	Cucu-me.XP_008453481.1	2	0	0	2
Cucumber.Csa1P025090.1	Cucu-me.XP_008453483.1	2	0	0	2
Cucumber.Csa1P025100.1	Cucu-me.XP_008453484.1	2	0	0	2
Cucumber.Csa1P025110.1	Cucu-me.XP_008453485.1	2	0	0	2
Cucumber.Csa1P025120.1	Cucu-me.XP_008453486.1	2	0	0	2
Cucumber.Csa1P025130.1	Cucu-me.XP_008453487.1	2	0	0	2
Cucumber.Csa1P025140.1	Cucu-me.XP_008453492.1	2	0	0	2
Cucumber.Csa1P025150.1	Cucu-me.XP_008453495.1	2	0	0	2
Cucumber.Csa1P025160.1	Cucu-me.XP_008453488.1	2	0	0	2
Cucumber.Csa1P025170.1	Cucu-me.XP_008453496.1	2	0	0	2
Cucumber.Csa1P025180.1	Cucu-me.XP_008453499.1	2	0	0	2
Cucumber.Csa1P025190.1	Cucu-me.XP_008453692.1	2	0	0	2
Cucumber.Csa1P025200.1	Cucu-me.XP_008453500.1	2	0	0	2
Cucumber.Csa1P025210.1	Cucu-me.XP_008453501.1	2	0	0	2
Cucumber.Csa1P025220.1	Cucu-me.XP_008453501.1	2	0	0	2
Cucumber.Csa1P025250.1	Cucu-me.XP_008453509.1	2	0	0	2
Cucumber.Csa1P025260.1	Cucu-me.XP_008453507.1	2	0	0	2
Cucumber.Csa1P025270.1	Cucu-me.XP_008453510.1	2	0	0	2
Cucumber.Csa1P025770.1	Cucu-me.XP_008453516.1	2	0	0	2
Cucumber.Csa1P025780.1	Cucu-me.XP_008453518.1	2	0	0	2
Cucumber.Csa1P025790.1	Cucu-me.XP_008453519.1	2	0	0	2
Cucumber.Csa1P025800.1	Cucu-me.XP_008453521.1	2	0	0	2
Cucumber.Csa1P025810.1	Cucu-me.XP_008453521.1	2	0	0	2
Cucumber.Csa1P025820.1	Cucu-me.XP_008453521.1	2	0	0	2
Cucumber.Csa1P025830.1	Cucu-me.XP_008453520.1	2	0	0	2
Cucumber.Csa1P025840.1	Cucu-me.XP_008453523.1	2	0	0	2
Cucumber.Csa1P025870.1	Cucu-me.XP_008444456.1	2	0	0	2
Cucumber.Csa1P025880.1	Cucu-me.XP_008444468.1	2	0	0	2
Cucumber.Csa1P025890.1	Cucu-me.XP_008444491.1	2	0	0	2
Cucumber.Csa1P025900.1	Cucu-me.XP_008444520.1	2	0	0	2
Cucumber.Csa1P025920.1	Cucu-me.XP_008444530.1	2	0	0	2
Cucumber.Csa1P025940.1	Cucu-me.XP_008444543.1	2	0	0	2
Cucumber.Csa1P028020.1	Cucu-me.XP_008457284.1	2	0	0	2
Cucumber.Csa1P028040.1	Cucu-me.XP_008457284.1	2	0	0	2
Cucumber.Csa1P028070.1	Cucu-me.XP_008457286.1	2	0	0	2
Cucumber.Csa1P031730.1	Cucu-me.XP_008464604.1	2	0	0	2
Cucumber.Csa1P031740.1	Cucu-me.XP_008445879.1	2	0	0	2
Cucumber.Csa1P031750.1	Cucu-me.XP_008445879.1	2	0	0	2
Cucumber.Csa1P031770.1	Cucu-me.XP_008467141.1	2	0	0	2
Cucumber.Csa1P031780.1	Cucu-me.XP_008465577.1	2	0	0	2
Cucumber.Csa1P031790.1	Cucu-me.XP_008466670.1	2	0	0	2
Cucumber.Csa1P031800.1	Cucu-me.XP_008437239.1	2	0	0	2
Cucumber.Csa1P031810.1	Cucu-me.XP_008437366.1	2	0	0	2
Cucumber.Csa1P031820.1	Cucu-me.XP_008437485.1	2	0	0	2
Cucumber.Csa1P031830.1	Cucu-me.XP_008438051.1	2	0	0	2
Cucumber.Csa1P031840.1	Cucu-me.XP_008437609.1	2	0	0	2
Cucumber.Csa1P031850.1	Cucu-me.XP_008438172.1	2	0	0	2
Cucumber.Csa1P031860.1	Cucu-me.XP_008438287.1	2	0	0	2
Cucumber.Csa1P031870.1	Cucu-me.XP_008438568.1	2	0	0	2
Cucumber.Csa1P031880.1	Cucu-me.XP_008438689.1	2	0	0	2
Cucumber.Csa1P031890.1	Cucu-me.XP_008438812.1	2	0	0	2
Cucumber.Csa1P031900.1	Cucu-me.XP_008438929.1	2	0	0	2
Cucumber.Csa1P031910.1	Cucu-me.XP_008439120.1	2	0	0	2
Cucumber.Csa1P032410.1	Cucu-me.XP_008439242.1	2	0	0	2
Cucumber.Csa1P032420.1	Cucu-me.XP_008439353.1	2	0	0	2
Cucumber.Csa1P032430.1	Cucu-me.XP_008439477.1	2	0	0	2
Cucumber.Csa1P032440.1	Cucu-me.XP_008439595.1	2	0	0	2
Cucumber.Csa1P032450.1	Cucu-me.XP_008439713.1	2	0	0	2
Cucumber.Csa1P032470.1	Cucu-me.XP_008439829.1	2	0	0	2
Cucumber.Csa1P032480.1	Cucu-me.XP_008439948.1	2	0	0	2
Cucumber.Csa1P032490.1	Cucu-me.XP_008440073.1	2	0	0	2
Cucumber.Csa1P032990.1	Cucu-me.XP_008440200.1	2	0	0	2
Cucumber.Csa1P033000.1	Cucu-me.XP_008440324.1	2	0	0	2
Cucumber.Csa1P033010.1	Cucu-me.XP_008440447.1	2	0	0	2
Cucumber.Csa1P033020.1	Cucu-me.XP_008440737.1	2	0	0	2
Cucumber.Csa1P033030.1	Cucu-me.XP_008440976.1	2	0	0	2
Cucumber.Csa1P033040.1	Cucu-me.XP_008440853.1	2	0	0	2
Cucumber.Csa1P033040.1	Cucu-me.XP_008441091.1	2	0	0	2
Cucumber.Csa1P033050.1	Cucu-me.XP_008440853.1	2	0	0	2
Cucumber.Csa1P033050.1	Cucu-me.XP_008441091.1	2	0	0	2
Cucumber.Csa1P033060.1	Cucu-me.XP_008441189.1	2	0	0	2
Cucumber.Csa1P033080.1	Cucu-me.XP_008441389.1	2	0	0	2
Cucumber.Csa1P033090.1	Cucu-me.XP_008441977.1	2	0	0	2
Cucumber.Csa1P033100.1	Cucu-me.XP_008441607.1	2	0	0	2
Cucumber.Csa1P033120.1	Cucu-me.XP_008445890.1	2	0	0	2
Cucumber.Csa1P033130.1	Cucu-me.XP_008445890.1	2	0	0	2
Cucumber.Csa1P033140.1	Cucu-me.XP_008445890.1	2	0	0	2
Cucumber.Csa1P033160.1	Cucu-me.XP_008445890.1	2	0	0	2
Cucumber.Csa1P033170.1	Cucu-me.XP_008445890.1	2	0	0	2
Cucumber.Csa1P033190.1	Cucu-me.XP_008441502.1	2	0	0	2
Cucumber.Csa1P033200.1	Cucu-me.XP_008442096.1	2	0	0	2
Cucumber.Csa1P033205.1	Cucu-me.XP_008442199.1	2	0	0	2
Cucumber.Csa1P033210.1	Cucu-me.XP_008442285.1	2	0	0	2
Cucumber.Csa1P033230.1	Cucu-me.XP_008442612.1	2	0	0	2
Cucumber.Csa1P033240.1	Cucu-me.XP_008442734.1	2	0	0	2
Cucumber.Csa1P033250.1	Cucu-me.XP_008442918.1	2	0	0	2
Cucumber.Csa1P033260.1	Cucu-me.XP_008445901.1	2	0	0	2
Cucumber.Csa1P033280.1	Cucu-me.XP_008443249.1	2	0	0	2
Cucumber.Csa1P033300.2	Cucu-me.XP_008443475.1	2	0	0	2
Cucumber.Csa1P033320.1	Cucu-me.XP_008443790.1	2	0	0	2
Cucumber.Csa1P038320.1	Cucu-me.XP_008443897.1	2	0	0	2
Cucumber.Csa1P038330.1	Cucu-me.XP_008444013.1	2	0	0	2
Cucumber.Csa1P038340.1	Cucu-me.XP_008444101.1	2	0	0	2
Cucumber.Csa1P038350.1	Cucu-me.XP_008444219.1	2	0	0	2
Cucumber.Csa1P038370.1	Cucu-me.XP_008444926.1	2	0	0	2
Cucumber.Csa1P038380.1	Cucu-me.XP_008444766.1	2	0	0	2
Cucumber.Csa1P038390.1	Cucu-me.XP_008444586.1	2	0	0	2
Cucumber.Csa1P038890.1	Cucu-me.XP_008445049.1	2	0	0	2
Cucumber.Csa1P038900.1	Cucu-me.XP_008445164.1	2	0	0	2
Cucumber.Csa1P038910.1	Cucu-me.XP_008445783.1	2	0	0	2
Cucumber.Csa1P038930.1	Cucu-me.XP_008446387.1	2	0	0	2
Cucumber.Csa1P038940.1	Cucu-me.XP_008445951.1	2	0	0	2
Cucumber.Csa1P038950.1	Cucu-me.XP_008446668.1	2	0	0	2
Cucumber.Csa1P038960.1	Cucu-me.XP_008446947.1	2	0	0	2
Cucumber.Csa1P038970.1	Cucu-me.XP_008447090.1	2	0	0	2
Cucumber.Csa1P038980.1	Cucu-me.XP_008447359.1	2	0	0	2
Cucumber.Csa1P038990.1	Cucu-me.XP_008447698.1	2	0	0	2
Cucumber.Csa1P039000.1	Cucu-me.XP_008447543.1	2	0	0	2
Cucumber.Csa1P039030.1	Cucu-me.XP_008448092.1	2	0	0	2
Cucumber.Csa1P039040.1	Cucu-me.XP_008448092.1	2	0	0	2
Cucumber.Csa1P039050.1	Cucu-me.XP_008448369.1	2	0	0	2
Cucumber.Csa1P039060.1	Cucu-me.XP_008448453.1	2	0	0	2
Cucumber.Csa1P039070.1	Cucu-me.XP_008449004.1	2	0	0	2
Cucumber.Csa1P039090.1	Cucu-me.XP_008448818.1	2	0	0	2
Cucumber.Csa1P039100.1	Cucu-me.XP_008448699.1	2	0	0	2
Cucumber.Csa1P039110.1	Cucu-me.XP_008448577.1	2	0	0	2
Cucumber.Csa1P039120.1	Cucu-me.XP_008449192.1	2	0	0	2
Cucumber.Csa1P039130.1	Cucu-me.XP_008449366.1	2	0	0	2
Cucumber.Csa1P039140.1	Cucu-me.XP_008449366.1	2	0	0	2
Cucumber.Csa1P039160.1	Cucu-me.XP_008449787.1	2	0	0	2
Cucumber.Csa1P039170.1	Cucu-me.XP_008449909.1	2	0	0	2
Cucumber.Csa1P039180.1	Cucu-me.XP_008449994.1	2	0	0	2
Cucumber.Csa1P039180.1	Cucu-me.XP_008450169.1	2	0	0	2
Cucumber.Csa1P039190.1	Cucu-me.XP_008449994.1	2	0	0	2
Cucumber.Csa1P039190.1	Cucu-me.XP_008450169.1	2	0	0	2
Cucumber.Csa1P039200.1	Cucu-me.XP_008450506.1	2	0	0	2
Cucumber.Csa1P039210.1	Cucu-me.XP_008450633.1	2	0	0	2
Cucumber.Csa1P039220.1	Cucu-me.XP_008450755.1	2	0	0	2
Cucumber.Csa1P039230.2	Cucu-me.XP_008450949.1	2	0	0	2
Cucumber.Csa1P039240.1	Cucu-me.XP_008451171.1	2	0	0	2
Cucumber.Csa1P039250.1	Cucu-me.XP_008451074.1	2	0	0	2
Cucumber.Csa1P039260.1	Cucu-me.XP_008451395.1	2	0	0	2
Cucumber.Csa1P039270.1	Cucu-me.XP_008445912.1	2	0	0	2
Cucumber.Csa1P039280.1	Cucu-me.XP_008451513.1	2	0	0	2
Cucumber.Csa1P039290.1	Cucu-me.XP_008451682.1	2	0	0	2
Cucumber.Csa1P039310.1	Cucu-me.XP_008452017.1	2	0	0	2
Cucumber.Csa1P039320.1	Cucu-me.XP_008452017.1	2	0	0	2
Cucumber.Csa1P039330.1	Cucu-me.XP_008452135.1	2	0	0	2
Cucumber.Csa1P039840.1	Cucu-me.XP_008452631.1	2	0	0	2
Cucumber.Csa1P039850.1	Cucu-me.XP_008452744.1	2	0	0	2
Cucumber.Csa1P039860.1	Cucu-me.XP_008445923.1	2	0	0	2
Cucumber.Csa1P039880.1	Cucu-me.XP_008453028.1	2	0	0	2
Cucumber.Csa1P039890.1	Cucu-me.XP_008453118.1	2	0	0	2
Cucumber.Csa1P039900.1	Cucu-me.XP_008453343.1	2	0	0	2
Cucumber.Csa1P039900.1	Cucu-me.XP_008453619.1	2	0	0	2
Cucumber.Csa1P039910.1	Cucu-me.XP_008453619.1	2	0	0	2
Cucumber.Csa1P039920.1	Cucu-me.XP_008453916.1	2	0	0	2
Cucumber.Csa1P039930.1	Cucu-me.XP_008453796.1	2	0	0	2
Cucumber.Csa1P039940.1	Cucu-me.XP_008454236.1	2	0	0	2
Cucumber.Csa1P039950.1	Cucu-me.XP_008454029.1	2	0	0	2
Cucumber.Csa1P039960.1	Cucu-me.XP_008445935.1	2	0	0	2
Cucumber.Csa1P039970.1	Cucu-me.XP_008454434.1	2	0	0	2
Cucumber.Csa1P039980.1	Cucu-me.XP_008454530.1	2	0	0	2
Cucumber.Csa1P039990.1	Cucu-me.XP_008454700.1	2	0	0	2
Cucumber.Csa1P040010.1	Cucu-me.XP_008454802.1	2	0	0	2
Cucumber.Csa1P041530.1	Cucu-me.XP_008454886.1	2	0	0	2
Cucumber.Csa1P041540.1	Cucu-me.XP_008455005.1	2	0	0	2
Cucumber.Csa1P041550.1	Cucu-me.XP_008455318.1	2	0	0	2
Cucumber.Csa1P041560.1	Cucu-me.XP_008455203.1	2	0	0	2
Cucumber.Csa1P041570.1	Cucu-me.XP_008445948.1	2	0	0	2
Cucumber.Csa1P041570.1	Cucu-me.XP_008445959.1	2	0	0	2
Cucumber.Csa1P042070.1	Cucu-me.XP_008445948.1	2	0	0	2
Cucumber.Csa1P042070.1	Cucu-me.XP_008445959.1	2	0	0	2
Cucumber.Csa1P042070.1	Cucu-me.XP_008446526.1	2	0	0	2
Cucumber.Csa1P042080.1	Cucu-me.XP_008445948.1	2	0	0	2
Cucumber.Csa1P042080.1	Cucu-me.XP_008445959.1	2	0	0	2
Cucumber.Csa1P042080.1	Cucu-me.XP_008446526.1	2	0	0	2
Cucumber.Csa1P042090.1	Cucu-me.XP_008455509.1	2	0	0	2
Cucumber.Csa1P042100.1	Cucu-me.XP_008455594.1	2	0	0	2
Cucumber.Csa1P042110.1	Cucu-me.XP_008455689.1	2	0	0	2
Cucumber.Csa1P042120.1	Cucu-me.XP_008455775.1	2	0	0	2
Cucumber.Csa1P042130.1	Cucu-me.XP_008455852.1	2	0	0	2
Cucumber.Csa1P042140.1	Cucu-me.XP_008455960.1	2	0	0	2
Cucumber.Csa1P042150.1	Cucu-me.XP_008456196.1	2	0	0	2
Cucumber.Csa1P042160.1	Cucu-me.XP_008456286.1	2	0	0	2
Cucumber.Csa1P042170.1	Cucu-me.XP_008456406.1	2	0	0	2
Cucumber.Csa1P042180.1	Cucu-me.XP_008445912.1	2	0	0	2
Cucumber.Csa1P042180.1	Cucu-me.XP_008456501.1	2	0	0	2
Cucumber.Csa1P042200.1	Cucu-me.XP_008456618.1	2	0	0	2
Cucumber.Csa1P042210.1	Cucu-me.XP_008456997.1	2	0	0	2
Cucumber.Csa1P042220.1	Cucu-me.XP_008457107.1	2	0	0	2
Cucumber.Csa1P042230.1	Cucu-me.XP_008457243.1	2	0	0	2
Cucumber.Csa1P042240.1	Cucu-me.XP_008457689.1	2	0	0	2
Cucumber.Csa1P042250.1	Cucu-me.XP_008457519.1	2	0	0	2
Cucumber.Csa1P042260.1	Cucu-me.XP_008457333.1	2	0	0	2
Cucumber.Csa1P042330.1	Cucu-me.XP_008458181.1	2	0	0	2
Cucumber.Csa1P042340.1	Cucu-me.XP_008458311.1	2	0	0	2
Cucumber.Csa1P042350.1	Cucu-me.XP_008458430.1	2	0	0	2
Cucumber.Csa1P042360.1	Cucu-me.XP_008458626.1	2	0	0	2
Cucumber.Csa1P042370.1	Cucu-me.XP_008458735.1	2	0	0	2
Cucumber.Csa1P042380.1	Cucu-me.XP_008458735.1	2	0	0	2
Cucumber.Csa1P042390.1	Cucu-me.XP_008445983.1	2	0	0	2
Cucumber.Csa1P042400.1	Cucu-me.XP_008458924.1	2	0	0	2
Cucumber.Csa1P042420.1	Cucu-me.XP_008459026.1	2	0	0	2
Cucumber.Csa1P042430.1	Cucu-me.XP_008459135.1	2	0	0	2
Cucumber.Csa1P042430.1	Cucu-me.XP_008459241.1	2	0	0	2
Cucumber.Csa1P042440.1	Cucu-me.XP_008459135.1	2	0	0	2
Cucumber.Csa1P042440.1	Cucu-me.XP_008459241.1	2	0	0	2
Cucumber.Csa1P042460.1	Cucu-me.XP_008459337.1	2	0	0	2
Cucumber.Csa1P042480.1	Cucu-me.XP_008445996.1	2	0	0	2
Cucumber.Csa1P042480.1	Cucu-me.XP_008460710.1	2	0	0	2
Cucumber.Csa1P042480.1	Cucu-me.XP_008460797.1	2	0	0	2
Cucumber.Csa1P042485.1	Cucu-me.XP_008445996.1	2	0	0	2
Cucumber.Csa1P042485.1	Cucu-me.XP_008460710.1	2	0	0	2
Cucumber.Csa1P042490.1	Cucu-me.XP_008445996.1	2	0	0	2
Cucumber.Csa1P042490.1	Cucu-me.XP_008459456.1	2	0	0	2
Cucumber.Csa1P042490.1	Cucu-me.XP_008459577.1	2	0	0	2
Cucumber.Csa1P042490.1	Cucu-me.XP_008460710.1	2	0	0	2
Cucumber.Csa1P042490.1	Cucu-me.XP_008460797.1	2	0	0	2
Cucumber.Csa1P042500.1	Cucu-me.XP_008445996.1	2	0	0	2
Cucumber.Csa1P042500.1	Cucu-me.XP_008459456.1	2	0	0	2
Cucumber.Csa1P042500.1	Cucu-me.XP_008459577.1	2	0	0	2
Cucumber.Csa1P042500.1	Cucu-me.XP_008460710.1	2	0	0	2
Cucumber.Csa1P042510.1	Cucu-me.XP_008445996.1	2	0	0	2
Cucumber.Csa1P042510.1	Cucu-me.XP_008459456.1	2	0	0	2
Cucumber.Csa1P042510.1	Cucu-me.XP_008459577.1	2	0	0	2
Cucumber.Csa1P042510.1	Cucu-me.XP_008460710.1	2	0	0	2
Cucumber.Csa1P042520.1	Cucu-me.XP_008460797.1	2	0	0	2
Cucumber.Csa1P042530.1	Cucu-me.XP_008445996.1	2	0	0	2
Cucumber.Csa1P042530.1	Cucu-me.XP_008460710.1	2	0	0	2
Cucumber.Csa1P042530.1	Cucu-me.XP_008460797.1	2	0	0	2
Cucumber.Csa1P042540.1	Cucu-me.XP_008445996.1	2	0	0	2
Cucumber.Csa1P042540.1	Cucu-me.XP_008459577.1	2	0	0	2
Cucumber.Csa1P042540.1	Cucu-me.XP_008460710.1	2	0	0	2
Cucumber.Csa1P042540.1	Cucu-me.XP_008460797.1	2	0	0	2
Cucumber.Csa1P042550.1	Cucu-me.XP_008460891.1	2	0	0	2
Cucumber.Csa1P042560.1	Cucu-me.XP_008460998.1	2	0	0	2
Cucumber.Csa1P042570.1	Cucu-me.XP_008461104.1	2	0	0	2
Cucumber.Csa1P042580.1	Cucu-me.XP_008461221.1	2	0	0	2
Cucumber.Csa1P042590.1	Cucu-me.XP_008461340.1	2	0	0	2
Cucumber.Csa1P042600.1	Cucu-me.XP_008461442.1	2	0	0	2
Cucumber.Csa1P042610.1	Cucu-me.XP_008462055.1	2	0	0	2
Cucumber.Csa1P042620.1	Cucu-me.XP_008461957.1	2	0	0	2
Cucumber.Csa1P042630.1	Cucu-me.XP_008437415.1	2	0	0	2
Cucumber.Csa1P042630.1	Cucu-me.XP_008461857.1	2	0	0	2
Cucumber.Csa1P042640.1	Cucu-me.XP_008461688.1	2	0	0	2
Cucumber.Csa1P042650.1	Cucu-me.XP_008462390.1	2	0	0	2
Cucumber.Csa1P042660.1	Cucu-me.XP_008462504.1	2	0	0	2
Cucumber.Csa1P042670.1	Cucu-me.XP_008462782.1	2	0	0	2
Cucumber.Csa1P042680.1	Cucu-me.XP_008462680.1	2	0	0	2
Cucumber.Csa1P042690.1	Cucu-me.XP_008462871.1	2	0	0	2
Cucumber.Csa1P042700.1	Cucu-me.XP_008462973.1	2	0	0	2
Cucumber.Csa1P042710.1	Cucu-me.XP_008463071.1	2	0	0	2
Cucumber.Csa1P042720.1	Cucu-me.XP_008463242.1	2	0	0	2
Cucumber.Csa1P042730.1	Cucu-me.XP_008463471.1	2	0	0	2
Cucumber.Csa1P042740.1	Cucu-me.XP_008464100.1	2	0	0	2
Cucumber.Csa1P042750.2	Cucu-me.XP_008463925.1	2	0	0	2
Cucumber.Csa1P042760.1	Cucu-me.XP_008463807.1	2	0	0	2
Cucumber.Csa1P042790.1	Cucu-me.XP_008464297.1	2	0	0	2
Cucumber.Csa1P042800.1	Cucu-me.XP_008464197.1	2	0	0	2
Cucumber.Csa1P042820.1	Cucu-me.XP_008464398.1	2	0	0	2
Cucumber.Csa1P042830.1	Cucu-me.XP_008464514.1	2	0	0	2
Cucumber.Csa1P042840.1	Cucu-me.XP_008464669.1	2	0	0	2
Cucumber.Csa1P042850.1	Cucu-me.XP_008464831.1	2	0	0	2
Cucumber.Csa1P042860.1	Cucu-me.XP_008464938.1	2	0	0	2
Cucumber.Csa1P042870.1	Cucu-me.XP_008465504.1	2	0	0	2
Cucumber.Csa1P042870.1	Cucu-me.XP_008465627.1	2	0	0	2
Cucumber.Csa1P042880.1	Cucu-me.XP_008465733.1	2	0	0	2
Cucumber.Csa1P042890.1	Cucu-me.XP_008465829.1	2	0	0	2
Cucumber.Csa1P042900.1	Cucu-me.XP_008465923.1	2	0	0	2
Cucumber.Csa1P042910.1	Cucu-me.XP_008437473.1	2	0	0	2
Cucumber.Csa1P042910.1	Cucu-me.XP_008446009.1	2	0	0	2
Cucumber.Csa1P042920.1	Cucu-me.XP_008466122.1	2	0	0	2
Cucumber.Csa1P042930.1	Cucu-me.XP_008466324.1	2	0	0	2
Cucumber.Csa1P042940.1	Cucu-me.XP_008466442.1	2	0	0	2
Cucumber.Csa1P042950.1	Cucu-me.XP_008466557.1	2	0	0	2
Cucumber.Csa1P042960.1	Cucu-me.XP_008466671.1	2	0	0	2
Cucumber.Csa1P042970.1	Cucu-me.XP_008466752.1	2	0	0	2
Cucumber.Csa1P042980.1	Cucu-me.XP_008466859.1	2	0	0	2
Cucumber.Csa1P042990.1	Cucu-me.XP_008466920.1	2	0	0	2
Cucumber.Csa1P042990.1	Cucu-me.XP_008466989.1	2	0	0	2
Cucumber.Csa1P043000.1	Cucu-me.XP_008467044.1	2	0	0	2
Cucumber.Csa1P043010.1	Cucu-me.XP_008467110.1	2	0	0	2
Cucumber.Csa1P043020.1	Cucu-me.XP_008467125.1	2	0	0	2
Cucumber.Csa1P043030.1	Cucu-me.XP_008467136.1	2	0	0	2
Cucumber.Csa1P043040.1	Cucu-me.XP_008467173.1	2	0	0	2
Cucumber.Csa1P043080.1	Cucu-me.XP_008437461.1	2	0	0	2
Cucumber.Csa1P043100.1	Cucu-me.XP_008437461.1	2	0	0	2
Cucumber.Csa1P043170.1	Cucu-me.XP_008437273.1	2	0	0	2
Cucumber.Csa1P044320.1	Cucu-me.XP_008436988.1	2	0	0	2
Cucumber.Csa1P044320.1	Cucu-me.XP_008437273.1	2	0	0	2
Cucumber.Csa1P044820.1	Cucu-me.XP_008437295.1	2	0	0	2
Cucumber.Csa1P044920.1	Cucu-me.XP_008461857.1	2	0	0	2
Cucumber.Csa1P045470.1	Cucu-me.XP_008437511.1	2	0	0	2
Cucumber.Csa1P045480.1	Cucu-me.XP_008437539.1	2	0	0	2
Cucumber.Csa1P045490.1	Cucu-me.XP_008437552.1	2	0	0	2
Cucumber.Csa1P045500.1	Cucu-me.XP_008437571.1	2	0	0	2
Cucumber.Csa1P045510.1	Cucu-me.XP_008446067.1	2	0	0	2
Cucumber.Csa1P045520.1	Cucu-me.XP_008437583.1	2	0	0	2
Cucumber.Csa1P045530.1	Cucu-me.XP_008437610.1	2	0	0	2
Cucumber.Csa1P045540.1	Cucu-me.XP_008437595.1	2	0	0	2
Cucumber.Csa1P045920.1	Cucu-me.XP_008438139.1	2	0	0	2
Cucumber.Csa1P045930.1	Cucu-me.XP_008438150.1	2	0	0	2
Cucumber.Csa1P045940.1	Cucu-me.XP_008438189.1	2	0	0	2
Cucumber.Csa1P046020.1	Cucu-me.XP_008438298.1	2	0	0	2
Cucumber.Csa1P046030.1	Cucu-me.XP_008438310.1	2	0	0	2
Cucumber.Csa1P046040.1	Cucu-me.XP_008438374.1	2	0	0	2
Cucumber.Csa1P046050.1	Cucu-me.XP_008438385.1	2	0	0	2
Cucumber.Csa1P046060.1	Cucu-me.XP_008438396.1	2	0	0	2
Cucumber.Csa1P046080.1	Cucu-me.XP_008438423.1	2	0	0	2
Cucumber.Csa1P046090.1	Cucu-me.XP_008438434.1	2	0	0	2
Cucumber.Csa1P046095.1	Cucu-me.XP_008438456.1	2	0	0	2
Cucumber.Csa1P046100.1	Cucu-me.XP_008438468.1	2	0	0	2
Cucumber.Csa1P046160.1	Cucu-me.XP_008438554.1	2	0	0	2
Cucumber.Csa1P046170.1	Cucu-me.XP_008438562.1	2	0	0	2
Cucumber.Csa1P046180.1	Cucu-me.XP_008438572.1	2	0	0	2
Cucumber.Csa1P046190.1	Cucu-me.XP_008438629.1	2	0	0	2
Cucumber.Csa1P046210.1	Cucu-me.XP_008438602.1	2	0	0	2
Cucumber.Csa1P046220.1	Cucu-me.XP_008438584.1	2	0	0	2
Cucumber.Csa1P046230.1	Cucu-me.XP_008438672.1	2	0	0	2
Cucumber.Csa1P046240.1	Cucu-me.XP_008438659.1	2	0	0	2
Cucumber.Csa1P046250.1	Cucu-me.XP_008438685.1	2	0	0	2
Cucumber.Csa1P046260.1	Cucu-me.XP_008438698.1	2	0	0	2
Cucumber.Csa1P046270.1	Cucu-me.XP_008438710.1	2	0	0	2
Cucumber.Csa1P046280.1	Cucu-me.XP_008438721.1	2	0	0	2
Cucumber.Csa1P046290.1	Cucu-me.XP_008438732.1	2	0	0	2
Cucumber.Csa1P046300.1	Cucu-me.XP_008438743.1	2	0	0	2
Cucumber.Csa1P046310.1	Cucu-me.XP_008438757.1	2	0	0	2
Cucumber.Csa1P046820.1	Cucu-me.XP_008438768.1	2	0	0	2
Cucumber.Csa1P046830.1	Cucu-me.XP_008438782.1	2	0	0	2
Cucumber.Csa1P046840.1	Cucu-me.XP_008438796.1	2	0	0	2
Cucumber.Csa1P046850.1	Cucu-me.XP_008438807.1	2	0	0	2
Cucumber.Csa1P048950.1	Cucu-me.XP_008439081.1	2	0	0	2
Cucumber.Csa1P049460.1	Cucu-me.XP_008439116.1	2	0	0	2
Cucumber.Csa1P049960.1	Cucu-me.XP_008439105.1	2	0	0	2
Cucumber.Csa1P050020.1	Cucu-me.XP_008439152.1	2	0	0	2
Cucumber.Csa1P050040.1	Cucu-me.XP_008439208.1	2	0	0	2
Cucumber.Csa1P050050.1	Cucu-me.XP_008439230.1	2	0	0	2
Cucumber.Csa1P050060.1	Cucu-me.XP_008439243.1	2	0	0	2
Cucumber.Csa1P050070.1	Cucu-me.XP_008439256.1	2	0	0	2
Cucumber.Csa1P050090.1	Cucu-me.XP_008439274.1	2	0	0	2
Cucumber.Csa1P050100.1	Cucu-me.XP_008439284.1	2	0	0	2
Cucumber.Csa1P050110.1	Cucu-me.XP_008439294.1	2	0	0	2
Cucumber.Csa1P050170.1	Cucu-me.XP_008439357.1	2	0	0	2
Cucumber.Csa1P050180.1	Cucu-me.XP_008439367.1	2	0	0	2
Cucumber.Csa1P050190.1	Cucu-me.XP_008439378.1	2	0	0	2
Cucumber.Csa1P050200.1	Cucu-me.XP_008439388.1	2	0	0	2
Cucumber.Csa1P050280.1	Cucu-me.XP_008446209.1	2	0	0	2
Cucumber.Csa1P050290.1	Cucu-me.XP_008446209.1	2	0	0	2
Cucumber.Csa1P050300.1	Cucu-me.XP_008446209.1	2	0	0	2
Cucumber.Csa1P050490.1	Cucu-me.XP_008439710.1	2	0	0	2
Cucumber.Csa1P050500.1	Cucu-me.XP_008439719.1	2	0	0	2
Cucumber.Csa1P050510.1	Cucu-me.XP_008439792.1	2	0	0	2
Cucumber.Csa1P051590.1	Cucu-me.XP_008439882.1	2	0	0	2
Cucumber.Csa1P051600.1	Cucu-me.XP_008439894.1	2	0	0	2
Cucumber.Csa1P051710.1	Cucu-me.XP_008440025.1	2	0	0	2
Cucumber.Csa1P051720.1	Cucu-me.XP_008440025.1	2	0	0	2
Cucumber.Csa1P051730.1	Cucu-me.XP_008440049.1	2	0	0	2
Cucumber.Csa1P051850.1	Cucu-me.XP_008440232.1	2	0	0	2
Cucumber.Csa1P051860.1	Cucu-me.XP_008440232.1	2	0	0	2
Cucumber.Csa1P051860.1	Cucu-me.XP_008440243.1	2	0	0	2
Cucumber.Csa1P051870.1	Cucu-me.XP_008440232.1	2	0	0	2
Cucumber.Csa1P051870.1	Cucu-me.XP_008440273.1	2	0	0	2
Cucumber.Csa1P051880.1	Cucu-me.XP_008440232.1	2	0	0	2
Cucumber.Csa1P051900.2	Cucu-me.XP_008440255.1	2	0	0	2
Cucumber.Csa1P058070.1	Cucu-me.XP_008440571.1	2	0	0	2
Cucumber.Csa1P058070.1	Cucu-me.XP_008440590.1	2	0	0	2
Cucumber.Csa1P058070.1	Cucu-me.XP_008440605.1	2	0	0	2
Cucumber.Csa1P058070.1	Cucu-me.XP_008440631.1	2	0	0	2
Cucumber.Csa1P058070.1	Cucu-me.XP_008440652.1	2	0	0	2
Cucumber.Csa1P058070.1	Cucu-me.XP_008440666.1	2	0	0	2
Cucumber.Csa1P058070.1	Cucu-me.XP_008440732.1	2	0	0	2
Cucumber.Csa1P058070.1	Cucu-me.XP_008440746.1	2	0	0	2
Cucumber.Csa1P058070.1	Cucu-me.XP_008440786.1	2	0	0	2
Cucumber.Csa1P058070.1	Cucu-me.XP_008440848.1	2	0	0	2
Cucumber.Csa1P058070.1	Cucu-me.XP_008440873.1	2	0	0	2
Cucumber.Csa1P058070.1	Cucu-me.XP_008440886.1	2	0	0	2
Cucumber.Csa1P058070.1	Cucu-me.XP_008446317.1	2	0	0	2
Cucumber.Csa1P058080.1	Cucu-me.XP_008440571.1	2	0	0	2
Cucumber.Csa1P058080.1	Cucu-me.XP_008440590.1	2	0	0	2
Cucumber.Csa1P058080.1	Cucu-me.XP_008440605.1	2	0	0	2
Cucumber.Csa1P058080.1	Cucu-me.XP_008440631.1	2	0	0	2
Cucumber.Csa1P058080.1	Cucu-me.XP_008440652.1	2	0	0	2
Cucumber.Csa1P058080.1	Cucu-me.XP_008440666.1	2	0	0	2
Cucumber.Csa1P058080.1	Cucu-me.XP_008440732.1	2	0	0	2
Cucumber.Csa1P058080.1	Cucu-me.XP_008440746.1	2	0	0	2
Cucumber.Csa1P058080.1	Cucu-me.XP_008440786.1	2	0	0	2
Cucumber.Csa1P058080.1	Cucu-me.XP_008440848.1	2	0	0	2
Cucumber.Csa1P058080.1	Cucu-me.XP_008440873.1	2	0	0	2
Cucumber.Csa1P058080.1	Cucu-me.XP_008440886.1	2	0	0	2
Cucumber.Csa1P058080.1	Cucu-me.XP_008446317.1	2	0	0	2
Cucumber.Csa1P058090.1	Cucu-me.XP_008440571.1	2	0	0	2
Cucumber.Csa1P058090.1	Cucu-me.XP_008440590.1	2	0	0	2
Cucumber.Csa1P058090.1	Cucu-me.XP_008440605.1	2	0	0	2
Cucumber.Csa1P058090.1	Cucu-me.XP_008440631.1	2	0	0	2
Cucumber.Csa1P058090.1	Cucu-me.XP_008440652.1	2	0	0	2
Cucumber.Csa1P058090.1	Cucu-me.XP_008440666.1	2	0	0	2
Cucumber.Csa1P058090.1	Cucu-me.XP_008440732.1	2	0	0	2
Cucumber.Csa1P058090.1	Cucu-me.XP_008440746.1	2	0	0	2
Cucumber.Csa1P058090.1	Cucu-me.XP_008440786.1	2	0	0	2
Cucumber.Csa1P058090.1	Cucu-me.XP_008440848.1	2	0	0	2
Cucumber.Csa1P058090.1	Cucu-me.XP_008440873.1	2	0	0	2
Cucumber.Csa1P058090.1	Cucu-me.XP_008440886.1	2	0	0	2
Cucumber.Csa1P058090.1	Cucu-me.XP_008446317.1	2	0	0	2
Cucumber.Csa1P058100.1	Cucu-me.XP_008440571.1	2	0	0	2
Cucumber.Csa1P058100.1	Cucu-me.XP_008440590.1	2	0	0	2
Cucumber.Csa1P058100.1	Cucu-me.XP_008440605.1	2	0	0	2
Cucumber.Csa1P058100.1	Cucu-me.XP_008440631.1	2	0	0	2
Cucumber.Csa1P058100.1	Cucu-me.XP_008440652.1	2	0	0	2
Cucumber.Csa1P058100.1	Cucu-me.XP_008440666.1	2	0	0	2
Cucumber.Csa1P058100.1	Cucu-me.XP_008440732.1	2	0	0	2
Cucumber.Csa1P058100.1	Cucu-me.XP_008440746.1	2	0	0	2
Cucumber.Csa1P058100.1	Cucu-me.XP_008440786.1	2	0	0	2
Cucumber.Csa1P058100.1	Cucu-me.XP_008440848.1	2	0	0	2
Cucumber.Csa1P058100.1	Cucu-me.XP_008440873.1	2	0	0	2
Cucumber.Csa1P058100.1	Cucu-me.XP_008440886.1	2	0	0	2
Cucumber.Csa1P058100.1	Cucu-me.XP_008446317.1	2	0	0	2
Cucumber.Csa1P058110.1	Cucu-me.XP_008440571.1	2	0	0	2
Cucumber.Csa1P058110.1	Cucu-me.XP_008440605.1	2	0	0	2
Cucumber.Csa1P058110.1	Cucu-me.XP_008440631.1	2	0	0	2
Cucumber.Csa1P058110.1	Cucu-me.XP_008440652.1	2	0	0	2
Cucumber.Csa1P058110.1	Cucu-me.XP_008440666.1	2	0	0	2
Cucumber.Csa1P058110.1	Cucu-me.XP_008440732.1	2	0	0	2
Cucumber.Csa1P058110.1	Cucu-me.XP_008440746.1	2	0	0	2
Cucumber.Csa1P058110.1	Cucu-me.XP_008440786.1	2	0	0	2
Cucumber.Csa1P058110.1	Cucu-me.XP_008440848.1	2	0	0	2
Cucumber.Csa1P058110.1	Cucu-me.XP_008440873.1	2	0	0	2
Cucumber.Csa1P058110.1	Cucu-me.XP_008440886.1	2	0	0	2
Cucumber.Csa1P058110.1	Cucu-me.XP_008446317.1	2	0	0	2
Cucumber.Csa1P058120.1	Cucu-me.XP_008440571.1	2	0	0	2
Cucumber.Csa1P058120.1	Cucu-me.XP_008440605.1	2	0	0	2
Cucumber.Csa1P058120.1	Cucu-me.XP_008440631.1	2	0	0	2
Cucumber.Csa1P058120.1	Cucu-me.XP_008440652.1	2	0	0	2
Cucumber.Csa1P058120.1	Cucu-me.XP_008440666.1	2	0	0	2
Cucumber.Csa1P058120.1	Cucu-me.XP_008440732.1	2	0	0	2
Cucumber.Csa1P058120.1	Cucu-me.XP_008440746.1	2	0	0	2
Cucumber.Csa1P058120.1	Cucu-me.XP_008440786.1	2	0	0	2
Cucumber.Csa1P058120.1	Cucu-me.XP_008440848.1	2	0	0	2
Cucumber.Csa1P058120.1	Cucu-me.XP_008440873.1	2	0	0	2
Cucumber.Csa1P058120.1	Cucu-me.XP_008440886.1	2	0	0	2
Cucumber.Csa1P058120.1	Cucu-me.XP_008446317.1	2	0	0	2
Cucumber.Csa1P058130.1	Cucu-me.XP_008440684.1	2	0	0	2
Cucumber.Csa1P058140.1	Cucu-me.XP_008440696.1	2	0	0	2
Cucumber.Csa1P058140.1	Cucu-me.XP_008442222.1	2	0	0	2
Cucumber.Csa1P058150.1	Cucu-me.XP_008440707.1	2	0	0	2
Cucumber.Csa1P058150.1	Cucu-me.XP_008440721.1	2	0	0	2
Cucumber.Csa1P058150.1	Cucu-me.XP_008440806.1	2	0	0	2
Cucumber.Csa1P058155.1	Cucu-me.XP_008440707.1	2	0	0	2
Cucumber.Csa1P058155.1	Cucu-me.XP_008440721.1	2	0	0	2
Cucumber.Csa1P058155.1	Cucu-me.XP_008440806.1	2	0	0	2
Cucumber.Csa1P058160.1	Cucu-me.XP_008440571.1	2	0	0	2
Cucumber.Csa1P058160.1	Cucu-me.XP_008440605.1	2	0	0	2
Cucumber.Csa1P058160.1	Cucu-me.XP_008440631.1	2	0	0	2
Cucumber.Csa1P058160.1	Cucu-me.XP_008440652.1	2	0	0	2
Cucumber.Csa1P058160.1	Cucu-me.XP_008440666.1	2	0	0	2
Cucumber.Csa1P058160.1	Cucu-me.XP_008440732.1	2	0	0	2
Cucumber.Csa1P058160.1	Cucu-me.XP_008440746.1	2	0	0	2
Cucumber.Csa1P058160.1	Cucu-me.XP_008440786.1	2	0	0	2
Cucumber.Csa1P058160.1	Cucu-me.XP_008440848.1	2	0	0	2
Cucumber.Csa1P058160.1	Cucu-me.XP_008440886.1	2	0	0	2
Cucumber.Csa1P058160.1	Cucu-me.XP_008446317.1	2	0	0	2
Cucumber.Csa1P058660.1	Cucu-me.XP_008440571.1	2	0	0	2
Cucumber.Csa1P058660.1	Cucu-me.XP_008440605.1	2	0	0	2
Cucumber.Csa1P058660.1	Cucu-me.XP_008440631.1	2	0	0	2
Cucumber.Csa1P058660.1	Cucu-me.XP_008440652.1	2	0	0	2
Cucumber.Csa1P058660.1	Cucu-me.XP_008440666.1	2	0	0	2
Cucumber.Csa1P058660.1	Cucu-me.XP_008440732.1	2	0	0	2
Cucumber.Csa1P058660.1	Cucu-me.XP_008440746.1	2	0	0	2
Cucumber.Csa1P058660.1	Cucu-me.XP_008440786.1	2	0	0	2
Cucumber.Csa1P058660.1	Cucu-me.XP_008440848.1	2	0	0	2
Cucumber.Csa1P058660.1	Cucu-me.XP_008440873.1	2	0	0	2
Cucumber.Csa1P058660.1	Cucu-me.XP_008440886.1	2	0	0	2
Cucumber.Csa1P058660.1	Cucu-me.XP_008446317.1	2	0	0	2
Cucumber.Csa1P058670.1	Cucu-me.XP_008440818.1	2	0	0	2
Cucumber.Csa1P058680.1	Cucu-me.XP_008440818.1	2	0	0	2
Cucumber.Csa1P059180.1	Cucu-me.XP_008440571.1	2	0	0	2
Cucumber.Csa1P059180.1	Cucu-me.XP_008440605.1	2	0	0	2
Cucumber.Csa1P059180.1	Cucu-me.XP_008440631.1	2	0	0	2
Cucumber.Csa1P059180.1	Cucu-me.XP_008440652.1	2	0	0	2
Cucumber.Csa1P059180.1	Cucu-me.XP_008440666.1	2	0	0	2
Cucumber.Csa1P059180.1	Cucu-me.XP_008440732.1	2	0	0	2
Cucumber.Csa1P059180.1	Cucu-me.XP_008440746.1	2	0	0	2
Cucumber.Csa1P059180.1	Cucu-me.XP_008440786.1	2	0	0	2
Cucumber.Csa1P059180.1	Cucu-me.XP_008440848.1	2	0	0	2
Cucumber.Csa1P059180.1	Cucu-me.XP_008440873.1	2	0	0	2
Cucumber.Csa1P059180.1	Cucu-me.XP_008440886.1	2	0	0	2
Cucumber.Csa1P059180.1	Cucu-me.XP_008446317.1	2	0	0	2
Cucumber.Csa1P059190.1	Cucu-me.XP_008440775.1	2	0	0	2
Cucumber.Csa1P059200.1	Cucu-me.XP_008440763.1	2	0	0	2
Cucumber.Csa1P059205.1	Cucu-me.XP_008440571.1	2	0	0	2
Cucumber.Csa1P059205.1	Cucu-me.XP_008440605.1	2	0	0	2
Cucumber.Csa1P059205.1	Cucu-me.XP_008440631.1	2	0	0	2
Cucumber.Csa1P059205.1	Cucu-me.XP_008440652.1	2	0	0	2
Cucumber.Csa1P059205.1	Cucu-me.XP_008440666.1	2	0	0	2
Cucumber.Csa1P059205.1	Cucu-me.XP_008440732.1	2	0	0	2
Cucumber.Csa1P059205.1	Cucu-me.XP_008440746.1	2	0	0	2
Cucumber.Csa1P059205.1	Cucu-me.XP_008440786.1	2	0	0	2
Cucumber.Csa1P059205.1	Cucu-me.XP_008440848.1	2	0	0	2
Cucumber.Csa1P059205.1	Cucu-me.XP_008440886.1	2	0	0	2
Cucumber.Csa1P059205.1	Cucu-me.XP_008446317.1	2	0	0	2
Cucumber.Csa1P059210.1	Cucu-me.XP_008440571.1	2	0	0	2
Cucumber.Csa1P059210.1	Cucu-me.XP_008440605.1	2	0	0	2
Cucumber.Csa1P059210.1	Cucu-me.XP_008440631.1	2	0	0	2
Cucumber.Csa1P059210.1	Cucu-me.XP_008440652.1	2	0	0	2
Cucumber.Csa1P059210.1	Cucu-me.XP_008440666.1	2	0	0	2
Cucumber.Csa1P059210.1	Cucu-me.XP_008440732.1	2	0	0	2
Cucumber.Csa1P059210.1	Cucu-me.XP_008440746.1	2	0	0	2
Cucumber.Csa1P059210.1	Cucu-me.XP_008440786.1	2	0	0	2
Cucumber.Csa1P059210.1	Cucu-me.XP_008440848.1	2	0	0	2
Cucumber.Csa1P059210.1	Cucu-me.XP_008440873.1	2	0	0	2
Cucumber.Csa1P059210.1	Cucu-me.XP_008440886.1	2	0	0	2
Cucumber.Csa1P059210.1	Cucu-me.XP_008446317.1	2	0	0	2
Cucumber.Csa1P059710.1	Cucu-me.XP_008440707.1	2	0	0	2
Cucumber.Csa1P059710.1	Cucu-me.XP_008440721.1	2	0	0	2
Cucumber.Csa1P059710.1	Cucu-me.XP_008440806.1	2	0	0	2
Cucumber.Csa1P059720.1	Cucu-me.XP_008440818.1	2	0	0	2
Cucumber.Csa1P059730.1	Cucu-me.XP_008440652.1	2	0	0	2
Cucumber.Csa1P059730.1	Cucu-me.XP_008440666.1	2	0	0	2
Cucumber.Csa1P059730.1	Cucu-me.XP_008440732.1	2	0	0	2
Cucumber.Csa1P059730.1	Cucu-me.XP_008440746.1	2	0	0	2
Cucumber.Csa1P059730.1	Cucu-me.XP_008446317.1	2	0	0	2
Cucumber.Csa1P059740.1	Cucu-me.XP_008440836.1	2	0	0	2
Cucumber.Csa1P059750.1	Cucu-me.XP_008440836.1	2	0	0	2
Cucumber.Csa1P059760.1	Cucu-me.XP_008440571.1	2	0	0	2
Cucumber.Csa1P059760.1	Cucu-me.XP_008440605.1	2	0	0	2
Cucumber.Csa1P059760.1	Cucu-me.XP_008440631.1	2	0	0	2
Cucumber.Csa1P059760.1	Cucu-me.XP_008440652.1	2	0	0	2
Cucumber.Csa1P059760.1	Cucu-me.XP_008440666.1	2	0	0	2
Cucumber.Csa1P059760.1	Cucu-me.XP_008440732.1	2	0	0	2
Cucumber.Csa1P059760.1	Cucu-me.XP_008440746.1	2	0	0	2
Cucumber.Csa1P059760.1	Cucu-me.XP_008440786.1	2	0	0	2
Cucumber.Csa1P059760.1	Cucu-me.XP_008440848.1	2	0	0	2
Cucumber.Csa1P059760.1	Cucu-me.XP_008440873.1	2	0	0	2
Cucumber.Csa1P059760.1	Cucu-me.XP_008440886.1	2	0	0	2
Cucumber.Csa1P059760.1	Cucu-me.XP_008446317.1	2	0	0	2
Cucumber.Csa1P060260.1	Cucu-me.XP_008440571.1	2	0	0	2
Cucumber.Csa1P060260.1	Cucu-me.XP_008440605.1	2	0	0	2
Cucumber.Csa1P060260.1	Cucu-me.XP_008440631.1	2	0	0	2
Cucumber.Csa1P060260.1	Cucu-me.XP_008440652.1	2	0	0	2
Cucumber.Csa1P060260.1	Cucu-me.XP_008440666.1	2	0	0	2
Cucumber.Csa1P060260.1	Cucu-me.XP_008440732.1	2	0	0	2
Cucumber.Csa1P060260.1	Cucu-me.XP_008440746.1	2	0	0	2
Cucumber.Csa1P060260.1	Cucu-me.XP_008440786.1	2	0	0	2
Cucumber.Csa1P060260.1	Cucu-me.XP_008440848.1	2	0	0	2
Cucumber.Csa1P060260.1	Cucu-me.XP_008440873.1	2	0	0	2
Cucumber.Csa1P060260.1	Cucu-me.XP_008440886.1	2	0	0	2
Cucumber.Csa1P060260.1	Cucu-me.XP_008446317.1	2	0	0	2
Cucumber.Csa1P060760.1	Cucu-me.XP_008440836.1	2	0	0	2
Cucumber.Csa1P060770.1	Cucu-me.XP_008440836.1	2	0	0	2
Cucumber.Csa1P060780.1	Cucu-me.XP_008440571.1	2	0	0	2
Cucumber.Csa1P060780.1	Cucu-me.XP_008440605.1	2	0	0	2
Cucumber.Csa1P060780.1	Cucu-me.XP_008440631.1	2	0	0	2
Cucumber.Csa1P060780.1	Cucu-me.XP_008440652.1	2	0	0	2
Cucumber.Csa1P060780.1	Cucu-me.XP_008440666.1	2	0	0	2
Cucumber.Csa1P060780.1	Cucu-me.XP_008440732.1	2	0	0	2
Cucumber.Csa1P060780.1	Cucu-me.XP_008440746.1	2	0	0	2
Cucumber.Csa1P060780.1	Cucu-me.XP_008440786.1	2	0	0	2
Cucumber.Csa1P060780.1	Cucu-me.XP_008440848.1	2	0	0	2
Cucumber.Csa1P060780.1	Cucu-me.XP_008440873.1	2	0	0	2
Cucumber.Csa1P060780.1	Cucu-me.XP_008440886.1	2	0	0	2
Cucumber.Csa1P060780.1	Cucu-me.XP_008446317.1	2	0	0	2
Cucumber.Csa1P062280.1	Cucu-me.XP_008440571.1	2	0	0	2
Cucumber.Csa1P062280.1	Cucu-me.XP_008440605.1	2	0	0	2
Cucumber.Csa1P062280.1	Cucu-me.XP_008440631.1	2	0	0	2
Cucumber.Csa1P062280.1	Cucu-me.XP_008440652.1	2	0	0	2
Cucumber.Csa1P062280.1	Cucu-me.XP_008440666.1	2	0	0	2
Cucumber.Csa1P062280.1	Cucu-me.XP_008440732.1	2	0	0	2
Cucumber.Csa1P062280.1	Cucu-me.XP_008440746.1	2	0	0	2
Cucumber.Csa1P062280.1	Cucu-me.XP_008440786.1	2	0	0	2
Cucumber.Csa1P062280.1	Cucu-me.XP_008440848.1	2	0	0	2
Cucumber.Csa1P062280.1	Cucu-me.XP_008440873.1	2	0	0	2
Cucumber.Csa1P062280.1	Cucu-me.XP_008440886.1	2	0	0	2
Cucumber.Csa1P062280.1	Cucu-me.XP_008446317.1	2	0	0	2
Cucumber.Csa1P062290.1	Cucu-me.XP_008440898.1	2	0	0	2
Cucumber.Csa1P062340.1	Cucu-me.XP_008446362.1	2	0	0	2
Cucumber.Csa1P062350.1	Cucu-me.XP_008440923.1	2	0	0	2
Cucumber.Csa1P062360.1	Cucu-me.XP_008440936.1	2	0	0	2
Cucumber.Csa1P062370.1	Cucu-me.XP_008440956.1	2	0	0	2
Cucumber.Csa1P062380.1	Cucu-me.XP_008440977.1	2	0	0	2
Cucumber.Csa1P062880.1	Cucu-me.XP_008440988.1	2	0	0	2
Cucumber.Csa1P062890.1	Cucu-me.XP_008441000.1	2	0	0	2
Cucumber.Csa1P062900.1	Cucu-me.XP_008441012.1	2	0	0	2
Cucumber.Csa1P062910.1	Cucu-me.XP_008441031.1	2	0	0	2
Cucumber.Csa1P062910.1	Cucu-me.XP_008441099.1	2	0	0	2
Cucumber.Csa1P062940.1	Cucu-me.XP_008441068.1	2	0	0	2
Cucumber.Csa1P062950.1	Cucu-me.XP_008441068.1	2	0	0	2
Cucumber.Csa1P062960.1	Cucu-me.XP_008441087.1	2	0	0	2
Cucumber.Csa1P062970.1	Cucu-me.XP_008441076.1	2	0	0	2
Cucumber.Csa1P062980.1	Cucu-me.XP_008441076.1	2	0	0	2
Cucumber.Csa1P063480.1	Cucu-me.XP_008441031.1	2	0	0	2
Cucumber.Csa1P063480.1	Cucu-me.XP_008441099.1	2	0	0	2
Cucumber.Csa1P063490.1	Cucu-me.XP_008446374.1	2	0	0	2
Cucumber.Csa1P064160.1	Cucu-me.XP_008441348.1	2	0	0	2
Cucumber.Csa1P064160.1	Cucu-me.XP_008441364.1	2	0	0	2
Cucumber.Csa1P064170.1	Cucu-me.XP_008441348.1	2	0	0	2
Cucumber.Csa1P064170.1	Cucu-me.XP_008441364.1	2	0	0	2
Cucumber.Csa1P064670.1	Cucu-me.XP_008441375.1	2	0	0	2
Cucumber.Csa1P064680.1	Cucu-me.XP_008441384.1	2	0	0	2
Cucumber.Csa1P064690.1	Cucu-me.XP_008441397.1	2	0	0	2
Cucumber.Csa1P064700.1	Cucu-me.XP_008441409.1	2	0	0	2
Cucumber.Csa1P064780.1	Cucu-me.XP_008441524.1	2	0	0	2
Cucumber.Csa1P064780.1	Cucu-me.XP_008441533.1	2	0	0	2
Cucumber.Csa1P064780.1	Cucu-me.XP_008441541.1	2	0	0	2
Cucumber.Csa1P064780.1	Cucu-me.XP_008446434.1	2	0	0	2
Cucumber.Csa1P064780.1	Cucu-me.XP_008446448.1	2	0	0	2
Cucumber.Csa1P064780.1	Cucu-me.XP_008446476.1	2	0	0	2
Cucumber.Csa1P064780.1	Cucu-me.XP_008446488.1	2	0	0	2
Cucumber.Csa1P064790.1	Cucu-me.XP_008441524.1	2	0	0	2
Cucumber.Csa1P064790.1	Cucu-me.XP_008441533.1	2	0	0	2
Cucumber.Csa1P064790.1	Cucu-me.XP_008441555.1	2	0	0	2
Cucumber.Csa1P064790.1	Cucu-me.XP_008441577.1	2	0	0	2
Cucumber.Csa1P064800.1	Cucu-me.XP_008441524.1	2	0	0	2
Cucumber.Csa1P064800.1	Cucu-me.XP_008441533.1	2	0	0	2
Cucumber.Csa1P064800.1	Cucu-me.XP_008441555.1	2	0	0	2
Cucumber.Csa1P064800.1	Cucu-me.XP_008446423.1	2	0	0	2
Cucumber.Csa1P064820.1	Cucu-me.XP_008441524.1	2	0	0	2
Cucumber.Csa1P064820.1	Cucu-me.XP_008441533.1	2	0	0	2
Cucumber.Csa1P064820.1	Cucu-me.XP_008441541.1	2	0	0	2
Cucumber.Csa1P064820.1	Cucu-me.XP_008441555.1	2	0	0	2
Cucumber.Csa1P064820.1	Cucu-me.XP_008446434.1	2	0	0	2
Cucumber.Csa1P064820.1	Cucu-me.XP_008446448.1	2	0	0	2
Cucumber.Csa1P064820.1	Cucu-me.XP_008446476.1	2	0	0	2
Cucumber.Csa1P064820.1	Cucu-me.XP_008446488.1	2	0	0	2
Cucumber.Csa1P064830.1	Cucu-me.XP_008446411.1	2	0	0	2
Cucumber.Csa1P064830.1	Cucu-me.XP_008446434.1	2	0	0	2
Cucumber.Csa1P064830.1	Cucu-me.XP_008446476.1	2	0	0	2
Cucumber.Csa1P064840.1	Cucu-me.XP_008441524.1	2	0	0	2
Cucumber.Csa1P064840.1	Cucu-me.XP_008441533.1	2	0	0	2
Cucumber.Csa1P064840.1	Cucu-me.XP_008441555.1	2	0	0	2
Cucumber.Csa1P064840.1	Cucu-me.XP_008446411.1	2	0	0	2
Cucumber.Csa1P064840.1	Cucu-me.XP_008446423.1	2	0	0	2
Cucumber.Csa1P064840.1	Cucu-me.XP_008446434.1	2	0	0	2
Cucumber.Csa1P064850.1	Cucu-me.XP_008441524.1	2	0	0	2
Cucumber.Csa1P064850.1	Cucu-me.XP_008441533.1	2	0	0	2
Cucumber.Csa1P064850.1	Cucu-me.XP_008441577.1	2	0	0	2
Cucumber.Csa1P064850.1	Cucu-me.XP_008446411.1	2	0	0	2
Cucumber.Csa1P064850.1	Cucu-me.XP_008446423.1	2	0	0	2
Cucumber.Csa1P064850.1	Cucu-me.XP_008446434.1	2	0	0	2
Cucumber.Csa1P064850.1	Cucu-me.XP_008446488.1	2	0	0	2
Cucumber.Csa1P064870.1	Cucu-me.XP_008441524.1	2	0	0	2
Cucumber.Csa1P064870.1	Cucu-me.XP_008441533.1	2	0	0	2
Cucumber.Csa1P064870.1	Cucu-me.XP_008441541.1	2	0	0	2
Cucumber.Csa1P064870.1	Cucu-me.XP_008441577.1	2	0	0	2
Cucumber.Csa1P064870.1	Cucu-me.XP_008446411.1	2	0	0	2
Cucumber.Csa1P064870.1	Cucu-me.XP_008446434.1	2	0	0	2
Cucumber.Csa1P064870.1	Cucu-me.XP_008446448.1	2	0	0	2
Cucumber.Csa1P064870.1	Cucu-me.XP_008446476.1	2	0	0	2
Cucumber.Csa1P064870.1	Cucu-me.XP_008446488.1	2	0	0	2
Cucumber.Csa1P065370.1	Cucu-me.XP_008441524.1	2	0	0	2
Cucumber.Csa1P065370.1	Cucu-me.XP_008441533.1	2	0	0	2
Cucumber.Csa1P065370.1	Cucu-me.XP_008441541.1	2	0	0	2
Cucumber.Csa1P065370.1	Cucu-me.XP_008441555.1	2	0	0	2
Cucumber.Csa1P065370.1	Cucu-me.XP_008441577.1	2	0	0	2
Cucumber.Csa1P065370.1	Cucu-me.XP_008446411.1	2	0	0	2
Cucumber.Csa1P065370.1	Cucu-me.XP_008446434.1	2	0	0	2
Cucumber.Csa1P065370.1	Cucu-me.XP_008446448.1	2	0	0	2
Cucumber.Csa1P065370.1	Cucu-me.XP_008446476.1	2	0	0	2
Cucumber.Csa1P065370.1	Cucu-me.XP_008446488.1	2	0	0	2
Cucumber.Csa1P065380.1	Cucu-me.XP_008441524.1	2	0	0	2
Cucumber.Csa1P065380.1	Cucu-me.XP_008441533.1	2	0	0	2
Cucumber.Csa1P065380.1	Cucu-me.XP_008441541.1	2	0	0	2
Cucumber.Csa1P065380.1	Cucu-me.XP_008441555.1	2	0	0	2
Cucumber.Csa1P065380.1	Cucu-me.XP_008441577.1	2	0	0	2
Cucumber.Csa1P065380.1	Cucu-me.XP_008446411.1	2	0	0	2
Cucumber.Csa1P065380.1	Cucu-me.XP_008446434.1	2	0	0	2
Cucumber.Csa1P065380.1	Cucu-me.XP_008446448.1	2	0	0	2
Cucumber.Csa1P065380.1	Cucu-me.XP_008446476.1	2	0	0	2
Cucumber.Csa1P065380.1	Cucu-me.XP_008446488.1	2	0	0	2
Cucumber.Csa1P065390.1	Cucu-me.XP_008441541.1	2	0	0	2
Cucumber.Csa1P065390.1	Cucu-me.XP_008446411.1	2	0	0	2
Cucumber.Csa1P065390.1	Cucu-me.XP_008446434.1	2	0	0	2
Cucumber.Csa1P065390.1	Cucu-me.XP_008446448.1	2	0	0	2
Cucumber.Csa1P065390.1	Cucu-me.XP_008446476.1	2	0	0	2
Cucumber.Csa1P065390.1	Cucu-me.XP_008446488.1	2	0	0	2
Cucumber.Csa1P065400.1	Cucu-me.XP_008441533.1	2	0	0	2
Cucumber.Csa1P065400.1	Cucu-me.XP_008441541.1	2	0	0	2
Cucumber.Csa1P065400.1	Cucu-me.XP_008441555.1	2	0	0	2
Cucumber.Csa1P065400.1	Cucu-me.XP_008441577.1	2	0	0	2
Cucumber.Csa1P065400.1	Cucu-me.XP_008446411.1	2	0	0	2
Cucumber.Csa1P065400.1	Cucu-me.XP_008446434.1	2	0	0	2
Cucumber.Csa1P065410.1	Cucu-me.XP_008441566.1	2	0	0	2
Cucumber.Csa1P065420.1	Cucu-me.XP_008441541.1	2	0	0	2
Cucumber.Csa1P065420.1	Cucu-me.XP_008441577.1	2	0	0	2
Cucumber.Csa1P065420.1	Cucu-me.XP_008446434.1	2	0	0	2
Cucumber.Csa1P065420.1	Cucu-me.XP_008446448.1	2	0	0	2
Cucumber.Csa1P065420.1	Cucu-me.XP_008446476.1	2	0	0	2
Cucumber.Csa1P065420.1	Cucu-me.XP_008446488.1	2	0	0	2
Cucumber.Csa1P065920.1	Cucu-me.XP_008441541.1	2	0	0	2
Cucumber.Csa1P065920.1	Cucu-me.XP_008441577.1	2	0	0	2
Cucumber.Csa1P065920.1	Cucu-me.XP_008446434.1	2	0	0	2
Cucumber.Csa1P065920.1	Cucu-me.XP_008446448.1	2	0	0	2
Cucumber.Csa1P065920.1	Cucu-me.XP_008446476.1	2	0	0	2
Cucumber.Csa1P065920.1	Cucu-me.XP_008446488.1	2	0	0	2
Cucumber.Csa1P065930.1	Cucu-me.XP_008441541.1	2	0	0	2
Cucumber.Csa1P065930.1	Cucu-me.XP_008441555.1	2	0	0	2
Cucumber.Csa1P065930.1	Cucu-me.XP_008441577.1	2	0	0	2
Cucumber.Csa1P065930.1	Cucu-me.XP_008446411.1	2	0	0	2
Cucumber.Csa1P065930.1	Cucu-me.XP_008446434.1	2	0	0	2
Cucumber.Csa1P065930.1	Cucu-me.XP_008446448.1	2	0	0	2
Cucumber.Csa1P065930.1	Cucu-me.XP_008446476.1	2	0	0	2
Cucumber.Csa1P065930.1	Cucu-me.XP_008446488.1	2	0	0	2
Cucumber.Csa1P065950.1	Cucu-me.XP_008441533.1	2	0	0	2
Cucumber.Csa1P065950.1	Cucu-me.XP_008441541.1	2	0	0	2
Cucumber.Csa1P065950.1	Cucu-me.XP_008441577.1	2	0	0	2
Cucumber.Csa1P065950.1	Cucu-me.XP_008446434.1	2	0	0	2
Cucumber.Csa1P065950.1	Cucu-me.XP_008446448.1	2	0	0	2
Cucumber.Csa1P065950.1	Cucu-me.XP_008446476.1	2	0	0	2
Cucumber.Csa1P065950.1	Cucu-me.XP_008446488.1	2	0	0	2
Cucumber.Csa1P070600.1	Cucu-me.XP_008441776.1	2	0	0	2
Cucumber.Csa1P070600.1	Cucu-me.XP_008441803.1	2	0	0	2
Cucumber.Csa1P070600.1	Cucu-me.XP_008441874.1	2	0	0	2
Cucumber.Csa1P070600.1	Cucu-me.XP_008446536.1	2	0	0	2
Cucumber.Csa1P070600.1	Cucu-me.XP_008446560.1	2	0	0	2
Cucumber.Csa1P070610.1	Cucu-me.XP_008441776.1	2	0	0	2
Cucumber.Csa1P070610.1	Cucu-me.XP_008441803.1	2	0	0	2
Cucumber.Csa1P070610.1	Cucu-me.XP_008446536.1	2	0	0	2
Cucumber.Csa1P070620.1	Cucu-me.XP_008441776.1	2	0	0	2
Cucumber.Csa1P070620.1	Cucu-me.XP_008441803.1	2	0	0	2
Cucumber.Csa1P070620.1	Cucu-me.XP_008441830.1	2	0	0	2
Cucumber.Csa1P070620.1	Cucu-me.XP_008446536.1	2	0	0	2
Cucumber.Csa1P070620.1	Cucu-me.XP_008446560.1	2	0	0	2
Cucumber.Csa1P071130.1	Cucu-me.XP_008441750.1	2	0	0	2
Cucumber.Csa1P071130.1	Cucu-me.XP_008441776.1	2	0	0	2
Cucumber.Csa1P071130.1	Cucu-me.XP_008441803.1	2	0	0	2
Cucumber.Csa1P071130.1	Cucu-me.XP_008441830.1	2	0	0	2
Cucumber.Csa1P071130.1	Cucu-me.XP_008446536.1	2	0	0	2
Cucumber.Csa1P071130.1	Cucu-me.XP_008446549.1	2	0	0	2
Cucumber.Csa1P071130.1	Cucu-me.XP_008446560.1	2	0	0	2
Cucumber.Csa1P071140.1	Cucu-me.XP_008441776.1	2	0	0	2
Cucumber.Csa1P071140.1	Cucu-me.XP_008441803.1	2	0	0	2
Cucumber.Csa1P071140.1	Cucu-me.XP_008446536.1	2	0	0	2
Cucumber.Csa1P071150.1	Cucu-me.XP_008441715.1	2	0	0	2
Cucumber.Csa1P071150.1	Cucu-me.XP_008441725.1	2	0	0	2
Cucumber.Csa1P071150.1	Cucu-me.XP_008441750.1	2	0	0	2
Cucumber.Csa1P071150.1	Cucu-me.XP_008441776.1	2	0	0	2
Cucumber.Csa1P071150.1	Cucu-me.XP_008441803.1	2	0	0	2
Cucumber.Csa1P071150.1	Cucu-me.XP_008441830.1	2	0	0	2
Cucumber.Csa1P071150.1	Cucu-me.XP_008441853.1	2	0	0	2
Cucumber.Csa1P071150.1	Cucu-me.XP_008446536.1	2	0	0	2
Cucumber.Csa1P071150.1	Cucu-me.XP_008446549.1	2	0	0	2
Cucumber.Csa1P071150.1	Cucu-me.XP_008446560.1	2	0	0	2
Cucumber.Csa1P071150.1	Cucu-me.XP_008446571.1	2	0	0	2
Cucumber.Csa1P071160.1	Cucu-me.XP_008441715.1	2	0	0	2
Cucumber.Csa1P071160.1	Cucu-me.XP_008441725.1	2	0	0	2
Cucumber.Csa1P071160.1	Cucu-me.XP_008441750.1	2	0	0	2
Cucumber.Csa1P071160.1	Cucu-me.XP_008441830.1	2	0	0	2
Cucumber.Csa1P071160.1	Cucu-me.XP_008441853.1	2	0	0	2
Cucumber.Csa1P071160.1	Cucu-me.XP_008446536.1	2	0	0	2
Cucumber.Csa1P071160.1	Cucu-me.XP_008446549.1	2	0	0	2
Cucumber.Csa1P071160.1	Cucu-me.XP_008446560.1	2	0	0	2
Cucumber.Csa1P071170.1	Cucu-me.XP_008441715.1	2	0	0	2
Cucumber.Csa1P071170.1	Cucu-me.XP_008441750.1	2	0	0	2
Cucumber.Csa1P071170.1	Cucu-me.XP_008441830.1	2	0	0	2
Cucumber.Csa1P071170.1	Cucu-me.XP_008441853.1	2	0	0	2
Cucumber.Csa1P071170.1	Cucu-me.XP_008446536.1	2	0	0	2
Cucumber.Csa1P071170.1	Cucu-me.XP_008446549.1	2	0	0	2
Cucumber.Csa1P071170.1	Cucu-me.XP_008446560.1	2	0	0	2
Cucumber.Csa1P071180.1	Cucu-me.XP_008441541.1	2	0	0	2
Cucumber.Csa1P071180.1	Cucu-me.XP_008441715.1	2	0	0	2
Cucumber.Csa1P071180.1	Cucu-me.XP_008441725.1	2	0	0	2
Cucumber.Csa1P071180.1	Cucu-me.XP_008441750.1	2	0	0	2
Cucumber.Csa1P071180.1	Cucu-me.XP_008441776.1	2	0	0	2
Cucumber.Csa1P071180.1	Cucu-me.XP_008441803.1	2	0	0	2
Cucumber.Csa1P071180.1	Cucu-me.XP_008441830.1	2	0	0	2
Cucumber.Csa1P071180.1	Cucu-me.XP_008441853.1	2	0	0	2
Cucumber.Csa1P071180.1	Cucu-me.XP_008446536.1	2	0	0	2
Cucumber.Csa1P071180.1	Cucu-me.XP_008446549.1	2	0	0	2
Cucumber.Csa1P071180.1	Cucu-me.XP_008446560.1	2	0	0	2
Cucumber.Csa1P071190.1	Cucu-me.XP_008441715.1	2	0	0	2
Cucumber.Csa1P071190.1	Cucu-me.XP_008441725.1	2	0	0	2
Cucumber.Csa1P071190.1	Cucu-me.XP_008441750.1	2	0	0	2
Cucumber.Csa1P071190.1	Cucu-me.XP_008441776.1	2	0	0	2
Cucumber.Csa1P071190.1	Cucu-me.XP_008441803.1	2	0	0	2
Cucumber.Csa1P071190.1	Cucu-me.XP_008441830.1	2	0	0	2
Cucumber.Csa1P071190.1	Cucu-me.XP_008441853.1	2	0	0	2
Cucumber.Csa1P071190.1	Cucu-me.XP_008446536.1	2	0	0	2
Cucumber.Csa1P071190.1	Cucu-me.XP_008446549.1	2	0	0	2
Cucumber.Csa1P071190.1	Cucu-me.XP_008446560.1	2	0	0	2
Cucumber.Csa1P071190.1	Cucu-me.XP_008446571.1	2	0	0	2
Cucumber.Csa1P071200.1	Cucu-me.XP_008441725.1	2	0	0	2
Cucumber.Csa1P071200.1	Cucu-me.XP_008441750.1	2	0	0	2
Cucumber.Csa1P071200.1	Cucu-me.XP_008441776.1	2	0	0	2
Cucumber.Csa1P071200.1	Cucu-me.XP_008441803.1	2	0	0	2
Cucumber.Csa1P071200.1	Cucu-me.XP_008441830.1	2	0	0	2
Cucumber.Csa1P071200.1	Cucu-me.XP_008441853.1	2	0	0	2
Cucumber.Csa1P071200.1	Cucu-me.XP_008446536.1	2	0	0	2
Cucumber.Csa1P071200.1	Cucu-me.XP_008446549.1	2	0	0	2
Cucumber.Csa1P071200.1	Cucu-me.XP_008446560.1	2	0	0	2
Cucumber.Csa1P071210.1	Cucu-me.XP_008441750.1	2	0	0	2
Cucumber.Csa1P071210.1	Cucu-me.XP_008446549.1	2	0	0	2
Cucumber.Csa1P071220.1	Cucu-me.XP_008441715.1	2	0	0	2
Cucumber.Csa1P071220.1	Cucu-me.XP_008441725.1	2	0	0	2
Cucumber.Csa1P071220.1	Cucu-me.XP_008441750.1	2	0	0	2
Cucumber.Csa1P071220.1	Cucu-me.XP_008441776.1	2	0	0	2
Cucumber.Csa1P071220.1	Cucu-me.XP_008441803.1	2	0	0	2
Cucumber.Csa1P071220.1	Cucu-me.XP_008441830.1	2	0	0	2
Cucumber.Csa1P071220.1	Cucu-me.XP_008441853.1	2	0	0	2
Cucumber.Csa1P071220.1	Cucu-me.XP_008446536.1	2	0	0	2
Cucumber.Csa1P071230.1	Cucu-me.XP_008441715.1	2	0	0	2
Cucumber.Csa1P071230.1	Cucu-me.XP_008441750.1	2	0	0	2
Cucumber.Csa1P071230.1	Cucu-me.XP_008441776.1	2	0	0	2
Cucumber.Csa1P071230.1	Cucu-me.XP_008441803.1	2	0	0	2
Cucumber.Csa1P071230.1	Cucu-me.XP_008441830.1	2	0	0	2
Cucumber.Csa1P071230.1	Cucu-me.XP_008441853.1	2	0	0	2
Cucumber.Csa1P071230.1	Cucu-me.XP_008446536.1	2	0	0	2
Cucumber.Csa1P071240.1	Cucu-me.XP_008441715.1	2	0	0	2
Cucumber.Csa1P071240.1	Cucu-me.XP_008441750.1	2	0	0	2
Cucumber.Csa1P071240.1	Cucu-me.XP_008441776.1	2	0	0	2
Cucumber.Csa1P071240.1	Cucu-me.XP_008441803.1	2	0	0	2
Cucumber.Csa1P071240.1	Cucu-me.XP_008441830.1	2	0	0	2
Cucumber.Csa1P071240.1	Cucu-me.XP_008441853.1	2	0	0	2
Cucumber.Csa1P071240.1	Cucu-me.XP_008446536.1	2	0	0	2
Cucumber.Csa1P071250.1	Cucu-me.XP_008441776.1	2	0	0	2
Cucumber.Csa1P071250.1	Cucu-me.XP_008441803.1	2	0	0	2
Cucumber.Csa1P071250.1	Cucu-me.XP_008441830.1	2	0	0	2
Cucumber.Csa1P071250.1	Cucu-me.XP_008441853.1	2	0	0	2
Cucumber.Csa1P071250.1	Cucu-me.XP_008446536.1	2	0	0	2
Cucumber.Csa1P071790.1	Cucu-me.XP_008441715.1	2	0	0	2
Cucumber.Csa1P071790.1	Cucu-me.XP_008441725.1	2	0	0	2
Cucumber.Csa1P073040.1	Cucu-me.XP_008440696.1	2	0	0	2
Cucumber.Csa1P073080.1	Cucu-me.XP_008442261.1	2	0	0	2
Cucumber.Csa1P073090.1	Cucu-me.XP_008442274.1	2	0	0	2
Cucumber.Csa1P073090.1	Cucu-me.XP_008446626.1	2	0	0	2
Cucumber.Csa1P073090.1	Cucu-me.XP_008446638.1	2	0	0	2
Cucumber.Csa1P073100.1	Cucu-me.XP_008442274.1	2	0	0	2
Cucumber.Csa1P073100.1	Cucu-me.XP_008446626.1	2	0	0	2
Cucumber.Csa1P073100.1	Cucu-me.XP_008446638.1	2	0	0	2
Cucumber.Csa1P073110.1	Cucu-me.XP_008442274.1	2	0	0	2
Cucumber.Csa1P073110.1	Cucu-me.XP_008446626.1	2	0	0	2
Cucumber.Csa1P073110.1	Cucu-me.XP_008446638.1	2	0	0	2
Cucumber.Csa1P073610.1	Cucu-me.XP_008442274.1	2	0	0	2
Cucumber.Csa1P073610.1	Cucu-me.XP_008446626.1	2	0	0	2
Cucumber.Csa1P073610.1	Cucu-me.XP_008446638.1	2	0	0	2
Cucumber.Csa1P073620.1	Cucu-me.XP_008442274.1	2	0	0	2
Cucumber.Csa1P073620.1	Cucu-me.XP_008446626.1	2	0	0	2
Cucumber.Csa1P073620.1	Cucu-me.XP_008446638.1	2	0	0	2
Cucumber.Csa1P073640.1	Cucu-me.XP_008442274.1	2	0	0	2
Cucumber.Csa1P073640.1	Cucu-me.XP_008446626.1	2	0	0	2
Cucumber.Csa1P073640.1	Cucu-me.XP_008446638.1	2	0	0	2
Cucumber.Csa1P073650.1	Cucu-me.XP_008442281.1	2	0	0	2
Cucumber.Csa1P073695.1	Cucu-me.XP_008446536.1	2	0	0	2
Cucumber.Csa1P073695.1	Cucu-me.XP_008446549.1	2	0	0	2
Cucumber.Csa1P073695.1	Cucu-me.XP_008446560.1	2	0	0	2
Cucumber.Csa1P073730.1	Cucu-me.XP_008442355.1	2	0	0	2
Cucumber.Csa1P073740.1	Cucu-me.XP_008442367.1	2	0	0	2
Cucumber.Csa1P073765.1	Cucu-me.XP_008451271.1	2	0	0	2
Cucumber.Csa1P073890.1	Cucu-me.XP_008442608.1	2	0	0	2
Cucumber.Csa1P073900.1	Cucu-me.XP_008442621.1	2	0	0	2
Cucumber.Csa1P074400.1	Cucu-me.XP_008442634.1	2	0	0	2
Cucumber.Csa1P074980.1	Cucu-me.XP_008442764.1	2	0	0	2
Cucumber.Csa1P074990.1	Cucu-me.XP_008442751.1	2	0	0	2
Cucumber.Csa1P075000.1	Cucu-me.XP_008442782.1	2	0	0	2
Cucumber.Csa1P075020.1	Cucu-me.XP_008442793.1	2	0	0	2
Cucumber.Csa1P075030.1	Cucu-me.XP_008442801.1	2	0	0	2
Cucumber.Csa1P075050.1	Cucu-me.XP_008442812.1	2	0	0	2
Cucumber.Csa1P075560.1	Cucu-me.XP_008446663.1	2	0	0	2
Cucumber.Csa1P075560.1	Cucu-me.XP_008452250.1	2	0	0	2
Cucumber.Csa1P075580.1	Cucu-me.XP_008442836.1	2	0	0	2
Cucumber.Csa1P075590.1	Cucu-me.XP_008442852.1	2	0	0	2
Cucumber.Csa1P075600.1	Cucu-me.XP_008442870.1	2	0	0	2
Cucumber.Csa1P076100.1	Cucu-me.XP_008442882.1	2	0	0	2
Cucumber.Csa1P076600.1	Cucu-me.XP_008442893.1	2	0	0	2
Cucumber.Csa1P076610.1	Cucu-me.XP_008442923.1	2	0	0	2
Cucumber.Csa1P076620.1	Cucu-me.XP_008442903.1	2	0	0	2
Cucumber.Csa1P077120.1	Cucu-me.XP_008442954.1	2	0	0	2
Cucumber.Csa1P077130.1	Cucu-me.XP_008442967.1	2	0	0	2
Cucumber.Csa1P077180.1	Cucu-me.XP_008465277.1	2	0	0	2
Cucumber.Csa1P077210.1	Cucu-me.XP_008465284.1	2	0	0	2
Cucumber.Csa1P077220.1	Cucu-me.XP_008465285.1	2	0	0	2
Cucumber.Csa1P077230.1	Cucu-me.XP_008465286.1	2	0	0	2
Cucumber.Csa1P077240.1	Cucu-me.XP_008465287.1	2	0	0	2
Cucumber.Csa1P077740.1	Cucu-me.XP_008465289.1	2	0	0	2
Cucumber.Csa1P077750.1	Cucu-me.XP_008465293.1	2	0	0	2
Cucumber.Csa1P077760.1	Cucu-me.XP_008465293.1	2	0	0	2
Cucumber.Csa1P084260.1	Cucu-me.XP_008465290.1	2	0	0	2
Cucumber.Csa1P084270.1	Cucu-me.XP_008465290.1	2	0	0	2
Cucumber.Csa1P084280.1	Cucu-me.XP_008465294.1	2	0	0	2
Cucumber.Csa1P084290.1	Cucu-me.XP_008465291.1	2	0	0	2
Cucumber.Csa1P095530.1	Cucu-me.XP_008463342.1	2	0	0	2
Cucumber.Csa1P097645.1	Cucu-me.XP_008464760.1	2	0	0	2
Cucumber.Csa1P109370.1	Cucu-me.XP_008462950.1	2	0	0	2
Cucumber.Csa1P145960.1	Cucu-me.XP_008461997.1	2	0	0	2
Cucumber.Csa1P153530.1	Cucu-me.XP_008461705.1	2	0	0	2
Cucumber.Csa1P159840.1	Cucu-me.XP_008461607.1	2	0	0	2
Cucumber.Csa1P159840.1	Cucu-me.XP_008461618.1	2	0	0	2
Cucumber.Csa1P160215.1	Cucu-me.XP_008461607.1	2	0	0	2
Cucumber.Csa1P160215.1	Cucu-me.XP_008461618.1	2	0	0	2
Cucumber.Csa1P160590.1	Cucu-me.XP_008461629.1	2	0	0	2
Cucumber.Csa1P166830.1	Cucu-me.XP_008461144.1	2	0	0	2
Cucumber.Csa1P172600.1	Cucu-me.XP_008464302.1	2	0	0	2
Cucumber.Csa1P172610.1	Cucu-me.XP_008464296.1	2	0	0	2
Cucumber.Csa1P173200.1	Cucu-me.XP_008464277.1	2	0	0	2
Cucumber.Csa1P175720.1	Cucu-me.XP_008464309.1	2	0	0	2
Cucumber.Csa1P175730.1	Cucu-me.XP_008464308.1	2	0	0	2
Cucumber.Csa1P180750.1	Cucu-me.XP_008464311.1	2	0	0	2
Cucumber.Csa1P181310.1	Cucu-me.XP_008464319.1	2	0	0	2
Cucumber.Csa1P181320.1	Cucu-me.XP_008464317.1	2	0	0	2
Cucumber.Csa1P181540.1	Cucu-me.XP_008463617.1	2	0	0	2
Cucumber.Csa1P181560.1	Cucu-me.XP_008463617.1	2	0	0	2
Cucumber.Csa1P181570.1	Cucu-me.XP_008463619.1	2	0	0	2
Cucumber.Csa1P183570.1	Cucu-me.XP_008463620.1	2	0	0	2
Cucumber.Csa1P185100.1	Cucu-me.XP_008463625.1	2	0	0	2
Cucumber.Csa1P185102.1	Cucu-me.XP_008463630.1	2	0	0	2
Cucumber.Csa1P186610.1	Cucu-me.XP_008463632.1	2	0	0	2
Cucumber.Csa1P196240.1	Cucu-me.XP_008458971.1	2	0	0	2
Cucumber.Csa1P212840.1	Cucu-me.XP_008443926.1	2	0	0	2
Cucumber.Csa1P220860.1	Cucu-me.XP_008443928.1	2	0	0	2
Cucumber.Csa1P220860.1	Cucu-me.XP_008444044.1	2	0	0	2
Cucumber.Csa1P222870.1	Cucu-me.XP_008443928.1	2	0	0	2
Cucumber.Csa1P222870.1	Cucu-me.XP_008444044.1	2	0	0	2
Cucumber.Csa1P226420.1	Cucu-me.XP_008443937.1	2	0	0	2
Cucumber.Csa1P226430.1	Cucu-me.XP_008443942.1	2	0	0	2
Cucumber.Csa1P226440.1	Cucu-me.XP_008443945.1	2	0	0	2
Cucumber.Csa1P226450.1	Cucu-me.XP_008443943.1	2	0	0	2
Cucumber.Csa1P228970.1	Cucu-me.XP_008443951.1	2	0	0	2
Cucumber.Csa1P228980.1	Cucu-me.XP_008443951.1	2	0	0	2
Cucumber.Csa1P228990.1	Cucu-me.XP_008443952.1	2	0	0	2
Cucumber.Csa1P229000.1	Cucu-me.XP_008443952.1	2	0	0	2
Cucumber.Csa1P229500.1	Cucu-me.XP_008443958.1	2	0	0	2
Cucumber.Csa1P231010.1	Cucu-me.XP_008443961.1	2	0	0	2
Cucumber.Csa1P240580.1	Cucu-me.XP_008463386.1	2	0	0	2
Cucumber.Csa1P240590.1	Cucu-me.XP_008463387.1	2	0	0	2
Cucumber.Csa1P248110.1	Cucu-me.XP_008463391.1	2	0	0	2
Cucumber.Csa1P248120.1	Cucu-me.XP_008463392.1	2	0	0	2
Cucumber.Csa1P250130.1	Cucu-me.XP_008463393.1	2	0	0	2
Cucumber.Csa1P250150.1	Cucu-me.XP_008463394.1	2	0	0	2
Cucumber.Csa1P250160.1	Cucu-me.XP_008463395.1	2	0	0	2
Cucumber.Csa1P256170.1	Cucu-me.XP_008443855.1	2	0	0	2
Cucumber.Csa1P256190.1	Cucu-me.XP_008443856.1	2	0	0	2
Cucumber.Csa1P256200.1	Cucu-me.XP_008443857.1	2	0	0	2
Cucumber.Csa1P256210.1	Cucu-me.XP_008443858.1	2	0	0	2
Cucumber.Csa1P256710.1	Cucu-me.XP_008443859.1	2	0	0	2
Cucumber.Csa1P256720.1	Cucu-me.XP_008443860.1	2	0	0	2
Cucumber.Csa1P256750.1	Cucu-me.XP_008452541.1	2	0	0	2
Cucumber.Csa1P302180.1	Cucu-me.XP_008464995.1	2	0	0	2
Cucumber.Csa1P302200.1	Cucu-me.XP_008464996.1	2	0	0	2
Cucumber.Csa1P303700.1	Cucu-me.XP_008464998.1	2	0	0	2
Cucumber.Csa1P304710.1	Cucu-me.XP_008465000.1	2	0	0	2
Cucumber.Csa1P304710.1	Cucu-me.XP_008465001.1	2	0	0	2
Cucumber.Csa1P304710.1	Cucu-me.XP_008465002.1	2	0	0	2
Cucumber.Csa1P305710.1	Cucu-me.XP_008465003.1	2	0	0	2
Cucumber.Csa1P305720.1	Cucu-me.XP_008465005.1	2	0	0	2
Cucumber.Csa1P305730.1	Cucu-me.XP_008465007.1	2	0	0	2
Cucumber.Csa1P305740.1	Cucu-me.XP_008465008.1	2	0	0	2
Cucumber.Csa1P305750.1	Cucu-me.XP_008465010.1	2	0	0	2
Cucumber.Csa1P305760.1	Cucu-me.XP_008465012.1	2	0	0	2
Cucumber.Csa1P305790.1	Cucu-me.XP_008465000.1	2	0	0	2
Cucumber.Csa1P305790.1	Cucu-me.XP_008465001.1	2	0	0	2
Cucumber.Csa1P305790.1	Cucu-me.XP_008465002.1	2	0	0	2
Cucumber.Csa1P306800.1	Cucu-me.XP_008465017.1	2	0	0	2
Cucumber.Csa1P306810.1	Cucu-me.XP_008465020.1	2	0	0	2
Cucumber.Csa1P418250.1	Cucu-me.XP_008464982.1	2	0	0	2
Cucumber.Csa1P423070.1	Cucu-me.XP_008453610.1	2	0	0	2
Cucumber.Csa1P505960.1	Cucu-me.XP_008448400.1	2	0	0	2
Cucumber.Csa1P534720.1	Cucu-me.XP_008444579.1	2	0	0	2
Cucumber.Csa1P534730.1	Cucu-me.XP_008444601.1	2	0	0	2
Cucumber.Csa1P534740.1	Cucu-me.XP_008444591.1	2	0	0	2
Cucumber.Csa1P534750.1	Cucu-me.XP_008444611.1	2	0	0	2
Cucumber.Csa1P534760.1	Cucu-me.XP_008446869.1	2	0	0	2
Cucumber.Csa1P534790.1	Cucu-me.XP_008444632.1	2	0	0	2
Cucumber.Csa1P535290.1	Cucu-me.XP_008444658.1	2	0	0	2
Cucumber.Csa1P536310.1	Cucu-me.XP_008444723.1	2	0	0	2
Cucumber.Csa1P536320.1	Cucu-me.XP_008444703.1	2	0	0	2
Cucumber.Csa1P536820.1	Cucu-me.XP_008444734.1	2	0	0	2
Cucumber.Csa1P537330.1	Cucu-me.XP_008444756.1	2	0	0	2
Cucumber.Csa1P537360.1	Cucu-me.XP_008444767.1	2	0	0	2
Cucumber.Csa1P537370.1	Cucu-me.XP_008444790.1	2	0	0	2
Cucumber.Csa1P537380.1	Cucu-me.XP_008444778.1	2	0	0	2
Cucumber.Csa1P537400.1	Cucu-me.XP_008444803.1	2	0	0	2
Cucumber.Csa1P537440.1	Cucu-me.XP_008444949.1	2	0	0	2
Cucumber.Csa1P539330.1	Cucu-me.XP_008445674.1	2	0	0	2
Cucumber.Csa1P539330.1	Cucu-me.XP_008445684.1	2	0	0	2
Cucumber.Csa1P539330.1	Cucu-me.XP_008445695.1	2	0	0	2
Cucumber.Csa1P539340.1	Cucu-me.XP_008445674.1	2	0	0	2
Cucumber.Csa1P539340.1	Cucu-me.XP_008445684.1	2	0	0	2
Cucumber.Csa1P539340.1	Cucu-me.XP_008445695.1	2	0	0	2
Cucumber.Csa1P539350.1	Cucu-me.XP_008445709.1	2	0	0	2
Cucumber.Csa1P539350.1	Cucu-me.XP_008445721.1	2	0	0	2
Cucumber.Csa1P539350.1	Cucu-me.XP_008445743.1	2	0	0	2
Cucumber.Csa1P539350.1	Cucu-me.XP_008445749.1	2	0	0	2
Cucumber.Csa1P539350.1	Cucu-me.XP_008445757.1	2	0	0	2
Cucumber.Csa1P540350.1	Cucu-me.XP_008445709.1	2	0	0	2
Cucumber.Csa1P540350.1	Cucu-me.XP_008445721.1	2	0	0	2
Cucumber.Csa1P540350.1	Cucu-me.XP_008445743.1	2	0	0	2
Cucumber.Csa1P540350.1	Cucu-me.XP_008445749.1	2	0	0	2
Cucumber.Csa1P540350.1	Cucu-me.XP_008445757.1	2	0	0	2
Cucumber.Csa1P540370.1	Cucu-me.XP_008445709.1	2	0	0	2
Cucumber.Csa1P540370.1	Cucu-me.XP_008445721.1	2	0	0	2
Cucumber.Csa1P540370.1	Cucu-me.XP_008445743.1	2	0	0	2
Cucumber.Csa1P540370.1	Cucu-me.XP_008445749.1	2	0	0	2
Cucumber.Csa1P540370.1	Cucu-me.XP_008445757.1	2	0	0	2
Cucumber.Csa1P541370.1	Cucu-me.XP_008445749.1	2	0	0	2
Cucumber.Csa1P541380.1	Cucu-me.XP_008445709.1	2	0	0	2
Cucumber.Csa1P541380.1	Cucu-me.XP_008445721.1	2	0	0	2
Cucumber.Csa1P541380.1	Cucu-me.XP_008445743.1	2	0	0	2
Cucumber.Csa1P541380.1	Cucu-me.XP_008445749.1	2	0	0	2
Cucumber.Csa1P542430.1	Cucu-me.XP_008445790.1	2	0	0	2
Cucumber.Csa1P542440.1	Cucu-me.XP_008445802.1	2	0	0	2
Cucumber.Csa1P542480.1	Cucu-me.XP_008445830.1	2	0	0	2
Cucumber.Csa1P561400.1	Cucu-me.XP_008450539.1	2	0	0	2
Cucumber.Csa1P561410.1	Cucu-me.XP_008450545.1	2	0	0	2
Cucumber.Csa1P561420.1	Cucu-me.XP_008450546.1	2	0	0	2
Cucumber.Csa1P561420.1	Cucu-me.XP_008450548.1	2	0	0	2
Cucumber.Csa1P561920.1	Cucu-me.XP_008450546.1	2	0	0	2
Cucumber.Csa1P561920.1	Cucu-me.XP_008450548.1	2	0	0	2
Cucumber.Csa1P561940.1	Cucu-me.XP_008450550.1	2	0	0	2
Cucumber.Csa1P561950.1	Cucu-me.XP_008451136.1	2	0	0	2
Cucumber.Csa1P561960.1	Cucu-me.XP_008450546.1	2	0	0	2
Cucumber.Csa1P561960.1	Cucu-me.XP_008450548.1	2	0	0	2
Cucumber.Csa1P561980.1	Cucu-me.XP_008450551.1	2	0	0	2
Cucumber.Csa1P568480.1	Cucu-me.XP_008450557.1	2	0	0	2
Cucumber.Csa1P568480.1	Cucu-me.XP_008450560.1	2	0	0	2
Cucumber.Csa1P568480.1	Cucu-me.XP_008450564.1	2	0	0	2
Cucumber.Csa1P568490.1	Cucu-me.XP_008450557.1	2	0	0	2
Cucumber.Csa1P568490.1	Cucu-me.XP_008450560.1	2	0	0	2
Cucumber.Csa1P568490.1	Cucu-me.XP_008450564.1	2	0	0	2
Cucumber.Csa1P568500.1	Cucu-me.XP_008450565.1	2	0	0	2
Cucumber.Csa1P568520.1	Cucu-me.XP_008450566.1	2	0	0	2
Cucumber.Csa1P568530.1	Cucu-me.XP_008450568.1	2	0	0	2
Cucumber.Csa1P568540.1	Cucu-me.XP_008450570.1	2	0	0	2
Cucumber.Csa1P568550.1	Cucu-me.XP_008450571.1	2	0	0	2
Cucumber.Csa1P568560.1	Cucu-me.XP_008450575.1	2	0	0	2
Cucumber.Csa1P568570.1	Cucu-me.XP_008450578.1	2	0	0	2
Cucumber.Csa1P568580.1	Cucu-me.XP_008450582.1	2	0	0	2
Cucumber.Csa1P569080.1	Cucu-me.XP_008450585.1	2	0	0	2
Cucumber.Csa1P569090.1	Cucu-me.XP_008450586.1	2	0	0	2
Cucumber.Csa1P569100.1	Cucu-me.XP_008450555.1	2	0	0	2
Cucumber.Csa1P569100.1	Cucu-me.XP_008450589.1	2	0	0	2
Cucumber.Csa1P569100.1	Cucu-me.XP_008450592.1	2	0	0	2
Cucumber.Csa1P569100.1	Cucu-me.XP_008451138.1	2	0	0	2
Cucumber.Csa1P569100.1	Cucu-me.XP_008451139.1	2	0	0	2
Cucumber.Csa1P569120.1	Cucu-me.XP_008450589.1	2	0	0	2
Cucumber.Csa1P569130.1	Cucu-me.XP_008450592.1	2	0	0	2
Cucumber.Csa1P569140.1	Cucu-me.XP_008450596.1	2	0	0	2
Cucumber.Csa1P569150.1	Cucu-me.XP_008450594.1	2	0	0	2
Cucumber.Csa1P569160.1	Cucu-me.XP_008450594.1	2	0	0	2
Cucumber.Csa1P569170.1	Cucu-me.XP_008450589.1	2	0	0	2
Cucumber.Csa1P569170.1	Cucu-me.XP_008450592.1	2	0	0	2
Cucumber.Csa1P569170.1	Cucu-me.XP_008450594.1	2	0	0	2
Cucumber.Csa1P569180.1	Cucu-me.XP_008450594.1	2	0	0	2
Cucumber.Csa1P569300.1	Cucu-me.XP_008450610.1	2	0	0	2
Cucumber.Csa1P569310.1	Cucu-me.XP_008450611.1	2	0	0	2
Cucumber.Csa1P569320.1	Cucu-me.XP_008450612.1	2	0	0	2
Cucumber.Csa1P569330.1	Cucu-me.XP_008450617.1	2	0	0	2
Cucumber.Csa1P569340.1	Cucu-me.XP_008450620.1	2	0	0	2
Cucumber.Csa1P569350.1	Cucu-me.XP_008450619.1	2	0	0	2
Cucumber.Csa1P569360.1	Cucu-me.XP_008450622.1	2	0	0	2
Cucumber.Csa1P569380.1	Cucu-me.XP_008450627.1	2	0	0	2
Cucumber.Csa1P569390.1	Cucu-me.XP_008450632.1	2	0	0	2
Cucumber.Csa1P569400.1	Cucu-me.XP_008450631.1	2	0	0	2
Cucumber.Csa1P569410.1	Cucu-me.XP_008450630.1	2	0	0	2
Cucumber.Csa1P569420.1	Cucu-me.XP_008450628.1	2	0	0	2
Cucumber.Csa1P569430.1	Cucu-me.XP_008450634.1	2	0	0	2
Cucumber.Csa1P569440.1	Cucu-me.XP_008450635.1	2	0	0	2
Cucumber.Csa1P569450.1	Cucu-me.XP_008450637.1	2	0	0	2
Cucumber.Csa1P569460.1	Cucu-me.XP_008450639.1	2	0	0	2
Cucumber.Csa1P569470.1	Cucu-me.XP_008450640.1	2	0	0	2
Cucumber.Csa1P569480.1	Cucu-me.XP_008450641.1	2	0	0	2
Cucumber.Csa1P569490.1	Cucu-me.XP_008450642.1	2	0	0	2
Cucumber.Csa1P569500.1	Cucu-me.XP_008450643.1	2	0	0	2
Cucumber.Csa1P569510.1	Cucu-me.XP_008451142.1	2	0	0	2
Cucumber.Csa1P569510.1	Cucu-me.XP_008451143.1	2	0	0	2
Cucumber.Csa1P569520.1	Cucu-me.XP_008450648.1	2	0	0	2
Cucumber.Csa1P569530.1	Cucu-me.XP_008451142.1	2	0	0	2
Cucumber.Csa1P569530.1	Cucu-me.XP_008451143.1	2	0	0	2
Cucumber.Csa1P569550.1	Cucu-me.XP_008451143.1	2	0	0	2
Cucumber.Csa1P569560.1	Cucu-me.XP_008450649.1	2	0	0	2
Cucumber.Csa1P570060.1	Cucu-me.XP_008450650.1	2	0	0	2
Cucumber.Csa1P570070.1	Cucu-me.XP_008450651.1	2	0	0	2
Cucumber.Csa1P570080.1	Cucu-me.XP_008450652.1	2	0	0	2
Cucumber.Csa1P570090.1	Cucu-me.XP_008450654.1	2	0	0	2
Cucumber.Csa1P570100.1	Cucu-me.XP_008450655.1	2	0	0	2
Cucumber.Csa1P570110.1	Cucu-me.XP_008450658.1	2	0	0	2
Cucumber.Csa1P570110.1	Cucu-me.XP_008450659.1	2	0	0	2
Cucumber.Csa1P570120.1	Cucu-me.XP_008450658.1	2	0	0	2
Cucumber.Csa1P570120.1	Cucu-me.XP_008450659.1	2	0	0	2
Cucumber.Csa1P570140.1	Cucu-me.XP_008450661.1	2	0	0	2
Cucumber.Csa1P570150.1	Cucu-me.XP_008450660.1	2	0	0	2
Cucumber.Csa1P570160.1	Cucu-me.XP_008450663.1	2	0	0	2
Cucumber.Csa1P570170.1	Cucu-me.XP_008450666.1	2	0	0	2
Cucumber.Csa1P570180.1	Cucu-me.XP_008450667.1	2	0	0	2
Cucumber.Csa1P570190.1	Cucu-me.XP_008450668.1	2	0	0	2
Cucumber.Csa1P570200.1	Cucu-me.XP_008450668.1	2	0	0	2
Cucumber.Csa1P570210.1	Cucu-me.XP_008450669.1	2	0	0	2
Cucumber.Csa1P570220.1	Cucu-me.XP_008450669.1	2	0	0	2
Cucumber.Csa1P570230.1	Cucu-me.XP_008450672.1	2	0	0	2
Cucumber.Csa1P570240.1	Cucu-me.XP_008450676.1	2	0	0	2
Cucumber.Csa1P570240.1	Cucu-me.XP_008450859.1	2	0	0	2
Cucumber.Csa1P570740.1	Cucu-me.XP_008450677.1	2	0	0	2
Cucumber.Csa1P570750.1	Cucu-me.XP_008450679.1	2	0	0	2
Cucumber.Csa1P570760.1	Cucu-me.XP_008450681.1	2	0	0	2
Cucumber.Csa1P570770.1	Cucu-me.XP_008450683.1	2	0	0	2
Cucumber.Csa1P571280.1	Cucu-me.XP_008450698.1	2	0	0	2
Cucumber.Csa1P571790.1	Cucu-me.XP_008450697.1	2	0	0	2
Cucumber.Csa1P571810.1	Cucu-me.XP_008450695.1	2	0	0	2
Cucumber.Csa1P571820.1	Cucu-me.XP_008450690.1	2	0	0	2
Cucumber.Csa1P571830.1	Cucu-me.XP_008450690.1	2	0	0	2
Cucumber.Csa1P571840.1	Cucu-me.XP_008450690.1	2	0	0	2
Cucumber.Csa1P571850.1	Cucu-me.XP_008450700.1	2	0	0	2
Cucumber.Csa1P571860.1	Cucu-me.XP_008450702.1	2	0	0	2
Cucumber.Csa1P572360.1	Cucu-me.XP_008450705.1	2	0	0	2
Cucumber.Csa1P572360.1	Cucu-me.XP_008450706.1	2	0	0	2
Cucumber.Csa1P572370.1	Cucu-me.XP_008450703.1	2	0	0	2
Cucumber.Csa1P572370.1	Cucu-me.XP_008451145.1	2	0	0	2
Cucumber.Csa1P572380.1	Cucu-me.XP_008450703.1	2	0	0	2
Cucumber.Csa1P572390.1	Cucu-me.XP_008450705.1	2	0	0	2
Cucumber.Csa1P572390.1	Cucu-me.XP_008450706.1	2	0	0	2
Cucumber.Csa1P572390.1	Cucu-me.XP_008450800.1	2	0	0	2
Cucumber.Csa1P572400.1	Cucu-me.XP_008450707.1	2	0	0	2
Cucumber.Csa1P572410.1	Cucu-me.XP_008450707.1	2	0	0	2
Cucumber.Csa1P572420.1	Cucu-me.XP_008450710.1	2	0	0	2
Cucumber.Csa1P572430.1	Cucu-me.XP_008450711.1	2	0	0	2
Cucumber.Csa1P572440.1	Cucu-me.XP_008450713.1	2	0	0	2
Cucumber.Csa1P572450.1	Cucu-me.XP_008450715.1	2	0	0	2
Cucumber.Csa1P572950.1	Cucu-me.XP_008450716.1	2	0	0	2
Cucumber.Csa1P572960.1	Cucu-me.XP_008450717.1	2	0	0	2
Cucumber.Csa1P572970.1	Cucu-me.XP_008450721.1	2	0	0	2
Cucumber.Csa1P572970.1	Cucu-me.XP_008450723.1	2	0	0	2
Cucumber.Csa1P572980.1	Cucu-me.XP_008450721.1	2	0	0	2
Cucumber.Csa1P572980.1	Cucu-me.XP_008450723.1	2	0	0	2
Cucumber.Csa1P572990.1	Cucu-me.XP_008450719.1	2	0	0	2
Cucumber.Csa1P573000.1	Cucu-me.XP_008450724.1	2	0	0	2
Cucumber.Csa1P573010.1	Cucu-me.XP_008450727.1	2	0	0	2
Cucumber.Csa1P573020.1	Cucu-me.XP_008450730.1	2	0	0	2
Cucumber.Csa1P573020.1	Cucu-me.XP_008450732.1	2	0	0	2
Cucumber.Csa1P573030.1	Cucu-me.XP_008451146.1	2	0	0	2
Cucumber.Csa1P573040.1	Cucu-me.XP_008451146.1	2	0	0	2
Cucumber.Csa1P573050.1	Cucu-me.XP_008451146.1	2	0	0	2
Cucumber.Csa1P573060.1	Cucu-me.XP_008451146.1	2	0	0	2
Cucumber.Csa1P573070.1	Cucu-me.XP_008451146.1	2	0	0	2
Cucumber.Csa1P573570.1	Cucu-me.XP_008450730.1	2	0	0	2
Cucumber.Csa1P573570.1	Cucu-me.XP_008450732.1	2	0	0	2
Cucumber.Csa1P573580.1	Cucu-me.XP_008450734.1	2	0	0	2
Cucumber.Csa1P573590.1	Cucu-me.XP_008450738.1	2	0	0	2
Cucumber.Csa1P573600.1	Cucu-me.XP_008450737.1	2	0	0	2
Cucumber.Csa1P573610.1	Cucu-me.XP_008450735.1	2	0	0	2
Cucumber.Csa1P573620.1	Cucu-me.XP_008450739.1	2	0	0	2
Cucumber.Csa1P573630.1	Cucu-me.XP_008450740.1	2	0	0	2
Cucumber.Csa1P573640.1	Cucu-me.XP_008451147.1	2	0	0	2
Cucumber.Csa1P573650.1	Cucu-me.XP_008450743.1	2	0	0	2
Cucumber.Csa1P573660.1	Cucu-me.XP_008450741.1	2	0	0	2
Cucumber.Csa1P573670.1	Cucu-me.XP_008450744.1	2	0	0	2
Cucumber.Csa1P573680.1	Cucu-me.XP_008450747.1	2	0	0	2
Cucumber.Csa1P573690.1	Cucu-me.XP_008450749.1	2	0	0	2
Cucumber.Csa1P573700.1	Cucu-me.XP_008450749.1	2	0	0	2
Cucumber.Csa1P573710.1	Cucu-me.XP_008450750.1	2	0	0	2
Cucumber.Csa1P573720.1	Cucu-me.XP_008450751.1	2	0	0	2
Cucumber.Csa1P573730.1	Cucu-me.XP_008450753.1	2	0	0	2
Cucumber.Csa1P574230.1	Cucu-me.XP_008450752.1	2	0	0	2
Cucumber.Csa1P574240.1	Cucu-me.XP_008450754.1	2	0	0	2
Cucumber.Csa1P574250.1	Cucu-me.XP_008450754.1	2	0	0	2
Cucumber.Csa1P574260.1	Cucu-me.XP_008450756.1	2	0	0	2
Cucumber.Csa1P574270.1	Cucu-me.XP_008450757.1	2	0	0	2
Cucumber.Csa1P574770.1	Cucu-me.XP_008450757.1	2	0	0	2
Cucumber.Csa1P574780.1	Cucu-me.XP_008450758.1	2	0	0	2
Cucumber.Csa1P574780.1	Cucu-me.XP_008451148.1	2	0	0	2
Cucumber.Csa1P574790.1	Cucu-me.XP_008450761.1	2	0	0	2
Cucumber.Csa1P574790.1	Cucu-me.XP_008450766.1	2	0	0	2
Cucumber.Csa1P574790.1	Cucu-me.XP_008450767.1	2	0	0	2
Cucumber.Csa1P574790.1	Cucu-me.XP_008450770.1	2	0	0	2
Cucumber.Csa1P574800.1	Cucu-me.XP_008450761.1	2	0	0	2
Cucumber.Csa1P574800.1	Cucu-me.XP_008450766.1	2	0	0	2
Cucumber.Csa1P574800.1	Cucu-me.XP_008450767.1	2	0	0	2
Cucumber.Csa1P574800.1	Cucu-me.XP_008450770.1	2	0	0	2
Cucumber.Csa1P574810.1	Cucu-me.XP_008450761.1	2	0	0	2
Cucumber.Csa1P574810.1	Cucu-me.XP_008450766.1	2	0	0	2
Cucumber.Csa1P574810.1	Cucu-me.XP_008450767.1	2	0	0	2
Cucumber.Csa1P574810.1	Cucu-me.XP_008450770.1	2	0	0	2
Cucumber.Csa1P574820.1	Cucu-me.XP_008450761.1	2	0	0	2
Cucumber.Csa1P574820.1	Cucu-me.XP_008450767.1	2	0	0	2
Cucumber.Csa1P574820.1	Cucu-me.XP_008450770.1	2	0	0	2
Cucumber.Csa1P574830.1	Cucu-me.XP_008450771.1	2	0	0	2
Cucumber.Csa1P574840.1	Cucu-me.XP_008450773.1	2	0	0	2
Cucumber.Csa1P574860.1	Cucu-me.XP_008450774.1	2	0	0	2
Cucumber.Csa1P574870.1	Cucu-me.XP_008450776.1	2	0	0	2
Cucumber.Csa1P574880.1	Cucu-me.XP_008450778.1	2	0	0	2
Cucumber.Csa1P574890.1	Cucu-me.XP_008450777.1	2	0	0	2
Cucumber.Csa1P574900.1	Cucu-me.XP_008450779.1	2	0	0	2
Cucumber.Csa1P574910.1	Cucu-me.XP_008450780.1	2	0	0	2
Cucumber.Csa1P574920.1	Cucu-me.XP_008450781.1	2	0	0	2
Cucumber.Csa1P575100.1	Cucu-me.XP_008450705.1	2	0	0	2
Cucumber.Csa1P575100.1	Cucu-me.XP_008450706.1	2	0	0	2
Cucumber.Csa1P575110.1	Cucu-me.XP_008450803.1	2	0	0	2
Cucumber.Csa1P575120.1	Cucu-me.XP_008450804.1	2	0	0	2
Cucumber.Csa1P575130.1	Cucu-me.XP_008450805.1	2	0	0	2
Cucumber.Csa1P575140.1	Cucu-me.XP_008450806.1	2	0	0	2
Cucumber.Csa1P575150.1	Cucu-me.XP_008450808.1	2	0	0	2
Cucumber.Csa1P575160.1	Cucu-me.XP_008450810.1	2	0	0	2
Cucumber.Csa1P575170.1	Cucu-me.XP_008450811.1	2	0	0	2
Cucumber.Csa1P575180.1	Cucu-me.XP_008450812.1	2	0	0	2
Cucumber.Csa1P575190.1	Cucu-me.XP_008450813.1	2	0	0	2
Cucumber.Csa1P580190.1	Cucu-me.XP_008450814.1	2	0	0	2
Cucumber.Csa1P580200.1	Cucu-me.XP_008450816.1	2	0	0	2
Cucumber.Csa1P580210.1	Cucu-me.XP_008450818.1	2	0	0	2
Cucumber.Csa1P580220.1	Cucu-me.XP_008450821.1	2	0	0	2
Cucumber.Csa1P580230.1	Cucu-me.XP_008450820.1	2	0	0	2
Cucumber.Csa1P580240.1	Cucu-me.XP_008450823.1	2	0	0	2
Cucumber.Csa1P586750.1	Cucu-me.XP_008450826.1	2	0	0	2
Cucumber.Csa1P586760.1	Cucu-me.XP_008450827.1	2	0	0	2
Cucumber.Csa1P586770.1	Cucu-me.XP_008450829.1	2	0	0	2
Cucumber.Csa1P586780.1	Cucu-me.XP_008450830.1	2	0	0	2
Cucumber.Csa1P586790.1	Cucu-me.XP_008450831.1	2	0	0	2
Cucumber.Csa1P586800.1	Cucu-me.XP_008450832.1	2	0	0	2
Cucumber.Csa1P586810.1	Cucu-me.XP_008450834.1	2	0	0	2
Cucumber.Csa1P586820.1	Cucu-me.XP_008450835.1	2	0	0	2
Cucumber.Csa1P586830.1	Cucu-me.XP_008450837.1	2	0	0	2
Cucumber.Csa1P586840.1	Cucu-me.XP_008450840.1	2	0	0	2
Cucumber.Csa1P586850.1	Cucu-me.XP_008450841.1	2	0	0	2
Cucumber.Csa1P586860.1	Cucu-me.XP_008450841.1	2	0	0	2
Cucumber.Csa1P586880.1	Cucu-me.XP_008450843.1	2	0	0	2
Cucumber.Csa1P586890.1	Cucu-me.XP_008450844.1	2	0	0	2
Cucumber.Csa1P587400.1	Cucu-me.XP_008450845.1	2	0	0	2
Cucumber.Csa1P587410.1	Cucu-me.XP_008450846.1	2	0	0	2
Cucumber.Csa1P587420.1	Cucu-me.XP_008450847.1	2	0	0	2
Cucumber.Csa1P587430.1	Cucu-me.XP_008450849.1	2	0	0	2
Cucumber.Csa1P587430.1	Cucu-me.XP_008450857.1	2	0	0	2
Cucumber.Csa1P587440.1	Cucu-me.XP_008450850.1	2	0	0	2
Cucumber.Csa1P587450.1	Cucu-me.XP_008450850.1	2	0	0	2
Cucumber.Csa1P587460.1	Cucu-me.XP_008450850.1	2	0	0	2
Cucumber.Csa1P587470.1	Cucu-me.XP_008450851.1	2	0	0	2
Cucumber.Csa1P587970.1	Cucu-me.XP_008450852.1	2	0	0	2
Cucumber.Csa1P587980.1	Cucu-me.XP_008450853.1	2	0	0	2
Cucumber.Csa1P587980.1	Cucu-me.XP_008450854.1	2	0	0	2
Cucumber.Csa1P587980.1	Cucu-me.XP_008450855.1	2	0	0	2
Cucumber.Csa1P587980.1	Cucu-me.XP_008451151.1	2	0	0	2
Cucumber.Csa1P587990.1	Cucu-me.XP_008450853.1	2	0	0	2
Cucumber.Csa1P587990.1	Cucu-me.XP_008450854.1	2	0	0	2
Cucumber.Csa1P587990.1	Cucu-me.XP_008450855.1	2	0	0	2
Cucumber.Csa1P587990.1	Cucu-me.XP_008451151.1	2	0	0	2
Cucumber.Csa1P588000.1	Cucu-me.XP_008450853.1	2	0	0	2
Cucumber.Csa1P588000.1	Cucu-me.XP_008450854.1	2	0	0	2
Cucumber.Csa1P588000.1	Cucu-me.XP_008450855.1	2	0	0	2
Cucumber.Csa1P588000.1	Cucu-me.XP_008451150.1	2	0	0	2
Cucumber.Csa1P588000.1	Cucu-me.XP_008451151.1	2	0	0	2
Cucumber.Csa1P588500.1	Cucu-me.XP_008450853.1	2	0	0	2
Cucumber.Csa1P588500.1	Cucu-me.XP_008450854.1	2	0	0	2
Cucumber.Csa1P588500.1	Cucu-me.XP_008450855.1	2	0	0	2
Cucumber.Csa1P588500.1	Cucu-me.XP_008451151.1	2	0	0	2
Cucumber.Csa1P588510.1	Cucu-me.XP_008450856.1	2	0	0	2
Cucumber.Csa1P588520.1	Cucu-me.XP_008450849.1	2	0	0	2
Cucumber.Csa1P588520.1	Cucu-me.XP_008450857.1	2	0	0	2
Cucumber.Csa1P588530.1	Cucu-me.XP_008450676.1	2	0	0	2
Cucumber.Csa1P588530.1	Cucu-me.XP_008450859.1	2	0	0	2
Cucumber.Csa1P588540.1	Cucu-me.XP_008450861.1	2	0	0	2
Cucumber.Csa1P588560.1	Cucu-me.XP_008450862.1	2	0	0	2
Cucumber.Csa1P588560.1	Cucu-me.XP_008451152.1	2	0	0	2
Cucumber.Csa1P589060.1	Cucu-me.XP_008450862.1	2	0	0	2
Cucumber.Csa1P589060.1	Cucu-me.XP_008451152.1	2	0	0	2
Cucumber.Csa1P589070.1	Cucu-me.XP_008450862.1	2	0	0	2
Cucumber.Csa1P589070.1	Cucu-me.XP_008451152.1	2	0	0	2
Cucumber.Csa1P589080.1	Cucu-me.XP_008451153.1	2	0	0	2
Cucumber.Csa1P589100.1	Cucu-me.XP_008450865.1	2	0	0	2
Cucumber.Csa1P589110.1	Cucu-me.XP_008450863.1	2	0	0	2
Cucumber.Csa1P589110.1	Cucu-me.XP_008450868.1	2	0	0	2
Cucumber.Csa1P589120.1	Cucu-me.XP_008450863.1	2	0	0	2
Cucumber.Csa1P589120.1	Cucu-me.XP_008450868.1	2	0	0	2
Cucumber.Csa1P589140.1	Cucu-me.XP_008450872.1	2	0	0	2
Cucumber.Csa1P589640.1	Cucu-me.XP_008450874.1	2	0	0	2
Cucumber.Csa1P589650.1	Cucu-me.XP_008450875.1	2	0	0	2
Cucumber.Csa1P589660.1	Cucu-me.XP_008450877.1	2	0	0	2
Cucumber.Csa1P589670.1	Cucu-me.XP_008450878.1	2	0	0	2
Cucumber.Csa1P589690.1	Cucu-me.XP_008450880.1	2	0	0	2
Cucumber.Csa1P589700.1	Cucu-me.XP_008450881.1	2	0	0	2
Cucumber.Csa1P589710.1	Cucu-me.XP_008450882.1	2	0	0	2
Cucumber.Csa1P589720.1	Cucu-me.XP_008450883.1	2	0	0	2
Cucumber.Csa1P589730.1	Cucu-me.XP_008450894.1	2	0	0	2
Cucumber.Csa1P589750.1	Cucu-me.XP_008450884.1	2	0	0	2
Cucumber.Csa1P590250.1	Cucu-me.XP_008451154.1	2	0	0	2
Cucumber.Csa1P590260.1	Cucu-me.XP_008450896.1	2	0	0	2
Cucumber.Csa1P590270.1	Cucu-me.XP_008451155.1	2	0	0	2
Cucumber.Csa1P590280.1	Cucu-me.XP_008450898.1	2	0	0	2
Cucumber.Csa1P590290.1	Cucu-me.XP_008450899.1	2	0	0	2
Cucumber.Csa1P590300.1	Cucu-me.XP_008450900.1	2	0	0	2
Cucumber.Csa1P590800.1	Cucu-me.XP_008450853.1	2	0	0	2
Cucumber.Csa1P590800.1	Cucu-me.XP_008450952.1	2	0	0	2
Cucumber.Csa1P595800.1	Cucu-me.XP_008450901.1	2	0	0	2
Cucumber.Csa1P595810.1	Cucu-me.XP_008450903.1	2	0	0	2
Cucumber.Csa1P595820.1	Cucu-me.XP_008450904.1	2	0	0	2
Cucumber.Csa1P595830.1	Cucu-me.XP_008450906.1	2	0	0	2
Cucumber.Csa1P595840.1	Cucu-me.XP_008450907.1	2	0	0	2
Cucumber.Csa1P595850.1	Cucu-me.XP_008450910.1	2	0	0	2
Cucumber.Csa1P595860.1	Cucu-me.XP_008450911.1	2	0	0	2
Cucumber.Csa1P595870.1	Cucu-me.XP_008450913.1	2	0	0	2
Cucumber.Csa1P595871.1	Cucu-me.XP_008450914.1	2	0	0	2
Cucumber.Csa1P595872.1	Cucu-me.XP_008450914.1	2	0	0	2
Cucumber.Csa1P595875.1	Cucu-me.XP_008450914.1	2	0	0	2
Cucumber.Csa1P595880.1	Cucu-me.XP_008450915.1	2	0	0	2
Cucumber.Csa1P595890.1	Cucu-me.XP_008450916.1	2	0	0	2
Cucumber.Csa1P595900.1	Cucu-me.XP_008451156.1	2	0	0	2
Cucumber.Csa1P595900.1	Cucu-me.XP_008451157.1	2	0	0	2
Cucumber.Csa1P595900.1	Cucu-me.XP_008451158.1	2	0	0	2
Cucumber.Csa1P595910.1	Cucu-me.XP_008451156.1	2	0	0	2
Cucumber.Csa1P595910.1	Cucu-me.XP_008451157.1	2	0	0	2
Cucumber.Csa1P595910.1	Cucu-me.XP_008451158.1	2	0	0	2
Cucumber.Csa1P596420.1	Cucu-me.XP_008450917.1	2	0	0	2
Cucumber.Csa1P596440.1	Cucu-me.XP_008450919.1	2	0	0	2
Cucumber.Csa1P596450.1	Cucu-me.XP_008450918.1	2	0	0	2
Cucumber.Csa1P596460.1	Cucu-me.XP_008450921.1	2	0	0	2
Cucumber.Csa1P596470.1	Cucu-me.XP_008451159.1	2	0	0	2
Cucumber.Csa1P596500.1	Cucu-me.XP_008450923.1	2	0	0	2
Cucumber.Csa1P596510.1	Cucu-me.XP_008450924.1	2	0	0	2
Cucumber.Csa1P596520.1	Cucu-me.XP_008450926.1	2	0	0	2
Cucumber.Csa1P597020.1	Cucu-me.XP_008451160.1	2	0	0	2
Cucumber.Csa1P597030.1	Cucu-me.XP_008450927.1	2	0	0	2
Cucumber.Csa1P597040.1	Cucu-me.XP_008450936.1	2	0	0	2
Cucumber.Csa1P597050.1	Cucu-me.XP_008450933.1	2	0	0	2
Cucumber.Csa1P597060.1	Cucu-me.XP_008450937.1	2	0	0	2
Cucumber.Csa1P597070.1	Cucu-me.XP_008450938.1	2	0	0	2
Cucumber.Csa1P597090.1	Cucu-me.XP_008450939.1	2	0	0	2
Cucumber.Csa1P597100.1	Cucu-me.XP_008450940.1	2	0	0	2
Cucumber.Csa1P597110.1	Cucu-me.XP_008450941.1	2	0	0	2
Cucumber.Csa1P597130.1	Cucu-me.XP_008450943.1	2	0	0	2
Cucumber.Csa1P597140.1	Cucu-me.XP_008450945.1	2	0	0	2
Cucumber.Csa1P597150.1	Cucu-me.XP_008450946.1	2	0	0	2
Cucumber.Csa1P597160.1	Cucu-me.XP_008450947.1	2	0	0	2
Cucumber.Csa1P597170.1	Cucu-me.XP_008450948.1	2	0	0	2
Cucumber.Csa1P597690.1	Cucu-me.XP_008450950.1	2	0	0	2
Cucumber.Csa1P597700.1	Cucu-me.XP_008450951.1	2	0	0	2
Cucumber.Csa1P597710.1	Cucu-me.XP_008450952.1	2	0	0	2
Cucumber.Csa1P597720.1	Cucu-me.XP_008450954.1	2	0	0	2
Cucumber.Csa1P597730.1	Cucu-me.XP_008450955.1	2	0	0	2
Cucumber.Csa1P597740.1	Cucu-me.XP_008450956.1	2	0	0	2
Cucumber.Csa1P597740.1	Cucu-me.XP_008450957.1	2	0	0	2
Cucumber.Csa1P597750.1	Cucu-me.XP_008450963.1	2	0	0	2
Cucumber.Csa1P597760.1	Cucu-me.XP_008450964.1	2	0	0	2
Cucumber.Csa1P597790.1	Cucu-me.XP_008450967.1	2	0	0	2
Cucumber.Csa1P597800.1	Cucu-me.XP_008450968.1	2	0	0	2
Cucumber.Csa1P597810.1	Cucu-me.XP_008450972.1	2	0	0	2
Cucumber.Csa1P597820.1	Cucu-me.XP_008450973.1	2	0	0	2
Cucumber.Csa1P597830.1	Cucu-me.XP_008450977.1	2	0	0	2
Cucumber.Csa1P598330.1	Cucu-me.XP_008450990.1	2	0	0	2
Cucumber.Csa1P598340.1	Cucu-me.XP_008450983.1	2	0	0	2
Cucumber.Csa1P598850.1	Cucu-me.XP_008451162.1	2	0	0	2
Cucumber.Csa1P598860.1	Cucu-me.XP_008450981.1	2	0	0	2
Cucumber.Csa1P598870.1	Cucu-me.XP_008450979.1	2	0	0	2
Cucumber.Csa1P598880.1	Cucu-me.XP_008450993.1	2	0	0	2
Cucumber.Csa1P599380.1	Cucu-me.XP_008450994.1	2	0	0	2
Cucumber.Csa1P599390.1	Cucu-me.XP_008450995.1	2	0	0	2
Cucumber.Csa1P599400.1	Cucu-me.XP_008450996.1	2	0	0	2
Cucumber.Csa1P599420.1	Cucu-me.XP_008451001.1	2	0	0	2
Cucumber.Csa1P599440.1	Cucu-me.XP_008451004.1	2	0	0	2
Cucumber.Csa1P599450.1	Cucu-me.XP_008451008.1	2	0	0	2
Cucumber.Csa1P599460.1	Cucu-me.XP_008451009.1	2	0	0	2
Cucumber.Csa1P599460.1	Cucu-me.XP_008451010.1	2	0	0	2
Cucumber.Csa1P599470.1	Cucu-me.XP_008451009.1	2	0	0	2
Cucumber.Csa1P599470.1	Cucu-me.XP_008451010.1	2	0	0	2
Cucumber.Csa1P599480.1	Cucu-me.XP_008451011.1	2	0	0	2
Cucumber.Csa1P599480.1	Cucu-me.XP_008451163.1	2	0	0	2
Cucumber.Csa1P599490.1	Cucu-me.XP_008451011.1	2	0	0	2
Cucumber.Csa1P599490.1	Cucu-me.XP_008451163.1	2	0	0	2
Cucumber.Csa1P599500.1	Cucu-me.XP_008451012.1	2	0	0	2
Cucumber.Csa1P599510.1	Cucu-me.XP_008451013.1	2	0	0	2
Cucumber.Csa1P599520.1	Cucu-me.XP_008451015.1	2	0	0	2
Cucumber.Csa1P599530.1	Cucu-me.XP_008451016.1	2	0	0	2
Cucumber.Csa1P599543.1	Cucu-me.XP_008451019.1	2	0	0	2
Cucumber.Csa1P599545.1	Cucu-me.XP_008451019.1	2	0	0	2
Cucumber.Csa1P599550.1	Cucu-me.XP_008451020.1	2	0	0	2
Cucumber.Csa1P599560.1	Cucu-me.XP_008451021.1	2	0	0	2
Cucumber.Csa1P599570.1	Cucu-me.XP_008451022.1	2	0	0	2
Cucumber.Csa1P599570.1	Cucu-me.XP_008451165.1	2	0	0	2
Cucumber.Csa1P600080.1	Cucu-me.XP_008451025.1	2	0	0	2
Cucumber.Csa1P600080.1	Cucu-me.XP_008451028.1	2	0	0	2
Cucumber.Csa1P600100.1	Cucu-me.XP_008451025.1	2	0	0	2
Cucumber.Csa1P600100.1	Cucu-me.XP_008451028.1	2	0	0	2
Cucumber.Csa1P600110.1	Cucu-me.XP_008451025.1	2	0	0	2
Cucumber.Csa1P600110.1	Cucu-me.XP_008451028.1	2	0	0	2
Cucumber.Csa1P600120.1	Cucu-me.XP_008451025.1	2	0	0	2
Cucumber.Csa1P600120.1	Cucu-me.XP_008451028.1	2	0	0	2
Cucumber.Csa1P600130.1	Cucu-me.XP_008451029.1	2	0	0	2
Cucumber.Csa1P600130.1	Cucu-me.XP_008451030.1	2	0	0	2
Cucumber.Csa1P600130.1	Cucu-me.XP_008451032.1	2	0	0	2
Cucumber.Csa1P600130.1	Cucu-me.XP_008451164.1	2	0	0	2
Cucumber.Csa1P600140.1	Cucu-me.XP_008451029.1	2	0	0	2
Cucumber.Csa1P600140.1	Cucu-me.XP_008451030.1	2	0	0	2
Cucumber.Csa1P600140.1	Cucu-me.XP_008451032.1	2	0	0	2
Cucumber.Csa1P600140.1	Cucu-me.XP_008451164.1	2	0	0	2
Cucumber.Csa1P600150.1	Cucu-me.XP_008451029.1	2	0	0	2
Cucumber.Csa1P600150.1	Cucu-me.XP_008451030.1	2	0	0	2
Cucumber.Csa1P600150.1	Cucu-me.XP_008451032.1	2	0	0	2
Cucumber.Csa1P600150.1	Cucu-me.XP_008451164.1	2	0	0	2
Cucumber.Csa1P600160.1	Cucu-me.XP_008451029.1	2	0	0	2
Cucumber.Csa1P600160.1	Cucu-me.XP_008451030.1	2	0	0	2
Cucumber.Csa1P600160.1	Cucu-me.XP_008451032.1	2	0	0	2
Cucumber.Csa1P600160.1	Cucu-me.XP_008451164.1	2	0	0	2
Cucumber.Csa1P600170.1	Cucu-me.XP_008451029.1	2	0	0	2
Cucumber.Csa1P600170.1	Cucu-me.XP_008451030.1	2	0	0	2
Cucumber.Csa1P600170.1	Cucu-me.XP_008451032.1	2	0	0	2
Cucumber.Csa1P600170.1	Cucu-me.XP_008451164.1	2	0	0	2
Cucumber.Csa1P600180.1	Cucu-me.XP_008451029.1	2	0	0	2
Cucumber.Csa1P600180.1	Cucu-me.XP_008451030.1	2	0	0	2
Cucumber.Csa1P600180.1	Cucu-me.XP_008451032.1	2	0	0	2
Cucumber.Csa1P600180.1	Cucu-me.XP_008451164.1	2	0	0	2
Cucumber.Csa1P600190.1	Cucu-me.XP_008451033.1	2	0	0	2
Cucumber.Csa1P600200.1	Cucu-me.XP_008451022.1	2	0	0	2
Cucumber.Csa1P600200.1	Cucu-me.XP_008451165.1	2	0	0	2
Cucumber.Csa1P600210.1	Cucu-me.XP_008451034.1	2	0	0	2
Cucumber.Csa1P600220.1	Cucu-me.XP_008451034.1	2	0	0	2
Cucumber.Csa1P600230.1	Cucu-me.XP_008451035.1	2	0	0	2
Cucumber.Csa1P600250.1	Cucu-me.XP_008451036.1	2	0	0	2
Cucumber.Csa1P600260.1	Cucu-me.XP_008451038.1	2	0	0	2
Cucumber.Csa1P600760.1	Cucu-me.XP_008451039.1	2	0	0	2
Cucumber.Csa1P600770.1	Cucu-me.XP_008451042.1	2	0	0	2
Cucumber.Csa1P600780.1	Cucu-me.XP_008451044.1	2	0	0	2
Cucumber.Csa1P600790.1	Cucu-me.XP_008451047.1	2	0	0	2
Cucumber.Csa1P600800.1	Cucu-me.XP_008451048.1	2	0	0	2
Cucumber.Csa1P600810.1	Cucu-me.XP_008451049.1	2	0	0	2
Cucumber.Csa1P600820.1	Cucu-me.XP_008451050.1	2	0	0	2
Cucumber.Csa1P600830.1	Cucu-me.XP_008451051.1	2	0	0	2
Cucumber.Csa1P600850.1	Cucu-me.XP_008451068.1	2	0	0	2
Cucumber.Csa1P600860.1	Cucu-me.XP_008451069.1	2	0	0	2
Cucumber.Csa1P600870.1	Cucu-me.XP_008451070.1	2	0	0	2
Cucumber.Csa1P600880.1	Cucu-me.XP_008451072.1	2	0	0	2
Cucumber.Csa1P600890.1	Cucu-me.XP_008451077.1	2	0	0	2
Cucumber.Csa1P600910.1	Cucu-me.XP_008451078.1	2	0	0	2
Cucumber.Csa1P600920.1	Cucu-me.XP_008451083.1	2	0	0	2
Cucumber.Csa1P600930.1	Cucu-me.XP_008451081.1	2	0	0	2
Cucumber.Csa1P600950.1	Cucu-me.XP_008451084.1	2	0	0	2
Cucumber.Csa1P600970.1	Cucu-me.XP_008451085.1	2	0	0	2
Cucumber.Csa1P600980.1	Cucu-me.XP_008451087.1	2	0	0	2
Cucumber.Csa1P600990.1	Cucu-me.XP_008451088.1	2	0	0	2
Cucumber.Csa1P601000.1	Cucu-me.XP_008451090.1	2	0	0	2
Cucumber.Csa1P601010.1	Cucu-me.XP_008451166.1	2	0	0	2
Cucumber.Csa1P601510.1	Cucu-me.XP_008451091.1	2	0	0	2
Cucumber.Csa1P601520.1	Cucu-me.XP_008451093.1	2	0	0	2
Cucumber.Csa1P601530.1	Cucu-me.XP_008451095.1	2	0	0	2
Cucumber.Csa1P602030.1	Cucu-me.XP_008451096.1	2	0	0	2
Cucumber.Csa1P602530.1	Cucu-me.XP_008451098.1	2	0	0	2
Cucumber.Csa1P602530.1	Cucu-me.XP_008451099.1	2	0	0	2
Cucumber.Csa1P602540.1	Cucu-me.XP_008451098.1	2	0	0	2
Cucumber.Csa1P602540.1	Cucu-me.XP_008451099.1	2	0	0	2
Cucumber.Csa1P604040.1	Cucu-me.XP_008451100.1	2	0	0	2
Cucumber.Csa1P604050.1	Cucu-me.XP_008451101.1	2	0	0	2
Cucumber.Csa1P604080.1	Cucu-me.XP_008451103.1	2	0	0	2
Cucumber.Csa1P604090.1	Cucu-me.XP_008451104.1	2	0	0	2
Cucumber.Csa1P604100.1	Cucu-me.XP_008451104.1	2	0	0	2
Cucumber.Csa1P604600.1	Cucu-me.XP_008451106.1	2	0	0	2
Cucumber.Csa1P604850.1	Cucu-me.XP_008451107.1	2	0	0	2
Cucumber.Csa1P604850.1	Cucu-me.XP_008451111.1	2	0	0	2
Cucumber.Csa1P604912.1	Cucu-me.XP_008451107.1	2	0	0	2
Cucumber.Csa1P604912.1	Cucu-me.XP_008451111.1	2	0	0	2
Cucumber.Csa1P604943.1	Cucu-me.XP_008451107.1	2	0	0	2
Cucumber.Csa1P604943.1	Cucu-me.XP_008451111.1	2	0	0	2
Cucumber.Csa1P604975.1	Cucu-me.XP_008451107.1	2	0	0	2
Cucumber.Csa1P604975.1	Cucu-me.XP_008451111.1	2	0	0	2
Cucumber.Csa1P605100.1	Cucu-me.XP_008451107.1	2	0	0	2
Cucumber.Csa1P605100.1	Cucu-me.XP_008451111.1	2	0	0	2
Cucumber.Csa1P605110.1	Cucu-me.XP_008451107.1	2	0	0	2
Cucumber.Csa1P605110.1	Cucu-me.XP_008451111.1	2	0	0	2
Cucumber.Csa1P605610.1	Cucu-me.XP_008451116.1	2	0	0	2
Cucumber.Csa1P605620.1	Cucu-me.XP_008451113.1	2	0	0	2
Cucumber.Csa1P605630.1	Cucu-me.XP_008451113.1	2	0	0	2
Cucumber.Csa1P605650.1	Cucu-me.XP_008443064.1	2	0	0	2
Cucumber.Csa1P605650.1	Cucu-me.XP_008451117.1	2	0	0	2
Cucumber.Csa1P605660.1	Cucu-me.XP_008451167.1	2	0	0	2
Cucumber.Csa1P605680.1	Cucu-me.XP_008451119.1	2	0	0	2
Cucumber.Csa1P605690.1	Cucu-me.XP_008451121.1	2	0	0	2
Cucumber.Csa1P605710.1	Cucu-me.XP_008451123.1	2	0	0	2
Cucumber.Csa1P605720.1	Cucu-me.XP_008451128.1	2	0	0	2
Cucumber.Csa1P605730.1	Cucu-me.XP_008451127.1	2	0	0	2
Cucumber.Csa1P605730.1	Cucu-me.XP_008451129.1	2	0	0	2
Cucumber.Csa1P605740.1	Cucu-me.XP_008451127.1	2	0	0	2
Cucumber.Csa1P605740.1	Cucu-me.XP_008451129.1	2	0	0	2
Cucumber.Csa1P641020.1	Cucu-me.XP_008443631.1	2	0	0	2
Cucumber.Csa1P641040.1	Cucu-me.XP_008443632.1	2	0	0	2
Cucumber.Csa1P642540.1	Cucu-me.XP_008443634.1	2	0	0	2
Cucumber.Csa1P643050.1	Cucu-me.XP_008444022.1	2	0	0	2
Cucumber.Csa1P650050.1	Cucu-me.XP_008443640.1	2	0	0	2
Cucumber.Csa1P651130.1	Cucu-me.XP_008443646.1	2	0	0	2
Cucumber.Csa1P651140.1	Cucu-me.XP_008443647.1	2	0	0	2
Cucumber.Csa1P651640.1	Cucu-me.XP_008443648.1	2	0	0	2
Cucumber.Csa1P651650.1	Cucu-me.XP_008443649.1	2	0	0	2
Cucumber.Csa1P651660.1	Cucu-me.XP_008443650.1	2	0	0	2
Cucumber.Csa1P651670.1	Cucu-me.XP_008443650.1	2	0	0	2
Cucumber.Csa1P651680.1	Cucu-me.XP_008443651.1	2	0	0	2
Cucumber.Csa1P651690.1	Cucu-me.XP_008443653.1	2	0	0	2
Cucumber.Csa1P651710.1	Cucu-me.XP_008443654.1	2	0	0	2
Cucumber.Csa1P652260.1	Cucu-me.XP_008443659.1	2	0	0	2
Cucumber.Csa1P652280.1	Cucu-me.XP_008444023.1	2	0	0	2
Cucumber.Csa1P652290.1	Cucu-me.XP_008443662.1	2	0	0	2
Cucumber.Csa1P652810.1	Cucu-me.XP_008443665.1	2	0	0	2
Cucumber.Csa1P654890.1	Cucu-me.XP_008443681.1	2	0	0	2
Cucumber.Csa1P654900.1	Cucu-me.XP_008443684.1	2	0	0	2
Cucumber.Csa1P655930.1	Cucu-me.XP_008443687.1	2	0	0	2
Cucumber.Csa1P655930.1	Cucu-me.XP_008443689.1	2	0	0	2
Cucumber.Csa1P655950.1	Cucu-me.XP_008443687.1	2	0	0	2
Cucumber.Csa1P655950.1	Cucu-me.XP_008443689.1	2	0	0	2
Cucumber.Csa1P659020.1	Cucu-me.XP_008443710.1	2	0	0	2
Cucumber.Csa1P659090.1	Cucu-me.XP_008443715.1	2	0	0	2
Cucumber.Csa1P661210.1	Cucu-me.XP_008443730.1	2	0	0	2
Cucumber.Csa1P661220.1	Cucu-me.XP_008443730.1	2	0	0	2
Cucumber.Csa1P661230.1	Cucu-me.XP_008443730.1	2	0	0	2
Cucumber.Csa1P665340.1	Cucu-me.XP_008444028.1	2	0	0	2
Cucumber.Csa1P665350.1	Cucu-me.XP_008444028.1	2	0	0	2
Cucumber.Csa1P665390.1	Cucu-me.XP_008443744.1	2	0	0	2
Cucumber.Csa1P666960.2	Cucu-me.XP_008443764.1	2	0	0	2
Cucumber.Csa1P678040.1	Cucu-me.XP_008443782.1	2	0	0	2
Cucumber.Csa1P678050.1	Cucu-me.XP_008443783.1	2	0	0	2
Cucumber.Csa1P679550.1	Cucu-me.XP_008443784.1	2	0	0	2
Cucumber.Csa1P679560.1	Cucu-me.XP_008443786.1	2	0	0	2
Cucumber.Csa1P680070.1	Cucu-me.XP_008443788.1	2	0	0	2
Cucumber.Csa1P682130.1	Cucu-me.XP_008453669.1	2	0	0	2
Cucumber.Csa1P690180.1	Cucu-me.XP_008462701.1	2	0	0	2
Cucumber.Csa1P690190.1	Cucu-me.XP_008462702.1	2	0	0	2
Cucumber.Csa1P690200.1	Cucu-me.XP_008462703.1	2	0	0	2
Cucumber.Csa1P690210.1	Cucu-me.XP_008462704.1	2	0	0	2
Cucumber.Csa1P690230.1	Cucu-me.XP_008462705.1	2	0	0	2
Cucumber.Csa1P690260.1	Cucu-me.XP_008462708.1	2	0	0	2
Cucumber.Csa1P690280.1	Cucu-me.XP_008462710.1	2	0	0	2
Cucumber.Csa1P690290.1	Cucu-me.XP_008462711.1	2	0	0	2
Cucumber.Csa1P690300.1	Cucu-me.XP_008462714.1	2	0	0	2
Cucumber.Csa1P690370.1	Cucu-me.XP_008462720.1	2	0	0	2
Cucumber.Csa1P695370.1	Cucu-me.XP_008462722.1	2	0	0	2
Cucumber.Csa1P695380.1	Cucu-me.XP_008462771.1	2	0	0	2
Cucumber.Csa1P695390.1	Cucu-me.XP_008462723.1	2	0	0	2
Cucumber.Csa1P695400.1	Cucu-me.XP_008462772.1	2	0	0	2
Cucumber.Csa1P695420.1	Cucu-me.XP_008462724.1	2	0	0	2
Cucumber.Csa1P696420.1	Cucu-me.XP_008462725.1	2	0	0	2
Cucumber.Csa1P696430.1	Cucu-me.XP_008462726.1	2	0	0	2
Cucumber.Csa1P696440.1	Cucu-me.XP_008462731.1	2	0	0	2
Cucumber.Csa1P696450.1	Cucu-me.XP_008462733.1	2	0	0	2
Cucumber.Csa1P696455.1	Cucu-me.XP_008462733.1	2	0	0	2
Cucumber.Csa1P698530.1	Cucu-me.XP_008458979.1	2	0	0	2
Cucumber.Csa1P698540.1	Cucu-me.XP_008458980.1	2	0	0	2
Cucumber.Csa1P699040.1	Cucu-me.XP_008458983.1	2	0	0	2
Cucumber.Csa1P699550.1	Cucu-me.XP_008458982.1	2	0	0	2
Cucumber.Csa1P699560.1	Cucu-me.XP_008458984.1	2	0	0	2
Cucumber.Csa1P699610.1	Cucu-me.XP_008458986.1	2	0	0	2
Cucumber.Csa1P699620.1	Cucu-me.XP_008458987.1	2	0	0	2
Cucumber.Csa1P701210.1	Cucu-me.XP_008458989.1	2	0	0	2
Cucumber.Csa1P701220.1	Cucu-me.XP_008458991.1	2	0	0	2
Cucumber.Csa1P701230.1	Cucu-me.XP_008458992.1	2	0	0	2
Cucumber.Csa1P701240.1	Cucu-me.XP_008459133.1	2	0	0	2
Cucumber.Csa1P701250.1	Cucu-me.XP_008459133.1	2	0	0	2
Cucumber.Csa1P701260.1	Cucu-me.XP_008459133.1	2	0	0	2
Cucumber.Csa1P701270.1	Cucu-me.XP_008458993.1	2	0	0	2
Cucumber.Csa1P701280.1	Cucu-me.XP_008458998.1	2	0	0	2
Cucumber.Csa1P701300.1	Cucu-me.XP_008459000.1	2	0	0	2
Cucumber.Csa1P701320.1	Cucu-me.XP_008459005.1	2	0	0	2
Cucumber.Csa1P701330.1	Cucu-me.XP_008459009.1	2	0	0	2
Cucumber.Csa1P701900.1	Cucu-me.XP_008459023.1	2	0	0	2
Cucumber.Csa1P701910.1	Cucu-me.XP_008459025.1	2	0	0	2
Cucumber.Csa1P701920.1	Cucu-me.XP_008459028.1	2	0	0	2
Cucumber.Csa1P701930.1	Cucu-me.XP_008459030.1	2	0	0	2
Cucumber.Csa1P701930.1	Cucu-me.XP_008459032.1	2	0	0	2
Cucumber.Csa1P701940.1	Cucu-me.XP_008459030.1	2	0	0	2
Cucumber.Csa1P701940.1	Cucu-me.XP_008459032.1	2	0	0	2
Cucumber.Csa1P701950.1	Cucu-me.XP_008459033.1	2	0	0	2
Cucumber.Csa1P701960.1	Cucu-me.XP_008459036.1	2	0	0	2
Cucumber.Csa1P701970.1	Cucu-me.XP_008459037.1	2	0	0	2
Cucumber.Csa1P701980.1	Cucu-me.XP_008459042.1	2	0	0	2
Cucumber.Csa1P701990.1	Cucu-me.XP_008459044.1	2	0	0	2
Cucumber.Csa1P702000.1	Cucu-me.XP_008459043.1	2	0	0	2
Cucumber.Csa1P702030.1	Cucu-me.XP_008459046.1	2	0	0	2
Cucumber.Csa1P704090.1	Cucu-me.XP_008459089.1	2	0	0	2
Cucumber.Csa1P704590.1	Cucu-me.XP_008459091.1	2	0	0	2
Cucumber.Csa1P705090.1	Cucu-me.XP_008459092.1	2	0	0	2
Cucumber.Csa1P705100.1	Cucu-me.XP_008459093.1	2	0	0	2
Cucumber.Csa2P007400.1	Cucu-me.XP_008456908.1	2	0	0	2
Cucumber.Csa2P007410.1	Cucu-me.XP_008456935.1	2	0	0	2
Cucumber.Csa2P007450.1	Cucu-me.XP_008456989.1	2	0	0	2
Cucumber.Csa2P007950.1	Cucu-me.XP_008457010.1	2	0	0	2
Cucumber.Csa2P007960.1	Cucu-me.XP_008457027.1	2	0	0	2
Cucumber.Csa2P007970.1	Cucu-me.XP_008457037.1	2	0	0	2
Cucumber.Csa2P007990.1	Cucu-me.XP_008457058.1	2	0	0	2
Cucumber.Csa2P008020.1	Cucu-me.XP_008457064.1	2	0	0	2
Cucumber.Csa2P008030.1	Cucu-me.XP_008457083.1	2	0	0	2
Cucumber.Csa2P008040.1	Cucu-me.XP_008457146.1	2	0	0	2
Cucumber.Csa2P008045.1	Cucu-me.XP_008457132.1	2	0	0	2
Cucumber.Csa2P008050.1	Cucu-me.XP_008457165.1	2	0	0	2
Cucumber.Csa2P008060.1	Cucu-me.XP_008457176.1	2	0	0	2
Cucumber.Csa2P008070.1	Cucu-me.XP_008457184.1	2	0	0	2
Cucumber.Csa2P008080.1	Cucu-me.XP_008457196.1	2	0	0	2
Cucumber.Csa2P008100.1	Cucu-me.XP_008457213.1	2	0	0	2
Cucumber.Csa2P008110.1	Cucu-me.XP_008457220.1	2	0	0	2
Cucumber.Csa2P008130.1	Cucu-me.XP_008457230.1	2	0	0	2
Cucumber.Csa2P008140.1	Cucu-me.XP_008457244.1	2	0	0	2
Cucumber.Csa2P008150.1	Cucu-me.XP_008457259.1	2	0	0	2
Cucumber.Csa2P008660.1	Cucu-me.XP_008457274.1	2	0	0	2
Cucumber.Csa2P008670.1	Cucu-me.XP_008457268.1	2	0	0	2
Cucumber.Csa2P008670.1	Cucu-me.XP_008457280.1	2	0	0	2
Cucumber.Csa2P008680.1	Cucu-me.XP_008457291.1	2	0	0	2
Cucumber.Csa2P008690.1	Cucu-me.XP_008457303.1	2	0	0	2
Cucumber.Csa2P008700.1	Cucu-me.XP_008457314.1	2	0	0	2
Cucumber.Csa2P008710.1	Cucu-me.XP_008457325.1	2	0	0	2
Cucumber.Csa2P008720.1	Cucu-me.XP_008457347.1	2	0	0	2
Cucumber.Csa2P008730.1	Cucu-me.XP_008457359.1	2	0	0	2
Cucumber.Csa2P008740.1	Cucu-me.XP_008457369.1	2	0	0	2
Cucumber.Csa2P027440.1	Cucu-me.XP_008454470.1	2	0	0	2
Cucumber.Csa2P027460.1	Cucu-me.XP_008454470.1	2	0	0	2
Cucumber.Csa2P035470.1	Cucu-me.XP_008452859.1	2	0	0	2
Cucumber.Csa2P074290.1	Cucu-me.XP_008441849.1	2	0	0	2
Cucumber.Csa2P079100.1	Cucu-me.XP_008441797.1	2	0	0	2
Cucumber.Csa2P079100.1	Cucu-me.XP_008441800.1	2	0	0	2
Cucumber.Csa2P079120.1	Cucu-me.XP_008441797.1	2	0	0	2
Cucumber.Csa2P079120.1	Cucu-me.XP_008441800.1	2	0	0	2
Cucumber.Csa2P079620.1	Cucu-me.XP_008441801.1	2	0	0	2
Cucumber.Csa2P079640.1	Cucu-me.XP_008441801.1	2	0	0	2
Cucumber.Csa2P080160.1	Cucu-me.XP_008441804.1	2	0	0	2
Cucumber.Csa2P080180.1	Cucu-me.XP_008441805.1	2	0	0	2
Cucumber.Csa2P083730.1	Cucu-me.XP_008441812.1	2	0	0	2
Cucumber.Csa2P083730.1	Cucu-me.XP_008441813.1	2	0	0	2
Cucumber.Csa2P083735.1	Cucu-me.XP_008441812.1	2	0	0	2
Cucumber.Csa2P083735.1	Cucu-me.XP_008441813.1	2	0	0	2
Cucumber.Csa2P083740.1	Cucu-me.XP_008441814.1	2	0	0	2
Cucumber.Csa2P123060.1	Cucu-me.XP_008441666.1	2	0	0	2
Cucumber.Csa2P123070.1	Cucu-me.XP_008441668.1	2	0	0	2
Cucumber.Csa2P123570.1	Cucu-me.XP_008441668.1	2	0	0	2
Cucumber.Csa2P123580.1	Cucu-me.XP_008441676.1	2	0	0	2
Cucumber.Csa2P123590.1	Cucu-me.XP_008441678.1	2	0	0	2
Cucumber.Csa2P123600.1	Cucu-me.XP_008441679.1	2	0	0	2
Cucumber.Csa2P123620.1	Cucu-me.XP_008441682.1	2	0	0	2
Cucumber.Csa2P150510.1	Cucu-me.XP_008457205.1	2	0	0	2
Cucumber.Csa2P151030.1	Cucu-me.XP_008457270.1	2	0	0	2
Cucumber.Csa2P151040.1	Cucu-me.XP_008457212.1	2	0	0	2
Cucumber.Csa2P199910.1	Cucu-me.XP_008449349.1	2	0	0	2
Cucumber.Csa2P200940.1	Cucu-me.XP_008449291.1	2	0	0	2
Cucumber.Csa2P205940.1	Cucu-me.XP_008449293.1	2	0	0	2
Cucumber.Csa2P211450.1	Cucu-me.XP_008449296.1	2	0	0	2
Cucumber.Csa2P215480.1	Cucu-me.XP_008449299.1	2	0	0	2
Cucumber.Csa2P215490.1	Cucu-me.XP_008449308.1	2	0	0	2
Cucumber.Csa2P215500.1	Cucu-me.XP_008449309.1	2	0	0	2
Cucumber.Csa2P215520.1	Cucu-me.XP_008449310.1	2	0	0	2
Cucumber.Csa2P222020.1	Cucu-me.XP_008449311.1	2	0	0	2
Cucumber.Csa2P222030.1	Cucu-me.XP_008449311.1	2	0	0	2
Cucumber.Csa2P222050.1	Cucu-me.XP_008449312.1	2	0	0	2
Cucumber.Csa2P222060.1	Cucu-me.XP_008449313.1	2	0	0	2
Cucumber.Csa2P222070.1	Cucu-me.XP_008449315.1	2	0	0	2
Cucumber.Csa2P222080.1	Cucu-me.XP_008449317.1	2	0	0	2
Cucumber.Csa2P222090.1	Cucu-me.XP_008449319.1	2	0	0	2
Cucumber.Csa2P222100.1	Cucu-me.XP_008449318.1	2	0	0	2
Cucumber.Csa2P222110.1	Cucu-me.XP_008449320.1	2	0	0	2
Cucumber.Csa2P222120.1	Cucu-me.XP_008449322.1	2	0	0	2
[truncated: 92,487 more rows]
