# Supplementary material for: An Updated Functional Annotation of Protein-Coding Genes in the Cucumber Genome
Source: Front Plant Sci. 2018 Mar 15;9:325. doi: 10.3389/fpls.2018.00325 (PMC5863696; doi:10.3389/fpls.2018.00325)
Supplement: Supplementary file 19 [file Table14.xlsx]

## Sheet: Table_S14_opps2grow
geneID_in_Cucumber	collinear_segments_levels	TAIR_accession	locus_name	expression	development_stage	PO_term	PO_ID	Aspect	Evidence_code	Evidence_with	Annotation_Origin	Date_annotated
Csa1P050030.1	10way	AT5G63200	locus:2162027	expressed during	4 anthesis stage	PO:0007616	22934	G	IEP	Transcript levels (e.g.microarray data)	TAIR:Publication:501715286|PMID:15806101	20081201
Csa5P161950.1	12way	AT4G16520	locus:2130759	expressed during	4 anthesis stage	PO:0007616	22934	G	IEP	Transcript levels (e.g.microarray data)	TAIR:Publication:501715286|PMID:15806101	20081201
Csa1P145920.1	13way	AT2G27920	locus:2057873	expressed during	4 anthesis stage	PO:0007616	22934	G	IEP	Transcript levels (e.g.microarray data)	TAIR:Publication:501715286|PMID:15806101	20081201
Csa1P145920.1	14way	AT2G27920	locus:2057873	expressed during	4 anthesis stage	PO:0007616	22934	G	IEP	Transcript levels (e.g.microarray data)	TAIR:Publication:501715286|PMID:15806101	20081201
Csa4P015700.1	15way	AT1G10840	locus:2196469	expressed during	4 anthesis stage	PO:0007616	22934	G	IEP	Transcript levels (e.g.microarray data)	TAIR:Publication:501715286|PMID:15806101	20081201
Csa1P407190.1	15way	AT1G15520	locus:2196593	expressed during	4 anthesis stage	PO:0007616	22934	G	IEP	Transcript levels (e.g.microarray data)	TAIR:Publication:501715286|PMID:15806101	20081201
Csa2P379370.1	15way	AT1G15520	locus:2196593	expressed during	4 anthesis stage	PO:0007616	22934	G	IEP	Transcript levels (e.g.microarray data)	TAIR:Publication:501715286|PMID:15806101	20081201
Csa6P185320.1	15way	AT1G15520	locus:2196593	expressed during	4 anthesis stage	PO:0007616	22934	G	IEP	Transcript levels (e.g.microarray data)	TAIR:Publication:501715286|PMID:15806101	20081201
Csa5P599300.1	15way	AT1G23330	locus:2028060	expressed during	4 anthesis stage	PO:0007616	22934	G	IEP	Transcript levels (e.g.microarray data)	TAIR:Publication:501715286|PMID:15806101	20081201
Csa1P056930.1	15way	AT1G71691	locus:2824531	expressed during	4 anthesis stage	PO:0007616	22934	G	IEP	Transcript levels (e.g.microarray data)	TAIR:Publication:501715286|PMID:15806101	20081201
Csa5P650570.1	15way	AT1G71691	locus:2824531	expressed during	4 anthesis stage	PO:0007616	22934	G	IEP	Transcript levels (e.g.microarray data)	TAIR:Publication:501715286|PMID:15806101	20081201
Csa1P145920.1	15way	AT2G27920	locus:2057873	expressed during	4 anthesis stage	PO:0007616	22934	G	IEP	Transcript levels (e.g.microarray data)	TAIR:Publication:501715286|PMID:15806101	20081201
Csa4P638360.1	15way	AT3G15470	locus:2090146	expressed during	M germinated pollen stage	PO:0001017	22892	G	IEP	Transcript levels (e.g.microarray data)	TAIR:Publication:501728802|PMID:18775970	20090313
Csa1P002680.1	15way	AT3G27260	locus:2086498	expressed during	M germinated pollen stage	PO:0001017	22892	G	IEP	Transcript levels (e.g.microarray data)	TAIR:Publication:501728802|PMID:18775970	20090313
Csa3P589570.1	15way	AT3G27260	locus:2086498	expressed during	M germinated pollen stage	PO:0001017	22892	G	IEP	Transcript levels (e.g.microarray data)	TAIR:Publication:501728802|PMID:18775970	20090313
Csa2P258850.1	15way	AT4G34830	locus:2116915	expressed during	4 anthesis stage	PO:0007616	22934	G	IEP	Transcript levels (e.g.microarray data)	TAIR:Publication:501715286|PMID:15806101	20081201
Csa4P031000.1	15way	AT4G39800	locus:2135297	expressed during	seedling development stage	PO:0007131	22990	G	IDA	localization of GUS fusion protein	TAIR:Publication:501742428|PMID:21505066	20110803
Csa3P730970.1	15way	AT5G01310	locus:2179122	expressed during	4 anthesis stage	PO:0007616	22934	G	IEP	Transcript levels (e.g.microarray data)	TAIR:Publication:501715286|PMID:15806101	20081201
Csa4P031000.1	15way	AT5G10170	locus:2184153	expressed during	seedling development stage	PO:0007131	22990	G	IDA	localization of GUS fusion protein	TAIR:Publication:501742428|PMID:21505066	20110803
Csa3P901180.1	15way	AT5G46690	locus:2178560	expressed during	4 anthesis stage	PO:0007616	22934	G	IEP	Transcript levels (e.g.microarray data)	TAIR:Publication:501715286|PMID:15806101	20081201
Csa1P050470.1	15way	AT5G50380	locus:2177532	expressed during	M germinated pollen stage	PO:0001017	22892	G	IEP	Transcript levels (e.g.microarray data)	TAIR:Publication:501728802|PMID:18775970	20090313
Csa3P118180.1	2way_8	AT1G01120	locus:2200955	expressed during	4 anthesis stage	PO:0007616	22934	G	IEP	Transcript levels (e.g.microarray data)	TAIR:Publication:501715286|PMID:15806101	20081201
Csa3P118190.1	2way_8	AT1G01140	locus:2035367	expressed during	M germinated pollen stage	PO:0001017	22892	G	IEP	Transcript levels (e.g.microarray data)	TAIR:Publication:501728802|PMID:18775970	20090313
Csa3P119380.1	2way_8	AT1G01220	locus:2035362	expressed during	4 anthesis stage	PO:0007616	22934	G	IEP	Transcript levels (e.g.microarray data)	TAIR:Publication:501715286|PMID:15806101	20081201
Csa3P119390.1	2way_8	AT1G01225	locus:505006091	expressed during	4 anthesis stage	PO:0007616	22934	G	IEP	Transcript levels (e.g.microarray data)	TAIR:Publication:501715286|PMID:15806101	20081201
Csa3P119400.1	2way_8	AT1G01225	locus:505006091	expressed during	4 anthesis stage	PO:0007616	22934	G	IEP	Transcript levels (e.g.microarray data)	TAIR:Publication:501715286|PMID:15806101	20081201
Csa3P119410.1	2way_8	AT1G01230	locus:2035352	expressed during	M germinated pollen stage	PO:0001017	22892	G	IEP	Transcript levels (e.g.microarray data)	TAIR:Publication:501728802|PMID:18775970	20090313
Csa3P119520.1	2way_8	AT1G01280	locus:2035267	expressed during	petal differentiation and expansion stage	PO:0007611	22903	G	IEP	Transcript levels (e.g.microarray data)	TAIR:Publication:501715286|PMID:15806101	20081201
Csa3P119540.1	2way_8	AT1G01300	locus:2035297	expressed during	4 anthesis stage	PO:0007616	22934	G	IEP	Transcript levels (e.g.microarray data)	TAIR:Publication:501715286|PMID:15806101	20081201
Csa6P087790.1	2way_8	AT1G01320	locus:2035327	expressed during	M germinated pollen stage	PO:0001017	22892	G	IEP	Transcript levels (e.g.microarray data)	TAIR:Publication:501728802|PMID:18775970	20090313
Csa3P119710.1	2way_8	AT1G01390	locus:2035272	expressed during	4 anthesis stage	PO:0007616	22934	G	IEP	Transcript levels (e.g.microarray data)	TAIR:Publication:501715286|PMID:15806101	20081201
Csa3P119730.1	2way_8	AT1G01390	locus:2035272	expressed during	4 anthesis stage	PO:0007616	22934	G	IEP	Transcript levels (e.g.microarray data)	TAIR:Publication:501715286|PMID:15806101	20081201
Csa3P119710.1	2way_8	AT1G01420	locus:2035332	expressed during	petal differentiation and expansion stage	PO:0007611	22903	G	IEP	Transcript levels (e.g.microarray data)	TAIR:Publication:501715286|PMID:15806101	20081201
Csa3P119730.1	2way_8	AT1G01420	locus:2035332	expressed during	petal differentiation and expansion stage	PO:0007611	22903	G	IEP	Transcript levels (e.g.microarray data)	TAIR:Publication:501715286|PMID:15806101	20081201
Csa7P325190.1	2way_8	AT1G01430	locus:2035342	expressed during	4 anthesis stage	PO:0007616	22934	G	IEP	Transcript levels (e.g.microarray data)	TAIR:Publication:501715286|PMID:15806101	20081201
Csa3P119810.1	2way_8	AT1G01460	locus:2025336	expressed during	M germinated pollen stage	PO:0001017	22892	G	IEP	Transcript levels (e.g.microarray data)	TAIR:Publication:501728802|PMID:18775970	20090313
Csa3P121600.1	2way_8	AT1G01490	locus:2025421	expressed during	M germinated pollen stage	PO:0001017	22892	G	IEP	Transcript levels (e.g.microarray data)	TAIR:Publication:501728802|PMID:18775970	20090313
Csa3P121610.1	2way_8	AT1G01500	locus:2025401	expressed during	M germinated pollen stage	PO:0001017	22892	G	IEP	Transcript levels (e.g.microarray data)	TAIR:Publication:501728802|PMID:18775970	20090313
Csa3P121620.1	2way_8	AT1G01510	locus:2025376	expressed during	4 anthesis stage	PO:0007616	22934	G	IEP	Transcript levels (e.g.microarray data)	TAIR:Publication:501715286|PMID:15806101	20081201
Csa3P121640.1	2way_8	AT1G01520	locus:2025411	expressed during	petal differentiation and expansion stage	PO:0007611	22903	G	IEP	Transcript levels (e.g.microarray data)	TAIR:Publication:501715286|PMID:15806101	20081201
Csa3P121690.1	2way_8	AT1G01540	locus:2025396	expressed during	4 anthesis stage	PO:0007616	22934	G	IEP	Transcript levels (e.g.microarray data)	TAIR:Publication:501715286|PMID:15806101	20081201
Csa3P122480.1	2way_8	AT1G01750	locus:2198175	expressed during	4 anthesis stage	PO:0007616	22934	G	IEP	Transcript levels (e.g.microarray data)	TAIR:Publication:501715286|PMID:15806101	20081201
Csa3P122580.1	2way_8	AT1G01780	locus:2198210	expressed during	M germinated pollen stage	PO:0001017	22892	G	IEP	Transcript levels (e.g.microarray data)	TAIR:Publication:501728802|PMID:18775970	20090313
Csa3P122590.1	2way_8	AT1G01790	locus:2198215	expressed during	M germinated pollen stage	PO:0001017	22892	G	IEP	Transcript levels (e.g.microarray data)	TAIR:Publication:501728802|PMID:18775970	20090313
CsaUNP012590.1	2way_8	AT1G01900	locus:2025457	expressed during	4 anthesis stage	PO:0007616	22934	G	IEP	Transcript levels (e.g.microarray data)	TAIR:Publication:501715286|PMID:15806101	20081201
Csa3P125010.1	2way_8	AT1G01940	locus:2025492	expressed during	4 anthesis stage	PO:0007616	22934	G	IEP	Transcript levels (e.g.microarray data)	TAIR:Publication:501715286|PMID:15806101	20081201
Csa3P125560.1	2way_8	AT1G01950	locus:2025497	expressed during	4 anthesis stage	PO:0007616	22934	G	IEP	Transcript levels (e.g.microarray data)	TAIR:Publication:501715286|PMID:15806101	20081201
Csa5P157410.1	2way_8	AT1G01950	locus:2025497	expressed during	4 anthesis stage	PO:0007616	22934	G	IEP	Transcript levels (e.g.microarray data)	TAIR:Publication:501715286|PMID:15806101	20081201
Csa3P126070.1	2way_8	AT1G01960	locus:2025502	expressed during	4 anthesis stage	PO:0007616	22934	G	IEP	Transcript levels (e.g.microarray data)	TAIR:Publication:501715286|PMID:15806101	20081201
Csa3P126080.1	2way_8	AT1G01970	locus:2025442	expressed during	4 anthesis stage	PO:0007616	22934	G	IEP	Transcript levels (e.g.microarray data)	TAIR:Publication:501715286|PMID:15806101	20081201
Csa6P104610.1	2way_8	AT1G02100	locus:2205619	expressed during	M germinated pollen stage	PO:0001017	22892	G	IEP	Transcript levels (e.g.microarray data)	TAIR:Publication:501728802|PMID:18775970	20090313
Csa3P116750.1	2way_8	AT1G02120	locus:2205625	expressed during	M germinated pollen stage	PO:0001017	22892	G	IEP	Transcript levels (e.g.microarray data)	TAIR:Publication:501728802|PMID:18775970	20090313
Csa4P025060.1	2way_8	AT1G02130	locus:2205603	expressed during	4 anthesis stage	PO:0007616	22934	G	IEP	Transcript levels (e.g.microarray data)	TAIR:Publication:501715286|PMID:15806101	20081201
Csa3P116780.1	2way_8	AT1G02140	locus:2205630	expressed during	M germinated pollen stage	PO:0001017	22892	G	IEP	Transcript levels (e.g.microarray data)	TAIR:Publication:501728802|PMID:18775970	20090313
Csa3P127020.1	2way_8	AT1G02150	locus:2204793	expressed during	4 anthesis stage	PO:0007616	22934	G	IEP	Transcript levels (e.g.microarray data)	TAIR:Publication:501715286|PMID:15806101	20081201
Csa3P127750.1	2way_8	AT1G02190	locus:2204813	expressed during	4 anthesis stage	PO:0007616	22934	G	IEP	Transcript levels (e.g.microarray data)	TAIR:Publication:501715286|PMID:15806101	20081201
Csa3P127760.1	2way_8	AT1G02190	locus:2204813	expressed during	4 anthesis stage	PO:0007616	22934	G	IEP	Transcript levels (e.g.microarray data)	TAIR:Publication:501715286|PMID:15806101	20081201
Csa3P127770.1	2way_8	AT1G02190	locus:2204813	expressed during	4 anthesis stage	PO:0007616	22934	G	IEP	Transcript levels (e.g.microarray data)	TAIR:Publication:501715286|PMID:15806101	20081201
Csa7P419650.1	2way_8	AT1G02500	locus:2196160	expressed during	seed development stage	PO:0001170	22967	G	IEP	inferred from 2D-electrophoresis	TAIR:Publication:501736279|PMID:20118269	20100504
Csa4P001640.1	2way_8	AT1G02900	locus:2024730	expressed during	4 anthesis stage	PO:0007616	22934	G	IEP	Transcript levels (e.g.microarray data)	TAIR:Publication:501715286|PMID:15806101	20081201
Csa4P001650.1	2way_8	AT1G02910	locus:2024720	expressed during	4 anthesis stage	PO:0007616	22934	G	IEP	Transcript levels (e.g.microarray data)	TAIR:Publication:501715286|PMID:15806101	20081201
Csa7P378550.1	2way_8	AT1G03040	locus:2007534	expressed during	4 anthesis stage	PO:0007616	22934	G	IEP	Transcript levels (e.g.microarray data)	TAIR:Publication:501715286|PMID:15806101	20081201
Csa7P379100.1	2way_8	AT1G03060	locus:2007514	expressed during	M germinated pollen stage	PO:0001017	22892	G	IEP	Transcript levels (e.g.microarray data)	TAIR:Publication:501728802|PMID:18775970	20090313
Csa3P147780.1	2way_8	AT1G03130	locus:2007519	expressed during	4 anthesis stage	PO:0007616	22934	G	IEP	Transcript levels (e.g.microarray data)	TAIR:Publication:501715286|PMID:15806101	20081201
Csa7P388420.1	2way_8	AT1G03140	locus:2007589	expressed during	M germinated pollen stage	PO:0001017	22892	G	IEP	Transcript levels (e.g.microarray data)	TAIR:Publication:501728802|PMID:18775970	20090313
Csa7P388430.1	2way_8	AT1G03150	locus:2007584	expressed during	4 anthesis stage	PO:0007616	22934	G	IEP	Transcript levels (e.g.microarray data)	TAIR:Publication:501715286|PMID:15806101	20081201
Csa7P390030.1	2way_8	AT1G03180	locus:2014550	expressed during	M germinated pollen stage	PO:0001017	22892	G	IEP	Transcript levels (e.g.microarray data)	TAIR:Publication:501728802|PMID:18775970	20090313
Csa7P390040.1	2way_8	AT1G03190	locus:2014525	expressed during	4 anthesis stage	PO:0007616	22934	G	IEP	Transcript levels (e.g.microarray data)	TAIR:Publication:501715286|PMID:15806101	20081201
Csa6P238140.1	2way_8	AT1G03270	locus:2014520	expressed during	L mature pollen stage	PO:0001016	22891	G	IEP	Transcript levels (e.g.microarray data)	TAIR:Publication:501728802|PMID:18775970	20090313
Csa7P047240.1	2way_8	AT1G03550	locus:2020828	expressed during	M germinated pollen stage	PO:0001017	22892	G	IEP	Transcript levels (e.g.microarray data)	TAIR:Publication:501728802|PMID:18775970	20090313
Csa6P088130.1	2way_8	AT1G03980	locus:2024172	expressed during	4 anthesis stage	PO:0007616	22934	G	IEP	Transcript levels (e.g.microarray data)	TAIR:Publication:501715286|PMID:15806101	20081201
Csa3P607640.1	2way_8	AT1G04010	locus:2024117	expressed during	4 anthesis stage	PO:0007616	22934	G	IEP	Transcript levels (e.g.microarray data)	TAIR:Publication:501715286|PMID:15806101	20081201
Csa3P608160.1	2way_8	AT1G04020	locus:2024244	expressed during	4 anthesis stage	PO:0007616	22934	G	IEP	Transcript levels (e.g.microarray data)	TAIR:Publication:501715286|PMID:15806101	20081201
Csa3P610820.1	2way_8	AT1G04110	locus:2020245	expressed during	4 anthesis stage	PO:0007616	22934	G	IEP	Transcript levels (e.g.microarray data)	TAIR:Publication:501715286|PMID:15806101	20081201
Csa3P611360.1	2way_8	AT1G04130	locus:2020225	expressed during	4 anthesis stage	PO:0007616	22934	G	IEP	Transcript levels (e.g.microarray data)	TAIR:Publication:501715286|PMID:15806101	20081201
Csa5P266830.1	2way_8	AT1G04170	locus:2020260	expressed during	4 anthesis stage	PO:0007616	22934	G	IEP	Transcript levels (e.g.microarray data)	TAIR:Publication:501715286|PMID:15806101	20081201
Csa2P223130.1	2way_8	AT1G04190	locus:2020240	expressed during	4 anthesis stage	PO:0007616	22934	G	IEP	Transcript levels (e.g.microarray data)	TAIR:Publication:501715286|PMID:15806101	20081201
Csa5P166440.1	2way_8	AT1G04240	locus:2018379	expressed during	4 anthesis stage	PO:0007616	22934	G	IEP	Transcript levels (e.g.microarray data)	TAIR:Publication:501715286|PMID:15806101	20081201
Csa2P129150.1	2way_8	AT1G04710	locus:2197778	expressed during	L mature pollen stage	PO:0001016	22891	G	IEP	Transcript levels (e.g.microarray data)	TAIR:Publication:501728802|PMID:18775970	20090313
Csa2P129170.1	2way_8	AT1G04750	locus:2010642	expressed during	4 anthesis stage	PO:0007616	22934	G	IEP	Transcript levels (e.g.microarray data)	TAIR:Publication:501715286|PMID:15806101	20081201
Csa3P132570.1	2way_8	AT1G04750	locus:2010642	expressed during	4 anthesis stage	PO:0007616	22934	G	IEP	Transcript levels (e.g.microarray data)	TAIR:Publication:501715286|PMID:15806101	20081201
Csa3P132570.1	2way_8	AT1G04760	locus:2010627	expressed during	M germinated pollen stage	PO:0001017	22892	G	IEP	Transcript levels (e.g.microarray data)	TAIR:Publication:501728802|PMID:18775970	20090313
Csa3P132580.1	2way_8	AT1G04770	locus:2010612	expressed during	4 anthesis stage	PO:0007616	22934	G	IEP	Transcript levels (e.g.microarray data)	TAIR:Publication:501715286|PMID:15806101	20081201
Csa3P130860.1	2way_8	AT1G04860	locus:2010622	expressed during	4 anthesis stage	PO:0007616	22934	G	IEP	Transcript levels (e.g.microarray data)	TAIR:Publication:501715286|PMID:15806101	20081201
Csa1P305740.1	2way_8	AT1G04870	locus:2010607	expressed during	M germinated pollen stage	PO:0001017	22892	G	IEP	Transcript levels (e.g.microarray data)	TAIR:Publication:501728802|PMID:18775970	20090313
Csa2P121970.1	2way_8	AT1G04920	locus:2010647	expressed during	4 anthesis stage	PO:0007616	22934	G	IEP	Transcript levels (e.g.microarray data)	TAIR:Publication:501715286|PMID:15806101	20081201
Csa6P418910.1	2way_8	AT1G04950	locus:2010667	expressed during	4 anthesis stage	PO:0007616	22934	G	IEP	Transcript levels (e.g.microarray data)	TAIR:Publication:501715286|PMID:15806101	20081201
Csa7P037630.1	2way_8	AT1G04950	locus:2010667	expressed during	4 anthesis stage	PO:0007616	22934	G	IEP	Transcript levels (e.g.microarray data)	TAIR:Publication:501715286|PMID:15806101	20081201
Csa2P408380.1	2way_8	AT1G04970	locus:2010592	expressed during	M germinated pollen stage	PO:0001017	22892	G	IEP	Transcript levels (e.g.microarray data)	TAIR:Publication:501728802|PMID:18775970	20090313
Csa2P416770.1	2way_8	AT1G05100	locus:2205523	expressed during	4 anthesis stage	PO:0007616	22934	G	IEP	Transcript levels (e.g.microarray data)	TAIR:Publication:501715286|PMID:15806101	20081201
Csa6P513560.1	2way_8	AT1G05100	locus:2205523	expressed during	4 anthesis stage	PO:0007616	22934	G	IEP	Transcript levels (e.g.microarray data)	TAIR:Publication:501715286|PMID:15806101	20081201
Csa2P416820.1	2way_8	AT1G05120	locus:2207175	expressed during	M germinated pollen stage	PO:0001017	22892	G	IEP	Transcript levels (e.g.microarray data)	TAIR:Publication:501728802|PMID:18775970	20090313
Csa3P127130.1	2way_8	AT1G05160	locus:2207240	expressed during	4 anthesis stage	PO:0007616	22934	G	IEP	Transcript levels (e.g.microarray data)	TAIR:Publication:501715286|PMID:15806101	20081201
Csa6P079220.1	2way_8	AT1G05160	locus:2207240	expressed during	4 anthesis stage	PO:0007616	22934	G	IEP	Transcript levels (e.g.microarray data)	TAIR:Publication:501715286|PMID:15806101	20081201
Csa2P418850.1	2way_8	AT1G05170	locus:2207225	expressed during	4 anthesis stage	PO:0007616	22934	G	IEP	Transcript levels (e.g.microarray data)	TAIR:Publication:501715286|PMID:15806101	20081201
Csa2P418860.1	2way_8	AT1G05180	locus:2207220	expressed during	4 anthesis stage	PO:0007616	22934	G	IEP	Transcript levels (e.g.microarray data)	TAIR:Publication:501715286|PMID:15806101	20081201
Csa2P418930.1	2way_8	AT1G05200	locus:2207165	expressed during	4 anthesis stage	PO:0007616	22934	G	IEP	Transcript levels (e.g.microarray data)	TAIR:Publication:501715286|PMID:15806101	20081201
Csa2P418940.1	2way_8	AT1G05200	locus:2207165	expressed during	4 anthesis stage	PO:0007616	22934	G	IEP	Transcript levels (e.g.microarray data)	TAIR:Publication:501715286|PMID:15806101	20081201
Csa2P419960.1	2way_8	AT1G05230	locus:2207235	expressed during	L mature pollen stage	PO:0001016	22891	G	IEP	Transcript levels (e.g.microarray data)	TAIR:Publication:501728802|PMID:18775970	20090313
Csa7P044780.1	2way_8	AT1G05260	locus:2207210	expressed during	4 anthesis stage	PO:0007616	22934	G	IEP	Transcript levels (e.g.microarray data)	TAIR:Publication:501715286|PMID:15806101	20081201
Csa4P056710.1	2way_8	AT1G05310	locus:2207245	expressed during	petal differentiation and expansion stage	PO:0007611	22903	G	IEP	Transcript levels (e.g.microarray data)	TAIR:Publication:501715286|PMID:15806101	20081201
Csa2P008060.1	2way_8	AT1G05500	locus:2201036	expressed during	4 anthesis stage	PO:0007616	22934	G	IEP	Transcript levels (e.g.microarray data)	TAIR:Publication:501715286|PMID:15806101	20081201
Csa6P109730.1	2way_8	AT1G05560	locus:2201031	expressed during	4 anthesis stage	PO:0007616	22934	G	IEP	Transcript levels (e.g.microarray data)	TAIR:Publication:501715286|PMID:15806101	20081201
Csa6P109740.1	2way_8	AT1G05560	locus:2201031	expressed during	4 anthesis stage	PO:0007616	22934	G	IEP	Transcript levels (e.g.microarray data)	TAIR:Publication:501715286|PMID:15806101	20081201
Csa6P087180.1	2way_8	AT1G05720	locus:2031928	expressed during	4 anthesis stage	PO:0007616	22934	G	IEP	Transcript levels (e.g.microarray data)	TAIR:Publication:501715286|PMID:15806101	20081201
Csa1P169950.1	2way_8	AT1G05750	locus:2198678	expressed during	E expanded cotyledon stage	PO:0001078	22976	G	IEP	Transcript levels (e.g.microarray data)	TAIR:Publication:501715286|PMID:15806101	20081201
Csa3P174570.1	2way_8	AT1G05800	locus:2198728	expressed during	seedling development stage	PO:0007131	22990	G	IEP	expression of a reporter gene	TAIR:Publication:501730134|PMID:18267087	20101123
Csa6P041740.1	2way_8	AT1G05840	locus:2198753	expressed during	M germinated pollen stage	PO:0001017	22892	G	IEP	Transcript levels (e.g.microarray data)	TAIR:Publication:501728802|PMID:18775970	20090313
Csa6P104080.1	2way_8	AT1G05940	locus:2198861	expressed during	M germinated pollen stage	PO:0001017	22892	G	IEP	Transcript levels (e.g.microarray data)	TAIR:Publication:501728802|PMID:18775970	20090313
Csa6P042340.1	2way_8	AT1G05960	locus:2198846	expressed during	M germinated pollen stage	PO:0001017	22892	G	IEP	Transcript levels (e.g.microarray data)	TAIR:Publication:501728802|PMID:18775970	20090313
Csa6P081450.1	2way_8	AT1G06040	locus:2198841	expressed during	4 anthesis stage	PO:0007616	22934	G	IEP	Transcript levels (e.g.microarray data)	TAIR:Publication:501715286|PMID:15806101	20081201
Csa3P173030.1	2way_8	AT1G06070	locus:2198856	expressed during	4 anthesis stage	PO:0007616	22934	G	IEP	Transcript levels (e.g.microarray data)	TAIR:Publication:501715286|PMID:15806101	20081201
Csa3P174030.1	2way_8	AT1G06110	locus:2198826	expressed during	M germinated pollen stage	PO:0001017	22892	G	IEP	Transcript levels (e.g.microarray data)	TAIR:Publication:501728802|PMID:18775970	20090313
Csa7P375830.1	2way_8	AT1G06160	locus:2038500	expressed during	LP.06 six leaves visible stage	PO:0007123	23003	G	IEP	Transcript levels (e.g.microarray data)	TAIR:Publication:501715286|PMID:15806101	20081201
Csa7P049180.1	2way_8	AT1G06400	locus:2202280	expressed during	4 anthesis stage	PO:0007616	22934	G	IEP	Transcript levels (e.g.microarray data)	TAIR:Publication:501715286|PMID:15806101	20081201
Csa7P049190.1	2way_8	AT1G06410	locus:2202290	expressed during	M germinated pollen stage	PO:0001017	22892	G	IEP	Transcript levels (e.g.microarray data)	TAIR:Publication:501728802|PMID:18775970	20090313
Csa7P049210.1	2way_8	AT1G06430	locus:2009235	expressed during	seed development stage	PO:0001170	22967	G	IEP	inferred from 2D-electrophoresis	TAIR:Publication:501736279|PMID:20118269	20100504
Csa4P608110.1	2way_8	AT1G06550	locus:2009180	expressed during	4 anthesis stage	PO:0007616	22934	G	IEP	Transcript levels (e.g.microarray data)	TAIR:Publication:501715286|PMID:15806101	20081201
Csa4P608150.1	2way_8	AT1G06560	locus:2009170	expressed during	4 anthesis stage	PO:0007616	22934	G	IEP	Transcript levels (e.g.microarray data)	TAIR:Publication:501715286|PMID:15806101	20081201
Csa4P608160.1	2way_8	AT1G06570	locus:2009160	expressed during	4 anthesis stage	PO:0007616	22934	G	IEP	Transcript levels (e.g.microarray data)	TAIR:Publication:501715286|PMID:15806101	20081201
Csa4P063440.1	2way_8	AT1G06680	locus:2033087	expressed during	seed development stage	PO:0001170	22967	G	IEP	inferred from 2D-electrophoresis	TAIR:Publication:501736279|PMID:20118269	20100504
Csa7P378470.1	2way_8	AT1G06800	locus:2033066	expressed during	4 anthesis stage	PO:0007616	22934	G	IEP	Transcript levels (e.g.microarray data)	TAIR:Publication:501715286|PMID:15806101	20081201
Csa4P638430.1	2way_8	AT1G06870	locus:2033108	expressed during	L mature pollen stage	PO:0001016	22891	G	IEP	Transcript levels (e.g.microarray data)	TAIR:Publication:501728802|PMID:18775970	20090313
Csa1P533660.1	2way_8	AT1G06950	gene:3434099	expressed during	seedling development stage	PO:0007131	22990	G	IDA	protein separation and fragment identification	TAIR:Publication:501720987|PMID:17293592	20081013
Csa1P533490.1	2way_8	AT1G07010	locus:2007472	expressed during	4 anthesis stage	PO:0007616	22934	G	IEP	Transcript levels (e.g.microarray data)	TAIR:Publication:501715286|PMID:15806101	20081201
Csa6P182690.1	2way_8	AT1G07110	locus:2007367	expressed during	M germinated pollen stage	PO:0001017	22892	G	IEP	Transcript levels (e.g.microarray data)	TAIR:Publication:501728802|PMID:18775970	20090313
Csa6P185840.1	2way_8	AT1G07230	locus:2007357	expressed during	4 anthesis stage	PO:0007616	22934	G	IEP	Transcript levels (e.g.microarray data)	TAIR:Publication:501715286|PMID:15806101	20081201
Csa6P187390.1	2way_8	AT1G07280	locus:2025067	expressed during	4 anthesis stage	PO:0007616	22934	G	IEP	Transcript levels (e.g.microarray data)	TAIR:Publication:501715286|PMID:15806101	20081201
Csa6P187950.1	2way_8	AT1G07320	gene:1009021106	expressed during	seedling development stage	PO:0007131	22990	G	IDA	protein separation and fragment identification	TAIR:Publication:501720987|PMID:17293592	20081013
Csa6P188070.1	2way_8	AT1G07370	locus:2025062	expressed during	seed development stage	PO:0001170	22967	G	IEP	inferred from 2D-electrophoresis	TAIR:Publication:501736279|PMID:20118269	20100504
Csa1P527930.1	2way_8	AT1G07380	locus:2025042	expressed during	4 anthesis stage	PO:0007616	22934	G	IEP	Transcript levels (e.g.microarray data)	TAIR:Publication:501715286|PMID:15806101	20081201
Csa6P188080.1	2way_8	AT1G07380	locus:2025042	expressed during	4 anthesis stage	PO:0007616	22934	G	IEP	Transcript levels (e.g.microarray data)	TAIR:Publication:501715286|PMID:15806101	20081201
Csa1P524750.1	2way_8	AT1G07420	locus:2024982	expressed during	4 anthesis stage	PO:0007616	22934	G	IEP	Transcript levels (e.g.microarray data)	TAIR:Publication:501715286|PMID:15806101	20081201
Csa1P524760.1	2way_8	AT1G07430	locus:2025087	expressed during	4 anthesis stage	PO:0007616	22934	G	IEP	Transcript levels (e.g.microarray data)	TAIR:Publication:501715286|PMID:15806101	20081201
Csa6P188660.1	2way_8	AT1G07470	locus:2025027	expressed during	M germinated pollen stage	PO:0001017	22892	G	IEP	Transcript levels (e.g.microarray data)	TAIR:Publication:501728802|PMID:18775970	20090313
Csa6P190270.1	2way_8	AT1G07510	locus:2025052	expressed during	M germinated pollen stage	PO:0001017	22892	G	IEP	Transcript levels (e.g.microarray data)	TAIR:Publication:501728802|PMID:18775970	20090313
Csa6P190300.1	2way_8	AT1G07520	locus:2025032	expressed during	4 anthesis stage	PO:0007616	22934	G	IEP	Transcript levels (e.g.microarray data)	TAIR:Publication:501715286|PMID:15806101	20081201
Csa6P190300.1	2way_8	AT1G07530	locus:2025022	expressed during	4 anthesis stage	PO:0007616	22934	G	IEP	Transcript levels (e.g.microarray data)	TAIR:Publication:501715286|PMID:15806101	20081201
Csa6P190450.1	2way_8	AT1G07630	locus:2026605	expressed during	4 anthesis stage	PO:0007616	22934	G	IEP	Transcript levels (e.g.microarray data)	TAIR:Publication:501715286|PMID:15806101	20081201
Csa6P302180.1	2way_8	AT1G07720	locus:2026600	expressed during	4 anthesis stage	PO:0007616	22934	G	IEP	Transcript levels (e.g.microarray data)	TAIR:Publication:501715286|PMID:15806101	20081201
Csa6P298480.1	2way_8	AT1G07890	locus:2026616	expressed during	seed development stage	PO:0001170	22967	G	IEP	inferred from 2D-electrophoresis	TAIR:Publication:501736279|PMID:20118269	20100504
Csa1P120450.1	2way_8	AT1G08065	locus:2827099	expressed during	4 anthesis stage	PO:0007616	22934	G	IEP	Transcript levels (e.g.microarray data)	TAIR:Publication:501715286|PMID:15806101	20081201
Csa1P120470.1	2way_8	AT1G08065	locus:2827099	expressed during	4 anthesis stage	PO:0007616	22934	G	IEP	Transcript levels (e.g.microarray data)	TAIR:Publication:501715286|PMID:15806101	20081201
Csa1P123480.1	2way_8	AT1G08065	locus:2827099	expressed during	4 anthesis stage	PO:0007616	22934	G	IEP	Transcript levels (e.g.microarray data)	TAIR:Publication:501715286|PMID:15806101	20081201
Csa1P108810.1	2way_8	AT1G08110	locus:2205110	expressed during	4 anthesis stage	PO:0007616	22934	G	IEP	Transcript levels (e.g.microarray data)	TAIR:Publication:501715286|PMID:15806101	20081201
Csa1P144290.1	2way_8	AT1G08190	locus:2200008	expressed during	M germinated pollen stage	PO:0001017	22892	G	IEP	Transcript levels (e.g.microarray data)	TAIR:Publication:501728802|PMID:18775970	20090313
Csa1P161590.1	2way_8	AT1G08310	locus:2199958	expressed during	4 anthesis stage	PO:0007616	22934	G	IEP	Transcript levels (e.g.microarray data)	TAIR:Publication:501715286|PMID:15806101	20081201
Csa1P162100.1	2way_8	AT1G08320	locus:2199968	expressed during	M germinated pollen stage	PO:0001017	22892	G	IEP	Transcript levels (e.g.microarray data)	TAIR:Publication:501728802|PMID:18775970	20090313
Csa6P409930.1	2way_8	AT1G08430	locus:2201781	expressed during	E expanded cotyledon stage	PO:0001078	22976	G	IEP	Transcript levels (e.g.microarray data)	TAIR:Publication:501715286|PMID:15806101	20081201
Csa1P025790.1	2way_8	AT1G08470	locus:2201841	expressed during	4 anthesis stage	PO:0007616	22934	G	IEP	Transcript levels (e.g.microarray data)	TAIR:Publication:501715286|PMID:15806101	20081201
Csa2P083740.1	2way_8	AT1G08550	locus:2025510	expressed during	M germinated pollen stage	PO:0001017	22892	G	IEP	Transcript levels (e.g.microarray data)	TAIR:Publication:501728802|PMID:18775970	20090313
Csa2P009560.1	2way_8	AT1G08630	locus:2025645	expressed during	4 anthesis stage	PO:0007616	22934	G	IEP	Transcript levels (e.g.microarray data)	TAIR:Publication:501715286|PMID:15806101	20081201
Csa3P599430.1	2way_8	AT1G08660	locus:2025540	expressed during	4 anthesis stage	PO:0007616	22934	G	IEP	Transcript levels (e.g.microarray data)	TAIR:Publication:501715286|PMID:15806101	20081201
Csa2P010140.1	2way_8	AT1G08730	locus:2025535	expressed during	M germinated pollen stage	PO:0001017	22892	G	IEP	Transcript levels (e.g.microarray data)	TAIR:Publication:501728802|PMID:18775970	20090313
Csa2P010300.1	2way_8	AT1G08770	locus:2025615	expressed during	M germinated pollen stage	PO:0001017	22892	G	IEP	Transcript levels (e.g.microarray data)	TAIR:Publication:501728802|PMID:18775970	20090313
Csa2P010190.1	2way_8	AT1G08800	locus:2825149	expressed during	4 anthesis stage	PO:0007616	22934	G	IEP	Transcript levels (e.g.microarray data)	TAIR:Publication:501715286|PMID:15806101	20081201
Csa1P573600.1	2way_8	AT1G08830	locus:2025595	expressed during	4 anthesis stage	PO:0007616	22934	G	IEP	Transcript levels (e.g.microarray data)	TAIR:Publication:501715286|PMID:15806101	20081201
Csa2P070840.1	2way_8	AT1G08860	locus:2036074	expressed during	M germinated pollen stage	PO:0001017	22892	G	IEP	Transcript levels (e.g.microarray data)	TAIR:Publication:501728802|PMID:18775970	20090313
Csa2P030050.1	2way_8	AT1G09060	locus:2036014	expressed during	M germinated pollen stage	PO:0001017	22892	G	IEP	Transcript levels (e.g.microarray data)	TAIR:Publication:501728802|PMID:18775970	20090313
Csa1P568550.1	2way_8	AT1G09160	locus:2195331	expressed during	4 anthesis stage	PO:0007616	22934	G	IEP	Transcript levels (e.g.microarray data)	TAIR:Publication:501715286|PMID:15806101	20081201
Csa1P568560.1	2way_8	AT1G09170	locus:2195316	expressed during	M germinated pollen stage	PO:0001017	22892	G	IEP	Transcript levels (e.g.microarray data)	TAIR:Publication:501728802|PMID:18775970	20090313
Csa2P034640.1	2way_8	AT1G09270	locus:2195351	expressed during	M germinated pollen stage	PO:0001017	22892	G	IEP	Transcript levels (e.g.microarray data)	TAIR:Publication:501728802|PMID:18775970	20090313
Csa2P034650.1	2way_8	AT1G09300	locus:2203038	expressed during	4 anthesis stage	PO:0007616	22934	G	IEP	Transcript levels (e.g.microarray data)	TAIR:Publication:501715286|PMID:15806101	20081201
Csa2P034670.1	2way_8	AT1G09310	gene:2203042	expressed during	seedling development stage	PO:0007131	22990	G	IDA	protein separation and fragment identification	TAIR:Publication:501720987|PMID:17293592	20081013
Csa2P034680.1	2way_8	AT1G09370	locus:2012365	expressed during	C globular stage	PO:0001185	22973	G	IEP	Transcript levels (e.g.microarray data)	TAIR:Publication:501715286|PMID:15806101	20081201
Csa2P034690.1	2way_8	AT1G09370	locus:2012365	expressed during	C globular stage	PO:0001185	22973	G	IEP	Transcript levels (e.g.microarray data)	TAIR:Publication:501715286|PMID:15806101	20081201
Csa2P034730.1	2way_8	AT1G09380	locus:2012255	expressed during	4 anthesis stage	PO:0007616	22934	G	IEP	Transcript levels (e.g.microarray data)	TAIR:Publication:501715286|PMID:15806101	20081201
Csa2P034750.1	2way_8	AT1G09390	locus:2012270	expressed during	4 anthesis stage	PO:0007616	22934	G	IEP	Transcript levels (e.g.microarray data)	TAIR:Publication:501715286|PMID:15806101	20081201
Csa1P560680.1	2way_8	AT1G09430	locus:2012310	expressed during	4 anthesis stage	PO:0007616	22934	G	IEP	Transcript levels (e.g.microarray data)	TAIR:Publication:501715286|PMID:15806101	20081201
Csa2P034780.1	2way_8	AT1G09440	locus:2012325	expressed during	4 anthesis stage	PO:0007616	22934	G	IEP	Transcript levels (e.g.microarray data)	TAIR:Publication:501715286|PMID:15806101	20081201
Csa1P560690.1	2way_8	AT1G09450	locus:2012340	expressed during	4 anthesis stage	PO:0007616	22934	G	IEP	Transcript levels (e.g.microarray data)	TAIR:Publication:501715286|PMID:15806101	20081201
Csa6P403050.1	2way_8	AT1G09570	locus:2012300	expressed during	seed dormant stage	PO:0025374	41140	G	IEP	Transcript levels (e.g. RT-PCR)	TAIR:Publication:501754397|PMID:23590427	20130501
Csa2P371090.1	2way_8	AT1G09740	locus:2024291	expressed during	4 anthesis stage	PO:0007616	22934	G	IEP	Transcript levels (e.g.microarray data)	TAIR:Publication:501715286|PMID:15806101	20081201
Csa2P371100.1	2way_8	AT1G09750	locus:2024306	expressed during	4 anthesis stage	PO:0007616	22934	G	IEP	Transcript levels (e.g.microarray data)	TAIR:Publication:501715286|PMID:15806101	20081201
Csa4P308520.1	2way_8	AT1G09840	locus:2024341	expressed during	4 anthesis stage	PO:0007616	22934	G	IEP	Transcript levels (e.g.microarray data)	TAIR:Publication:501715286|PMID:15806101	20081201
Csa3P892750.1	2way_8	AT1G09890	locus:2024427	expressed during	petal differentiation and expansion stage	PO:0007611	22903	G	IEP	Transcript levels (e.g.microarray data)	TAIR:Publication:501715286|PMID:15806101	20081201
Csa3P892760.1	2way_8	AT1G09890	locus:2024427	expressed during	petal differentiation and expansion stage	PO:0007611	22903	G	IEP	Transcript levels (e.g.microarray data)	TAIR:Publication:501715286|PMID:15806101	20081201
Csa3P892770.1	2way_8	AT1G09890	locus:2024427	expressed during	petal differentiation and expansion stage	PO:0007611	22903	G	IEP	Transcript levels (e.g.microarray data)	TAIR:Publication:501715286|PMID:15806101	20081201
Csa3P892750.1	2way_8	AT1G09910	locus:2024331	expressed during	4 anthesis stage	PO:0007616	22934	G	IEP	Transcript levels (e.g.microarray data)	TAIR:Publication:501715286|PMID:15806101	20081201
Csa3P892760.1	2way_8	AT1G09910	locus:2024331	expressed during	4 anthesis stage	PO:0007616	22934	G	IEP	Transcript levels (e.g.microarray data)	TAIR:Publication:501715286|PMID:15806101	20081201
Csa3P892770.1	2way_8	AT1G09910	locus:2024331	expressed during	4 anthesis stage	PO:0007616	22934	G	IEP	Transcript levels (e.g.microarray data)	TAIR:Publication:501715286|PMID:15806101	20081201
Csa3P893320.1	2way_8	AT1G09930	locus:2024372	expressed during	4 anthesis stage	PO:0007616	22934	G	IEP	Transcript levels (e.g.microarray data)	TAIR:Publication:501715286|PMID:15806101	20081201
Csa3P893950.1	2way_8	AT1G09970	locus:2024432	expressed in	plant embryo stage	PO:0007631	22970	G	IEP	expression of a reporter gene	TAIR:Publication:501739960|PMID:20811905	20101031
Csa3P893960.1	2way_8	AT1G09970	locus:2024432	expressed in	plant embryo stage	PO:0007631	22970	G	IEP	expression of a reporter gene	TAIR:Publication:501739960|PMID:20811905	20101031
Csa7P069690.1	2way_8	AT1G09970	locus:2024432	expressed in	plant embryo stage	PO:0007631	22970	G	IEP	expression of a reporter gene	TAIR:Publication:501739960|PMID:20811905	20101031
Csa3P894480.1	2way_8	AT1G10010	locus:2201871	expressed during	C globular stage	PO:0001185	22973	G	IEP	Transcript levels (e.g.microarray data)	TAIR:Publication:501715286|PMID:15806101	20081201
Csa3P894510.1	2way_8	AT1G10020	locus:2201881	expressed during	4 anthesis stage	PO:0007616	22934	G	IEP	Transcript levels (e.g.microarray data)	TAIR:Publication:501715286|PMID:15806101	20081201
Csa3P894520.1	2way_8	AT1G10030	locus:2201891	expressed during	4 anthesis stage	PO:0007616	22934	G	IEP	Transcript levels (e.g.microarray data)	TAIR:Publication:501715286|PMID:15806101	20081201
Csa2P352930.1	2way_8	AT1G10070	locus:2201921	expressed during	M germinated pollen stage	PO:0001017	22892	G	IEP	Transcript levels (e.g.microarray data)	TAIR:Publication:501728802|PMID:18775970	20090313
Csa2P352960.1	2way_8	AT1G10090	locus:2201876	expressed during	M germinated pollen stage	PO:0001017	22892	G	IEP	Transcript levels (e.g.microarray data)	TAIR:Publication:501728802|PMID:18775970	20090313
Csa1P005660.1	2way_8	AT1G10200	locus:2012798	expressed during	4 anthesis stage	PO:0007616	22934	G	IEP	Transcript levels (e.g.microarray data)	TAIR:Publication:501715286|PMID:15806101	20081201
Csa2P354680.1	2way_8	AT1G10200	locus:2012798	expressed during	4 anthesis stage	PO:0007616	22934	G	IEP	Transcript levels (e.g.microarray data)	TAIR:Publication:501715286|PMID:15806101	20081201
Csa7P071340.1	2way_8	AT1G10200	locus:2012798	expressed during	4 anthesis stage	PO:0007616	22934	G	IEP	Transcript levels (e.g.microarray data)	TAIR:Publication:501715286|PMID:15806101	20081201
Csa2P433410.1	2way_8	AT1G10390	locus:2012788	expressed during	M germinated pollen stage	PO:0001017	22892	G	IEP	Transcript levels (e.g.microarray data)	TAIR:Publication:501728802|PMID:18775970	20090313
Csa5P604020.1	2way_8	AT1G10430	locus:2194626	expressed during	M germinated pollen stage	PO:0001017	22892	G	IEP	Transcript levels (e.g.microarray data)	TAIR:Publication:501728802|PMID:18775970	20090313
Csa6P401550.1	2way_8	AT1G10430	locus:2194626	expressed during	M germinated pollen stage	PO:0001017	22892	G	IEP	Transcript levels (e.g.microarray data)	TAIR:Publication:501728802|PMID:18775970	20090313
Csa6P486930.1	2way_8	AT1G10490	locus:2194579	expressed during	4 anthesis stage	PO:0007616	22934	G	IEP	Transcript levels (e.g.microarray data)	TAIR:Publication:501715286|PMID:15806101	20081201
Csa5P467390.1	2way_8	AT1G10510	locus:2194604	expressed during	4 anthesis stage	PO:0007616	22934	G	IEP	Transcript levels (e.g.microarray data)	TAIR:Publication:501715286|PMID:15806101	20081201
Csa5P467900.1	2way_8	AT1G10510	locus:2194604	expressed during	4 anthesis stage	PO:0007616	22934	G	IEP	Transcript levels (e.g.microarray data)	TAIR:Publication:501715286|PMID:15806101	20081201
Csa3P837640.1	2way_8	AT1G10630	locus:2019948	expressed during	M germinated pollen stage	PO:0001017	22892	G	IEP	Transcript levels (e.g.microarray data)	TAIR:Publication:501728802|PMID:18775970	20090313
Csa2P348880.1	2way_8	AT1G10660	locus:2019928	expressed during	M germinated pollen stage	PO:0001017	22892	G	IEP	Transcript levels (e.g.microarray data)	TAIR:Publication:501728802|PMID:18775970	20090313
Csa5P598760.1	2way_8	AT1G10700	locus:2019973	expressed during	M germinated pollen stage	PO:0001017	22892	G	IEP	Transcript levels (e.g.microarray data)	TAIR:Publication:501728802|PMID:18775970	20090313
Csa5P599290.1	2way_8	AT1G10730	locus:2019913	expressed during	4 anthesis stage	PO:0007616	22934	G	IEP	Transcript levels (e.g.microarray data)	TAIR:Publication:501715286|PMID:15806101	20081201
Csa5P599830.1	2way_8	AT1G10760	locus:2019953	expressed during	M germinated pollen stage	PO:0001017	22892	G	IEP	Transcript levels (e.g.microarray data)	TAIR:Publication:501728802|PMID:18775970	20090313
Csa4P015700.1	2way_8	AT1G10840	locus:2196469	expressed during	4 anthesis stage	PO:0007616	22934	G	IEP	Transcript levels (e.g.microarray data)	TAIR:Publication:501715286|PMID:15806101	20081201
Csa6P416810.1	2way_8	AT1G10900	locus:2197454	expressed during	4 anthesis stage	PO:0007616	22934	G	IEP	Transcript levels (e.g.microarray data)	TAIR:Publication:501715286|PMID:15806101	20081201
Csa6P416820.1	2way_8	AT1G10900	locus:2197454	expressed during	4 anthesis stage	PO:0007616	22934	G	IEP	Transcript levels (e.g.microarray data)	TAIR:Publication:501715286|PMID:15806101	20081201
Csa6P416840.1	2way_8	AT1G10900	locus:2197454	expressed during	4 anthesis stage	PO:0007616	22934	G	IEP	Transcript levels (e.g.microarray data)	TAIR:Publication:501715286|PMID:15806101	20081201
Csa3P222780.1	2way_8	AT1G10950	locus:2197364	expressed during	seedling development stage	PO:0007131	22990	G	IEP	Transcript levels (e.g. RT-PCR)	TAIR:Publication:501739813|PMID:20681974	20100921
Csa3P222800.1	2way_8	AT1G10960	locus:2197349	expressed during	4 anthesis stage	PO:0007616	22934	G	IEP	Transcript levels (e.g.microarray data)	TAIR:Publication:501715286|PMID:15806101	20081201
Csa3P223310.1	2way_8	AT1G11000	locus:2197439	expressed during	seedling development stage	PO:0007131	22990	G	IEP	Transcript levels (e.g. RT-PCR)	TAIR:Publication:501718767|PMID:16525893	20060515
Csa1P302200.1	2way_8	AT1G11020	locus:2197434	expressed during	M germinated pollen stage	PO:0001017	22892	G	IEP	Transcript levels (e.g.microarray data)	TAIR:Publication:501728802|PMID:18775970	20090313
Csa6P516930.1	2way_8	AT1G11260	locus:2202044	expressed during	4 anthesis stage	PO:0007616	22934	G	IEP	Transcript levels (e.g.microarray data)	TAIR:Publication:501715286|PMID:15806101	20081201
Csa6P516790.1	2way_8	AT1G11380	locus:2200081	expressed during	M germinated pollen stage	PO:0001017	22892	G	IEP	Transcript levels (e.g.microarray data)	TAIR:Publication:501728802|PMID:18775970	20090313
Csa6P516840.1	2way_8	AT1G11390	locus:2200096	expressed during	M germinated pollen stage	PO:0001017	22892	G	IEP	Transcript levels (e.g.microarray data)	TAIR:Publication:501728802|PMID:18775970	20090313
Csa3P399450.1	2way_8	AT1G11430	gene:2200130	expressed during	seedling development stage	PO:0007131	22990	G	IDA	protein separation and fragment identification	TAIR:Publication:501720987|PMID:17293592	20081013
Csa3P889830.1	2way_8	AT1G11870	locus:2008865	expressed during	4 anthesis stage	PO:0007616	22934	G	IEP	Transcript levels (e.g.microarray data)	TAIR:Publication:501715286|PMID:15806101	20081201
Csa7P448760.1	2way_8	AT1G11890	locus:2008960	expressed during	M germinated pollen stage	PO:0001017	22892	G	IEP	Transcript levels (e.g.microarray data)	TAIR:Publication:501728802|PMID:18775970	20090313
Csa3P066750.1	2way_8	AT1G11910	locus:2008940	expressed during	M germinated pollen stage	PO:0001017	22892	G	IEP	Transcript levels (e.g.microarray data)	TAIR:Publication:501728802|PMID:18775970	20090313
Csa1P059200.1	2way_8	AT1G11920	locus:2008925	expressed during	petal differentiation and expansion stage	PO:0007611	22903	G	IEP	Transcript levels (e.g.microarray data)	TAIR:Publication:501715286|PMID:15806101	20081201
Csa3P027210.1	2way_8	AT1G12100	locus:2201976	expressed during	petal differentiation and expansion stage	PO:0007611	22903	G	IEP	Transcript levels (e.g.microarray data)	TAIR:Publication:501715286|PMID:15806101	20081201
Csa3P027720.1	2way_8	AT1G12110	locus:2008855	expressed during	seed dormant stage	PO:0025374	41140	G	IEP	Transcript levels (e.g. RT-PCR)	TAIR:Publication:501754397|PMID:23590427	20130501
Csa3P033750.1	2way_8	AT1G12160	locus:2202038	expressed during	4 anthesis stage	PO:0007616	22934	G	IEP	Transcript levels (e.g.microarray data)	TAIR:Publication:501715286|PMID:15806101	20081201
Csa3P033760.1	2way_8	AT1G12160	locus:2202038	expressed during	4 anthesis stage	PO:0007616	22934	G	IEP	Transcript levels (e.g.microarray data)	TAIR:Publication:501715286|PMID:15806101	20081201
Csa3P033770.1	2way_8	AT1G12160	locus:2202038	expressed during	4 anthesis stage	PO:0007616	22934	G	IEP	Transcript levels (e.g.microarray data)	TAIR:Publication:501715286|PMID:15806101	20081201
Csa3P034810.1	2way_8	AT1G12260	locus:2202028	expressed during	M germinated pollen stage	PO:0001017	22892	G	IEP	Transcript levels (e.g.microarray data)	TAIR:Publication:501728802|PMID:18775970	20090313
Csa3P035330.1	2way_8	AT1G12270	locus:2034620	expressed during	4 anthesis stage	PO:0007616	22934	G	IEP	Transcript levels (e.g.microarray data)	TAIR:Publication:501715286|PMID:15806101	20081201
Csa2P150510.1	2way_8	AT1G12360	locus:2034670	expressed during	M germinated pollen stage	PO:0001017	22892	G	IEP	Transcript levels (e.g.microarray data)	TAIR:Publication:501728802|PMID:18775970	20090313
Csa3P036500.1	2way_8	AT1G12400	locus:2034685	expressed during	4 anthesis stage	PO:0007616	22934	G	IEP	Transcript levels (e.g.microarray data)	TAIR:Publication:501715286|PMID:15806101	20081201
Csa3P037070.1	2way_8	AT1G12450	locus:2034710	expressed during	M germinated pollen stage	PO:0001017	22892	G	IEP	Transcript levels (e.g.microarray data)	TAIR:Publication:501728802|PMID:18775970	20090313
Csa3P037080.1	2way_8	AT1G12460	locus:2034725	expressed during	4 anthesis stage	PO:0007616	22934	G	IEP	Transcript levels (e.g.microarray data)	TAIR:Publication:501715286|PMID:15806101	20081201
Csa3P038090.1	2way_8	AT1G12480	locus:2034700	expressed during	4 anthesis stage	PO:0007616	22934	G	IEP	Transcript levels (e.g.microarray data)	TAIR:Publication:501715286|PMID:15806101	20081201
Csa3P038105.1	2way_8	AT1G12500	locus:2034730	expressed during	4 anthesis stage	PO:0007616	22934	G	IEP	Transcript levels (e.g.microarray data)	TAIR:Publication:501715286|PMID:15806101	20081201
Csa3P038120.1	2way_8	AT1G12520	locus:2034740	expressed during	4 anthesis stage	PO:0007616	22934	G	IEP	Transcript levels (e.g.microarray data)	TAIR:Publication:501715286|PMID:15806101	20081201
Csa3P038130.1	2way_8	AT1G12530	locus:2034755	expressed during	4 anthesis stage	PO:0007616	22934	G	IEP	Transcript levels (e.g.microarray data)	TAIR:Publication:501715286|PMID:15806101	20081201
Csa5P154850.1	2way_8	AT1G12800	locus:2010336	expressed during	4 anthesis stage	PO:0007616	22934	G	IEP	Transcript levels (e.g.microarray data)	TAIR:Publication:501715286|PMID:15806101	20081201
Csa5P312840.1	2way_8	AT1G12840	locus:2010386	expressed during	seed development stage	PO:0001170	22967	G	IEP	inferred from 2D-electrophoresis	TAIR:Publication:501736279|PMID:20118269	20100504
Csa3P252490.1	2way_8	AT1G12900	gene:4515100547	expressed during	seedling development stage	PO:0007131	22990	G	IDA	protein separation and fragment identification	TAIR:Publication:501720987|PMID:17293592	20081013
Csa3P253490.1	2way_8	AT1G12910	locus:2010356	expressed during	M germinated pollen stage	PO:0001017	22892	G	IEP	Transcript levels (e.g.microarray data)	TAIR:Publication:501728802|PMID:18775970	20090313
Csa5P598010.1	2way_8	AT1G13030	locus:2031810	expressed during	4 anthesis stage	PO:0007616	22934	G	IEP	Transcript levels (e.g.microarray data)	TAIR:Publication:501715286|PMID:15806101	20081201
Csa1P077180.1	2way_8	AT1G13160	locus:2031895	expressed during	4 anthesis stage	PO:0007616	22934	G	IEP	Transcript levels (e.g.microarray data)	TAIR:Publication:501715286|PMID:15806101	20081201
Csa5P608370.1	2way_8	AT1G13250	locus:2205314	expressed during	4 anthesis stage	PO:0007616	22934	G	IEP	Transcript levels (e.g.microarray data)	TAIR:Publication:501715286|PMID:15806101	20081201
Csa2P172500.1	2way_8	AT1G13270	locus:2205329	expressed during	4 anthesis stage	PO:0007616	22934	G	IEP	Transcript levels (e.g.microarray data)	TAIR:Publication:501715286|PMID:15806101	20081201
Csa5P608540.1	2way_8	AT1G13330	locus:2205359	expressed during	4 anthesis stage	PO:0007616	22934	G	IEP	Transcript levels (e.g.microarray data)	TAIR:Publication:501715286|PMID:15806101	20081201
Csa5P608550.1	2way_8	AT1G13340	locus:2009892	expressed during	4 anthesis stage	PO:0007616	22934	G	IEP	Transcript levels (e.g.microarray data)	TAIR:Publication:501715286|PMID:15806101	20081201
Csa6P017080.1	2way_8	AT1G13410	locus:2010012	expressed during	4 anthesis stage	PO:0007616	22934	G	IEP	Transcript levels (e.g.microarray data)	TAIR:Publication:501715286|PMID:15806101	20081201
Csa5P640590.1	2way_8	AT1G13680	locus:2023898	expressed during	petal differentiation and expansion stage	PO:0007611	22903	G	IEP	Transcript levels (e.g.microarray data)	TAIR:Publication:501715286|PMID:15806101	20081201
Csa6P366550.1	2way_8	AT1G13690	locus:2023903	expressed during	4 anthesis stage	PO:0007616	22934	G	IEP	Transcript levels (e.g.microarray data)	TAIR:Publication:501715286|PMID:15806101	20081201
Csa6P366560.1	2way_8	AT1G13710	locus:2023848	expressed during	petal differentiation and expansion stage	PO:0007611	22903	G	IEP	Transcript levels (e.g.microarray data)	TAIR:Publication:501715286|PMID:15806101	20081201
Csa1P256200.1	2way_8	AT1G13950	locus:2014784	expressed during	M germinated pollen stage	PO:0001017	22892	G	IEP	Transcript levels (e.g.microarray data)	TAIR:Publication:501728802|PMID:18775970	20090313
Csa2P382670.1	2way_8	AT1G13950	locus:2014784	expressed during	M germinated pollen stage	PO:0001017	22892	G	IEP	Transcript levels (e.g.microarray data)	TAIR:Publication:501728802|PMID:18775970	20090313
Csa2P110240.1	2way_8	AT1G13970	locus:2014819	expressed during	M germinated pollen stage	PO:0001017	22892	G	IEP	Transcript levels (e.g.microarray data)	TAIR:Publication:501728802|PMID:18775970	20090313
Csa2P101090.1	2way_8	AT1G14290	locus:2012512	expressed during	M germinated pollen stage	PO:0001017	22892	G	IEP	Transcript levels (e.g.microarray data)	TAIR:Publication:501728802|PMID:18775970	20090313
Csa7P062880.1	2way_8	AT1G14530	locus:2012552	expressed during	M germinated pollen stage	PO:0001017	22892	G	IEP	Transcript levels (e.g.microarray data)	TAIR:Publication:501728802|PMID:18775970	20090313
Csa2P351610.1	2way_8	AT1G14560	locus:2204513	expressed during	M germinated pollen stage	PO:0001017	22892	G	IEP	Transcript levels (e.g.microarray data)	TAIR:Publication:501728802|PMID:18775970	20090313
Csa5P174580.1	2way_8	AT1G14610	locus:2204543	expressed during	0 seed germination stage	PO:0007057	22988	G	IEP	Transcript levels (e.g.microarray data)	TAIR:Publication:501747448|PMID:22345507	20120531
Csa2P404860.1	2way_8	AT1G14650	locus:2204528	expressed during	M germinated pollen stage	PO:0001017	22892	G	IEP	Transcript levels (e.g.microarray data)	TAIR:Publication:501728802|PMID:18775970	20090313
Csa5P548150.1	2way_8	AT1G14740	locus:2006837	expressed during	4 anthesis stage	PO:0007616	22934	G	IEP	Transcript levels (e.g.microarray data)	TAIR:Publication:501715286|PMID:15806101	20081201
Csa5P551250.1	2way_8	AT1G14780	locus:2006807	expressed during	4 anthesis stage	PO:0007616	22934	G	IEP	Transcript levels (e.g.microarray data)	TAIR:Publication:501715286|PMID:15806101	20081201
Csa5P239640.1	2way_8	AT1G14790	locus:2006822	expressed during	4 anthesis stage	PO:0007616	22934	G	IEP	Transcript levels (e.g.microarray data)	TAIR:Publication:501715286|PMID:15806101	20081201
Csa5P564290.1	2way_8	AT1G14790	locus:2006822	expressed during	4 anthesis stage	PO:0007616	22934	G	IEP	Transcript levels (e.g.microarray data)	TAIR:Publication:501715286|PMID:15806101	20081201
Csa5P082290.1	2way_8	AT1G14850	locus:2006802	expressed during	4 anthesis stage	PO:0007616	22934	G	IEP	Transcript levels (e.g.microarray data)	TAIR:Publication:501715286|PMID:15806101	20081201
Csa5P569350.1	2way_8	AT1G14920	locus:2006747	expressed during	seed dormant stage	PO:0025374	41140	G	IEP	Transcript levels (e.g. RT-PCR)	TAIR:Publication:501754397|PMID:23590427	20130501
Csa5P570390.1	2way_8	AT1G14970	locus:2006852	expressed during	4 anthesis stage	PO:0007616	22934	G	IEP	Transcript levels (e.g.microarray data)	TAIR:Publication:501715286|PMID:15806101	20081201
Csa2P404960.1	2way_8	AT1G15080	locus:2037758	expressed during	seedling development stage	PO:0007131	22990	G	IDA	localization of GUS fusion protein	TAIR:Publication:501716321|PMID:15960620	20050902
Csa5P611040.1	2way_8	AT1G15110	locus:2037788	expressed during	4 anthesis stage	PO:0007616	22934	G	IEP	Transcript levels (e.g.microarray data)	TAIR:Publication:501715286|PMID:15806101	20081201
Csa5P576610.1	2way_8	AT1G15130	locus:2037693	expressed during	M germinated pollen stage	PO:0001017	22892	G	IEP	Transcript levels (e.g.microarray data)	TAIR:Publication:501728802|PMID:18775970	20090313
Csa3P099640.1	2way_8	AT1G15220	locus:2037718	expressed during	4 anthesis stage	PO:0007616	22934	G	IEP	Transcript levels (e.g.microarray data)	TAIR:Publication:501715286|PMID:15806101	20081201
Csa7P432360.1	2way_8	AT1G15290	locus:2037783	expressed during	4 anthesis stage	PO:0007616	22934	G	IEP	Transcript levels (e.g.microarray data)	TAIR:Publication:501715286|PMID:15806101	20081201
Csa4P006430.1	2way_8	AT1G15310	locus:2037803	expressed during	M germinated pollen stage	PO:0001017	22892	G	IEP	Transcript levels (e.g.microarray data)	TAIR:Publication:501728802|PMID:18775970	20090313
Csa2P379370.1	2way_8	AT1G15520	locus:2196593	expressed during	4 anthesis stage	PO:0007616	22934	G	IEP	Transcript levels (e.g.microarray data)	TAIR:Publication:501715286|PMID:15806101	20081201
Csa7P057520.1	2way_8	AT1G15780	locus:2036154	expressed during	M germinated pollen stage	PO:0001017	22892	G	IEP	Transcript levels (e.g.microarray data)	TAIR:Publication:501728802|PMID:18775970	20090313
Csa7P057530.1	2way_8	AT1G15780	locus:2036154	expressed during	M germinated pollen stage	PO:0001017	22892	G	IEP	Transcript levels (e.g.microarray data)	TAIR:Publication:501728802|PMID:18775970	20090313
Csa1P275920.1	2way_8	AT1G16060	locus:2200477	expressed during	4 anthesis stage	PO:0007616	22934	G	IEP	Transcript levels (e.g.microarray data)	TAIR:Publication:501715286|PMID:15806101	20081201
Csa7P431330.1	2way_8	AT1G16060	locus:2200477	expressed during	4 anthesis stage	PO:0007616	22934	G	IEP	Transcript levels (e.g.microarray data)	TAIR:Publication:501715286|PMID:15806101	20081201
Csa7P431340.1	2way_8	AT1G16070	locus:2200497	expressed during	4 anthesis stage	PO:0007616	22934	G	IEP	Transcript levels (e.g.microarray data)	TAIR:Publication:501715286|PMID:15806101	20081201
Csa7P431350.1	2way_8	AT1G16080	locus:2200517	expressed during	4 anthesis stage	PO:0007616	22934	G	IEP	Transcript levels (e.g.microarray data)	TAIR:Publication:501715286|PMID:15806101	20081201
Csa7P431400.1	2way_8	AT1G16170	locus:2200482	expressed during	M germinated pollen stage	PO:0001017	22892	G	IEP	Transcript levels (e.g.microarray data)	TAIR:Publication:501728802|PMID:18775970	20090313
Csa7P239030.1	2way_8	AT1G16290	locus:2032925	expressed during	M germinated pollen stage	PO:0001017	22892	G	IEP	Transcript levels (e.g.microarray data)	TAIR:Publication:501728802|PMID:18775970	20090313
Csa6P138120.1	2way_8	AT1G16520	locus:2017933	expressed during	4 anthesis stage	PO:0007616	22934	G	IEP	Transcript levels (e.g.microarray data)	TAIR:Publication:501715286|PMID:15806101	20081201
Csa6P139130.1	2way_8	AT1G16530	locus:2032931	expressed during	4 anthesis stage	PO:0007616	22934	G	IEP	Transcript levels (e.g.microarray data)	TAIR:Publication:501715286|PMID:15806101	20081201
Csa6P139140.1	2way_8	AT1G16540	locus:2017943	expressed during	4 anthesis stage	PO:0007616	22934	G	IEP	Transcript levels (e.g.microarray data)	TAIR:Publication:501715286|PMID:15806101	20081201
Csa6P139200.1	2way_8	AT1G16560	locus:2017968	expressed during	4 anthesis stage	PO:0007616	22934	G	IEP	Transcript levels (e.g.microarray data)	TAIR:Publication:501715286|PMID:15806101	20081201
Csa4P064040.1	2way_8	AT1G16670	locus:2017923	expressed during	4 anthesis stage	PO:0007616	22934	G	IEP	Transcript levels (e.g.microarray data)	TAIR:Publication:501715286|PMID:15806101	20081201
Csa1P560800.1	2way_8	AT1G16690	locus:2017978	expressed during	4 anthesis stage	PO:0007616	22934	G	IEP	Transcript levels (e.g.microarray data)	TAIR:Publication:501715286|PMID:15806101	20081201
Csa1P533720.1	2way_8	AT1G16870	locus:2015631	expressed during	4 anthesis stage	PO:0007616	22934	G	IEP	Transcript levels (e.g.microarray data)	TAIR:Publication:501715286|PMID:15806101	20081201
Csa3P710190.1	2way_8	AT1G16880	locus:2015616	expressed during	4 anthesis stage	PO:0007616	22934	G	IEP	Transcript levels (e.g.microarray data)	TAIR:Publication:501715286|PMID:15806101	20081201
Csa4P627200.1	2way_8	AT1G16900	locus:2015601	expressed during	M germinated pollen stage	PO:0001017	22892	G	IEP	Transcript levels (e.g.microarray data)	TAIR:Publication:501728802|PMID:18775970	20090313
Csa4P082460.1	2way_8	AT1G16920	locus:2015576	expressed during	4 anthesis stage	PO:0007616	22934	G	IEP	Transcript levels (e.g.microarray data)	TAIR:Publication:501715286|PMID:15806101	20081201
Csa4P017100.1	2way_8	AT1G16970	locus:2035495	expressed during	M germinated pollen stage	PO:0001017	22892	G	IEP	Transcript levels (e.g.microarray data)	TAIR:Publication:501728802|PMID:18775970	20090313
Csa4P075190.1	2way_8	AT1G17120	locus:2020387	expressed during	4 anthesis stage	PO:0007616	22934	G	IEP	Transcript levels (e.g.microarray data)	TAIR:Publication:501715286|PMID:15806101	20081201
Csa4P075230.1	2way_8	AT1G17145	locus:505006125	expressed during	M germinated pollen stage	PO:0001017	22892	G	IEP	Transcript levels (e.g.microarray data)	TAIR:Publication:501728802|PMID:18775970	20090313
Csa4P675260.1	2way_8	AT1G17220	locus:2020427	expressed during	4 anthesis stage	PO:0007616	22934	G	IEP	Transcript levels (e.g.microarray data)	TAIR:Publication:501715286|PMID:15806101	20081201
Csa7P448000.1	2way_8	AT1G17290	locus:2195808	expressed during	M germinated pollen stage	PO:0001017	22892	G	IEP	Transcript levels (e.g.microarray data)	TAIR:Publication:501728802|PMID:18775970	20090313
Csa3P681130.1	2way_8	AT1G17330	locus:2029111	expressed during	4 anthesis stage	PO:0007616	22934	G	IEP	Transcript levels (e.g.microarray data)	TAIR:Publication:501715286|PMID:15806101	20081201
Csa4P011000.1	2way_8	AT1G17350	locus:2029100	expressed during	4 anthesis stage	PO:0007616	22934	G	IEP	Transcript levels (e.g.microarray data)	TAIR:Publication:501715286|PMID:15806101	20081201
Csa7P450520.1	2way_8	AT1G17440	locus:2018861	expressed during	4 anthesis stage	PO:0007616	22934	G	IEP	Transcript levels (e.g.microarray data)	TAIR:Publication:501715286|PMID:15806101	20081201
Csa3P846030.1	2way_8	AT1G17470	locus:2018826	expressed during	M germinated pollen stage	PO:0001017	22892	G	IEP	Transcript levels (e.g.microarray data)	TAIR:Publication:501728802|PMID:18775970	20090313
Csa1P004370.1	2way_8	AT1G17720	locus:2007963	expressed during	4 anthesis stage	PO:0007616	22934	G	IEP	Transcript levels (e.g.microarray data)	TAIR:Publication:501715286|PMID:15806101	20081201
Csa3P651760.1	2way_8	AT1G17750	locus:2007918	expressed during	4 anthesis stage	PO:0007616	22934	G	IEP	Transcript levels (e.g.microarray data)	TAIR:Publication:501715286|PMID:15806101	20081201
Csa1P043290.1	2way_8	AT1G17810	gene:2030967	expressed during	seedling development stage	PO:0007131	22990	G	IDA	protein separation and fragment identification	TAIR:Publication:501720987|PMID:17293592	20081013
Csa1P044320.1	2way_8	AT1G17830	locus:2030883	expressed during	M germinated pollen stage	PO:0001017	22892	G	IEP	Transcript levels (e.g.microarray data)	TAIR:Publication:501728802|PMID:18775970	20090313
Csa1P044820.1	2way_8	AT1G17840	locus:2030898	expressed during	4 anthesis stage	PO:0007616	22934	G	IEP	Transcript levels (e.g.microarray data)	TAIR:Publication:501715286|PMID:15806101	20081201
Csa1P042640.1	2way_8	AT1G17980	locus:2030943	expressed during	4 anthesis stage	PO:0007616	22934	G	IEP	Transcript levels (e.g.microarray data)	TAIR:Publication:501715286|PMID:15806101	20081201
Csa1P024300.1	2way_8	AT1G18030	locus:2194035	expressed during	4 anthesis stage	PO:0007616	22934	G	IEP	Transcript levels (e.g.microarray data)	TAIR:Publication:501715286|PMID:15806101	20081201
Csa1P042690.1	2way_8	AT1G18090	locus:2194085	expressed during	M germinated pollen stage	PO:0001017	22892	G	IEP	Transcript levels (e.g.microarray data)	TAIR:Publication:501728802|PMID:18775970	20090313
Csa1P042710.1	2way_8	AT1G18140	locus:2194110	expressed during	4 anthesis stage	PO:0007616	22934	G	IEP	Transcript levels (e.g.microarray data)	TAIR:Publication:501715286|PMID:15806101	20081201
Csa1P025000.1	2way_8	AT1G18190	locus:2194075	expressed during	4 anthesis stage	PO:0007616	22934	G	IEP	Transcript levels (e.g.microarray data)	TAIR:Publication:501715286|PMID:15806101	20081201
Csa1P015040.1	2way_8	AT1G18485	locus:505006130	expressed during	petal differentiation and expansion stage	PO:0007611	22903	G	IEP	Transcript levels (e.g.microarray data)	TAIR:Publication:501715286|PMID:15806101	20081201
Csa3P363180.1	2way_8	AT1G18500	locus:2014179	expressed during	4 anthesis stage	PO:0007616	22934	G	IEP	Transcript levels (e.g.microarray data)	TAIR:Publication:501715286|PMID:15806101	20081201
Csa1P015780.1	2way_8	AT1G18530	locus:2027488	expressed during	M germinated pollen stage	PO:0001017	22892	G	IEP	Transcript levels (e.g.microarray data)	TAIR:Publication:501728802|PMID:18775970	20090313
Csa1P010940.1	2way_8	AT1G18660	locus:2035025	expressed during	4 anthesis stage	PO:0007616	22934	G	IEP	Transcript levels (e.g.microarray data)	TAIR:Publication:501715286|PMID:15806101	20081201
Csa1P038910.1	2way_8	AT1G18670	locus:2034944	expressed during	4 anthesis stage	PO:0007616	22934	G	IEP	Transcript levels (e.g.microarray data)	TAIR:Publication:501715286|PMID:15806101	20081201
Csa1P597110.1	2way_8	AT1G19110	locus:2011236	expressed during	M germinated pollen stage	PO:0001017	22892	G	IEP	Transcript levels (e.g.microarray data)	TAIR:Publication:501728802|PMID:18775970	20090313
Csa1P597140.1	2way_8	AT1G19130	locus:2011251	expressed during	seed development stage	PO:0001170	22967	G	IEP	inferred from 2D-electrophoresis	TAIR:Publication:501736279|PMID:20118269	20100504
Csa1P597150.1	2way_8	AT1G19140	locus:2011271	expressed during	M germinated pollen stage	PO:0001017	22892	G	IEP	Transcript levels (e.g.microarray data)	TAIR:Publication:501728802|PMID:18775970	20090313
Csa1P597160.1	2way_8	AT1G19150	locus:2202150	expressed during	4 anthesis stage	PO:0007616	22934	G	IEP	Transcript levels (e.g.microarray data)	TAIR:Publication:501715286|PMID:15806101	20081201
Csa1P597170.1	2way_8	AT1G19170	locus:2202170	expressed during	4 anthesis stage	PO:0007616	22934	G	IEP	Transcript levels (e.g.microarray data)	TAIR:Publication:501715286|PMID:15806101	20081201
Csa1P264540.1	2way_8	AT1G19250	locus:2202155	expressed during	4 anthesis stage	PO:0007616	22934	G	IEP	Transcript levels (e.g.microarray data)	TAIR:Publication:501715286|PMID:15806101	20081201
Csa1P597790.1	2way_8	AT1G19250	locus:2202155	expressed during	4 anthesis stage	PO:0007616	22934	G	IEP	Transcript levels (e.g.microarray data)	TAIR:Publication:501715286|PMID:15806101	20081201
Csa2P360820.1	2way_8	AT1G19270	locus:2202175	expressed during	M germinated pollen stage	PO:0001017	22892	G	IEP	Transcript levels (e.g.microarray data)	TAIR:Publication:501728802|PMID:18775970	20090313
Csa2P360840.1	2way_8	AT1G19300	locus:2016432	expressed during	4 anthesis stage	PO:0007616	22934	G	IEP	Transcript levels (e.g.microarray data)	TAIR:Publication:501715286|PMID:15806101	20081201
Csa2P361440.1	2way_8	AT1G19340	locus:2016462	expressed during	4 anthesis stage	PO:0007616	22934	G	IEP	Transcript levels (e.g.microarray data)	TAIR:Publication:501715286|PMID:15806101	20081201
Csa2P361500.1	2way_8	AT1G19370	locus:2016497	expressed during	4 anthesis stage	PO:0007616	22934	G	IEP	Transcript levels (e.g.microarray data)	TAIR:Publication:501715286|PMID:15806101	20081201
Csa2P361540.1	2way_8	AT1G19370	locus:2016497	expressed during	4 anthesis stage	PO:0007616	22934	G	IEP	Transcript levels (e.g.microarray data)	TAIR:Publication:501715286|PMID:15806101	20081201
Csa3P855980.1	2way_8	AT1G19430	locus:2016392	expressed during	4 anthesis stage	PO:0007616	22934	G	IEP	Transcript levels (e.g.microarray data)	TAIR:Publication:501715286|PMID:15806101	20081201
Csa2P361680.1	2way_8	AT1G19450	locus:2016407	expressed during	M germinated pollen stage	PO:0001017	22892	G	IEP	Transcript levels (e.g.microarray data)	TAIR:Publication:501728802|PMID:18775970	20090313
Csa2P361810.1	2way_8	AT1G19600	locus:2013094	expressed during	4 anthesis stage	PO:0007616	22934	G	IEP	Transcript levels (e.g.microarray data)	TAIR:Publication:501715286|PMID:15806101	20081201
Csa3P859730.1	2way_8	AT1G19640	locus:2013149	expressed during	M germinated pollen stage	PO:0001017	22892	G	IEP	Transcript levels (e.g.microarray data)	TAIR:Publication:501728802|PMID:18775970	20090313
Csa2P362400.1	2way_8	AT1G19690	locus:2035461	expressed during	4 anthesis stage	PO:0007616	22934	G	IEP	Transcript levels (e.g.microarray data)	TAIR:Publication:501715286|PMID:15806101	20081201
Csa3P829040.1	2way_8	AT1G19780	locus:2013139	expressed during	M germinated pollen stage	PO:0001017	22892	G	IEP	Transcript levels (e.g.microarray data)	TAIR:Publication:501728802|PMID:18775970	20090313
Csa3P872070.1	2way_8	AT1G19940	locus:2035384	expressed during	M germinated pollen stage	PO:0001017	22892	G	IEP	Transcript levels (e.g.microarray data)	TAIR:Publication:501728802|PMID:18775970	20090313
Csa3P872180.1	2way_8	AT1G19970	locus:2198601	expressed during	M germinated pollen stage	PO:0001017	22892	G	IEP	Transcript levels (e.g.microarray data)	TAIR:Publication:501728802|PMID:18775970	20090313
Csa3P872190.1	2way_8	AT1G19980	locus:2198586	expressed during	M germinated pollen stage	PO:0001017	22892	G	IEP	Transcript levels (e.g.microarray data)	TAIR:Publication:501728802|PMID:18775970	20090313
Csa3P872740.1	2way_8	AT1G20030	locus:2198641	expressed during	4 anthesis stage	PO:0007616	22934	G	IEP	Transcript levels (e.g.microarray data)	TAIR:Publication:501715286|PMID:15806101	20081201
Csa3P873780.1	2way_8	AT1G20110	locus:2198646	expressed during	M germinated pollen stage	PO:0001017	22892	G	IEP	Transcript levels (e.g.microarray data)	TAIR:Publication:501728802|PMID:18775970	20090313
Csa6P507140.1	2way_8	AT1G20120	locus:2198666	expressed during	4 anthesis stage	PO:0007616	22934	G	IEP	Transcript levels (e.g.microarray data)	TAIR:Publication:501715286|PMID:15806101	20081201
Csa3P873800.1	2way_8	AT1G20150	locus:2198606	expressed during	petal differentiation and expansion stage	PO:0007611	22903	G	IEP	Transcript levels (e.g.microarray data)	TAIR:Publication:501715286|PMID:15806101	20081201
Csa3P873800.1	2way_8	AT1G20160	locus:2198656	expressed during	4 anthesis stage	PO:0007616	22934	G	IEP	Transcript levels (e.g.microarray data)	TAIR:Publication:501715286|PMID:15806101	20081201
Csa3P874340.1	2way_8	AT1G20220	locus:2198551	expressed during	M germinated pollen stage	PO:0001017	22892	G	IEP	Transcript levels (e.g.microarray data)	TAIR:Publication:501728802|PMID:18775970	20090313
Csa6P486720.1	2way_8	AT1G20220	locus:2198551	expressed during	M germinated pollen stage	PO:0001017	22892	G	IEP	Transcript levels (e.g.microarray data)	TAIR:Publication:501728802|PMID:18775970	20090313
Csa3P874400.1	2way_8	AT1G20300	locus:2012883	expressed during	0 seed germination stage	PO:0007057	22988	G	IEP	Transcript levels (e.g.microarray data)	TAIR:Publication:501747448|PMID:22345507	20120531
Csa3P875410.1	2way_8	AT1G20310	locus:2012948	expressed during	4 anthesis stage	PO:0007616	22934	G	IEP	Transcript levels (e.g.microarray data)	TAIR:Publication:501715286|PMID:15806101	20081201
Csa3P875420.1	2way_8	AT1G20330	locus:2012938	expressed during	4 anthesis stage	PO:0007616	22934	G	IEP	Transcript levels (e.g.microarray data)	TAIR:Publication:501715286|PMID:15806101	20081201
Csa3P875430.1	2way_8	AT1G20340	locus:2012928	expressed during	4 anthesis stage	PO:0007616	22934	G	IEP	Transcript levels (e.g.microarray data)	TAIR:Publication:501715286|PMID:15806101	20081201
Csa4P652900.1	2way_8	AT1G20380	locus:2012888	expressed during	4 anthesis stage	PO:0007616	22934	G	IEP	Transcript levels (e.g.microarray data)	TAIR:Publication:501715286|PMID:15806101	20081201
Csa1P050280.1	2way_8	AT1G20490	locus:2034413	expressed during	4 anthesis stage	PO:0007616	22934	G	IEP	Transcript levels (e.g.microarray data)	TAIR:Publication:501715286|PMID:15806101	20081201
Csa4P653450.1	2way_8	AT1G20510	locus:2034392	expressed during	4 anthesis stage	PO:0007616	22934	G	IEP	Transcript levels (e.g.microarray data)	TAIR:Publication:501715286|PMID:15806101	20081201
Csa4P658530.1	2way_8	AT1G20560	locus:2030407	expressed during	4 anthesis stage	PO:0007616	22934	G	IEP	Transcript levels (e.g.microarray data)	TAIR:Publication:501715286|PMID:15806101	20081201
Csa4P658550.1	2way_8	AT1G20575	locus:505006134	expressed during	M germinated pollen stage	PO:0001017	22892	G	IEP	Transcript levels (e.g.microarray data)	TAIR:Publication:501728802|PMID:18775970	20090313
Csa4P658560.1	2way_8	AT1G20580	locus:2030442	expressed during	4 anthesis stage	PO:0007616	22934	G	IEP	Transcript levels (e.g.microarray data)	TAIR:Publication:501715286|PMID:15806101	20081201
Csa4P658580.1	2way_8	AT1G20590	locus:2030457	expressed during	M germinated pollen stage	PO:0001017	22892	G	IEP	Transcript levels (e.g.microarray data)	TAIR:Publication:501728802|PMID:18775970	20090313
Csa4P658590.1	2way_8	AT1G20620	locus:2034357	expressed during	M germinated pollen stage	PO:0001017	22892	G	IEP	Transcript levels (e.g.microarray data)	TAIR:Publication:501728802|PMID:18775970	20090313
Csa4P658600.1	2way_8	AT1G20620	locus:2034357	expressed during	M germinated pollen stage	PO:0001017	22892	G	IEP	Transcript levels (e.g.microarray data)	TAIR:Publication:501728802|PMID:18775970	20090313
Csa4P658590.1	2way_8	AT1G20630	locus:2034428	expressed during	seed development stage	PO:0001170	22967	G	IEP	inferred from 2D-electrophoresis	TAIR:Publication:501736279|PMID:20118269	20100504
Csa4P658610.1	2way_8	AT1G20640	locus:2030397	expressed during	M germinated pollen stage	PO:0001017	22892	G	IEP	Transcript levels (e.g.microarray data)	TAIR:Publication:501728802|PMID:18775970	20090313
Csa4P663630.1	2way_8	AT1G20650	locus:2034344	expressed during	4 anthesis stage	PO:0007616	22934	G	IEP	Transcript levels (e.g.microarray data)	TAIR:Publication:501715286|PMID:15806101	20081201
Csa4P663670.1	2way_8	AT1G20670	locus:2030422	expressed during	4 anthesis stage	PO:0007616	22934	G	IEP	Transcript levels (e.g.microarray data)	TAIR:Publication:501715286|PMID:15806101	20081201
Csa7P024140.1	2way_8	AT1G20670	locus:2030422	expressed during	4 anthesis stage	PO:0007616	22934	G	IEP	Transcript levels (e.g.microarray data)	TAIR:Publication:501715286|PMID:15806101	20081201
Csa4P663680.1	2way_8	AT1G20693	locus:505006135	expressed during	4 anthesis stage	PO:0007616	22934	G	IEP	Transcript levels (e.g.microarray data)	TAIR:Publication:501715286|PMID:15806101	20081201
Csa4P663680.1	2way_8	AT1G20696	locus:505006136	expressed during	4 anthesis stage	PO:0007616	22934	G	IEP	Transcript levels (e.g.microarray data)	TAIR:Publication:501715286|PMID:15806101	20081201
Csa4P663700.1	2way_8	AT1G20700	locus:2030467	expressed during	4 anthesis stage	PO:0007616	22934	G	IEP	Transcript levels (e.g.microarray data)	TAIR:Publication:501715286|PMID:15806101	20081201
Csa4P663710.1	2way_8	AT1G20720	locus:2030497	expressed during	4 anthesis stage	PO:0007616	22934	G	IEP	Transcript levels (e.g.microarray data)	TAIR:Publication:501715286|PMID:15806101	20081201
Csa4P664240.1	2way_8	AT1G20760	locus:2030432	expressed during	M germinated pollen stage	PO:0001017	22892	G	IEP	Transcript levels (e.g.microarray data)	TAIR:Publication:501728802|PMID:18775970	20090313
Csa7P024160.1	2way_8	AT1G20760	locus:2030432	expressed during	M germinated pollen stage	PO:0001017	22892	G	IEP	Transcript levels (e.g.microarray data)	TAIR:Publication:501728802|PMID:18775970	20090313
Csa4P664330.1	2way_8	AT1G20810	locus:2030502	expressed during	4 anthesis stage	PO:0007616	22934	G	IEP	Transcript levels (e.g.microarray data)	TAIR:Publication:501715286|PMID:15806101	20081201
Csa4P664340.1	2way_8	AT1G20823	locus:2825708	expressed during	4 anthesis stage	PO:0007616	22934	G	IEP	Transcript levels (e.g.microarray data)	TAIR:Publication:501715286|PMID:15806101	20081201
Csa4P664420.1	2way_8	AT1G20850	locus:2030427	expressed during	4 anthesis stage	PO:0007616	22934	G	IEP	Transcript levels (e.g.microarray data)	TAIR:Publication:501715286|PMID:15806101	20081201
Csa4P664520.1	2way_8	AT1G20950	locus:2037385	expressed during	4 anthesis stage	PO:0007616	22934	G	IEP	Transcript levels (e.g.microarray data)	TAIR:Publication:501715286|PMID:15806101	20081201
Csa3P168950.1	2way_8	AT1G20960	locus:2037375	expressed during	4 anthesis stage	PO:0007616	22934	G	IEP	Transcript levels (e.g.microarray data)	TAIR:Publication:501715286|PMID:15806101	20081201
Csa4P664590.1	2way_8	AT1G20980	locus:2037355	expressed during	4 anthesis stage	PO:0007616	22934	G	IEP	Transcript levels (e.g.microarray data)	TAIR:Publication:501715286|PMID:15806101	20081201
Csa4P665150.1	2way_8	AT1G21070	locus:2199557	expressed during	M germinated pollen stage	PO:0001017	22892	G	IEP	Transcript levels (e.g.microarray data)	TAIR:Publication:501728802|PMID:18775970	20090313
Csa7P305370.1	2way_8	AT1G21170	locus:2199552	expressed during	4 anthesis stage	PO:0007616	22934	G	IEP	Transcript levels (e.g.microarray data)	TAIR:Publication:501715286|PMID:15806101	20081201
Csa4P290850.1	2way_8	AT1G21200	locus:2014942	expressed during	4 anthesis stage	PO:0007616	22934	G	IEP	Transcript levels (e.g.microarray data)	TAIR:Publication:501715286|PMID:15806101	20081201
Csa4P361800.1	2way_8	AT1G21700	locus:2036942	expressed during	M germinated pollen stage	PO:0001017	22892	G	IEP	Transcript levels (e.g.microarray data)	TAIR:Publication:501728802|PMID:18775970	20090313
Csa6P382990.1	2way_8	AT1G21730	locus:2036987	expressed during	petal differentiation and expansion stage	PO:0007611	22903	G	IEP	Transcript levels (e.g.microarray data)	TAIR:Publication:501715286|PMID:15806101	20081201
Csa2P271390.1	2way_8	AT1G21740	locus:2036900	expressed during	petal differentiation and expansion stage	PO:0007611	22903	G	IEP	Transcript levels (e.g.microarray data)	TAIR:Publication:501715286|PMID:15806101	20081201
Csa4P363420.1	2way_8	AT1G21760	locus:2036932	expressed during	M germinated pollen stage	PO:0001017	22892	G	IEP	Transcript levels (e.g.microarray data)	TAIR:Publication:501728802|PMID:18775970	20090313
Csa6P385110.1	2way_8	AT1G21790	locus:2201093	expressed during	M germinated pollen stage	PO:0001017	22892	G	IEP	Transcript levels (e.g.microarray data)	TAIR:Publication:501728802|PMID:18775970	20090313
Csa6P385120.1	2way_8	AT1G21810	locus:2036977	expressed during	4 anthesis stage	PO:0007616	22934	G	IEP	Transcript levels (e.g.microarray data)	TAIR:Publication:501715286|PMID:15806101	20081201
Csa4P365050.1	2way_8	AT1G21890	locus:2201148	expressed during	petal differentiation and expansion stage	PO:0007611	22903	G	IEP	Transcript levels (e.g.microarray data)	TAIR:Publication:501715286|PMID:15806101	20081201
Csa4P370550.1	2way_8	AT1G21910	locus:2201103	expressed during	seedling development stage	PO:0007131	22990	G	IEP	expression of a reporter gene	TAIR:Publication:501740393|PMID:21069430	20101227
Csa4P371070.1	2way_8	AT1G21920	locus:2201113	expressed during	4 anthesis stage	PO:0007616	22934	G	IEP	Transcript levels (e.g.microarray data)	TAIR:Publication:501715286|PMID:15806101	20081201
Csa6P040580.1	2way_8	AT1G21920	locus:2201113	expressed during	4 anthesis stage	PO:0007616	22934	G	IEP	Transcript levels (e.g.microarray data)	TAIR:Publication:501715286|PMID:15806101	20081201
Csa4P372620.1	2way_8	AT1G21980	locus:2201108	expressed during	4 anthesis stage	PO:0007616	22934	G	IEP	Transcript levels (e.g.microarray data)	TAIR:Publication:501715286|PMID:15806101	20081201
Csa4P377740.1	2way_8	AT1G22020	locus:2030581	expressed during	M germinated pollen stage	PO:0001017	22892	G	IEP	Transcript levels (e.g.microarray data)	TAIR:Publication:501728802|PMID:18775970	20090313
Csa5P409670.1	2way_8	AT1G22060	locus:2030541	expressed during	4 anthesis stage	PO:0007616	22934	G	IEP	Transcript levels (e.g.microarray data)	TAIR:Publication:501715286|PMID:15806101	20081201
Csa2P368950.1	2way_8	AT1G22300	locus:2196506	expressed during	seed development stage	PO:0001170	22967	G	IEP	inferred from 2D-electrophoresis	TAIR:Publication:501736279|PMID:20118269	20100504
Csa2P368980.1	2way_8	AT1G22310	locus:2196526	expressed during	4 anthesis stage	PO:0007616	22934	G	IEP	Transcript levels (e.g.microarray data)	TAIR:Publication:501715286|PMID:15806101	20081201
Csa2P368990.1	2way_8	AT1G22330	locus:2196521	expressed during	4 anthesis stage	PO:0007616	22934	G	IEP	Transcript levels (e.g.microarray data)	TAIR:Publication:501715286|PMID:15806101	20081201
Csa7P058650.1	2way_8	AT1G22360	locus:2196501	expressed during	4 anthesis stage	PO:0007616	22934	G	IEP	Transcript levels (e.g.microarray data)	TAIR:Publication:501715286|PMID:15806101	20081201
Csa7P058650.1	2way_8	AT1G22370	locus:2196496	expressed during	4 anthesis stage	PO:0007616	22934	G	IEP	Transcript levels (e.g.microarray data)	TAIR:Publication:501715286|PMID:15806101	20081201
Csa7P063990.1	2way_8	AT1G22370	locus:2196496	expressed during	4 anthesis stage	PO:0007616	22934	G	IEP	Transcript levels (e.g.microarray data)	TAIR:Publication:501715286|PMID:15806101	20081201
Csa2P369040.1	2way_8	AT1G22410	locus:2009547	expressed during	seed development stage	PO:0001170	22967	G	IEP	inferred from 2D-electrophoresis	TAIR:Publication:501736279|PMID:20118269	20100504
Csa2P369090.1	2way_8	AT1G22430	locus:2009522	expressed during	4 anthesis stage	PO:0007616	22934	G	IEP	Transcript levels (e.g.microarray data)	TAIR:Publication:501715286|PMID:15806101	20081201
Csa2P369100.1	2way_8	AT1G22450	locus:2009497	expressed during	M germinated pollen stage	PO:0001017	22892	G	IEP	Transcript levels (e.g.microarray data)	TAIR:Publication:501728802|PMID:18775970	20090313
Csa2P369120.1	2way_8	AT1G22460	locus:2009467	expressed during	M germinated pollen stage	PO:0001017	22892	G	IEP	Transcript levels (e.g.microarray data)	TAIR:Publication:501728802|PMID:18775970	20090313
Csa3P889850.1	2way_8	AT1G22460	locus:2009467	expressed during	M germinated pollen stage	PO:0001017	22892	G	IEP	Transcript levels (e.g.microarray data)	TAIR:Publication:501728802|PMID:18775970	20090313
Csa2P369150.1	2way_8	AT1G22480	locus:2009552	expressed during	petal differentiation and expansion stage	PO:0007611	22903	G	IEP	Transcript levels (e.g.microarray data)	TAIR:Publication:501715286|PMID:15806101	20081201
Csa3P889930.1	2way_8	AT1G22480	locus:2009552	expressed during	petal differentiation and expansion stage	PO:0007611	22903	G	IEP	Transcript levels (e.g.microarray data)	TAIR:Publication:501715286|PMID:15806101	20081201
Csa2P369200.1	2way_8	AT1G22490	locus:2009537	expressed during	4 anthesis stage	PO:0007616	22934	G	IEP	Transcript levels (e.g.microarray data)	TAIR:Publication:501715286|PMID:15806101	20081201
Csa2P369190.1	2way_8	AT1G22500	locus:2009527	expressed during	LP.06 six leaves visible stage	PO:0007123	23003	G	IEP	Transcript levels (e.g.microarray data)	TAIR:Publication:501715286|PMID:15806101	20081201
Csa2P369210.1	2way_8	AT1G22500	locus:2009527	expressed during	LP.06 six leaves visible stage	PO:0007123	23003	G	IEP	Transcript levels (e.g.microarray data)	TAIR:Publication:501715286|PMID:15806101	20081201
Csa2P387180.1	2way_8	AT1G22620	locus:2009477	expressed during	4 anthesis stage	PO:0007616	22934	G	IEP	Transcript levels (e.g.microarray data)	TAIR:Publication:501715286|PMID:15806101	20081201
Csa2P390180.1	2way_8	AT1G22620	locus:2009477	expressed during	4 anthesis stage	PO:0007616	22934	G	IEP	Transcript levels (e.g.microarray data)	TAIR:Publication:501715286|PMID:15806101	20081201
Csa6P055360.1	2way_8	AT1G22770	locus:2199685	expressed during	4 anthesis stage	PO:0007616	22934	G	IEP	Transcript levels (e.g.microarray data)	TAIR:Publication:501715286|PMID:15806101	20081201
Csa7P293740.1	2way_8	AT1G22770	locus:2199685	expressed during	4 anthesis stage	PO:0007616	22934	G	IEP	Transcript levels (e.g.microarray data)	TAIR:Publication:501715286|PMID:15806101	20081201
Csa6P055370.1	2way_8	AT1G22780	locus:2199670	expressed during	4 anthesis stage	PO:0007616	22934	G	IEP	Transcript levels (e.g.microarray data)	TAIR:Publication:501715286|PMID:15806101	20081201
Csa6P055390.1	2way_8	AT1G22790	locus:2199660	expressed during	4 anthesis stage	PO:0007616	22934	G	IEP	Transcript levels (e.g.microarray data)	TAIR:Publication:501715286|PMID:15806101	20081201
Csa6P417900.1	2way_8	AT1G22930	locus:2017749	expressed during	4 anthesis stage	PO:0007616	22934	G	IEP	Transcript levels (e.g.microarray data)	TAIR:Publication:501715286|PMID:15806101	20081201
Csa5P611050.1	2way_8	AT1G22960	locus:2017754	expressed during	0 seed germination stage	PO:0007057	22988	G	IEP	Transcript levels (e.g.microarray data)	TAIR:Publication:501747448|PMID:22345507	20120531
Csa4P012370.1	2way_8	AT1G23280	locus:2028070	expressed during	4 anthesis stage	PO:0007616	22934	G	IEP	Transcript levels (e.g.microarray data)	TAIR:Publication:501715286|PMID:15806101	20081201
Csa5P598750.1	2way_8	AT1G23310	locus:2028000	expressed during	4 anthesis stage	PO:0007616	22934	G	IEP	Transcript levels (e.g.microarray data)	TAIR:Publication:501715286|PMID:15806101	20081201
Csa5P599300.1	2way_8	AT1G23330	locus:2028060	expressed during	4 anthesis stage	PO:0007616	22934	G	IEP	Transcript levels (e.g.microarray data)	TAIR:Publication:501715286|PMID:15806101	20081201
Csa1P004870.1	2way_8	AT1G23380	locus:2028075	expressed during	4 anthesis stage	PO:0007616	22934	G	IEP	Transcript levels (e.g.microarray data)	TAIR:Publication:501715286|PMID:15806101	20081201
Csa2P034560.1	2way_8	AT1G23380	locus:2028075	expressed during	4 anthesis stage	PO:0007616	22934	G	IEP	Transcript levels (e.g.microarray data)	TAIR:Publication:501715286|PMID:15806101	20081201
Csa5P600920.1	2way_8	AT1G23400	locus:2028100	expressed during	4 anthesis stage	PO:0007616	22934	G	IEP	Transcript levels (e.g.microarray data)	TAIR:Publication:501715286|PMID:15806101	20081201
Csa5P600925.1	2way_8	AT1G23410	locus:2028005	expressed during	4 anthesis stage	PO:0007616	22934	G	IEP	Transcript levels (e.g.microarray data)	TAIR:Publication:501715286|PMID:15806101	20081201
Csa5P600930.1	2way_8	AT1G23420	locus:2028020	expressed during	4 anthesis stage	PO:0007616	22934	G	IEP	Transcript levels (e.g.microarray data)	TAIR:Publication:501715286|PMID:15806101	20081201
Csa5P600950.1	2way_8	AT1G23440	locus:2028906	expressed during	4 anthesis stage	PO:0007616	22934	G	IEP	Transcript levels (e.g.microarray data)	TAIR:Publication:501715286|PMID:15806101	20081201
Csa5P601570.1	2way_8	AT1G23740	locus:2034802	expressed during	4 anthesis stage	PO:0007616	22934	G	IEP	Transcript levels (e.g.microarray data)	TAIR:Publication:501715286|PMID:15806101	20081201
Csa5P630800.1	2way_8	AT1G23740	locus:2034802	expressed during	4 anthesis stage	PO:0007616	22934	G	IEP	Transcript levels (e.g.microarray data)	TAIR:Publication:501715286|PMID:15806101	20081201
Csa1P005490.1	2way_8	AT1G23760	locus:2034823	expressed during	4 anthesis stage	PO:0007616	22934	G	IEP	Transcript levels (e.g.microarray data)	TAIR:Publication:501715286|PMID:15806101	20081201
Csa2P348220.1	2way_8	AT1G23790	locus:2034850	expressed during	4 anthesis stage	PO:0007616	22934	G	IEP	Transcript levels (e.g.microarray data)	TAIR:Publication:501715286|PMID:15806101	20081201
Csa1P005540.1	2way_8	AT1G23820	locus:2034903	expressed during	seed development stage	PO:0001170	22967	G	IEP	inferred from 2D-electrophoresis	TAIR:Publication:501736279|PMID:20118269	20100504
Csa5P602160.1	2way_8	AT1G23860	locus:2199837	expressed during	4 anthesis stage	PO:0007616	22934	G	IEP	Transcript levels (e.g.microarray data)	TAIR:Publication:501715286|PMID:15806101	20081201
Csa1P005560.1	2way_8	AT1G23870	locus:2199847	expressed during	M germinated pollen stage	PO:0001017	22892	G	IEP	Transcript levels (e.g.microarray data)	TAIR:Publication:501728802|PMID:18775970	20090313
Csa5P602180.1	2way_8	AT1G23870	locus:2199847	expressed during	M germinated pollen stage	PO:0001017	22892	G	IEP	Transcript levels (e.g.microarray data)	TAIR:Publication:501728802|PMID:18775970	20090313
Csa5P602200.1	2way_8	AT1G23980	locus:2199902	expressed during	4 anthesis stage	PO:0007616	22934	G	IEP	Transcript levels (e.g.microarray data)	TAIR:Publication:501715286|PMID:15806101	20081201
Csa5P602750.1	2way_8	AT1G24020	locus:2199932	expressed during	seed development stage	PO:0001170	22967	G	IEP	inferred from 2D-electrophoresis	TAIR:Publication:501736279|PMID:20118269	20100504
Csa5P630970.1	2way_8	AT1G24070	locus:2199917	expressed during	4 anthesis stage	PO:0007616	22934	G	IEP	Transcript levels (e.g.microarray data)	TAIR:Publication:501715286|PMID:15806101	20081201
Csa5P603950.1	2way_8	AT1G24180	locus:2032367	expressed during	M germinated pollen stage	PO:0001017	22892	G	IEP	Transcript levels (e.g.microarray data)	TAIR:Publication:501728802|PMID:18775970	20090313
Csa2P350270.1	2way_8	AT1G24440	locus:2024026	expressed during	M germinated pollen stage	PO:0001017	22892	G	IEP	Transcript levels (e.g.microarray data)	TAIR:Publication:501728802|PMID:18775970	20090313
Csa5P011700.1	2way_8	AT1G24560	locus:2024081	expressed during	M germinated pollen stage	PO:0001017	22892	G	IEP	Transcript levels (e.g.microarray data)	TAIR:Publication:501728802|PMID:18775970	20090313
Csa4P431890.1	2way_8	AT1G24764	locus:2826057	expressed during	4 anthesis stage	PO:0007616	22934	G	IEP	Transcript levels (e.g.microarray data)	TAIR:Publication:501715286|PMID:15806101	20081201
Csa4P431900.1	2way_8	AT1G24764	locus:2826057	expressed during	4 anthesis stage	PO:0007616	22934	G	IEP	Transcript levels (e.g.microarray data)	TAIR:Publication:501715286|PMID:15806101	20081201
Csa1P042350.1	2way_8	AT1G25340	locus:2032975	expressed during	4 anthesis stage	PO:0007616	22934	G	IEP	Transcript levels (e.g.microarray data)	TAIR:Publication:501715286|PMID:15806101	20081201
CsaUNP031640.1	2way_8	AT1G25560	locus:2031185	expressed during	4 anthesis stage	PO:0007616	22934	G	IEP	Transcript levels (e.g.microarray data)	TAIR:Publication:501715286|PMID:15806101	20081201
CsaUNP032150.1	2way_8	AT1G25570	locus:2031175	expressed during	4 anthesis stage	PO:0007616	22934	G	IEP	Transcript levels (e.g.microarray data)	TAIR:Publication:501715286|PMID:15806101	20081201
Csa2P116270.1	2way_8	AT1G26160	locus:2028746	expressed during	4 anthesis stage	PO:0007616	22934	G	IEP	Transcript levels (e.g.microarray data)	TAIR:Publication:501715286|PMID:15806101	20081201
Csa6P042440.1	2way_8	AT1G26180	locus:2028815	expressed during	M germinated pollen stage	PO:0001017	22892	G	IEP	Transcript levels (e.g.microarray data)	TAIR:Publication:501728802|PMID:18775970	20090313
Csa5P607990.1	2way_8	AT1G26230	locus:2028751	expressed during	4 anthesis stage	PO:0007616	22934	G	IEP	Transcript levels (e.g.microarray data)	TAIR:Publication:501715286|PMID:15806101	20081201
Csa1P015590.1	2way_8	AT1G26300	locus:2028761	expressed during	4 anthesis stage	PO:0007616	22934	G	IEP	Transcript levels (e.g.microarray data)	TAIR:Publication:501715286|PMID:15806101	20081201
Csa6P366470.1	2way_8	AT1G26460	locus:2198005	expressed during	4 anthesis stage	PO:0007616	22934	G	IEP	Transcript levels (e.g.microarray data)	TAIR:Publication:501715286|PMID:15806101	20081201
Csa6P366480.1	2way_8	AT1G26480	locus:2197940	expressed during	M germinated pollen stage	PO:0001017	22892	G	IEP	Transcript levels (e.g.microarray data)	TAIR:Publication:501728802|PMID:18775970	20090313
Csa5P606320.1	2way_8	AT1G26760	locus:2200615	expressed during	4 anthesis stage	PO:0007616	22934	G	IEP	Transcript levels (e.g.microarray data)	TAIR:Publication:501715286|PMID:15806101	20081201
Csa2P108700.1	2way_8	AT1G26840	locus:2202800	expressed during	M germinated pollen stage	PO:0001017	22892	G	IEP	Transcript levels (e.g.microarray data)	TAIR:Publication:501728802|PMID:18775970	20090313
Csa2P108610.1	2way_8	AT1G26850	locus:2202805	expressed during	M germinated pollen stage	PO:0001017	22892	G	IEP	Transcript levels (e.g.microarray data)	TAIR:Publication:501728802|PMID:18775970	20090313
Csa6P403620.1	2way_8	AT1G27030	locus:2205759	expressed during	4 anthesis stage	PO:0007616	22934	G	IEP	Transcript levels (e.g.microarray data)	TAIR:Publication:501715286|PMID:15806101	20081201
Csa2P035360.1	2way_8	AT1G27040	locus:2205769	expressed during	4 anthesis stage	PO:0007616	22934	G	IEP	Transcript levels (e.g.microarray data)	TAIR:Publication:501715286|PMID:15806101	20081201
Csa6P404120.1	2way_8	AT1G27040	locus:2205769	expressed during	4 anthesis stage	PO:0007616	22934	G	IEP	Transcript levels (e.g.microarray data)	TAIR:Publication:501715286|PMID:15806101	20081201
Csa5P604160.1	2way_8	AT1G27090	locus:2205729	expressed during	4 anthesis stage	PO:0007616	22934	G	IEP	Transcript levels (e.g.microarray data)	TAIR:Publication:501715286|PMID:15806101	20081201
Csa6P087700.1	2way_8	AT1G27340	locus:2015974	expressed during	M germinated pollen stage	PO:0001017	22892	G	IEP	Transcript levels (e.g.microarray data)	TAIR:Publication:501728802|PMID:18775970	20090313
Csa1P004980.1	2way_8	AT1G27510	locus:2196889	expressed during	4 anthesis stage	PO:0007616	22934	G	IEP	Transcript levels (e.g.microarray data)	TAIR:Publication:501715286|PMID:15806101	20081201
Csa3P893420.1	2way_8	AT1G27530	locus:2196879	expressed during	M germinated pollen stage	PO:0001017	22892	G	IEP	Transcript levels (e.g.microarray data)	TAIR:Publication:501728802|PMID:18775970	20090313
Csa3P893430.1	2way_8	AT1G27590	locus:2196869	expressed during	4 anthesis stage	PO:0007616	22934	G	IEP	Transcript levels (e.g.microarray data)	TAIR:Publication:501715286|PMID:15806101	20081201
Csa3P893440.1	2way_8	AT1G27595	locus:2823596	expressed during	M germinated pollen stage	PO:0001017	22892	G	IEP	Transcript levels (e.g.microarray data)	TAIR:Publication:501728802|PMID:18775970	20090313
Csa3P893450.1	2way_8	AT1G27600	locus:2196899	expressed during	4 anthesis stage	PO:0007616	22934	G	IEP	Transcript levels (e.g.microarray data)	TAIR:Publication:501715286|PMID:15806101	20081201
Csa3P895730.1	2way_8	AT1G27600	locus:2196899	expressed during	4 anthesis stage	PO:0007616	22934	G	IEP	Transcript levels (e.g.microarray data)	TAIR:Publication:501715286|PMID:15806101	20081201
Csa6P450380.1	2way_8	AT1G27650	locus:2196929	expressed during	seedling development stage	PO:0007131	22990	G	IDA	localization of GUS fusion protein	TAIR:Publication:501718416|PMID:16407443	20060329
Csa4P642330.1	2way_8	AT1G27690	locus:2199191	expressed during	4 anthesis stage	PO:0007616	22934	G	IEP	Transcript levels (e.g.microarray data)	TAIR:Publication:501715286|PMID:15806101	20081201
Csa4P642460.1	2way_8	AT1G27730	locus:2199246	expressed during	4 anthesis stage	PO:0007616	22934	G	IEP	Transcript levels (e.g.microarray data)	TAIR:Publication:501715286|PMID:15806101	20081201
Csa4P642470.1	2way_8	AT1G27740	locus:2199221	expressed only during	5 root hair formation stage	PO:0007519	22966	G	IDA	localization of GFP/YFP fusion protein	TAIR:Publication:501736212|PMID:20139979	20100318
Csa4P642520.1	2way_8	AT1G27770	locus:2029794	expressed during	4 anthesis stage	PO:0007616	22934	G	IEP	Transcript levels (e.g.microarray data)	TAIR:Publication:501715286|PMID:15806101	20081201
Csa2P350460.1	2way_8	AT1G27850	locus:2029836	expressed during	4 anthesis stage	PO:0007616	22934	G	IEP	Transcript levels (e.g.microarray data)	TAIR:Publication:501715286|PMID:15806101	20081201
Csa1P000650.1	2way_8	AT1G28110	locus:2010454	expressed during	4 anthesis stage	PO:0007616	22934	G	IEP	Transcript levels (e.g.microarray data)	TAIR:Publication:501715286|PMID:15806101	20081201
Csa4P008800.1	2way_8	AT1G28110	locus:2010454	expressed during	4 anthesis stage	PO:0007616	22934	G	IEP	Transcript levels (e.g.microarray data)	TAIR:Publication:501715286|PMID:15806101	20081201
Csa1P073870.1	2way_8	AT1G28240	locus:2032137	expressed during	M germinated pollen stage	PO:0001017	22892	G	IEP	Transcript levels (e.g.microarray data)	TAIR:Publication:501728802|PMID:18775970	20090313
Csa6P517970.1	2way_8	AT1G28320	locus:2032142	expressed during	4 anthesis stage	PO:0007616	22934	G	IEP	Transcript levels (e.g.microarray data)	TAIR:Publication:501715286|PMID:15806101	20081201
Csa1P075020.1	2way_8	AT1G28340	locus:2032221	expressed during	4 anthesis stage	PO:0007616	22934	G	IEP	Transcript levels (e.g.microarray data)	TAIR:Publication:501715286|PMID:15806101	20081201
Csa1P075030.1	2way_8	AT1G28360	locus:2032510	expressed during	petal differentiation and expansion stage	PO:0007611	22903	G	IEP	Transcript levels (e.g.microarray data)	TAIR:Publication:501715286|PMID:15806101	20081201
Csa1P075060.1	2way_8	AT1G28360	locus:2032510	expressed during	petal differentiation and expansion stage	PO:0007611	22903	G	IEP	Transcript levels (e.g.microarray data)	TAIR:Publication:501715286|PMID:15806101	20081201
Csa1P075030.1	2way_8	AT1G28370	locus:2032500	expressed during	seedling development stage	PO:0007131	22990	G	IEP	Transcript levels (e.g. RT-PCR)	TAIR:Publication:501717299|PMID:16021341	20051221
Csa1P075060.1	2way_8	AT1G28370	locus:2032500	expressed during	seedling development stage	PO:0007131	22990	G	IEP	Transcript levels (e.g. RT-PCR)	TAIR:Publication:501717299|PMID:16021341	20051221
Csa1P075560.1	2way_8	AT1G28380	locus:2032532	expressed during	4 anthesis stage	PO:0007616	22934	G	IEP	Transcript levels (e.g.microarray data)	TAIR:Publication:501715286|PMID:15806101	20081201
Csa1P075570.1	2way_8	AT1G28410	locus:2032520	expressed during	M germinated pollen stage	PO:0001017	22892	G	IEP	Transcript levels (e.g.microarray data)	TAIR:Publication:501728802|PMID:18775970	20090313
Csa1P075600.1	2way_8	AT1G28440	locus:2032553	expressed during	4 anthesis stage	PO:0007616	22934	G	IEP	Transcript levels (e.g.microarray data)	TAIR:Publication:501715286|PMID:15806101	20081201
Csa6P518150.1	2way_8	AT1G28440	locus:2032553	expressed during	4 anthesis stage	PO:0007616	22934	G	IEP	Transcript levels (e.g.microarray data)	TAIR:Publication:501715286|PMID:15806101	20081201
Csa6P518230.1	2way_8	AT1G28520	locus:2018738	expressed during	4 anthesis stage	PO:0007616	22934	G	IEP	Transcript levels (e.g.microarray data)	TAIR:Publication:501715286|PMID:15806101	20081201
Csa6P518240.1	2way_8	AT1G28530	locus:2018728	expressed during	4 anthesis stage	PO:0007616	22934	G	IEP	Transcript levels (e.g.microarray data)	TAIR:Publication:501715286|PMID:15806101	20081201
Csa6P518260.1	2way_8	AT1G28540	locus:2018713	expressed during	4 anthesis stage	PO:0007616	22934	G	IEP	Transcript levels (e.g.microarray data)	TAIR:Publication:501715286|PMID:15806101	20081201
Csa1P478080.1	2way_8	AT1G28690	locus:2018668	expressed during	0 seed germination stage	PO:0007057	22988	G	IEP	Transcript levels (e.g.microarray data)	TAIR:Publication:501747448|PMID:22345507	20120531
Csa1P478590.1	2way_8	AT1G28960	locus:2018773	expressed during	M germinated pollen stage	PO:0001017	22892	G	IEP	Transcript levels (e.g.microarray data)	TAIR:Publication:501728802|PMID:18775970	20090313
Csa6P519500.1	2way_8	AT1G29050	locus:2029959	expressed during	4 anthesis stage	PO:0007616	22934	G	IEP	Transcript levels (e.g.microarray data)	TAIR:Publication:501715286|PMID:15806101	20081201
Csa6P519510.1	2way_8	AT1G29070	locus:2029944	expressed during	4 anthesis stage	PO:0007616	22934	G	IEP	Transcript levels (e.g.microarray data)	TAIR:Publication:501715286|PMID:15806101	20081201
Csa6P519550.1	2way_8	AT1G29140	locus:2030022	expressed during	M germinated pollen stage	PO:0001017	22892	G	IEP	Transcript levels (e.g.microarray data)	TAIR:Publication:501728802|PMID:18775970	20090313
Csa6P519560.1	2way_8	AT1G29140	locus:2030022	expressed during	M germinated pollen stage	PO:0001017	22892	G	IEP	Transcript levels (e.g.microarray data)	TAIR:Publication:501728802|PMID:18775970	20090313
Csa6P519570.1	2way_8	AT1G29160	locus:2030006	expressed during	4 anthesis stage	PO:0007616	22934	G	IEP	Transcript levels (e.g.microarray data)	TAIR:Publication:501715286|PMID:15806101	20081201
Csa6P519600.1	2way_8	AT1G29195	locus:505006153	expressed during	4 anthesis stage	PO:0007616	22934	G	IEP	Transcript levels (e.g.microarray data)	TAIR:Publication:501715286|PMID:15806101	20081201
Csa1P470380.1	2way_8	AT1G29200	locus:2029984	expressed during	4 anthesis stage	PO:0007616	22934	G	IEP	Transcript levels (e.g.microarray data)	TAIR:Publication:501715286|PMID:15806101	20081201
Csa1P462030.1	2way_8	AT1G29520	locus:2013708	expressed during	4 anthesis stage	PO:0007616	22934	G	IEP	Transcript levels (e.g.microarray data)	TAIR:Publication:501715286|PMID:15806101	20081201
Csa1P464540.1	2way_8	AT1G29550	locus:2013748	expressed during	M germinated pollen stage	PO:0001017	22892	G	IEP	Transcript levels (e.g.microarray data)	TAIR:Publication:501728802|PMID:18775970	20090313
Csa1P464550.1	2way_8	AT1G29630	locus:2013633	expressed during	4 anthesis stage	PO:0007616	22934	G	IEP	Transcript levels (e.g.microarray data)	TAIR:Publication:501715286|PMID:15806101	20081201
Csa1P467150.1	2way_8	AT1G29750	locus:2203847	expressed during	M germinated pollen stage	PO:0001017	22892	G	IEP	Transcript levels (e.g.microarray data)	TAIR:Publication:501728802|PMID:18775970	20090313
Csa1P448980.1	2way_8	AT1G29790	locus:2019312	expressed during	4 anthesis stage	PO:0007616	22934	G	IEP	Transcript levels (e.g.microarray data)	TAIR:Publication:501715286|PMID:15806101	20081201
Csa6P522140.2	2way_8	AT1G29850	locus:2019377	expressed during	M germinated pollen stage	PO:0001017	22892	G	IEP	Transcript levels (e.g.microarray data)	TAIR:Publication:501728802|PMID:18775970	20090313
Csa6P522810.1	2way_8	AT1G29970	locus:2198269	expressed during	M germinated pollen stage	PO:0001017	22892	G	IEP	Transcript levels (e.g.microarray data)	TAIR:Publication:501728802|PMID:18775970	20090313
Csa6P523330.1	2way_8	AT1G29980	locus:2198279	expressed during	4 anthesis stage	PO:0007616	22934	G	IEP	Transcript levels (e.g.microarray data)	TAIR:Publication:501715286|PMID:15806101	20081201
Csa6P523360.1	2way_8	AT1G30020	locus:2198247	expressed during	4 anthesis stage	PO:0007616	22934	G	IEP	Transcript levels (e.g.microarray data)	TAIR:Publication:501715286|PMID:15806101	20081201
Csa6P523390.1	2way_8	AT1G30040	locus:2198258	expressed during	seed dormant stage	PO:0025374	41140	G	IEP	Transcript levels (e.g. RT-PCR)	TAIR:Publication:501754397|PMID:23590427	20130501
Csa6P523440.1	2way_8	AT1G30100	locus:2202492	expressed during	petal differentiation and expansion stage	PO:0007611	22903	G	IEP	Transcript levels (e.g.microarray data)	TAIR:Publication:501715286|PMID:15806101	20081201
Csa1P025900.1	2way_8	AT1G30200	locus:2009822	expressed during	M germinated pollen stage	PO:0001017	22892	G	IEP	Transcript levels (e.g.microarray data)	TAIR:Publication:501728802|PMID:18775970	20090313
Csa6P523990.1	2way_8	AT1G30200	locus:2009822	expressed during	M germinated pollen stage	PO:0001017	22892	G	IEP	Transcript levels (e.g.microarray data)	TAIR:Publication:501728802|PMID:18775970	20090313
Csa1P025920.1	2way_8	AT1G30210	locus:2009797	expressed during	4 anthesis stage	PO:0007616	22934	G	IEP	Transcript levels (e.g.microarray data)	TAIR:Publication:501715286|PMID:15806101	20081201
Csa6P524000.1	2way_8	AT1G30210	locus:2009797	expressed during	4 anthesis stage	PO:0007616	22934	G	IEP	Transcript levels (e.g.microarray data)	TAIR:Publication:501715286|PMID:15806101	20081201
Csa1P025940.1	2way_8	AT1G30220	locus:2009832	expressed during	4 anthesis stage	PO:0007616	22934	G	IEP	Transcript levels (e.g.microarray data)	TAIR:Publication:501715286|PMID:15806101	20081201
Csa1P534790.1	2way_8	AT1G30270	locus:2009812	expressed during	seed dormant stage	PO:0025374	41140	G	IEP	Transcript levels (e.g. RT-PCR)	TAIR:Publication:501754397|PMID:23590427	20130501
Csa6P524600.1	2way_8	AT1G30270	locus:2009812	expressed during	seed dormant stage	PO:0025374	41140	G	IEP	Transcript levels (e.g. RT-PCR)	TAIR:Publication:501754397|PMID:23590427	20130501
Csa6P524630.1	2way_8	AT1G30290	locus:2009787	expressed during	4 anthesis stage	PO:0007616	22934	G	IEP	Transcript levels (e.g.microarray data)	TAIR:Publication:501715286|PMID:15806101	20081201
Csa1P536310.1	2way_8	AT1G30300	locus:2009827	expressed during	L mature pollen stage	PO:0001016	22891	G	IEP	Transcript levels (e.g.microarray data)	TAIR:Publication:501728802|PMID:18775970	20090313
Csa1P536820.1	2way_8	AT1G30330	locus:2204237	expressed during	4 anthesis stage	PO:0007616	22934	G	IEP	Transcript levels (e.g.microarray data)	TAIR:Publication:501715286|PMID:15806101	20081201
Csa6P524670.1	2way_8	AT1G30330	locus:2204237	expressed during	4 anthesis stage	PO:0007616	22934	G	IEP	Transcript levels (e.g.microarray data)	TAIR:Publication:501715286|PMID:15806101	20081201
Csa6P525360.1	2way_8	AT1G30400	locus:2204202	expressed during	seedling development stage	PO:0007131	22990	G	IEP	Transcript levels (e.g. Northerns)	TAIR:Publication:501718204|PMID:16361527	20060502
Csa6P525370.1	2way_8	AT1G30400	locus:2204202	expressed during	seedling development stage	PO:0007131	22990	G	IEP	Transcript levels (e.g. Northerns)	TAIR:Publication:501718204|PMID:16361527	20060502
Csa6P525400.1	2way_8	AT1G30440	locus:2028160	expressed during	4 anthesis stage	PO:0007616	22934	G	IEP	Transcript levels (e.g.microarray data)	TAIR:Publication:501715286|PMID:15806101	20081201
Csa1P538270.1	2way_8	AT1G30460	locus:2028175	expressed during	4 anthesis stage	PO:0007616	22934	G	IEP	Transcript levels (e.g.microarray data)	TAIR:Publication:501715286|PMID:15806101	20081201
Csa6P525420.1	2way_8	AT1G30480	locus:2028130	expressed during	M germinated pollen stage	PO:0001017	22892	G	IEP	Transcript levels (e.g.microarray data)	TAIR:Publication:501728802|PMID:18775970	20090313
Csa6P525430.1	2way_8	AT1G30490	locus:2028140	expressed during	C globular stage	PO:0001185	22973	G	IDA	in situ hybridization	TAIR:Publication:501721234|PMID:17376809	20070612
Csa4P616770.1	2way_8	AT1G30540	locus:2028135	expressed during	M germinated pollen stage	PO:0001017	22892	G	IEP	Transcript levels (e.g.microarray data)	TAIR:Publication:501728802|PMID:18775970	20090313
Csa4P616780.1	2way_8	AT1G30540	locus:2028135	expressed during	M germinated pollen stage	PO:0001017	22892	G	IEP	Transcript levels (e.g.microarray data)	TAIR:Publication:501728802|PMID:18775970	20090313
Csa6P526290.1	2way_8	AT1G30630	locus:2204644	expressed during	4 anthesis stage	PO:0007616	22934	G	IEP	Transcript levels (e.g.microarray data)	TAIR:Publication:501715286|PMID:15806101	20081201
Csa6P538800.1	2way_8	AT1G30820	locus:2196984	expressed during	4 anthesis stage	PO:0007616	22934	G	IEP	Transcript levels (e.g.microarray data)	TAIR:Publication:501715286|PMID:15806101	20081201
Csa6P526380.1	2way_8	AT1G30960	locus:2015771	expressed during	4 anthesis stage	PO:0007616	22934	G	IEP	Transcript levels (e.g.microarray data)	TAIR:Publication:501715286|PMID:15806101	20081201
Csa6P526390.1	2way_8	AT1G30970	locus:2015776	expressed during	M germinated pollen stage	PO:0001017	22892	G	IEP	Transcript levels (e.g.microarray data)	TAIR:Publication:501728802|PMID:18775970	20090313
Csa1P056980.1	2way_8	AT1G31040	locus:2015761	expressed during	4 anthesis stage	PO:0007616	22934	G	IEP	Transcript levels (e.g.microarray data)	TAIR:Publication:501715286|PMID:15806101	20081201
Csa6P526480.1	2way_8	AT1G31040	locus:2015761	expressed during	4 anthesis stage	PO:0007616	22934	G	IEP	Transcript levels (e.g.microarray data)	TAIR:Publication:501715286|PMID:15806101	20081201
Csa6P526490.1	2way_8	AT1G31070	locus:2015791	expressed during	4 anthesis stage	PO:0007616	22934	G	IEP	Transcript levels (e.g.microarray data)	TAIR:Publication:501715286|PMID:15806101	20081201
Csa1P701380.1	2way_8	AT1G31160	locus:2029559	expressed during	4 anthesis stage	PO:0007616	22934	G	IEP	Transcript levels (e.g.microarray data)	TAIR:Publication:501715286|PMID:15806101	20081201
Csa6P137080.1	2way_8	AT1G31340	locus:2197525	expressed during	M germinated pollen stage	PO:0001017	22892	G	IEP	Transcript levels (e.g.microarray data)	TAIR:Publication:501728802|PMID:18775970	20090313
Csa2P401290.1	2way_8	AT1G31480	locus:2028641	expressed during	4 anthesis stage	PO:0007616	22934	G	IEP	Transcript levels (e.g.microarray data)	TAIR:Publication:501715286|PMID:15806101	20081201
Csa2P401300.1	2way_8	AT1G31480	locus:2028641	expressed during	4 anthesis stage	PO:0007616	22934	G	IEP	Transcript levels (e.g.microarray data)	TAIR:Publication:501715286|PMID:15806101	20081201
Csa3P636440.1	2way_8	AT1G31810	locus:2034471	expressed during	M germinated pollen stage	PO:0001017	22892	G	IEP	Transcript levels (e.g.microarray data)	TAIR:Publication:501728802|PMID:18775970	20090313
Csa3P636940.1	2way_8	AT1G31850	locus:2034522	expressed during	4 anthesis stage	PO:0007616	22934	G	IEP	Transcript levels (e.g.microarray data)	TAIR:Publication:501715286|PMID:15806101	20081201
Csa3P639040.1	2way_8	AT1G31970	locus:2034481	expressed during	4 anthesis stage	PO:0007616	22934	G	IEP	Transcript levels (e.g.microarray data)	TAIR:Publication:501715286|PMID:15806101	20081201
Csa3P636980.1	2way_8	AT1G32100	locus:2031730	expressed during	4 anthesis stage	PO:0007616	22934	G	IEP	Transcript levels (e.g.microarray data)	TAIR:Publication:501715286|PMID:15806101	20081201
Csa3P895940.1	2way_8	AT1G32130	locus:2031715	expressed during	M germinated pollen stage	PO:0001017	22892	G	IEP	Transcript levels (e.g.microarray data)	TAIR:Publication:501728802|PMID:18775970	20090313
Csa3P006770.1	2way_8	AT1G32150	locus:2031705	expressed during	4 anthesis stage	PO:0007616	22934	G	IEP	Transcript levels (e.g.microarray data)	TAIR:Publication:501715286|PMID:15806101	20081201
Csa3P895950.1	2way_8	AT1G32150	locus:2031705	expressed during	4 anthesis stage	PO:0007616	22934	G	IEP	Transcript levels (e.g.microarray data)	TAIR:Publication:501715286|PMID:15806101	20081201
Csa3P895960.1	2way_8	AT1G32160	locus:2031760	expressed during	4 anthesis stage	PO:0007616	22934	G	IEP	Transcript levels (e.g.microarray data)	TAIR:Publication:501715286|PMID:15806101	20081201
Csa3P900960.1	2way_8	AT1G32170	locus:2031750	expressed during	M germinated pollen stage	PO:0001017	22892	G	IEP	Transcript levels (e.g.microarray data)	TAIR:Publication:501728802|PMID:18775970	20090313
Csa3P006780.1	2way_8	AT1G32190	locus:2031725	expressed during	4 anthesis stage	PO:0007616	22934	G	IEP	Transcript levels (e.g.microarray data)	TAIR:Publication:501715286|PMID:15806101	20081201
Csa3P900970.1	2way_8	AT1G32200	locus:2031755	expressed during	4 anthesis stage	PO:0007616	22934	G	IEP	Transcript levels (e.g.microarray data)	TAIR:Publication:501715286|PMID:15806101	20081201
Csa3P008280.2	2way_8	AT1G32210	locus:2031765	expressed during	M germinated pollen stage	PO:0001017	22892	G	IEP	Transcript levels (e.g.microarray data)	TAIR:Publication:501728802|PMID:18775970	20090313
Csa3P900980.1	2way_8	AT1G32220	locus:2031710	expressed during	M germinated pollen stage	PO:0001017	22892	G	IEP	Transcript levels (e.g.microarray data)	TAIR:Publication:501728802|PMID:18775970	20090313
Csa3P008310.1	2way_8	AT1G32230	locus:2031700	expressed during	M germinated pollen stage	PO:0001017	22892	G	IEP	Transcript levels (e.g.microarray data)	TAIR:Publication:501728802|PMID:18775970	20090313
Csa3P901000.1	2way_8	AT1G32230	locus:2031700	expressed during	M germinated pollen stage	PO:0001017	22892	G	IEP	Transcript levels (e.g.microarray data)	TAIR:Publication:501728802|PMID:18775970	20090313
Csa3P008330.1	2way_8	AT1G32240	locus:2028346	expressed during	4 anthesis stage	PO:0007616	22934	G	IEP	Transcript levels (e.g.microarray data)	TAIR:Publication:501715286|PMID:15806101	20081201
Csa3P901010.1	2way_8	AT1G32240	locus:2028346	expressed during	4 anthesis stage	PO:0007616	22934	G	IEP	Transcript levels (e.g.microarray data)	TAIR:Publication:501715286|PMID:15806101	20081201
Csa3P008910.1	2way_8	AT1G32270	locus:2028336	expressed during	4 anthesis stage	PO:0007616	22934	G	IEP	Transcript levels (e.g.microarray data)	TAIR:Publication:501715286|PMID:15806101	20081201
Csa3P008920.1	2way_8	AT1G32330	locus:2028326	expressed during	M germinated pollen stage	PO:0001017	22892	G	IEP	Transcript levels (e.g.microarray data)	TAIR:Publication:501728802|PMID:18775970	20090313
Csa3P901160.1	2way_8	AT1G32360	locus:2028306	expressed during	M germinated pollen stage	PO:0001017	22892	G	IEP	Transcript levels (e.g.microarray data)	TAIR:Publication:501728802|PMID:18775970	20090313
Csa1P012660.1	2way_8	AT1G32490	locus:2033723	expressed during	4 anthesis stage	PO:0007616	22934	G	IEP	Transcript levels (e.g.microarray data)	TAIR:Publication:501715286|PMID:15806101	20081201
Csa7P357030.1	2way_8	AT1G32750	locus:2035574	expressed during	M germinated pollen stage	PO:0001017	22892	G	IEP	Transcript levels (e.g.microarray data)	TAIR:Publication:501728802|PMID:18775970	20090313
Csa3P046230.1	2way_8	AT1G33030	locus:2038026	expressed during	4 anthesis stage	PO:0007616	22934	G	IEP	Transcript levels (e.g.microarray data)	TAIR:Publication:501715286|PMID:15806101	20081201
Csa7P043000.1	2way_8	AT1G33350	locus:2006927	expressed during	petal differentiation and expansion stage	PO:0007611	22903	G	IEP	Transcript levels (e.g.microarray data)	TAIR:Publication:501715286|PMID:15806101	20081201
Csa7P405840.1	2way_8	AT1G33390	locus:2007003	expressed during	4 anthesis stage	PO:0007616	22934	G	IEP	Transcript levels (e.g.microarray data)	TAIR:Publication:501715286|PMID:15806101	20081201
Csa1P445890.1	2way_8	AT1G33400	locus:2007013	expressed during	4 anthesis stage	PO:0007616	22934	G	IEP	Transcript levels (e.g.microarray data)	TAIR:Publication:501715286|PMID:15806101	20081201
Csa4P443130.1	2way_8	AT1G33420	locus:2006882	expressed during	4 anthesis stage	PO:0007616	22934	G	IEP	Transcript levels (e.g.microarray data)	TAIR:Publication:501715286|PMID:15806101	20081201
Csa3P636410.1	2way_8	AT1G33520	locus:2007033	expressed during	M germinated pollen stage	PO:0001017	22892	G	IEP	Transcript levels (e.g.microarray data)	TAIR:Publication:501728802|PMID:18775970	20090313
Csa5P650630.1	2way_8	AT1G33980	locus:2009026	expressed during	M germinated pollen stage	PO:0001017	22892	G	IEP	Transcript levels (e.g.microarray data)	TAIR:Publication:501728802|PMID:18775970	20090313
Csa6P054850.1	2way_8	AT1G34065	locus:505006167	expressed during	4 anthesis stage	PO:0007616	22934	G	IEP	Transcript levels (e.g.microarray data)	TAIR:Publication:501715286|PMID:15806101	20081201
Csa6P052130.1	2way_8	AT1G34300	locus:2026155	expressed during	4 anthesis stage	PO:0007616	22934	G	IEP	Transcript levels (e.g.microarray data)	TAIR:Publication:501715286|PMID:15806101	20081201
Csa7P284420.1	2way_8	AT1G34420	locus:2009288	expressed during	4 anthesis stage	PO:0007616	22934	G	IEP	Transcript levels (e.g.microarray data)	TAIR:Publication:501715286|PMID:15806101	20081201
Csa7P284430.1	2way_8	AT1G34430	locus:2009273	expressed during	seed development stage	PO:0001170	22967	G	IEP	inferred from 2D-electrophoresis	TAIR:Publication:501736279|PMID:20118269	20100504
Csa5P586580.1	2way_8	AT1G34470	locus:2009343	expressed during	4 anthesis stage	PO:0007616	22934	G	IEP	Transcript levels (e.g.microarray data)	TAIR:Publication:501715286|PMID:15806101	20081201
Csa2P368920.1	2way_8	AT1G34630	locus:2009258	expressed during	M germinated pollen stage	PO:0001017	22892	G	IEP	Transcript levels (e.g.microarray data)	TAIR:Publication:501728802|PMID:18775970	20090313
Csa2P368950.1	2way_8	AT1G34760	locus:2008381	expressed during	4 leaf senescence stage	PO:0001054	22949	G	IEP	Transcript levels (e.g.microarray data)	TAIR:Publication:501715286|PMID:15806101	20081201
Csa2P368960.1	2way_8	AT1G34770	locus:2008371	expressed during	4 anthesis stage	PO:0007616	22934	G	IEP	Transcript levels (e.g.microarray data)	TAIR:Publication:501715286|PMID:15806101	20081201
Csa2P368970.1	2way_8	AT1G34780	locus:2008366	expressed during	M germinated pollen stage	PO:0001017	22892	G	IEP	Transcript levels (e.g.microarray data)	TAIR:Publication:501728802|PMID:18775970	20090313
Csa2P000940.1	2way_8	AT1G35190	locus:2203325	expressed during	M germinated pollen stage	PO:0001017	22892	G	IEP	Transcript levels (e.g.microarray data)	TAIR:Publication:501728802|PMID:18775970	20090313
Csa3P889900.1	2way_8	AT1G35220	locus:2203294	expressed during	4 anthesis stage	PO:0007616	22934	G	IEP	Transcript levels (e.g.microarray data)	TAIR:Publication:501715286|PMID:15806101	20081201
Csa5P651700.1	2way_8	AT1G35470	locus:2008683	expressed during	4 anthesis stage	PO:0007616	22934	G	IEP	Transcript levels (e.g.microarray data)	TAIR:Publication:501715286|PMID:15806101	20081201
Csa7P308910.1	2way_8	AT1G35580	locus:2014676	expressed during	4 anthesis stage	PO:0007616	22934	G	IEP	Transcript levels (e.g.microarray data)	TAIR:Publication:501715286|PMID:15806101	20081201
Csa2P402120.1	2way_8	AT1G35660	locus:2014736	expressed during	4 anthesis stage	PO:0007616	22934	G	IEP	Transcript levels (e.g.microarray data)	TAIR:Publication:501715286|PMID:15806101	20081201
Csa1P600980.1	2way_8	AT1G36240	locus:2013205	expressed during	F mature embryo stage	PO:0001081	22977	G	IEP	Transcript levels (e.g.microarray data)	TAIR:Publication:501715286|PMID:15806101	20081201
Csa6P087900.1	2way_8	AT1G42440	locus:2035893	expressed during	4 anthesis stage	PO:0007616	22934	G	IEP	Transcript levels (e.g.microarray data)	TAIR:Publication:501715286|PMID:15806101	20081201
Csa6P355430.1	2way_8	AT1G42560	locus:2036650	expressed during	4 anthesis stage	PO:0007616	22934	G	IEP	Transcript levels (e.g.microarray data)	TAIR:Publication:501715286|PMID:15806101	20081201
Csa6P017020.1	2way_8	AT1G43130	locus:2018640	expressed during	4 anthesis stage	PO:0007616	22934	G	IEP	Transcript levels (e.g.microarray data)	TAIR:Publication:501715286|PMID:15806101	20081201
Csa6P486740.1	2way_8	AT1G43130	locus:2018640	expressed during	4 anthesis stage	PO:0007616	22934	G	IEP	Transcript levels (e.g.microarray data)	TAIR:Publication:501715286|PMID:15806101	20081201
Csa6P016930.1	2way_8	AT1G43580	locus:2194671	expressed during	4 anthesis stage	PO:0007616	22934	G	IEP	Transcript levels (e.g.microarray data)	TAIR:Publication:501715286|PMID:15806101	20081201
Csa6P056560.1	2way_8	AT1G43640	locus:2194686	expressed during	4 anthesis stage	PO:0007616	22934	G	IEP	Transcript levels (e.g.microarray data)	TAIR:Publication:501715286|PMID:15806101	20081201
Csa6P057150.1	2way_8	AT1G43700	locus:2031123	expressed during	4 anthesis stage	PO:0007616	22934	G	IEP	Transcript levels (e.g.microarray data)	TAIR:Publication:501715286|PMID:15806101	20081201
Csa6P057160.1	2way_8	AT1G43710	locus:2031133	expressed during	M germinated pollen stage	PO:0001017	22892	G	IEP	Transcript levels (e.g.microarray data)	TAIR:Publication:501728802|PMID:18775970	20090313
Csa6P343700.1	2way_8	AT1G43850	locus:2029137	expressed during	4 anthesis stage	PO:0007616	22934	G	IEP	Transcript levels (e.g.microarray data)	TAIR:Publication:501715286|PMID:15806101	20081201
Csa2P334520.1	2way_8	AT1G43890	locus:2029167	expressed during	M germinated pollen stage	PO:0001017	22892	G	IEP	Transcript levels (e.g.microarray data)	TAIR:Publication:501728802|PMID:18775970	20090313
Csa6P344250.1	2way_8	AT1G43900	locus:2029172	expressed during	4 anthesis stage	PO:0007616	22934	G	IEP	Transcript levels (e.g.microarray data)	TAIR:Publication:501715286|PMID:15806101	20081201
Csa4P361870.1	2way_8	AT1G44160	locus:2205856	expressed during	M germinated pollen stage	PO:0001017	22892	G	IEP	Transcript levels (e.g.microarray data)	TAIR:Publication:501728802|PMID:18775970	20090313
Csa4P361880.1	2way_8	AT1G44170	locus:2205851	expressed during	4 anthesis stage	PO:0007616	22934	G	IEP	Transcript levels (e.g.microarray data)	TAIR:Publication:501715286|PMID:15806101	20081201
Csa6P384060.1	2way_8	AT1G44350	locus:2823614	expressed during	4 anthesis stage	PO:0007616	22934	G	IEP	Transcript levels (e.g.microarray data)	TAIR:Publication:501715286|PMID:15806101	20081201
Csa4P364040.1	2way_8	AT1G44760	locus:2194824	expressed during	4 anthesis stage	PO:0007616	22934	G	IEP	Transcript levels (e.g.microarray data)	TAIR:Publication:501715286|PMID:15806101	20081201
Csa4P370560.1	2way_8	AT1G44835	locus:2826697	expressed during	4 anthesis stage	PO:0007616	22934	G	IEP	Transcript levels (e.g.microarray data)	TAIR:Publication:501715286|PMID:15806101	20081201
Csa3P722880.1	2way_8	AT1G44900	locus:2028240	expressed during	IL.00 inflorescence just visible stage	PO:0007006	23055	G	IEP	Protein levels (e.g. Western blots)	TAIR:Publication:501730247|PMID:19357199	20090527
Csa2P354020.1	2way_8	AT1G44920	locus:2028235	expressed during	4 anthesis stage	PO:0007616	22934	G	IEP	Transcript levels (e.g.microarray data)	TAIR:Publication:501715286|PMID:15806101	20081201
Csa2P362440.1	2way_8	AT1G45110	locus:2028215	expressed during	4 anthesis stage	PO:0007616	22934	G	IEP	Transcript levels (e.g.microarray data)	TAIR:Publication:501715286|PMID:15806101	20081201
Csa3P855370.1	2way_8	AT1G45150	locus:2028275	expressed during	4 anthesis stage	PO:0007616	22934	G	IEP	Transcript levels (e.g.microarray data)	TAIR:Publication:501715286|PMID:15806101	20081201
Csa3P855400.1	2way_8	AT1G45170	locus:2028210	expressed during	4 anthesis stage	PO:0007616	22934	G	IEP	Transcript levels (e.g.microarray data)	TAIR:Publication:501715286|PMID:15806101	20081201
Csa2P357290.1	2way_8	AT1G45474	locus:2825741	expressed during	4 anthesis stage	PO:0007616	22934	G	IEP	Transcript levels (e.g.microarray data)	TAIR:Publication:501715286|PMID:15806101	20081201
Csa2P357320.1	2way_8	AT1G45545	locus:2825751	expressed during	M germinated pollen stage	PO:0001017	22892	G	IEP	Transcript levels (e.g.microarray data)	TAIR:Publication:501728802|PMID:18775970	20090313
Csa2P356680.1	2way_8	AT1G45688	locus:2825837	expressed during	4 anthesis stage	PO:0007616	22934	G	IEP	Transcript levels (e.g.microarray data)	TAIR:Publication:501715286|PMID:15806101	20081201
Csa2P356690.1	2way_8	AT1G46264	locus:2825726	expressed during	4 anthesis stage	PO:0007616	22934	G	IEP	Transcript levels (e.g.microarray data)	TAIR:Publication:501715286|PMID:15806101	20081201
Csa2P354980.1	2way_8	AT1G47230	locus:2036756	expressed during	4 anthesis stage	PO:0007616	22934	G	IEP	Transcript levels (e.g.microarray data)	TAIR:Publication:501715286|PMID:15806101	20081201
Csa2P360590.1	2way_8	AT1G47490	locus:2015403	expressed during	seedling development stage	PO:0007131	22990	G	IEP	RNA protection assay	TAIR:Publication:501679503|PMID:11105760	20041004
Csa4P638420.1	2way_8	AT1G47670	locus:2015383	expressed during	4 anthesis stage	PO:0007616	22934	G	IEP	Transcript levels (e.g.microarray data)	TAIR:Publication:501715286|PMID:15806101	20081201
Csa1P488750.1	2way_8	AT1G48000	locus:2202633	expressed during	4 anthesis stage	PO:0007616	22934	G	IEP	Transcript levels (e.g.microarray data)	TAIR:Publication:501715286|PMID:15806101	20081201
Csa3P126130.1	2way_8	AT1G48050	locus:2023757	expressed during	4 anthesis stage	PO:0007616	22934	G	IEP	Transcript levels (e.g.microarray data)	TAIR:Publication:501715286|PMID:15806101	20081201
Csa6P000120.1	2way_8	AT1G48100	locus:2023817	expressed during	M germinated pollen stage	PO:0001017	22892	G	IEP	Transcript levels (e.g.microarray data)	TAIR:Publication:501728802|PMID:18775970	20090313
Csa3P171050.1	2way_8	AT1G48130	locus:2023772	expressed during	seed development stage	PO:0001170	22967	G	IEP	inferred from 2D-electrophoresis	TAIR:Publication:501736279|PMID:20118269	20100504
Csa2P170810.1	2way_8	AT1G48520	locus:2198045	expressed during	4 anthesis stage	PO:0007616	22934	G	IEP	Transcript levels (e.g.microarray data)	TAIR:Publication:501715286|PMID:15806101	20081201
Csa2P302150.1	2way_8	AT1G48880	locus:2028533	expressed during	L mature pollen stage	PO:0001016	22891	G	IEP	Transcript levels (e.g.microarray data)	TAIR:Publication:501728802|PMID:18775970	20090313
Csa7P320030.1	2way_8	AT1G48880	locus:2028533	expressed during	L mature pollen stage	PO:0001016	22891	G	IEP	Transcript levels (e.g.microarray data)	TAIR:Publication:501728802|PMID:18775970	20090313
Csa1P042110.1	2way_8	AT1G48940	locus:2028396	expressed during	petal differentiation and expansion stage	PO:0007611	22903	G	IEP	Transcript levels (e.g.microarray data)	TAIR:Publication:501715286|PMID:15806101	20081201
Csa1P042120.1	2way_8	AT1G48950	locus:2028386	expressed during	M germinated pollen stage	PO:0001017	22892	G	IEP	Transcript levels (e.g.microarray data)	TAIR:Publication:501728802|PMID:18775970	20090313
Csa1P015840.1	2way_8	AT1G48970	locus:2028501	expressed during	4 anthesis stage	PO:0007616	22934	G	IEP	Transcript levels (e.g.microarray data)	TAIR:Publication:501715286|PMID:15806101	20081201
Csa1P021940.1	2way_8	AT1G49010	locus:2028461	expressed during	4 anthesis stage	PO:0007616	22934	G	IEP	Transcript levels (e.g.microarray data)	TAIR:Publication:501715286|PMID:15806101	20081201
Csa1P042240.1	2way_8	AT1G49040	locus:2028481	expressed during	M germinated pollen stage	PO:0001017	22892	G	IEP	Transcript levels (e.g.microarray data)	TAIR:Publication:501728802|PMID:18775970	20090313
Csa1P042250.1	2way_8	AT1G49050	locus:2028466	expressed during	4 anthesis stage	PO:0007616	22934	G	IEP	Transcript levels (e.g.microarray data)	TAIR:Publication:501715286|PMID:15806101	20081201
Csa6P490230.1	2way_8	AT1G49570	locus:2012156	expressed during	4 anthesis stage	PO:0007616	22934	G	IEP	Transcript levels (e.g.microarray data)	TAIR:Publication:501715286|PMID:15806101	20081201
Csa7P073760.1	2way_8	AT1G49630	locus:2012176	expressed during	4 anthesis stage	PO:0007616	22934	G	IEP	Transcript levels (e.g.microarray data)	TAIR:Publication:501715286|PMID:15806101	20081201
Csa2P234510.1	2way_8	AT1G49650	locus:2012131	expressed during	4 anthesis stage	PO:0007616	22934	G	IEP	Transcript levels (e.g.microarray data)	TAIR:Publication:501715286|PMID:15806101	20081201
Csa2P234530.1	2way_8	AT1G49650	locus:2012131	expressed during	4 anthesis stage	PO:0007616	22934	G	IEP	Transcript levels (e.g.microarray data)	TAIR:Publication:501715286|PMID:15806101	20081201
Csa2P234510.1	2way_8	AT1G49660	locus:2012227	expressed during	4 anthesis stage	PO:0007616	22934	G	IEP	Transcript levels (e.g.microarray data)	TAIR:Publication:501715286|PMID:15806101	20081201
Csa2P234520.1	2way_8	AT1G49660	locus:2012227	expressed during	4 anthesis stage	PO:0007616	22934	G	IEP	Transcript levels (e.g.microarray data)	TAIR:Publication:501715286|PMID:15806101	20081201
Csa2P234530.1	2way_8	AT1G49660	locus:2012227	expressed during	4 anthesis stage	PO:0007616	22934	G	IEP	Transcript levels (e.g.microarray data)	TAIR:Publication:501715286|PMID:15806101	20081201
Csa4P642420.1	2way_8	AT1G49890	locus:2007233	expressed during	4 anthesis stage	PO:0007616	22934	G	IEP	Transcript levels (e.g.microarray data)	TAIR:Publication:501715286|PMID:15806101	20081201
Csa4P643090.1	2way_8	AT1G49960	locus:2031085	expressed during	4 anthesis stage	PO:0007616	22934	G	IEP	Transcript levels (e.g.microarray data)	TAIR:Publication:501715286|PMID:15806101	20081201
Csa7P071430.1	2way_8	AT1G49970	locus:2031070	expressed during	4 anthesis stage	PO:0007616	22934	G	IEP	Transcript levels (e.g.microarray data)	TAIR:Publication:501715286|PMID:15806101	20081201
Csa7P071370.1	2way_8	AT1G49980	locus:2031050	expressed during	4 anthesis stage	PO:0007616	22934	G	IEP	Transcript levels (e.g.microarray data)	TAIR:Publication:501715286|PMID:15806101	20081201
Csa4P099740.1	2way_8	AT1G50120	locus:2031065	expressed during	4 anthesis stage	PO:0007616	22934	G	IEP	Transcript levels (e.g.microarray data)	TAIR:Publication:501715286|PMID:15806101	20081201
Csa5P523150.1	2way_8	AT1G50170	locus:2011987	expressed during	M germinated pollen stage	PO:0001017	22892	G	IEP	Transcript levels (e.g.microarray data)	TAIR:Publication:501728802|PMID:18775970	20090313
Csa3P656490.1	2way_8	AT1G50200	locus:2011962	expressed during	0 seed germination stage	PO:0007057	22988	G	IEP	Transcript levels (e.g.microarray data)	TAIR:Publication:501747448|PMID:22345507	20120531
Csa3P824830.1	2way_8	AT1G50300	locus:2011967	expressed during	4 anthesis stage	PO:0007616	22934	G	IEP	Transcript levels (e.g.microarray data)	TAIR:Publication:501715286|PMID:15806101	20081201
Csa1P616330.1	2way_8	AT1G50420	locus:2008086	expressed during	4 anthesis stage	PO:0007616	22934	G	IEP	Transcript levels (e.g.microarray data)	TAIR:Publication:501715286|PMID:15806101	20081201
Csa1P604600.1	2way_8	AT1G50480	gene:3686115	expressed during	seedling development stage	PO:0007131	22990	G	IDA	protein separation and fragment identification	TAIR:Publication:501715181|PMID:15815986	20081008
Csa3P063110.1	2way_8	AT1G50590	locus:2008091	expressed during	4 anthesis stage	PO:0007616	22934	G	IEP	Transcript levels (e.g.microarray data)	TAIR:Publication:501715286|PMID:15806101	20081201
Csa4P290790.1	2way_8	AT1G51170	locus:2008331	expressed during	M germinated pollen stage	PO:0001017	22892	G	IEP	Transcript levels (e.g.microarray data)	TAIR:Publication:501728802|PMID:18775970	20090313
Csa3P640640.1	2way_8	AT1G51210	locus:2008266	expressed during	4 anthesis stage	PO:0007616	22934	G	IEP	Transcript levels (e.g.microarray data)	TAIR:Publication:501715286|PMID:15806101	20081201
Csa4P291390.1	2way_8	AT1G51310	locus:2008291	expressed during	4 anthesis stage	PO:0007616	22934	G	IEP	Transcript levels (e.g.microarray data)	TAIR:Publication:501715286|PMID:15806101	20081201
Csa4P291900.1	2way_8	AT1G51340	locus:2008236	expressed during	4 anthesis stage	PO:0007616	22934	G	IEP	Transcript levels (e.g.microarray data)	TAIR:Publication:501715286|PMID:15806101	20081201
Csa1P614650.1	2way_8	AT1G51440	locus:2033959	expressed during	4 anthesis stage	PO:0007616	22934	G	IEP	Transcript levels (e.g.microarray data)	TAIR:Publication:501715286|PMID:15806101	20081201
Csa1P615190.1	2way_8	AT1G51450	locus:2033954	expressed during	C globular stage	PO:0001185	22973	G	IDA	in situ hybridization	TAIR:Publication:501736284|PMID:20118203	20100317
Csa6P434390.1	2way_8	AT1G51460	locus:2033939	expressed during	4 anthesis stage	PO:0007616	22934	G	IEP	Transcript levels (e.g.microarray data)	TAIR:Publication:501715286|PMID:15806101	20081201
Csa6P434400.1	2way_8	AT1G51500	locus:2033899	expressed during	L mature pollen stage	PO:0001016	22891	G	IEP	Transcript levels (e.g.microarray data)	TAIR:Publication:501728802|PMID:18775970	20090313
Csa3P642750.1	2way_8	AT1G51540	locus:2033944	expressed during	4 anthesis stage	PO:0007616	22934	G	IEP	Transcript levels (e.g.microarray data)	TAIR:Publication:501715286|PMID:15806101	20081201
Csa7P447790.1	2way_8	AT1G51580	locus:2017612	expressed during	4 anthesis stage	PO:0007616	22934	G	IEP	Transcript levels (e.g.microarray data)	TAIR:Publication:501715286|PMID:15806101	20081201
Csa7P447820.1	2way_8	AT1G51610	locus:2017562	expressed during	4 anthesis stage	PO:0007616	22934	G	IEP	Transcript levels (e.g.microarray data)	TAIR:Publication:501715286|PMID:15806101	20081201
Csa1P423020.1	2way_8	AT1G51680	locus:2017602	expressed during	4 anthesis stage	PO:0007616	22934	G	IEP	Transcript levels (e.g.microarray data)	TAIR:Publication:501715286|PMID:15806101	20081201
Csa3P710200.1	2way_8	AT1G51680	locus:2017602	expressed during	4 anthesis stage	PO:0007616	22934	G	IEP	Transcript levels (e.g.microarray data)	TAIR:Publication:501715286|PMID:15806101	20081201
Csa7P451940.1	2way_8	AT1G51710	locus:2017552	expressed during	M germinated pollen stage	PO:0001017	22892	G	IEP	Transcript levels (e.g.microarray data)	TAIR:Publication:501728802|PMID:18775970	20090313
Csa7P451950.1	2way_8	AT1G51730	locus:2017532	expressed during	M germinated pollen stage	PO:0001017	22892	G	IEP	Transcript levels (e.g.microarray data)	TAIR:Publication:501728802|PMID:18775970	20090313
Csa7P452050.1	2way_8	AT1G51790	locus:2017572	expressed during	LP.06 six leaves visible stage	PO:0007123	23003	G	IEP	Transcript levels (e.g.microarray data)	TAIR:Publication:501715286|PMID:15806101	20081201
Csa7P452060.1	2way_8	AT1G51790	locus:2017572	expressed during	LP.06 six leaves visible stage	PO:0007123	23003	G	IEP	Transcript levels (e.g.microarray data)	TAIR:Publication:501715286|PMID:15806101	20081201
Csa7P452070.1	2way_8	AT1G51790	locus:2017572	expressed during	LP.06 six leaves visible stage	PO:0007123	23003	G	IEP	Transcript levels (e.g.microarray data)	TAIR:Publication:501715286|PMID:15806101	20081201
Csa7P452080.1	2way_8	AT1G51790	locus:2017572	expressed during	LP.06 six leaves visible stage	PO:0007123	23003	G	IEP	Transcript levels (e.g.microarray data)	TAIR:Publication:501715286|PMID:15806101	20081201
Csa7P452100.1	2way_8	AT1G51790	locus:2017572	expressed during	LP.06 six leaves visible stage	PO:0007123	23003	G	IEP	Transcript levels (e.g.microarray data)	TAIR:Publication:501715286|PMID:15806101	20081201
Csa7P452120.1	2way_8	AT1G51790	locus:2017572	expressed during	LP.06 six leaves visible stage	PO:0007123	23003	G	IEP	Transcript levels (e.g.microarray data)	TAIR:Publication:501715286|PMID:15806101	20081201
Csa7P452140.1	2way_8	AT1G51790	locus:2017572	expressed during	LP.06 six leaves visible stage	PO:0007123	23003	G	IEP	Transcript levels (e.g.microarray data)	TAIR:Publication:501715286|PMID:15806101	20081201
Csa7P452160.1	2way_8	AT1G51790	locus:2017572	expressed during	LP.06 six leaves visible stage	PO:0007123	23003	G	IEP	Transcript levels (e.g.microarray data)	TAIR:Publication:501715286|PMID:15806101	20081201
Csa7P452170.1	2way_8	AT1G51790	locus:2017572	expressed during	LP.06 six leaves visible stage	PO:0007123	23003	G	IEP	Transcript levels (e.g.microarray data)	TAIR:Publication:501715286|PMID:15806101	20081201
Csa7P452180.1	2way_8	AT1G51790	locus:2017572	expressed during	LP.06 six leaves visible stage	PO:0007123	23003	G	IEP	Transcript levels (e.g.microarray data)	TAIR:Publication:501715286|PMID:15806101	20081201
Csa7P452200.1	2way_8	AT1G51790	locus:2017572	expressed during	LP.06 six leaves visible stage	PO:0007123	23003	G	IEP	Transcript levels (e.g.microarray data)	TAIR:Publication:501715286|PMID:15806101	20081201
Csa7P452210.1	2way_8	AT1G51790	locus:2017572	expressed during	LP.06 six leaves visible stage	PO:0007123	23003	G	IEP	Transcript levels (e.g.microarray data)	TAIR:Publication:501715286|PMID:15806101	20081201
Csa7P452220.1	2way_8	AT1G51790	locus:2017572	expressed during	LP.06 six leaves visible stage	PO:0007123	23003	G	IEP	Transcript levels (e.g.microarray data)	TAIR:Publication:501715286|PMID:15806101	20081201
Csa7P452050.1	2way_8	AT1G51800	locus:2017557	expressed during	4 anthesis stage	PO:0007616	22934	G	IEP	Transcript levels (e.g.microarray data)	TAIR:Publication:501715286|PMID:15806101	20081201
Csa7P452060.1	2way_8	AT1G51800	locus:2017557	expressed during	4 anthesis stage	PO:0007616	22934	G	IEP	Transcript levels (e.g.microarray data)	TAIR:Publication:501715286|PMID:15806101	20081201
Csa7P452070.1	2way_8	AT1G51800	locus:2017557	expressed during	4 anthesis stage	PO:0007616	22934	G	IEP	Transcript levels (e.g.microarray data)	TAIR:Publication:501715286|PMID:15806101	20081201
Csa7P452080.1	2way_8	AT1G51800	locus:2017557	expressed during	4 anthesis stage	PO:0007616	22934	G	IEP	Transcript levels (e.g.microarray data)	TAIR:Publication:501715286|PMID:15806101	20081201
Csa7P452100.1	2way_8	AT1G51800	locus:2017557	expressed during	4 anthesis stage	PO:0007616	22934	G	IEP	Transcript levels (e.g.microarray data)	TAIR:Publication:501715286|PMID:15806101	20081201
Csa7P452120.1	2way_8	AT1G51800	locus:2017557	expressed during	4 anthesis stage	PO:0007616	22934	G	IEP	Transcript levels (e.g.microarray data)	TAIR:Publication:501715286|PMID:15806101	20081201
Csa7P452140.1	2way_8	AT1G51800	locus:2017557	expressed during	4 anthesis stage	PO:0007616	22934	G	IEP	Transcript levels (e.g.microarray data)	TAIR:Publication:501715286|PMID:15806101	20081201
Csa7P452160.1	2way_8	AT1G51800	locus:2017557	expressed during	4 anthesis stage	PO:0007616	22934	G	IEP	Transcript levels (e.g.microarray data)	TAIR:Publication:501715286|PMID:15806101	20081201
Csa7P452170.1	2way_8	AT1G51800	locus:2017557	expressed during	4 anthesis stage	PO:0007616	22934	G	IEP	Transcript levels (e.g.microarray data)	TAIR:Publication:501715286|PMID:15806101	20081201
Csa7P452180.1	2way_8	AT1G51800	locus:2017557	expressed during	4 anthesis stage	PO:0007616	22934	G	IEP	Transcript levels (e.g.microarray data)	TAIR:Publication:501715286|PMID:15806101	20081201
Csa7P452200.1	2way_8	AT1G51800	locus:2017557	expressed during	4 anthesis stage	PO:0007616	22934	G	IEP	Transcript levels (e.g.microarray data)	TAIR:Publication:501715286|PMID:15806101	20081201
Csa7P452210.1	2way_8	AT1G51800	locus:2017557	expressed during	4 anthesis stage	PO:0007616	22934	G	IEP	Transcript levels (e.g.microarray data)	TAIR:Publication:501715286|PMID:15806101	20081201
Csa7P452220.1	2way_8	AT1G51800	locus:2017557	expressed during	4 anthesis stage	PO:0007616	22934	G	IEP	Transcript levels (e.g.microarray data)	TAIR:Publication:501715286|PMID:15806101	20081201
Csa7P452050.1	2way_8	AT1G51805	locus:2824870	expressed during	4 anthesis stage	PO:0007616	22934	G	IEP	Transcript levels (e.g.microarray data)	TAIR:Publication:501715286|PMID:15806101	20081201
Csa7P452060.1	2way_8	AT1G51805	locus:2824870	expressed during	4 anthesis stage	PO:0007616	22934	G	IEP	Transcript levels (e.g.microarray data)	TAIR:Publication:501715286|PMID:15806101	20081201
Csa7P452070.1	2way_8	AT1G51805	locus:2824870	expressed during	4 anthesis stage	PO:0007616	22934	G	IEP	Transcript levels (e.g.microarray data)	TAIR:Publication:501715286|PMID:15806101	20081201
Csa7P452080.1	2way_8	AT1G51805	locus:2824870	expressed during	4 anthesis stage	PO:0007616	22934	G	IEP	Transcript levels (e.g.microarray data)	TAIR:Publication:501715286|PMID:15806101	20081201
Csa7P452100.1	2way_8	AT1G51805	locus:2824870	expressed during	4 anthesis stage	PO:0007616	22934	G	IEP	Transcript levels (e.g.microarray data)	TAIR:Publication:501715286|PMID:15806101	20081201
Csa7P452120.1	2way_8	AT1G51805	locus:2824870	expressed during	4 anthesis stage	PO:0007616	22934	G	IEP	Transcript levels (e.g.microarray data)	TAIR:Publication:501715286|PMID:15806101	20081201
Csa7P452140.1	2way_8	AT1G51805	locus:2824870	expressed during	4 anthesis stage	PO:0007616	22934	G	IEP	Transcript levels (e.g.microarray data)	TAIR:Publication:501715286|PMID:15806101	20081201
Csa7P452160.1	2way_8	AT1G51805	locus:2824870	expressed during	4 anthesis stage	PO:0007616	22934	G	IEP	Transcript levels (e.g.microarray data)	TAIR:Publication:501715286|PMID:15806101	20081201
Csa7P452180.1	2way_8	AT1G51805	locus:2824870	expressed during	4 anthesis stage	PO:0007616	22934	G	IEP	Transcript levels (e.g.microarray data)	TAIR:Publication:501715286|PMID:15806101	20081201
Csa7P452200.1	2way_8	AT1G51805	locus:2824870	expressed during	4 anthesis stage	PO:0007616	22934	G	IEP	Transcript levels (e.g.microarray data)	TAIR:Publication:501715286|PMID:15806101	20081201
Csa7P452210.1	2way_8	AT1G51805	locus:2824870	expressed during	4 anthesis stage	PO:0007616	22934	G	IEP	Transcript levels (e.g.microarray data)	TAIR:Publication:501715286|PMID:15806101	20081201
Csa7P452220.1	2way_8	AT1G51805	locus:2824870	expressed during	4 anthesis stage	PO:0007616	22934	G	IEP	Transcript levels (e.g.microarray data)	TAIR:Publication:501715286|PMID:15806101	20081201
Csa7P452050.1	2way_8	AT1G51820	locus:2017647	expressed during	4 anthesis stage	PO:0007616	22934	G	IEP	Transcript levels (e.g.microarray data)	TAIR:Publication:501715286|PMID:15806101	20081201
Csa7P452060.1	2way_8	AT1G51820	locus:2017647	expressed during	4 anthesis stage	PO:0007616	22934	G	IEP	Transcript levels (e.g.microarray data)	TAIR:Publication:501715286|PMID:15806101	20081201
Csa7P452070.1	2way_8	AT1G51820	locus:2017647	expressed during	4 anthesis stage	PO:0007616	22934	G	IEP	Transcript levels (e.g.microarray data)	TAIR:Publication:501715286|PMID:15806101	20081201
Csa7P452080.1	2way_8	AT1G51820	locus:2017647	expressed during	4 anthesis stage	PO:0007616	22934	G	IEP	Transcript levels (e.g.microarray data)	TAIR:Publication:501715286|PMID:15806101	20081201
Csa7P452100.1	2way_8	AT1G51820	locus:2017647	expressed during	4 anthesis stage	PO:0007616	22934	G	IEP	Transcript levels (e.g.microarray data)	TAIR:Publication:501715286|PMID:15806101	20081201
Csa7P452120.1	2way_8	AT1G51820	locus:2017647	expressed during	4 anthesis stage	PO:0007616	22934	G	IEP	Transcript levels (e.g.microarray data)	TAIR:Publication:501715286|PMID:15806101	20081201
Csa7P452140.1	2way_8	AT1G51820	locus:2017647	expressed during	4 anthesis stage	PO:0007616	22934	G	IEP	Transcript levels (e.g.microarray data)	TAIR:Publication:501715286|PMID:15806101	20081201
Csa7P452160.1	2way_8	AT1G51820	locus:2017647	expressed during	4 anthesis stage	PO:0007616	22934	G	IEP	Transcript levels (e.g.microarray data)	TAIR:Publication:501715286|PMID:15806101	20081201
Csa7P452170.1	2way_8	AT1G51820	locus:2017647	expressed during	4 anthesis stage	PO:0007616	22934	G	IEP	Transcript levels (e.g.microarray data)	TAIR:Publication:501715286|PMID:15806101	20081201
Csa7P452180.1	2way_8	AT1G51820	locus:2017647	expressed during	4 anthesis stage	PO:0007616	22934	G	IEP	Transcript levels (e.g.microarray data)	TAIR:Publication:501715286|PMID:15806101	20081201
Csa7P452200.1	2way_8	AT1G51820	locus:2017647	expressed during	4 anthesis stage	PO:0007616	22934	G	IEP	Transcript levels (e.g.microarray data)	TAIR:Publication:501715286|PMID:15806101	20081201
Csa7P452210.1	2way_8	AT1G51820	locus:2017647	expressed during	4 anthesis stage	PO:0007616	22934	G	IEP	Transcript levels (e.g.microarray data)	TAIR:Publication:501715286|PMID:15806101	20081201
Csa7P452220.1	2way_8	AT1G51820	locus:2017647	expressed during	4 anthesis stage	PO:0007616	22934	G	IEP	Transcript levels (e.g.microarray data)	TAIR:Publication:501715286|PMID:15806101	20081201
Csa7P452050.1	2way_8	AT1G51860	locus:2195850	expressed during	4 anthesis stage	PO:0007616	22934	G	IEP	Transcript levels (e.g.microarray data)	TAIR:Publication:501715286|PMID:15806101	20081201
Csa7P452060.1	2way_8	AT1G51860	locus:2195850	expressed during	4 anthesis stage	PO:0007616	22934	G	IEP	Transcript levels (e.g.microarray data)	TAIR:Publication:501715286|PMID:15806101	20081201
Csa7P452070.1	2way_8	AT1G51860	locus:2195850	expressed during	4 anthesis stage	PO:0007616	22934	G	IEP	Transcript levels (e.g.microarray data)	TAIR:Publication:501715286|PMID:15806101	20081201
Csa7P452080.1	2way_8	AT1G51860	locus:2195850	expressed during	4 anthesis stage	PO:0007616	22934	G	IEP	Transcript levels (e.g.microarray data)	TAIR:Publication:501715286|PMID:15806101	20081201
Csa7P452100.1	2way_8	AT1G51860	locus:2195850	expressed during	4 anthesis stage	PO:0007616	22934	G	IEP	Transcript levels (e.g.microarray data)	TAIR:Publication:501715286|PMID:15806101	20081201
Csa7P452120.1	2way_8	AT1G51860	locus:2195850	expressed during	4 anthesis stage	PO:0007616	22934	G	IEP	Transcript levels (e.g.microarray data)	TAIR:Publication:501715286|PMID:15806101	20081201
Csa7P452140.1	2way_8	AT1G51860	locus:2195850	expressed during	4 anthesis stage	PO:0007616	22934	G	IEP	Transcript levels (e.g.microarray data)	TAIR:Publication:501715286|PMID:15806101	20081201
Csa7P452160.1	2way_8	AT1G51860	locus:2195850	expressed during	4 anthesis stage	PO:0007616	22934	G	IEP	Transcript levels (e.g.microarray data)	TAIR:Publication:501715286|PMID:15806101	20081201
Csa7P452170.1	2way_8	AT1G51860	locus:2195850	expressed during	4 anthesis stage	PO:0007616	22934	G	IEP	Transcript levels (e.g.microarray data)	TAIR:Publication:501715286|PMID:15806101	20081201
Csa7P452180.1	2way_8	AT1G51860	locus:2195850	expressed during	4 anthesis stage	PO:0007616	22934	G	IEP	Transcript levels (e.g.microarray data)	TAIR:Publication:501715286|PMID:15806101	20081201
Csa7P452200.1	2way_8	AT1G51860	locus:2195850	expressed during	4 anthesis stage	PO:0007616	22934	G	IEP	Transcript levels (e.g.microarray data)	TAIR:Publication:501715286|PMID:15806101	20081201
Csa7P452210.1	2way_8	AT1G51860	locus:2195850	expressed during	4 anthesis stage	PO:0007616	22934	G	IEP	Transcript levels (e.g.microarray data)	TAIR:Publication:501715286|PMID:15806101	20081201
Csa7P452220.1	2way_8	AT1G51860	locus:2195850	expressed during	4 anthesis stage	PO:0007616	22934	G	IEP	Transcript levels (e.g.microarray data)	TAIR:Publication:501715286|PMID:15806101	20081201
Csa7P452050.1	2way_8	AT1G51910	locus:2195855	expressed during	4 anthesis stage	PO:0007616	22934	G	IEP	Transcript levels (e.g.microarray data)	TAIR:Publication:501715286|PMID:15806101	20081201
Csa7P452060.1	2way_8	AT1G51910	locus:2195855	expressed during	4 anthesis stage	PO:0007616	22934	G	IEP	Transcript levels (e.g.microarray data)	TAIR:Publication:501715286|PMID:15806101	20081201
Csa7P452070.1	2way_8	AT1G51910	locus:2195855	expressed during	4 anthesis stage	PO:0007616	22934	G	IEP	Transcript levels (e.g.microarray data)	TAIR:Publication:501715286|PMID:15806101	20081201
Csa7P452080.1	2way_8	AT1G51910	locus:2195855	expressed during	4 anthesis stage	PO:0007616	22934	G	IEP	Transcript levels (e.g.microarray data)	TAIR:Publication:501715286|PMID:15806101	20081201
Csa7P452100.1	2way_8	AT1G51910	locus:2195855	expressed during	4 anthesis stage	PO:0007616	22934	G	IEP	Transcript levels (e.g.microarray data)	TAIR:Publication:501715286|PMID:15806101	20081201
Csa7P452140.1	2way_8	AT1G51910	locus:2195855	expressed during	4 anthesis stage	PO:0007616	22934	G	IEP	Transcript levels (e.g.microarray data)	TAIR:Publication:501715286|PMID:15806101	20081201
Csa7P452160.1	2way_8	AT1G51910	locus:2195855	expressed during	4 anthesis stage	PO:0007616	22934	G	IEP	Transcript levels (e.g.microarray data)	TAIR:Publication:501715286|PMID:15806101	20081201
Csa7P452180.1	2way_8	AT1G51910	locus:2195855	expressed during	4 anthesis stage	PO:0007616	22934	G	IEP	Transcript levels (e.g.microarray data)	TAIR:Publication:501715286|PMID:15806101	20081201
Csa7P452200.1	2way_8	AT1G51910	locus:2195855	expressed during	4 anthesis stage	PO:0007616	22934	G	IEP	Transcript levels (e.g.microarray data)	TAIR:Publication:501715286|PMID:15806101	20081201
Csa7P452210.1	2way_8	AT1G51910	locus:2195855	expressed during	4 anthesis stage	PO:0007616	22934	G	IEP	Transcript levels (e.g.microarray data)	TAIR:Publication:501715286|PMID:15806101	20081201
Csa7P452220.1	2way_8	AT1G51910	locus:2195855	expressed during	4 anthesis stage	PO:0007616	22934	G	IEP	Transcript levels (e.g.microarray data)	TAIR:Publication:501715286|PMID:15806101	20081201
Csa1P056960.1	2way_8	AT1G52310	locus:2018189	expressed during	4 anthesis stage	PO:0007616	22934	G	IEP	Transcript levels (e.g.microarray data)	TAIR:Publication:501715286|PMID:15806101	20081201
Csa3P481220.1	2way_8	AT1G52320	gene:4515100778	expressed during	seedling development stage	PO:0007131	22990	G	IDA	protein separation and fragment identification	TAIR:Publication:501720987|PMID:17293592	20081013
Csa3P481230.1	2way_8	AT1G52320	gene:4515100778	expressed during	seedling development stage	PO:0007131	22990	G	IDA	protein separation and fragment identification	TAIR:Publication:501720987|PMID:17293592	20081013
Csa3P876580.1	2way_8	AT1G52520	locus:2035144	expressed during	4 anthesis stage	PO:0007616	22934	G	IEP	Transcript levels (e.g.microarray data)	TAIR:Publication:501715286|PMID:15806101	20081201
Csa7P432620.1	2way_8	AT1G52600	locus:2035139	expressed during	L mature pollen stage	PO:0001016	22891	G	IEP	Transcript levels (e.g.microarray data)	TAIR:Publication:501728802|PMID:18775970	20090313
Csa4P004900.1	2way_8	AT1G52620	locus:2035124	expressed during	0 seed germination stage	PO:0007057	22988	G	IEP	Transcript levels (e.g.microarray data)	TAIR:Publication:501747448|PMID:22345507	20120531
Csa7P432630.1	2way_8	AT1G52630	locus:2035084	expressed during	petal differentiation and expansion stage	PO:0007611	22903	G	IEP	Transcript levels (e.g.microarray data)	TAIR:Publication:501715286|PMID:15806101	20081201
Csa4P004910.1	2way_8	AT1G52640	locus:2035206	expressed during	4 anthesis stage	PO:0007616	22934	G	IEP	Transcript levels (e.g.microarray data)	TAIR:Publication:501715286|PMID:15806101	20081201
Csa7P433390.1	2way_8	AT1G52740	locus:2011456	expressed during	M germinated pollen stage	PO:0001017	22892	G	IEP	Transcript levels (e.g.microarray data)	TAIR:Publication:501728802|PMID:18775970	20090313
Csa7P433900.1	2way_8	AT1G52770	locus:2011551	expressed during	4 anthesis stage	PO:0007616	22934	G	IEP	Transcript levels (e.g.microarray data)	TAIR:Publication:501715286|PMID:15806101	20081201
Csa7P440550.1	2way_8	AT1G52830	locus:2011461	expressed during	4 anthesis stage	PO:0007616	22934	G	IEP	Transcript levels (e.g.microarray data)	TAIR:Publication:501715286|PMID:15806101	20081201
Csa3P100790.1	2way_8	AT1G52870	locus:2011496	expressed during	4 anthesis stage	PO:0007616	22934	G	IEP	Transcript levels (e.g.microarray data)	TAIR:Publication:501715286|PMID:15806101	20081201
Csa3P100800.1	2way_8	AT1G52880	locus:2011516	expressed during	4 anthesis stage	PO:0007616	22934	G	IEP	Transcript levels (e.g.microarray data)	TAIR:Publication:501715286|PMID:15806101	20081201
Csa1P570210.1	2way_8	AT1G52930	locus:2011486	expressed during	4 anthesis stage	PO:0007616	22934	G	IEP	Transcript levels (e.g.microarray data)	TAIR:Publication:501715286|PMID:15806101	20081201
Csa1P570220.1	2way_8	AT1G52930	locus:2011486	expressed during	4 anthesis stage	PO:0007616	22934	G	IEP	Transcript levels (e.g.microarray data)	TAIR:Publication:501715286|PMID:15806101	20081201
Csa3P104920.1	2way_8	AT1G52990	locus:2011571	expressed during	4 anthesis stage	PO:0007616	22934	G	IEP	Transcript levels (e.g.microarray data)	TAIR:Publication:501715286|PMID:15806101	20081201
Csa3P104930.1	2way_8	AT1G53000	locus:2037015	expressed during	4 anthesis stage	PO:0007616	22934	G	IEP	Transcript levels (e.g.microarray data)	TAIR:Publication:501715286|PMID:15806101	20081201
Csa3P232950.1	2way_8	AT1G53050	locus:2037042	expressed during	4 anthesis stage	PO:0007616	22934	G	IEP	Transcript levels (e.g.microarray data)	TAIR:Publication:501715286|PMID:15806101	20081201
Csa3P105970.1	2way_8	AT1G53100	locus:2037065	expressed during	4 anthesis stage	PO:0007616	22934	G	IEP	Transcript levels (e.g.microarray data)	TAIR:Publication:501715286|PMID:15806101	20081201
Csa3P232960.1	2way_8	AT1G53100	locus:2037065	expressed during	4 anthesis stage	PO:0007616	22934	G	IEP	Transcript levels (e.g.microarray data)	TAIR:Publication:501715286|PMID:15806101	20081201
Csa3P233470.1	2way_8	AT1G53120	locus:2037048	expressed during	4 anthesis stage	PO:0007616	22934	G	IEP	Transcript levels (e.g.microarray data)	TAIR:Publication:501715286|PMID:15806101	20081201
Csa4P627210.1	2way_8	AT1G53310	locus:2009600	expressed during	4 anthesis stage	PO:0007616	22934	G	IEP	Transcript levels (e.g.microarray data)	TAIR:Publication:501715286|PMID:15806101	20081201
Csa4P083480.1	2way_8	AT1G53400	locus:2009685	expressed during	M germinated pollen stage	PO:0001017	22892	G	IEP	Transcript levels (e.g.microarray data)	TAIR:Publication:501728802|PMID:18775970	20090313
Csa4P624960.1	2way_8	AT1G53430	locus:2203693	expressed during	4 anthesis stage	PO:0007616	22934	G	IEP	Transcript levels (e.g.microarray data)	TAIR:Publication:501715286|PMID:15806101	20081201
Csa4P624970.1	2way_8	AT1G53430	locus:2203693	expressed during	4 anthesis stage	PO:0007616	22934	G	IEP	Transcript levels (e.g.microarray data)	TAIR:Publication:501715286|PMID:15806101	20081201
Csa4P624980.1	2way_8	AT1G53430	locus:2203693	expressed during	4 anthesis stage	PO:0007616	22934	G	IEP	Transcript levels (e.g.microarray data)	TAIR:Publication:501715286|PMID:15806101	20081201
Csa4P624990.1	2way_8	AT1G53430	locus:2203693	expressed during	4 anthesis stage	PO:0007616	22934	G	IEP	Transcript levels (e.g.microarray data)	TAIR:Publication:501715286|PMID:15806101	20081201
Csa4P624960.1	2way_8	AT1G53440	locus:2203718	expressed during	4 anthesis stage	PO:0007616	22934	G	IEP	Transcript levels (e.g.microarray data)	TAIR:Publication:501715286|PMID:15806101	20081201
Csa4P624970.1	2way_8	AT1G53440	locus:2203718	expressed during	4 anthesis stage	PO:0007616	22934	G	IEP	Transcript levels (e.g.microarray data)	TAIR:Publication:501715286|PMID:15806101	20081201
Csa4P624980.1	2way_8	AT1G53440	locus:2203718	expressed during	4 anthesis stage	PO:0007616	22934	G	IEP	Transcript levels (e.g.microarray data)	TAIR:Publication:501715286|PMID:15806101	20081201
Csa4P624990.1	2way_8	AT1G53440	locus:2203718	expressed during	4 anthesis stage	PO:0007616	22934	G	IEP	Transcript levels (e.g.microarray data)	TAIR:Publication:501715286|PMID:15806101	20081201
Csa4P625000.1	2way_8	AT1G53450	locus:2203713	expressed during	4 anthesis stage	PO:0007616	22934	G	IEP	Transcript levels (e.g.microarray data)	TAIR:Publication:501715286|PMID:15806101	20081201
Csa4P082320.1	2way_8	AT1G53510	locus:2024887	expressed during	4 anthesis stage	PO:0007616	22934	G	IEP	Transcript levels (e.g.microarray data)	TAIR:Publication:501715286|PMID:15806101	20081201
Csa5P197110.1	2way_8	AT1G53540	locus:2024862	expressed during	M germinated pollen stage	PO:0001017	22892	G	IEP	Transcript levels (e.g.microarray data)	TAIR:Publication:501728802|PMID:18775970	20090313
Csa4P064100.1	2way_8	AT1G53700	locus:2024892	expressed during	plant embryo stage	PO:0007631	22970	G	IDA	in situ hybridization	TAIR:Publication:501729352|PMID:19075219	20090128
Csa3P646680.1	2way_8	AT1G53800	locus:2197031	expressed during	4 anthesis stage	PO:0007616	22934	G	IEP	Transcript levels (e.g.microarray data)	TAIR:Publication:501715286|PMID:15806101	20081201
Csa2P296100.1	2way_8	AT1G53920	locus:2197014	expressed during	4 anthesis stage	PO:0007616	22934	G	IEP	Transcript levels (e.g.microarray data)	TAIR:Publication:501715286|PMID:15806101	20081201
Csa2P296110.1	2way_8	AT1G53920	locus:2197014	expressed during	4 anthesis stage	PO:0007616	22934	G	IEP	Transcript levels (e.g.microarray data)	TAIR:Publication:501715286|PMID:15806101	20081201
Csa2P296100.1	2way_8	AT1G53940	locus:2014395	expressed during	seedling development stage	PO:0007131	22990	G	IEP	Transcript levels (e.g. RT-PCR)	TAIR:Publication:501729556|PMID:19146828	20101123
Csa2P296110.1	2way_8	AT1G53940	locus:2014395	expressed during	seedling development stage	PO:0007131	22990	G	IEP	Transcript levels (e.g. RT-PCR)	TAIR:Publication:501729556|PMID:19146828	20101123
Csa7P448900.1	2way_8	AT1G54100	locus:2014380	expressed during	M germinated pollen stage	PO:0001017	22892	G	IEP	Transcript levels (e.g.microarray data)	TAIR:Publication:501728802|PMID:18775970	20090313
Csa3P651840.1	2way_8	AT1G54130	locus:2014335	expressed during	M germinated pollen stage	PO:0001017	22892	G	IEP	Transcript levels (e.g.microarray data)	TAIR:Publication:501728802|PMID:18775970	20090313
Csa7P449470.1	2way_8	AT1G54140	locus:2014350	expressed during	4 anthesis stage	PO:0007616	22934	G	IEP	Transcript levels (e.g.microarray data)	TAIR:Publication:501715286|PMID:15806101	20081201
Csa7P450490.1	2way_8	AT1G54150	locus:2014405	expressed during	4 anthesis stage	PO:0007616	22934	G	IEP	Transcript levels (e.g.microarray data)	TAIR:Publication:501715286|PMID:15806101	20081201
Csa4P192170.1	2way_8	AT1G54390	locus:2020063	expressed during	4 anthesis stage	PO:0007616	22934	G	IEP	Transcript levels (e.g.microarray data)	TAIR:Publication:501715286|PMID:15806101	20081201
Csa1P570240.1	2way_8	AT1G54820	locus:2010965	expressed during	4 anthesis stage	PO:0007616	22934	G	IEP	Transcript levels (e.g.microarray data)	TAIR:Publication:501715286|PMID:15806101	20081201
Csa2P021740.1	2way_8	AT1G54940	locus:2011045	expressed during	petal differentiation and expansion stage	PO:0007611	22903	G	IEP	Transcript levels (e.g.microarray data)	TAIR:Publication:501715286|PMID:15806101	20081201
Csa2P021750.1	2way_8	AT1G54960	locus:2010975	expressed during	4 anthesis stage	PO:0007616	22934	G	IEP	Transcript levels (e.g.microarray data)	TAIR:Publication:501715286|PMID:15806101	20081201
Csa2P023340.1	2way_8	AT1G55020	locus:2011030	expressed during	4 anthesis stage	PO:0007616	22934	G	IEP	Transcript levels (e.g.microarray data)	TAIR:Publication:501715286|PMID:15806101	20081201
Csa2P027440.1	2way_8	AT1G55020	locus:2011030	expressed during	4 anthesis stage	PO:0007616	22934	G	IEP	Transcript levels (e.g.microarray data)	TAIR:Publication:501715286|PMID:15806101	20081201
Csa2P027460.1	2way_8	AT1G55020	locus:2011030	expressed during	4 anthesis stage	PO:0007616	22934	G	IEP	Transcript levels (e.g.microarray data)	TAIR:Publication:501715286|PMID:15806101	20081201
Csa2P028460.1	2way_8	AT1G55020	locus:2011030	expressed during	4 anthesis stage	PO:0007616	22934	G	IEP	Transcript levels (e.g.microarray data)	TAIR:Publication:501715286|PMID:15806101	20081201
Csa4P646140.1	2way_8	AT1G55120	locus:2205677	expressed during	4 anthesis stage	PO:0007616	22934	G	IEP	Transcript levels (e.g.microarray data)	TAIR:Publication:501715286|PMID:15806101	20081201
Csa3P848820.1	2way_8	AT1G55150	locus:2035741	expressed during	4 anthesis stage	PO:0007616	22934	G	IEP	Transcript levels (e.g.microarray data)	TAIR:Publication:501715286|PMID:15806101	20081201
Csa3P848850.1	2way_8	AT1G55180	locus:2035716	expressed during	petal differentiation and expansion stage	PO:0007611	22903	G	IEP	Transcript levels (e.g.microarray data)	TAIR:Publication:501715286|PMID:15806101	20081201
Csa4P268040.1	2way_8	AT1G55480	locus:2193844	expressed during	seed development stage	PO:0001170	22967	G	IEP	inferred from 2D-electrophoresis	TAIR:Publication:501736279|PMID:20118269	20100504
Csa4P015820.1	2way_8	AT1G55680	locus:2020512	expressed during	M germinated pollen stage	PO:0001017	22892	G	IEP	Transcript levels (e.g.microarray data)	TAIR:Publication:501728802|PMID:18775970	20090313
Csa1P002900.1	2way_8	AT1G55740	locus:2020452	expressed during	4 anthesis stage	PO:0007616	22934	G	IEP	Transcript levels (e.g.microarray data)	TAIR:Publication:501715286|PMID:15806101	20081201
Csa4P631570.1	2way_8	AT1G55740	locus:2020452	expressed during	4 anthesis stage	PO:0007616	22934	G	IEP	Transcript levels (e.g.microarray data)	TAIR:Publication:501715286|PMID:15806101	20081201
Csa7P192200.1	2way_8	AT1G55760	locus:2020522	expressed during	4 anthesis stage	PO:0007616	22934	G	IEP	Transcript levels (e.g.microarray data)	TAIR:Publication:501715286|PMID:15806101	20081201
Csa3P047890.1	2way_8	AT1G55840	locus:2012040	expressed during	4 anthesis stage	PO:0007616	22934	G	IEP	Transcript levels (e.g.microarray data)	TAIR:Publication:501715286|PMID:15806101	20081201
Csa7P200810.1	2way_8	AT1G55850	locus:2012050	expressed during	4 anthesis stage	PO:0007616	22934	G	IEP	Transcript levels (e.g.microarray data)	TAIR:Publication:501715286|PMID:15806101	20081201
Csa3P048430.1	2way_8	AT1G55870	locus:2012100	expressed during	4 anthesis stage	PO:0007616	22934	G	IEP	Transcript levels (e.g.microarray data)	TAIR:Publication:501715286|PMID:15806101	20081201
Csa4P606030.1	2way_8	AT1G56050	locus:2205255	expressed during	4 anthesis stage	PO:0007616	22934	G	IEP	Transcript levels (e.g.microarray data)	TAIR:Publication:501715286|PMID:15806101	20081201
Csa7P051420.1	2way_8	AT1G56170	locus:2011776	expressed during	4 anthesis stage	PO:0007616	22934	G	IEP	Transcript levels (e.g.microarray data)	TAIR:Publication:501715286|PMID:15806101	20081201
Csa1P561950.1	2way_8	AT1G56350	locus:2010748	expressed during	4 anthesis stage	PO:0007616	22934	G	IEP	Transcript levels (e.g.microarray data)	TAIR:Publication:501715286|PMID:15806101	20081201
Csa1P555590.1	2way_8	AT1G56500	locus:2010728	expressed during	M germinated pollen stage	PO:0001017	22892	G	IEP	Transcript levels (e.g.microarray data)	TAIR:Publication:501728802|PMID:18775970	20090313
Csa1P181320.1	2way_8	AT1G56590	locus:2027564	expressed during	M germinated pollen stage	PO:0001017	22892	G	IEP	Transcript levels (e.g.microarray data)	TAIR:Publication:501728802|PMID:18775970	20090313
Csa1P560640.1	2way_8	AT1G56700	locus:2027615	expressed during	4 anthesis stage	PO:0007616	22934	G	IEP	Transcript levels (e.g.microarray data)	TAIR:Publication:501715286|PMID:15806101	20081201
Csa4P187320.1	2way_8	AT1G58030	locus:2196245	expressed during	4 anthesis stage	PO:0007616	22934	G	IEP	Transcript levels (e.g.microarray data)	TAIR:Publication:501715286|PMID:15806101	20081201
Csa5P586570.1	2way_8	AT1G58080	locus:2196287	expressed during	4 anthesis stage	PO:0007616	22934	G	IEP	Transcript levels (e.g.microarray data)	TAIR:Publication:501715286|PMID:15806101	20081201
Csa5P587110.1	2way_8	AT1G58100	locus:2196220	expressed during	4 anthesis stage	PO:0007616	22934	G	IEP	Transcript levels (e.g.microarray data)	TAIR:Publication:501715286|PMID:15806101	20081201
Csa3P891660.1	2way_8	AT1G58210	locus:2015302	expressed during	M germinated pollen stage	PO:0001017	22892	G	IEP	Transcript levels (e.g.microarray data)	TAIR:Publication:501728802|PMID:18775970	20090313
Csa5P240140.1	2way_8	AT1G58370	locus:2016595	expressed during	4 anthesis stage	PO:0007616	22934	G	IEP	Transcript levels (e.g.microarray data)	TAIR:Publication:501715286|PMID:15806101	20081201
Csa2P354690.2	2way_8	AT1G59600	locus:2202837	expressed during	4 anthesis stage	PO:0007616	22934	G	IEP	Transcript levels (e.g.microarray data)	TAIR:Publication:501715286|PMID:15806101	20081201
Csa5P647440.1	2way_8	AT1G59610	locus:2202847	expressed during	M germinated pollen stage	PO:0001017	22892	G	IEP	Transcript levels (e.g.microarray data)	TAIR:Publication:501728802|PMID:18775970	20090313
Csa6P403070.1	2way_8	AT1G59640	locus:2202867	expressed during	4 anthesis stage	PO:0007616	22934	G	IEP	Transcript levels (e.g.microarray data)	TAIR:Publication:501715286|PMID:15806101	20081201
Csa6P403600.1	2way_8	AT1G59710	locus:2025876	expressed during	4 anthesis stage	PO:0007616	22934	G	IEP	Transcript levels (e.g.microarray data)	TAIR:Publication:501715286|PMID:15806101	20081201
Csa5P604150.1	2way_8	AT1G59730	locus:2025971	expressed during	4 anthesis stage	PO:0007616	22934	G	IEP	Transcript levels (e.g.microarray data)	TAIR:Publication:501715286|PMID:15806101	20081201
Csa3P112250.1	2way_8	AT1G59740	locus:2025886	expressed during	4 anthesis stage	PO:0007616	22934	G	IEP	Transcript levels (e.g.microarray data)	TAIR:Publication:501715286|PMID:15806101	20081201
Csa6P404280.1	2way_8	AT1G59900	locus:2025966	expressed during	M germinated pollen stage	PO:0001017	22892	G	IEP	Transcript levels (e.g.microarray data)	TAIR:Publication:501728802|PMID:18775970	20090313
Csa3P134590.1	2way_8	AT1G60000	locus:2202740	expressed during	4 anthesis stage	PO:0007616	22934	G	IEP	Transcript levels (e.g.microarray data)	TAIR:Publication:501715286|PMID:15806101	20081201
Csa4P001590.1	2way_8	AT1G60160	locus:2195688	expressed during	4 anthesis stage	PO:0007616	22934	G	IEP	Transcript levels (e.g.microarray data)	TAIR:Publication:501715286|PMID:15806101	20081201
Csa5P070180.1	2way_8	AT1G60160	locus:2195688	expressed during	4 anthesis stage	PO:0007616	22934	G	IEP	Transcript levels (e.g.microarray data)	TAIR:Publication:501715286|PMID:15806101	20081201
Csa1P045990.1	2way_8	AT1G60190	locus:2195563	expressed during	4 anthesis stage	PO:0007616	22934	G	IEP	Transcript levels (e.g.microarray data)	TAIR:Publication:501715286|PMID:15806101	20081201
Csa5P647470.1	2way_8	AT1G60420	locus:2195623	expressed during	M germinated pollen stage	PO:0001017	22892	G	IEP	Transcript levels (e.g.microarray data)	TAIR:Publication:501728802|PMID:18775970	20090313
Csa5P647480.1	2way_8	AT1G60420	locus:2195623	expressed during	M germinated pollen stage	PO:0001017	22892	G	IEP	Transcript levels (e.g.microarray data)	TAIR:Publication:501728802|PMID:18775970	20090313
Csa2P008100.1	2way_8	AT1G60430	locus:2195633	expressed during	M germinated pollen stage	PO:0001017	22892	G	IEP	Transcript levels (e.g.microarray data)	TAIR:Publication:501728802|PMID:18775970	20090313
Csa2P348290.1	2way_8	AT1G60490	locus:2036546	expressed during	4 anthesis stage	PO:0007616	22934	G	IEP	Transcript levels (e.g.microarray data)	TAIR:Publication:501715286|PMID:15806101	20081201
Csa2P348790.1	2way_8	AT1G60590	locus:2036581	expressed during	M germinated pollen stage	PO:0001017	22892	G	IEP	Transcript levels (e.g.microarray data)	TAIR:Publication:501728802|PMID:18775970	20090313
Csa2P348840.1	2way_8	AT1G60610	locus:2036596	expressed during	M germinated pollen stage	PO:0001017	22892	G	IEP	Transcript levels (e.g.microarray data)	TAIR:Publication:501728802|PMID:18775970	20090313
Csa5P049530.1	2way_8	AT1G60630	locus:2036499	expressed during	4 anthesis stage	PO:0007616	22934	G	IEP	Transcript levels (e.g.microarray data)	TAIR:Publication:501715286|PMID:15806101	20081201
Csa5P587170.1	2way_8	AT1G61010	locus:2206076	expressed during	4 anthesis stage	PO:0007616	22934	G	IEP	Transcript levels (e.g.microarray data)	TAIR:Publication:501715286|PMID:15806101	20081201
Csa5P587210.1	2way_8	AT1G61010	locus:2206076	expressed during	4 anthesis stage	PO:0007616	22934	G	IEP	Transcript levels (e.g.microarray data)	TAIR:Publication:501715286|PMID:15806101	20081201
Csa4P038650.1	2way_8	AT1G61040	locus:2205996	expressed during	4 anthesis stage	PO:0007616	22934	G	IEP	Transcript levels (e.g.microarray data)	TAIR:Publication:501715286|PMID:15806101	20081201
Csa1P071930.1	2way_8	AT1G61290	locus:2197749	expressed during	M germinated pollen stage	PO:0001017	22892	G	IEP	Transcript levels (e.g.microarray data)	TAIR:Publication:501728802|PMID:18775970	20090313
Csa5P586000.1	2way_8	AT1G61580	locus:2200873	expressed during	4 anthesis stage	PO:0007616	22934	G	IEP	Transcript levels (e.g.microarray data)	TAIR:Publication:501715286|PMID:15806101	20081201
Csa1P066550.1	2way_8	AT1G61680	locus:2195768	expressed during	4 anthesis stage	PO:0007616	22934	G	IEP	Transcript levels (e.g.microarray data)	TAIR:Publication:501715286|PMID:15806101	20081201
Csa1P066560.1	2way_8	AT1G61680	locus:2195768	expressed during	4 anthesis stage	PO:0007616	22934	G	IEP	Transcript levels (e.g.microarray data)	TAIR:Publication:501715286|PMID:15806101	20081201
Csa1P066570.1	2way_8	AT1G61680	locus:2195768	expressed during	4 anthesis stage	PO:0007616	22934	G	IEP	Transcript levels (e.g.microarray data)	TAIR:Publication:501715286|PMID:15806101	20081201
Csa1P068570.1	2way_8	AT1G61680	locus:2195768	expressed during	4 anthesis stage	PO:0007616	22934	G	IEP	Transcript levels (e.g.microarray data)	TAIR:Publication:501715286|PMID:15806101	20081201
Csa2P249920.1	2way_8	AT1G62020	locus:2036823	expressed during	M germinated pollen stage	PO:0001017	22892	G	IEP	Transcript levels (e.g.microarray data)	TAIR:Publication:501728802|PMID:18775970	20090313
Csa1P062380.1	2way_8	AT1G62180	locus:2018097	expressed during	4 anthesis stage	PO:0007616	22934	G	IEP	Transcript levels (e.g.microarray data)	TAIR:Publication:501715286|PMID:15806101	20081201
Csa4P012490.1	2way_8	AT1G62450	locus:2027154	expressed during	M germinated pollen stage	PO:0001017	22892	G	IEP	Transcript levels (e.g.microarray data)	TAIR:Publication:501728802|PMID:18775970	20090313
Csa5P174590.1	2way_8	AT1G62660	locus:2026177	expressed during	4 anthesis stage	PO:0007616	22934	G	IEP	Transcript levels (e.g.microarray data)	TAIR:Publication:501715286|PMID:15806101	20081201
Csa3P036420.1	2way_8	AT1G62850	locus:2026217	expressed during	4 anthesis stage	PO:0007616	22934	G	IEP	Transcript levels (e.g.microarray data)	TAIR:Publication:501715286|PMID:15806101	20081201
Csa3P043890.1	2way_8	AT1G63050	locus:2015188	expressed during	4 anthesis stage	PO:0007616	22934	G	IEP	Transcript levels (e.g.microarray data)	TAIR:Publication:501715286|PMID:15806101	20081201
Csa3P043900.1	2way_8	AT1G63090	locus:2015238	expressed during	M germinated pollen stage	PO:0001017	22892	G	IEP	Transcript levels (e.g.microarray data)	TAIR:Publication:501728802|PMID:18775970	20090313
Csa3P038720.1	2way_8	AT1G63120	locus:2015193	expressed during	4 anthesis stage	PO:0007616	22934	G	IEP	Transcript levels (e.g.microarray data)	TAIR:Publication:501715286|PMID:15806101	20081201
Csa3P038730.1	2way_8	AT1G63160	locus:2015233	expressed during	M germinated pollen stage	PO:0001017	22892	G	IEP	Transcript levels (e.g.microarray data)	TAIR:Publication:501728802|PMID:18775970	20090313
Csa3P038740.1	2way_8	AT1G63170	locus:2015248	expressed during	M germinated pollen stage	PO:0001017	22892	G	IEP	Transcript levels (e.g.microarray data)	TAIR:Publication:501728802|PMID:18775970	20090313
Csa5P154840.1	2way_8	AT1G63260	locus:2038488	expressed during	4 anthesis stage	PO:0007616	22934	G	IEP	Transcript levels (e.g.microarray data)	TAIR:Publication:501715286|PMID:15806101	20081201
Csa5P453170.1	2way_8	AT1G63780	locus:2026689	expressed during	4 anthesis stage	PO:0007616	22934	G	IEP	Transcript levels (e.g.microarray data)	TAIR:Publication:501715286|PMID:15806101	20081201
Csa5P626540.1	2way_8	AT1G63810	locus:2195523	expressed during	4 anthesis stage	PO:0007616	22934	G	IEP	Transcript levels (e.g.microarray data)	TAIR:Publication:501715286|PMID:15806101	20081201
Csa4P049100.1	2way_8	AT1G63930	locus:2195513	expressed during	M germinated pollen stage	PO:0001017	22892	G	IEP	Transcript levels (e.g.microarray data)	TAIR:Publication:501728802|PMID:18775970	20090313
Csa4P049620.1	2way_8	AT1G63970	locus:2024618	expressed during	4 anthesis stage	PO:0007616	22934	G	IEP	Transcript levels (e.g.microarray data)	TAIR:Publication:501715286|PMID:15806101	20081201
Csa2P360680.1	2way_8	AT1G64030	locus:2024532	expressed during	petal differentiation and expansion stage	PO:0007611	22903	G	IEP	Transcript levels (e.g.microarray data)	TAIR:Publication:501715286|PMID:15806101	20081201
Csa2P360690.1	2way_8	AT1G64030	locus:2024532	expressed during	petal differentiation and expansion stage	PO:0007611	22903	G	IEP	Transcript levels (e.g.microarray data)	TAIR:Publication:501715286|PMID:15806101	20081201
Csa4P050170.1	2way_8	AT1G64060	locus:2024603	expressed during	4 anthesis stage	PO:0007616	22934	G	IEP	Transcript levels (e.g.microarray data)	TAIR:Publication:501715286|PMID:15806101	20081201
Csa4P050190.1	2way_8	AT1G64110	locus:2024522	expressed during	M germinated pollen stage	PO:0001017	22892	G	IEP	Transcript levels (e.g.microarray data)	TAIR:Publication:501728802|PMID:18775970	20090313
Csa4P050830.1	2way_8	AT1G64190	locus:2024542	expressed during	seed development stage	PO:0001170	22967	G	IEP	inferred from 2D-electrophoresis	TAIR:Publication:501736279|PMID:20118269	20100504
Csa3P120380.1	2way_8	AT1G64230	locus:2024643	expressed during	M germinated pollen stage	PO:0001017	22892	G	IEP	Transcript levels (e.g.microarray data)	TAIR:Publication:501728802|PMID:18775970	20090313
Csa3P120430.1	2way_8	AT1G64300	locus:2014255	expressed during	M germinated pollen stage	PO:0001017	22892	G	IEP	Transcript levels (e.g.microarray data)	TAIR:Publication:501728802|PMID:18775970	20090313
Csa4P051460.1	2way_8	AT1G64350	locus:2014210	expressed during	4 anthesis stage	PO:0007616	22934	G	IEP	Transcript levels (e.g.microarray data)	TAIR:Publication:501715286|PMID:15806101	20081201
Csa4P051500.1	2way_8	AT1G64380	locus:2014185	expressed during	4 anthesis stage	PO:0007616	22934	G	IEP	Transcript levels (e.g.microarray data)	TAIR:Publication:501715286|PMID:15806101	20081201
Csa4P051530.1	2way_8	AT1G64390	locus:2014205	expressed during	4 anthesis stage	PO:0007616	22934	G	IEP	Transcript levels (e.g.microarray data)	TAIR:Publication:501715286|PMID:15806101	20081201
Csa5P148810.1	2way_8	AT1G64510	locus:2019489	expressed during	4 anthesis stage	PO:0007616	22934	G	IEP	Transcript levels (e.g.microarray data)	TAIR:Publication:501715286|PMID:15806101	20081201
Csa4P054300.1	2way_8	AT1G64520	locus:2019504	expressed during	seed development stage	PO:0001170	22967	G	IEP	inferred from 2D-electrophoresis	TAIR:Publication:501736279|PMID:20118269	20100504
Csa5P149840.1	2way_8	AT1G64550	locus:2019409	expressed during	4 anthesis stage	PO:0007616	22934	G	IEP	Transcript levels (e.g.microarray data)	TAIR:Publication:501715286|PMID:15806101	20081201
Csa3P020000.1	2way_8	AT1G64570	locus:2019434	expressed during	M germinated pollen stage	PO:0001017	22892	G	IEP	Transcript levels (e.g.microarray data)	TAIR:Publication:501728802|PMID:18775970	20090313
Csa4P047900.1	2way_8	AT1G64720	locus:2010836	expressed during	M germinated pollen stage	PO:0001017	22892	G	IEP	Transcript levels (e.g.microarray data)	TAIR:Publication:501728802|PMID:18775970	20090313
Csa2P431090.1	2way_8	AT1G64860	locus:2010871	expressed during	4 anthesis stage	PO:0007616	22934	G	IEP	Transcript levels (e.g.microarray data)	TAIR:Publication:501715286|PMID:15806101	20081201
Csa2P433350.1	2way_8	AT1G65060	locus:2015003	expressed during	4 anthesis stage	PO:0007616	22934	G	IEP	Transcript levels (e.g.microarray data)	TAIR:Publication:501715286|PMID:15806101	20081201
Csa4P011060.1	2way_8	AT1G65260	locus:2206290	expressed during	M germinated pollen stage	PO:0001017	22892	G	IEP	Transcript levels (e.g.microarray data)	TAIR:Publication:501728802|PMID:18775970	20090313
Csa2P091790.1	2way_8	AT1G65430	locus:2206315	expressed during	M germinated pollen stage	PO:0001017	22892	G	IEP	Transcript levels (e.g.microarray data)	TAIR:Publication:501728802|PMID:18775970	20090313
Csa2P075460.1	2way_8	AT1G65440	locus:2206330	expressed during	4 anthesis stage	PO:0007616	22934	G	IEP	Transcript levels (e.g.microarray data)	TAIR:Publication:501715286|PMID:15806101	20081201
Csa2P073060.1	2way_8	AT1G65540	gene:2034135	expressed during	seedling development stage	PO:0007131	22990	G	IDA	protein separation and fragment identification	TAIR:Publication:501720987|PMID:17293592	20081013
Csa1P652290.1	2way_8	AT1G65580	locus:2034141	expressed during	4 anthesis stage	PO:0007616	22934	G	IEP	Transcript levels (e.g.microarray data)	TAIR:Publication:501715286|PMID:15806101	20081201
Csa5P652300.1	2way_8	AT1G65650	locus:2018516	expressed during	4 anthesis stage	PO:0007616	22934	G	IEP	Transcript levels (e.g.microarray data)	TAIR:Publication:501715286|PMID:15806101	20081201
Csa2P020930.1	2way_8	AT1G65660	locus:2018496	expressed during	M germinated pollen stage	PO:0001017	22892	G	IEP	Transcript levels (e.g.microarray data)	TAIR:Publication:501728802|PMID:18775970	20090313
Csa3P135040.1	2way_8	AT1G65660	locus:2018496	expressed during	M germinated pollen stage	PO:0001017	22892	G	IEP	Transcript levels (e.g.microarray data)	TAIR:Publication:501728802|PMID:18775970	20090313
Csa3P828970.1	2way_8	AT1G65730	locus:2018491	expressed during	4 anthesis stage	PO:0007616	22934	G	IEP	Transcript levels (e.g.microarray data)	TAIR:Publication:501715286|PMID:15806101	20081201
Csa3P828980.1	2way_8	AT1G65730	locus:2018491	expressed during	4 anthesis stage	PO:0007616	22934	G	IEP	Transcript levels (e.g.microarray data)	TAIR:Publication:501715286|PMID:15806101	20081201
Csa5P266820.1	2way_8	AT1G65810	locus:2018561	expressed during	E expanded cotyledon stage	PO:0001078	22976	G	IEP	Transcript levels (e.g.microarray data)	TAIR:Publication:501715286|PMID:15806101	20081201
Csa5P266850.1	2way_8	AT1G65810	locus:2018561	expressed during	E expanded cotyledon stage	PO:0001078	22976	G	IEP	Transcript levels (e.g.microarray data)	TAIR:Publication:501715286|PMID:15806101	20081201
Csa5P348050.1	2way_8	AT1G65960	locus:2009704	expressed during	4 anthesis stage	PO:0007616	22934	G	IEP	Transcript levels (e.g.microarray data)	TAIR:Publication:501715286|PMID:15806101	20081201
Csa1P696490.1	2way_8	AT1G65980	locus:2009719	expressed during	M germinated pollen stage	PO:0001017	22892	G	IEP	Transcript levels (e.g.microarray data)	TAIR:Publication:501728802|PMID:18775970	20090313
Csa3P006660.1	2way_8	AT1G66170	locus:2013845	expressed during	petal differentiation and expansion stage	PO:0007611	22903	G	IEP	Transcript levels (e.g.microarray data)	TAIR:Publication:501715286|PMID:15806101	20081201
Csa2P070880.1	2way_8	AT1G66340	locus:2201552	expressed during	seedling development stage	PO:0007131	22990	G	IEP	Transcript levels (e.g. RT-PCR)	TAIR:Publication:501723448|PMID:19825542	20110130
Csa3P345390.1	2way_8	AT1G66430	locus:2028987	expressed during	seed development stage	PO:0001170	22967	G	IEP	inferred from 2D-electrophoresis	TAIR:Publication:501736279|PMID:20118269	20100504
Csa4P081250.1	2way_8	AT1G66580	locus:2195155	expressed during	M germinated pollen stage	PO:0001017	22892	G	IEP	Transcript levels (e.g.microarray data)	TAIR:Publication:501728802|PMID:18775970	20090313
Csa5P649880.1	2way_8	AT1G66780	locus:2033309	expressed during	4 anthesis stage	PO:0007616	22934	G	IEP	Transcript levels (e.g.microarray data)	TAIR:Publication:501715286|PMID:15806101	20081201
Csa1P042490.1	2way_8	AT1G66940	locus:2204470	expressed during	4 anthesis stage	PO:0007616	22934	G	IEP	Transcript levels (e.g.microarray data)	TAIR:Publication:501715286|PMID:15806101	20081201
Csa1P042500.1	2way_8	AT1G66940	locus:2204470	expressed during	4 anthesis stage	PO:0007616	22934	G	IEP	Transcript levels (e.g.microarray data)	TAIR:Publication:501715286|PMID:15806101	20081201
Csa5P643940.1	2way_8	AT1G67230	locus:2019529	expressed during	4 anthesis stage	PO:0007616	22934	G	IEP	Transcript levels (e.g.microarray data)	TAIR:Publication:501715286|PMID:15806101	20081201
Csa5P589350.1	2way_8	AT1G67330	locus:2019519	expressed during	LP.06 six leaves visible stage	PO:0007123	23003	G	IEP	Transcript levels (e.g.microarray data)	TAIR:Publication:501715286|PMID:15806101	20081201
Csa2P351550.1	2way_8	AT1G67340	locus:2019604	expressed during	4 anthesis stage	PO:0007616	22934	G	IEP	Transcript levels (e.g.microarray data)	TAIR:Publication:501715286|PMID:15806101	20081201
Csa5P589890.1	2way_8	AT1G67340	locus:2019604	expressed during	4 anthesis stage	PO:0007616	22934	G	IEP	Transcript levels (e.g.microarray data)	TAIR:Publication:501715286|PMID:15806101	20081201
Csa2P351570.1	2way_8	AT1G67370	locus:2019569	expressed during	petal differentiation and expansion stage	PO:0007611	22903	G	IEP	Transcript levels (e.g.microarray data)	TAIR:Publication:501715286|PMID:15806101	20081201
Csa6P365150.1	2way_8	AT1G67410	locus:2197639	expressed during	4 anthesis stage	PO:0007616	22934	G	IEP	Transcript levels (e.g.microarray data)	TAIR:Publication:501715286|PMID:15806101	20081201
Csa6P365170.2	2way_8	AT1G67430	locus:2197624	expressed during	4 anthesis stage	PO:0007616	22934	G	IEP	Transcript levels (e.g.microarray data)	TAIR:Publication:501715286|PMID:15806101	20081201
Csa6P365180.1	2way_8	AT1G67440	locus:2197618	expressed during	4 anthesis stage	PO:0007616	22934	G	IEP	Transcript levels (e.g.microarray data)	TAIR:Publication:501715286|PMID:15806101	20081201
Csa5P589980.1	2way_8	AT1G67490	locus:2008778	expressed during	4 anthesis stage	PO:0007616	22934	G	IEP	Transcript levels (e.g.microarray data)	TAIR:Publication:501715286|PMID:15806101	20081201
Csa5P590000.1	2way_8	AT1G67510	locus:2008793	expressed during	4 anthesis stage	PO:0007616	22934	G	IEP	Transcript levels (e.g.microarray data)	TAIR:Publication:501715286|PMID:15806101	20081201
Csa5P590030.1	2way_8	AT1G67530	locus:2008813	expressed during	M germinated pollen stage	PO:0001017	22892	G	IEP	Transcript levels (e.g.microarray data)	TAIR:Publication:501728802|PMID:18775970	20090313
Csa5P590070.1	2way_8	AT1G67550	locus:2008798	expressed during	4 anthesis stage	PO:0007616	22934	G	IEP	Transcript levels (e.g.microarray data)	TAIR:Publication:501715286|PMID:15806101	20081201
Csa5P590080.1	2way_8	AT1G67560	locus:2008808	expressed during	4 anthesis stage	PO:0007616	22934	G	IEP	Transcript levels (e.g.microarray data)	TAIR:Publication:501715286|PMID:15806101	20081201
Csa5P590100.1	2way_8	AT1G67580	locus:2008595	expressed during	M germinated pollen stage	PO:0001017	22892	G	IEP	Transcript levels (e.g.microarray data)	TAIR:Publication:501728802|PMID:18775970	20090313
Csa5P590110.1	2way_8	AT1G67600	locus:2008575	expressed during	4 anthesis stage	PO:0007616	22934	G	IEP	Transcript levels (e.g.microarray data)	TAIR:Publication:501715286|PMID:15806101	20081201
Csa5P590140.1	2way_8	AT1G67640	locus:2008605	expressed during	M germinated pollen stage	PO:0001017	22892	G	IEP	Transcript levels (e.g.microarray data)	TAIR:Publication:501728802|PMID:18775970	20090313
Csa5P590210.1	2way_8	AT1G67680	locus:2008610	expressed during	M germinated pollen stage	PO:0001017	22892	G	IEP	Transcript levels (e.g.microarray data)	TAIR:Publication:501728802|PMID:18775970	20090313
Csa5P591740.1	2way_8	AT1G67720	locus:2008565	expressed during	4 anthesis stage	PO:0007616	22934	G	IEP	Transcript levels (e.g.microarray data)	TAIR:Publication:501715286|PMID:15806101	20081201
Csa5P591790.1	2way_8	AT1G67730	locus:2008630	expressed during	L mature pollen stage	PO:0001016	22891	G	IEP	Transcript levels (e.g.microarray data)	TAIR:Publication:501728802|PMID:18775970	20090313
Csa5P592810.1	2way_8	AT1G67740	locus:2008555	expressed during	L mature pollen stage	PO:0001016	22891	G	IEP	Transcript levels (e.g.microarray data)	TAIR:Publication:501728802|PMID:18775970	20090313
Csa5P593360.1	2way_8	AT1G67770	locus:2008530	expressed during	petal differentiation and expansion stage	PO:0007611	22903	G	IEP	Transcript levels (e.g.microarray data)	TAIR:Publication:501715286|PMID:15806101	20081201
Csa5P593430.1	2way_8	AT1G67800	locus:2008570	expressed during	4 anthesis stage	PO:0007616	22934	G	IEP	Transcript levels (e.g.microarray data)	TAIR:Publication:501715286|PMID:15806101	20081201
Csa6P139240.1	2way_8	AT1G67930	locus:2200246	expressed during	4 anthesis stage	PO:0007616	22934	G	IEP	Transcript levels (e.g.microarray data)	TAIR:Publication:501715286|PMID:15806101	20081201
Csa7P219260.1	2way_8	AT1G67960	locus:2200181	expressed during	M germinated pollen stage	PO:0001017	22892	G	IEP	Transcript levels (e.g.microarray data)	TAIR:Publication:501728802|PMID:18775970	20090313
Csa5P609770.1	2way_8	AT1G68290	locus:2199297	expressed during	M germinated pollen stage	PO:0001017	22892	G	IEP	Transcript levels (e.g.microarray data)	TAIR:Publication:501728802|PMID:18775970	20090313
Csa5P609780.1	2way_8	AT1G68300	locus:2199282	expressed during	M germinated pollen stage	PO:0001017	22892	G	IEP	Transcript levels (e.g.microarray data)	TAIR:Publication:501728802|PMID:18775970	20090313
Csa5P609800.1	2way_8	AT1G68340	locus:2199337	expressed during	M germinated pollen stage	PO:0001017	22892	G	IEP	Transcript levels (e.g.microarray data)	TAIR:Publication:501728802|PMID:18775970	20090313
Csa5P609820.1	2way_8	AT1G68360	locus:2199367	expressed during	4 anthesis stage	PO:0007616	22934	G	IEP	Transcript levels (e.g.microarray data)	TAIR:Publication:501715286|PMID:15806101	20081201
Csa5P610320.1	2way_8	AT1G68370	locus:2202334	expressed during	M germinated pollen stage	PO:0001017	22892	G	IEP	Transcript levels (e.g.microarray data)	TAIR:Publication:501728802|PMID:18775970	20090313
Csa5P610340.1	2way_8	AT1G68400	locus:2202359	expressed during	4 anthesis stage	PO:0007616	22934	G	IEP	Transcript levels (e.g.microarray data)	TAIR:Publication:501715286|PMID:15806101	20081201
Csa5P610350.1	2way_8	AT1G68410	locus:2202339	expressed during	4 anthesis stage	PO:0007616	22934	G	IEP	Transcript levels (e.g.microarray data)	TAIR:Publication:501715286|PMID:15806101	20081201
Csa3P818250.1	2way_8	AT1G68570	locus:2026884	expressed during	4 anthesis stage	PO:0007616	22934	G	IEP	Transcript levels (e.g.microarray data)	TAIR:Publication:501715286|PMID:15806101	20081201
Csa5P608500.1	2way_8	AT1G68620	locus:2026920	expressed during	4 anthesis stage	PO:0007616	22934	G	IEP	Transcript levels (e.g.microarray data)	TAIR:Publication:501715286|PMID:15806101	20081201
Csa1P041570.1	2way_8	AT1G68710	locus:2026900	expressed during	M germinated pollen stage	PO:0001017	22892	G	IEP	Transcript levels (e.g.microarray data)	TAIR:Publication:501728802|PMID:18775970	20090313
Csa1P042070.1	2way_8	AT1G68710	locus:2026900	expressed during	M germinated pollen stage	PO:0001017	22892	G	IEP	Transcript levels (e.g.microarray data)	TAIR:Publication:501728802|PMID:18775970	20090313
Csa5P608190.1	2way_8	AT1G68740	locus:2012458	expressed during	4 anthesis stage	PO:0007616	22934	G	IEP	Transcript levels (e.g.microarray data)	TAIR:Publication:501715286|PMID:15806101	20081201
Csa5P577360.1	2way_8	AT1G68750	locus:2012448	expressed during	M germinated pollen stage	PO:0001017	22892	G	IEP	Transcript levels (e.g.microarray data)	TAIR:Publication:501728802|PMID:18775970	20090313
Csa5P577370.1	2way_8	AT1G68760	locus:2012443	expressed during	4 anthesis stage	PO:0007616	22934	G	IEP	Transcript levels (e.g.microarray data)	TAIR:Publication:501715286|PMID:15806101	20081201
Csa5P577390.1	2way_8	AT1G68765	locus:505006209	expressed during	4 anthesis stage	PO:0007616	22934	G	IEP	Transcript levels (e.g.microarray data)	TAIR:Publication:501715286|PMID:15806101	20081201
Csa5P577400.1	2way_8	AT1G68790	locus:2012423	expressed during	4 anthesis stage	PO:0007616	22934	G	IEP	Transcript levels (e.g.microarray data)	TAIR:Publication:501715286|PMID:15806101	20081201
Csa5P487740.1	2way_8	AT1G69340	locus:2007206	expressed during	M germinated pollen stage	PO:0001017	22892	G	IEP	Transcript levels (e.g.microarray data)	TAIR:Publication:501728802|PMID:18775970	20090313
Csa2P000220.1	2way_8	AT1G69610	locus:2026729	expressed during	4 anthesis stage	PO:0007616	22934	G	IEP	Transcript levels (e.g.microarray data)	TAIR:Publication:501715286|PMID:15806101	20081201
Csa3P827210.1	2way_8	AT1G69670	locus:2205020	expressed during	L mature pollen stage	PO:0001016	22891	G	IEP	Transcript levels (e.g.microarray data)	TAIR:Publication:501728802|PMID:18775970	20090313
Csa1P604080.1	2way_8	AT1G69770	locus:2205015	expressed during	4 anthesis stage	PO:0007616	22934	G	IEP	Transcript levels (e.g.microarray data)	TAIR:Publication:501715286|PMID:15806101	20081201
Csa6P404180.1	2way_8	AT1G69790	locus:2205050	expressed during	4 anthesis stage	PO:0007616	22934	G	IEP	Transcript levels (e.g.microarray data)	TAIR:Publication:501715286|PMID:15806101	20081201
Csa5P484630.1	2way_8	AT1G70170	locus:2020548	expressed during	M germinated pollen stage	PO:0001017	22892	G	IEP	Transcript levels (e.g.microarray data)	TAIR:Publication:501728802|PMID:18775970	20090313
Csa2P166690.1	2way_8	AT1G70330	locus:2016119	expressed during	M germinated pollen stage	PO:0001017	22892	G	IEP	Transcript levels (e.g.microarray data)	TAIR:Publication:501728802|PMID:18775970	20090313
Csa6P491660.1	2way_8	AT1G70490	locus:2026780	expressed during	M germinated pollen stage	PO:0001017	22892	G	IEP	Transcript levels (e.g.microarray data)	TAIR:Publication:501728802|PMID:18775970	20090313
Csa2P348950.1	2way_8	AT1G70520	locus:2026821	expressed during	4 anthesis stage	PO:0007616	22934	G	IEP	Transcript levels (e.g.microarray data)	TAIR:Publication:501715286|PMID:15806101	20081201
Csa2P348960.1	2way_8	AT1G70520	locus:2026821	expressed during	4 anthesis stage	PO:0007616	22934	G	IEP	Transcript levels (e.g.microarray data)	TAIR:Publication:501715286|PMID:15806101	20081201
Csa2P348970.1	2way_8	AT1G70520	locus:2026821	expressed during	4 anthesis stage	PO:0007616	22934	G	IEP	Transcript levels (e.g.microarray data)	TAIR:Publication:501715286|PMID:15806101	20081201
Csa2P348960.1	2way_8	AT1G70530	locus:2026785	expressed during	M germinated pollen stage	PO:0001017	22892	G	IEP	Transcript levels (e.g.microarray data)	TAIR:Publication:501728802|PMID:18775970	20090313
Csa2P348970.1	2way_8	AT1G70530	locus:2026785	expressed during	M germinated pollen stage	PO:0001017	22892	G	IEP	Transcript levels (e.g.microarray data)	TAIR:Publication:501728802|PMID:18775970	20090313
Csa1P046260.1	2way_8	AT1G70550	locus:2026815	expressed during	4 anthesis stage	PO:0007616	22934	G	IEP	Transcript levels (e.g.microarray data)	TAIR:Publication:501715286|PMID:15806101	20081201
Csa2P349050.1	2way_8	AT1G70590	locus:2026774	expressed during	M germinated pollen stage	PO:0001017	22892	G	IEP	Transcript levels (e.g.microarray data)	TAIR:Publication:501728802|PMID:18775970	20090313
Csa5P567300.1	2way_8	AT1G70710	locus:2033600	expressed during	4 anthesis stage	PO:0007616	22934	G	IEP	Transcript levels (e.g.microarray data)	TAIR:Publication:501715286|PMID:15806101	20081201
Csa5P567800.1	2way_8	AT1G70720	locus:2033590	expressed during	4 anthesis stage	PO:0007616	22934	G	IEP	Transcript levels (e.g.microarray data)	TAIR:Publication:501715286|PMID:15806101	20081201
Csa5P284520.1	2way_8	AT1G70940	locus:2013975	expressed during	4 anthesis stage	PO:0007616	22934	G	IEP	Transcript levels (e.g.microarray data)	TAIR:Publication:501715286|PMID:15806101	20081201
Csa5P210030.1	2way_8	AT1G71080	locus:2026361	expressed during	4 anthesis stage	PO:0007616	22934	G	IEP	Transcript levels (e.g.microarray data)	TAIR:Publication:501715286|PMID:15806101	20081201
Csa1P003490.1	2way_8	AT1G71140	locus:2026311	expressed during	4 anthesis stage	PO:0007616	22934	G	IEP	Transcript levels (e.g.microarray data)	TAIR:Publication:501715286|PMID:15806101	20081201
Csa5P648680.1	2way_8	AT1G71380	locus:2825314	expressed during	M germinated pollen stage	PO:0001017	22892	G	IEP	Transcript levels (e.g.microarray data)	TAIR:Publication:501728802|PMID:18775970	20090313
Csa5P649310.1	2way_8	AT1G71460	locus:2825319	expressed during	4 anthesis stage	PO:0007616	22934	G	IEP	Transcript levels (e.g.microarray data)	TAIR:Publication:501715286|PMID:15806101	20081201
Csa5P650570.1	2way_8	AT1G71691	locus:2824531	expressed during	4 anthesis stage	PO:0007616	22934	G	IEP	Transcript levels (e.g.microarray data)	TAIR:Publication:501715286|PMID:15806101	20081201
Csa6P054840.1	2way_8	AT1G71696	locus:2824541	expressed during	4 anthesis stage	PO:0007616	22934	G	IEP	Transcript levels (e.g.microarray data)	TAIR:Publication:501715286|PMID:15806101	20081201
Csa6P016980.1	2way_8	AT1G71840	locus:2012971	expressed during	4 anthesis stage	PO:0007616	22934	G	IEP	Transcript levels (e.g.microarray data)	TAIR:Publication:501715286|PMID:15806101	20081201
Csa7P290540.1	2way_8	AT1G71870	locus:2013006	expressed during	4 anthesis stage	PO:0007616	22934	G	IEP	Transcript levels (e.g.microarray data)	TAIR:Publication:501715286|PMID:15806101	20081201
Csa7P273640.1	2way_8	AT1G71930	locus:2016049	expressed during	petal differentiation and expansion stage	PO:0007611	22903	G	IEP	Transcript levels (e.g.microarray data)	TAIR:Publication:501715286|PMID:15806101	20081201
Csa2P402640.1	2way_8	AT1G71970	locus:2016039	expressed during	4 anthesis stage	PO:0007616	22934	G	IEP	Transcript levels (e.g.microarray data)	TAIR:Publication:501715286|PMID:15806101	20081201
Csa6P052100.1	2way_8	AT1G71990	locus:2016054	expressed during	4 anthesis stage	PO:0007616	22934	G	IEP	Transcript levels (e.g.microarray data)	TAIR:Publication:501715286|PMID:15806101	20081201
Csa5P651140.1	2way_8	AT1G72040	locus:2030367	expressed during	4 anthesis stage	PO:0007616	22934	G	IEP	Transcript levels (e.g.microarray data)	TAIR:Publication:501715286|PMID:15806101	20081201
Csa5P652200.1	2way_8	AT1G72090	locus:2030342	expressed during	4 anthesis stage	PO:0007616	22934	G	IEP	Transcript levels (e.g.microarray data)	TAIR:Publication:501715286|PMID:15806101	20081201
Csa5P167000.1	2way_8	AT1G72125	locus:4515102750	expressed during	4 anthesis stage	PO:0007616	22934	G	IEP	Transcript levels (e.g.microarray data)	TAIR:Publication:501715286|PMID:15806101	20081201
Csa5P167010.1	2way_8	AT1G72125	locus:4515102750	expressed during	4 anthesis stage	PO:0007616	22934	G	IEP	Transcript levels (e.g.microarray data)	TAIR:Publication:501715286|PMID:15806101	20081201
Csa5P167020.1	2way_8	AT1G72125	locus:4515102750	expressed during	4 anthesis stage	PO:0007616	22934	G	IEP	Transcript levels (e.g.microarray data)	TAIR:Publication:501715286|PMID:15806101	20081201
Csa5P167030.1	2way_8	AT1G72125	locus:4515102750	expressed during	4 anthesis stage	PO:0007616	22934	G	IEP	Transcript levels (e.g.microarray data)	TAIR:Publication:501715286|PMID:15806101	20081201
Csa5P167000.1	2way_8	AT1G72140	locus:2206991	expressed during	4 anthesis stage	PO:0007616	22934	G	IEP	Transcript levels (e.g.microarray data)	TAIR:Publication:501715286|PMID:15806101	20081201
Csa5P167010.1	2way_8	AT1G72140	locus:2206991	expressed during	4 anthesis stage	PO:0007616	22934	G	IEP	Transcript levels (e.g.microarray data)	TAIR:Publication:501715286|PMID:15806101	20081201
Csa5P167020.1	2way_8	AT1G72140	locus:2206991	expressed during	4 anthesis stage	PO:0007616	22934	G	IEP	Transcript levels (e.g.microarray data)	TAIR:Publication:501715286|PMID:15806101	20081201
Csa5P167030.1	2way_8	AT1G72140	locus:2206991	expressed during	4 anthesis stage	PO:0007616	22934	G	IEP	Transcript levels (e.g.microarray data)	TAIR:Publication:501715286|PMID:15806101	20081201
Csa7P430750.1	2way_8	AT1G72300	locus:2207056	expressed during	4 anthesis stage	PO:0007616	22934	G	IEP	Transcript levels (e.g.microarray data)	TAIR:Publication:501715286|PMID:15806101	20081201
Csa7P448820.1	2way_8	AT1G72480	locus:2194017	expressed during	4 anthesis stage	PO:0007616	22934	G	IEP	Transcript levels (e.g.microarray data)	TAIR:Publication:501715286|PMID:15806101	20081201
Csa7P449420.1	2way_8	AT1G72520	locus:2030215	expressed during	4 anthesis stage	PO:0007616	22934	G	IEP	Transcript levels (e.g.microarray data)	TAIR:Publication:501715286|PMID:15806101	20081201
Csa7P449430.1	2way_8	AT1G72540	locus:2030185	expressed during	4 anthesis stage	PO:0007616	22934	G	IEP	Transcript levels (e.g.microarray data)	TAIR:Publication:501715286|PMID:15806101	20081201
Csa1P014470.1	2way_8	AT1G72550	locus:2030290	expressed during	M germinated pollen stage	PO:0001017	22892	G	IEP	Transcript levels (e.g.microarray data)	TAIR:Publication:501728802|PMID:18775970	20090313
Csa7P450550.1	2way_8	AT1G72650	locus:2030255	expressed during	4 anthesis stage	PO:0007616	22934	G	IEP	Transcript levels (e.g.microarray data)	TAIR:Publication:501715286|PMID:15806101	20081201
Csa3P847620.1	2way_8	AT1G72710	locus:2030170	expressed during	4 anthesis stage	PO:0007616	22934	G	IEP	Transcript levels (e.g.microarray data)	TAIR:Publication:501715286|PMID:15806101	20081201
Csa3P848120.1	2way_8	AT1G72730	locus:2030285	expressed during	4 anthesis stage	PO:0007616	22934	G	IEP	Transcript levels (e.g.microarray data)	TAIR:Publication:501715286|PMID:15806101	20081201
Csa7P451920.1	2way_8	AT1G73010	locus:2032748	expressed during	M germinated pollen stage	PO:0001017	22892	G	IEP	Transcript levels (e.g.microarray data)	TAIR:Publication:501728802|PMID:18775970	20090313
Csa7P451970.1	2way_8	AT1G73020	locus:2032763	expressed during	4 anthesis stage	PO:0007616	22934	G	IEP	Transcript levels (e.g.microarray data)	TAIR:Publication:501715286|PMID:15806101	20081201
Csa3P849970.1	2way_8	AT1G73030	locus:2032607	expressed during	M germinated pollen stage	PO:0001017	22892	G	IEP	Transcript levels (e.g.microarray data)	TAIR:Publication:501728802|PMID:18775970	20090313
Csa2P055050.1	2way_8	AT1G73050	locus:2032642	expressed during	petal differentiation and expansion stage	PO:0007611	22903	G	IEP	Transcript levels (e.g.microarray data)	TAIR:Publication:501715286|PMID:15806101	20081201
Csa7P447930.1	2way_8	AT1G73050	locus:2032642	expressed during	petal differentiation and expansion stage	PO:0007611	22903	G	IEP	Transcript levels (e.g.microarray data)	TAIR:Publication:501715286|PMID:15806101	20081201
Csa3P651750.1	2way_8	AT1G73080	locus:2032697	expressed during	4 anthesis stage	PO:0007616	22934	G	IEP	Transcript levels (e.g.microarray data)	TAIR:Publication:501715286|PMID:15806101	20081201
Csa4P083710.1	2way_8	AT1G73150	locus:2032692	expressed during	4 anthesis stage	PO:0007616	22934	G	IEP	Transcript levels (e.g.microarray data)	TAIR:Publication:501715286|PMID:15806101	20081201
Csa4P627820.1	2way_8	AT1G73170	locus:2032617	expressed during	M germinated pollen stage	PO:0001017	22892	G	IEP	Transcript levels (e.g.microarray data)	TAIR:Publication:501728802|PMID:18775970	20090313
Csa1P031860.1	2way_8	AT1G73230	locus:2197239	expressed during	seed development stage	PO:0001170	22967	G	IEP	inferred from 2D-electrophoresis	TAIR:Publication:501736279|PMID:20118269	20100504
Csa1P031750.1	2way_8	AT1G73360	locus:2206880	expressed during	seedling development stage	PO:0007131	22990	G	IEP	Transcript levels (e.g. RT-PCR)	TAIR:Publication:501719395|PMID:16778018	20080304
Csa1P031890.1	2way_8	AT1G73370	locus:2206865	expressed during	0 seed germination stage	PO:0007057	22988	G	IEP	Transcript levels (e.g. RT-PCR)	TAIR:Publication:501720695|PMID:17257168	20070222
Csa1P043010.1	2way_8	AT1G73480	locus:2206825	expressed during	M germinated pollen stage	PO:0001017	22892	G	IEP	Transcript levels (e.g.microarray data)	TAIR:Publication:501728802|PMID:18775970	20090313
Csa1P042980.1	2way_8	AT1G73500	locus:2206885	expressed during	4 anthesis stage	PO:0007616	22934	G	IEP	Transcript levels (e.g.microarray data)	TAIR:Publication:501715286|PMID:15806101	20081201
Csa4P430820.1	2way_8	AT1G73590	locus:2035037	expressed during	4 anthesis stage	PO:0007616	22934	G	IEP	Transcript levels (e.g.microarray data)	TAIR:Publication:501715286|PMID:15806101	20081201
Csa1P024880.1	2way_8	AT1G73700	locus:2027834	expressed during	4 anthesis stage	PO:0007616	22934	G	IEP	Transcript levels (e.g.microarray data)	TAIR:Publication:501715286|PMID:15806101	20081201
Csa3P816090.1	2way_8	AT1G73860	locus:2027854	expressed during	M germinated pollen stage	PO:0001017	22892	G	IEP	Transcript levels (e.g.microarray data)	TAIR:Publication:501728802|PMID:18775970	20090313
Csa1P014480.1	2way_8	AT1G73980	locus:2031541	expressed during	4 anthesis stage	PO:0007616	22934	G	IEP	Transcript levels (e.g.microarray data)	TAIR:Publication:501715286|PMID:15806101	20081201
Csa1P015030.1	2way_8	AT1G73990	locus:2031526	expressed during	4 anthesis stage	PO:0007616	22934	G	IEP	Transcript levels (e.g.microarray data)	TAIR:Publication:501715286|PMID:15806101	20081201
Csa7P432300.1	2way_8	AT1G74170	locus:2037313	expressed during	4 anthesis stage	PO:0007616	22934	G	IEP	Transcript levels (e.g.microarray data)	TAIR:Publication:501715286|PMID:15806101	20081201
Csa7P432310.1	2way_8	AT1G74170	locus:2037313	expressed during	4 anthesis stage	PO:0007616	22934	G	IEP	Transcript levels (e.g.microarray data)	TAIR:Publication:501715286|PMID:15806101	20081201
Csa7P432320.1	2way_8	AT1G74170	locus:2037313	expressed during	4 anthesis stage	PO:0007616	22934	G	IEP	Transcript levels (e.g.microarray data)	TAIR:Publication:501715286|PMID:15806101	20081201
Csa7P432300.1	2way_8	AT1G74180	locus:2037308	expressed during	4 anthesis stage	PO:0007616	22934	G	IEP	Transcript levels (e.g.microarray data)	TAIR:Publication:501715286|PMID:15806101	20081201
Csa7P432310.1	2way_8	AT1G74180	locus:2037308	expressed during	4 anthesis stage	PO:0007616	22934	G	IEP	Transcript levels (e.g.microarray data)	TAIR:Publication:501715286|PMID:15806101	20081201
Csa7P432320.1	2way_8	AT1G74180	locus:2037308	expressed during	4 anthesis stage	PO:0007616	22934	G	IEP	Transcript levels (e.g.microarray data)	TAIR:Publication:501715286|PMID:15806101	20081201
Csa5P626030.1	2way_8	AT1G74320	locus:2019612	expressed during	M germinated pollen stage	PO:0001017	22892	G	IEP	Transcript levels (e.g.microarray data)	TAIR:Publication:501728802|PMID:18775970	20090313
Csa1P011510.1	2way_8	AT1G74360	locus:2019255	expressed during	4 anthesis stage	PO:0007616	22934	G	IEP	Transcript levels (e.g.microarray data)	TAIR:Publication:501715286|PMID:15806101	20081201
Csa1P010930.1	2way_8	AT1G74380	locus:2019090	expressed during	M germinated pollen stage	PO:0001017	22892	G	IEP	Transcript levels (e.g.microarray data)	TAIR:Publication:501728802|PMID:18775970	20090313
Csa1P011530.1	2way_8	AT1G74400	locus:2019105	expressed during	4 anthesis stage	PO:0007616	22934	G	IEP	Transcript levels (e.g.microarray data)	TAIR:Publication:501715286|PMID:15806101	20081201
Csa1P032490.1	2way_8	AT1G74510	locus:2019215	expressed during	4 anthesis stage	PO:0007616	22934	G	IEP	Transcript levels (e.g.microarray data)	TAIR:Publication:501715286|PMID:15806101	20081201
Csa1P033020.1	2way_8	AT1G74520	locus:2019225	expressed during	4 anthesis stage	PO:0007616	22934	G	IEP	Transcript levels (e.g.microarray data)	TAIR:Publication:501715286|PMID:15806101	20081201
Csa1P009670.1	2way_8	AT1G74530	locus:2019230	expressed during	M germinated pollen stage	PO:0001017	22892	G	IEP	Transcript levels (e.g.microarray data)	TAIR:Publication:501728802|PMID:18775970	20090313
Csa1P033060.1	2way_8	AT1G74560	locus:2019075	expressed during	seedling development stage	PO:0007131	22990	G	IEP	Transcript levels (e.g. RT-PCR)	TAIR:Publication:501720315|PMID:17122067	20061219
Csa5P636460.1	2way_8	AT1G74560	locus:2019075	expressed during	seedling development stage	PO:0007131	22990	G	IEP	Transcript levels (e.g. RT-PCR)	TAIR:Publication:501720315|PMID:17122067	20061219
Csa1P033100.1	2way_8	AT1G74580	locus:2019085	expressed during	D bilateral stage	PO:0004507	22975	G	IEP	Transcript levels (e.g.microarray data)	TAIR:Publication:501715286|PMID:15806101	20081201
Csa1P033120.1	2way_8	AT1G74590	locus:2019095	expressed during	4 anthesis stage	PO:0007616	22934	G	IEP	Transcript levels (e.g.microarray data)	TAIR:Publication:501715286|PMID:15806101	20081201
Csa1P033130.1	2way_8	AT1G74590	locus:2019095	expressed during	4 anthesis stage	PO:0007616	22934	G	IEP	Transcript levels (e.g.microarray data)	TAIR:Publication:501715286|PMID:15806101	20081201
Csa1P033140.1	2way_8	AT1G74590	locus:2019095	expressed during	4 anthesis stage	PO:0007616	22934	G	IEP	Transcript levels (e.g.microarray data)	TAIR:Publication:501715286|PMID:15806101	20081201
Csa1P033160.1	2way_8	AT1G74590	locus:2019095	expressed during	4 anthesis stage	PO:0007616	22934	G	IEP	Transcript levels (e.g.microarray data)	TAIR:Publication:501715286|PMID:15806101	20081201
Csa1P033170.1	2way_8	AT1G74590	locus:2019095	expressed during	4 anthesis stage	PO:0007616	22934	G	IEP	Transcript levels (e.g.microarray data)	TAIR:Publication:501715286|PMID:15806101	20081201
Csa1P033180.1	2way_8	AT1G74630	locus:2019160	expressed during	petal differentiation and expansion stage	PO:0007611	22903	G	IEP	Transcript levels (e.g.microarray data)	TAIR:Publication:501715286|PMID:15806101	20081201
Csa1P033190.1	2way_8	AT1G74640	locus:2019170	expressed during	M germinated pollen stage	PO:0001017	22892	G	IEP	Transcript levels (e.g.microarray data)	TAIR:Publication:501728802|PMID:18775970	20090313
Csa1P033200.1	2way_8	AT1G74650	locus:2019185	expressed during	4 anthesis stage	PO:0007616	22934	G	IEP	Transcript levels (e.g.microarray data)	TAIR:Publication:501715286|PMID:15806101	20081201
Csa1P033205.1	2way_8	AT1G74660	locus:2019190	expressed during	seedling development stage	PO:0007131	22990	G	IEP	Transcript levels (e.g. Northerns)	TAIR:Publication:501718397|PMID:16412086	20060213
Csa1P033210.1	2way_8	AT1G74680	locus:2019200	expressed during	4 anthesis stage	PO:0007616	22934	G	IEP	Transcript levels (e.g.microarray data)	TAIR:Publication:501715286|PMID:15806101	20081201
Csa1P045520.1	2way_8	AT1G74720	locus:2019070	expressed during	4 anthesis stage	PO:0007616	22934	G	IEP	Transcript levels (e.g.microarray data)	TAIR:Publication:501715286|PMID:15806101	20081201
Csa1P045620.1	2way_8	AT1G74740	locus:2027227	expressed during	4 anthesis stage	PO:0007616	22934	G	IEP	Transcript levels (e.g.microarray data)	TAIR:Publication:501715286|PMID:15806101	20081201
Csa1P045640.1	2way_8	AT1G74790	locus:2027273	expressed during	4 anthesis stage	PO:0007616	22934	G	IEP	Transcript levels (e.g.microarray data)	TAIR:Publication:501715286|PMID:15806101	20081201
Csa1P045680.1	2way_8	AT1G74800	locus:2027290	expressed during	M germinated pollen stage	PO:0001017	22892	G	IEP	Transcript levels (e.g.microarray data)	TAIR:Publication:501728802|PMID:18775970	20090313
Csa1P045730.1	2way_8	AT1G74840	locus:2027181	expressed during	4 anthesis stage	PO:0007616	22934	G	IEP	Transcript levels (e.g.microarray data)	TAIR:Publication:501715286|PMID:15806101	20081201
Csa1P045740.1	2way_8	AT1G74850	locus:2027166	expressed during	4 anthesis stage	PO:0007616	22934	G	IEP	Transcript levels (e.g.microarray data)	TAIR:Publication:501715286|PMID:15806101	20081201
Csa1P045750.1	2way_8	AT1G74860	locus:2037261	expressed during	M germinated pollen stage	PO:0001017	22892	G	IEP	Transcript levels (e.g.microarray data)	TAIR:Publication:501728802|PMID:18775970	20090313
Csa1P045800.1	2way_8	AT1G74900	locus:2027222	expressed during	0 seed germination stage	PO:0007057	22988	G	IEP	Transcript levels (e.g.microarray data)	TAIR:Publication:501747448|PMID:22345507	20120531
Csa3P829100.1	2way_8	AT1G74910	locus:2027201	expressed during	4 anthesis stage	PO:0007616	22934	G	IEP	Transcript levels (e.g.microarray data)	TAIR:Publication:501715286|PMID:15806101	20081201
Csa2P361360.1	2way_8	AT1G75020	locus:2027196	expressed during	4 anthesis stage	PO:0007616	22934	G	IEP	Transcript levels (e.g.microarray data)	TAIR:Publication:501715286|PMID:15806101	20081201
Csa3P855280.1	2way_8	AT1G75090	locus:2037268	expressed during	4 anthesis stage	PO:0007616	22934	G	IEP	Transcript levels (e.g.microarray data)	TAIR:Publication:501715286|PMID:15806101	20081201
Csa3P855300.1	2way_8	AT1G75100	locus:2037256	expressed during	4 anthesis stage	PO:0007616	22934	G	IEP	Transcript levels (e.g.microarray data)	TAIR:Publication:501715286|PMID:15806101	20081201
Csa3P855310.1	2way_8	AT1G75110	locus:2037248	expressed during	M germinated pollen stage	PO:0001017	22892	G	IEP	Transcript levels (e.g.microarray data)	TAIR:Publication:501728802|PMID:18775970	20090313
Csa3P855340.1	2way_8	AT1G75130	locus:2025147	expressed during	4 anthesis stage	PO:0007616	22934	G	IEP	Transcript levels (e.g.microarray data)	TAIR:Publication:501715286|PMID:15806101	20081201
Csa3P855390.1	2way_8	AT1G75150	locus:2025137	expressed during	4 anthesis stage	PO:0007616	22934	G	IEP	Transcript levels (e.g.microarray data)	TAIR:Publication:501715286|PMID:15806101	20081201
Csa3P855410.1	2way_8	AT1G75160	locus:2025207	expressed during	M germinated pollen stage	PO:0001017	22892	G	IEP	Transcript levels (e.g.microarray data)	TAIR:Publication:501728802|PMID:18775970	20090313
Csa3P855950.1	2way_8	AT1G75170	locus:2025202	expressed during	4 anthesis stage	PO:0007616	22934	G	IEP	Transcript levels (e.g.microarray data)	TAIR:Publication:501715286|PMID:15806101	20081201
Csa3P855960.1	2way_8	AT1G75180	locus:2025187	expressed during	M germinated pollen stage	PO:0001017	22892	G	IEP	Transcript levels (e.g.microarray data)	TAIR:Publication:501728802|PMID:18775970	20090313
Csa3P857050.1	2way_8	AT1G75220	locus:2025132	expressed during	M germinated pollen stage	PO:0001017	22892	G	IEP	Transcript levels (e.g.microarray data)	TAIR:Publication:501728802|PMID:18775970	20090313
Csa2P361700.1	2way_8	AT1G75240	locus:2025121	expressed during	4 anthesis stage	PO:0007616	22934	G	IEP	Transcript levels (e.g.microarray data)	TAIR:Publication:501715286|PMID:15806101	20081201
Csa2P361710.1	2way_8	AT1G75250	locus:2025182	expressed during	petal differentiation and expansion stage	PO:0007611	22903	G	IEP	Transcript levels (e.g.microarray data)	TAIR:Publication:501715286|PMID:15806101	20081201
Csa7P002520.1	2way_8	AT1G75280	locus:2025192	expressed during	4 anthesis stage	PO:0007616	22934	G	IEP	Transcript levels (e.g.microarray data)	TAIR:Publication:501715286|PMID:15806101	20081201
Csa7P004020.1	2way_8	AT1G75280	locus:2025192	expressed during	4 anthesis stage	PO:0007616	22934	G	IEP	Transcript levels (e.g.microarray data)	TAIR:Publication:501715286|PMID:15806101	20081201
Csa7P004030.1	2way_8	AT1G75280	locus:2025192	expressed during	4 anthesis stage	PO:0007616	22934	G	IEP	Transcript levels (e.g.microarray data)	TAIR:Publication:501715286|PMID:15806101	20081201
Csa2P248130.1	2way_8	AT1G75290	locus:2025197	expressed during	4 anthesis stage	PO:0007616	22934	G	IEP	Transcript levels (e.g.microarray data)	TAIR:Publication:501715286|PMID:15806101	20081201
Csa7P002520.1	2way_8	AT1G75290	locus:2025197	expressed during	4 anthesis stage	PO:0007616	22934	G	IEP	Transcript levels (e.g.microarray data)	TAIR:Publication:501715286|PMID:15806101	20081201
Csa7P004020.1	2way_8	AT1G75290	locus:2025197	expressed during	4 anthesis stage	PO:0007616	22934	G	IEP	Transcript levels (e.g.microarray data)	TAIR:Publication:501715286|PMID:15806101	20081201
Csa7P004030.1	2way_8	AT1G75290	locus:2025197	expressed during	4 anthesis stage	PO:0007616	22934	G	IEP	Transcript levels (e.g.microarray data)	TAIR:Publication:501715286|PMID:15806101	20081201
Csa7P002520.1	2way_8	AT1G75300	locus:2025167	expressed during	4 anthesis stage	PO:0007616	22934	G	IEP	Transcript levels (e.g.microarray data)	TAIR:Publication:501715286|PMID:15806101	20081201
Csa7P004020.1	2way_8	AT1G75300	locus:2025167	expressed during	4 anthesis stage	PO:0007616	22934	G	IEP	Transcript levels (e.g.microarray data)	TAIR:Publication:501715286|PMID:15806101	20081201
Csa7P004030.1	2way_8	AT1G75300	locus:2025167	expressed during	4 anthesis stage	PO:0007616	22934	G	IEP	Transcript levels (e.g.microarray data)	TAIR:Publication:501715286|PMID:15806101	20081201
Csa2P362390.1	2way_8	AT1G75390	locus:2018411	expressed during	0 seed germination stage	PO:0007057	22988	G	IEP	Transcript levels (e.g. RT-PCR)	TAIR:Publication:501753852|PMID:23461773	20130315
Csa3P860320.1	2way_8	AT1G75390	locus:2018411	expressed during	0 seed germination stage	PO:0007057	22988	G	IEP	Transcript levels (e.g. RT-PCR)	TAIR:Publication:501753852|PMID:23461773	20130315
Csa2P362450.1	2way_8	AT1G75450	locus:2018437	expressed during	4 anthesis stage	PO:0007616	22934	G	IEP	Transcript levels (e.g.microarray data)	TAIR:Publication:501715286|PMID:15806101	20081201
Csa3P865350.1	2way_8	AT1G75460	locus:2018427	expressed during	4 anthesis stage	PO:0007616	22934	G	IEP	Transcript levels (e.g.microarray data)	TAIR:Publication:501715286|PMID:15806101	20081201
Csa2P363030.1	2way_8	AT1G75500	locus:2005689	expressed during	seedling development stage	PO:0007131	22990	G	IEP	Transcript levels (e.g. RT-PCR)	TAIR:Publication:501737837|PMID:20497379	20101123
Csa3P865390.1	2way_8	AT1G75500	locus:2005689	expressed during	seedling development stage	PO:0007131	22990	G	IEP	Transcript levels (e.g. RT-PCR)	TAIR:Publication:501737837|PMID:20497379	20101123
Csa3P865400.1	2way_8	AT1G75520	locus:2005659	expressed during	4 anthesis stage	PO:0007616	22934	G	IEP	Transcript levels (e.g.microarray data)	TAIR:Publication:501715286|PMID:15806101	20081201
Csa7P006230.1	2way_8	AT1G75560	locus:2005719	expressed during	M germinated pollen stage	PO:0001017	22892	G	IEP	Transcript levels (e.g.microarray data)	TAIR:Publication:501728802|PMID:18775970	20090313
Csa3P872080.1	2way_8	AT1G75690	locus:2005585	expressed during	4 anthesis stage	PO:0007616	22934	G	IEP	Transcript levels (e.g.microarray data)	TAIR:Publication:501715286|PMID:15806101	20081201
Csa3P872110.1	2way_8	AT1G75710	locus:2005684	expressed during	4 anthesis stage	PO:0007616	22934	G	IEP	Transcript levels (e.g.microarray data)	TAIR:Publication:501715286|PMID:15806101	20081201
Csa2P368250.1	2way_8	AT1G75720	locus:2005669	expressed during	petal differentiation and expansion stage	PO:0007611	22903	G	IEP	Transcript levels (e.g.microarray data)	TAIR:Publication:501715286|PMID:15806101	20081201
Csa2P368260.1	2way_8	AT1G75750	locus:2005634	expressed during	4 anthesis stage	PO:0007616	22934	G	IEP	Transcript levels (e.g.microarray data)	TAIR:Publication:501715286|PMID:15806101	20081201
Csa2P368280.1	2way_8	AT1G75760	locus:2005619	expressed during	4 anthesis stage	PO:0007616	22934	G	IEP	Transcript levels (e.g.microarray data)	TAIR:Publication:501715286|PMID:15806101	20081201
Csa2P368830.1	2way_8	AT1G75780	locus:2005724	expressed during	M germinated pollen stage	PO:0001017	22892	G	IEP	Transcript levels (e.g.microarray data)	TAIR:Publication:501728802|PMID:18775970	20090313
Csa2P368850.1	2way_8	AT1G75800	locus:2005549	expressed during	4 anthesis stage	PO:0007616	22934	G	IEP	Transcript levels (e.g.microarray data)	TAIR:Publication:501715286|PMID:15806101	20081201
Csa3P872760.1	2way_8	AT1G75820	locus:2204350	expressed during	4 anthesis stage	PO:0007616	22934	G	IEP	Transcript levels (e.g.microarray data)	TAIR:Publication:501715286|PMID:15806101	20081201
Csa3P874330.1	2way_8	AT1G75980	locus:2204375	expressed during	4 anthesis stage	PO:0007616	22934	G	IEP	Transcript levels (e.g.microarray data)	TAIR:Publication:501715286|PMID:15806101	20081201
Csa3P874340.1	2way_8	AT1G76010	locus:2204400	expressed during	M germinated pollen stage	PO:0001017	22892	G	IEP	Transcript levels (e.g.microarray data)	TAIR:Publication:501728802|PMID:18775970	20090313
Csa3P874390.1	2way_8	AT1G76040	locus:2204340	expressed during	4 anthesis stage	PO:0007616	22934	G	IEP	Transcript levels (e.g.microarray data)	TAIR:Publication:501715286|PMID:15806101	20081201
Csa2P346590.1	2way_8	AT1G76060	locus:2204370	expressed during	M germinated pollen stage	PO:0001017	22892	G	IEP	Transcript levels (e.g.microarray data)	TAIR:Publication:501728802|PMID:18775970	20090313
Csa2P346600.1	2way_8	AT1G76080	locus:2199803	expressed during	4 anthesis stage	PO:0007616	22934	G	IEP	Transcript levels (e.g.microarray data)	TAIR:Publication:501715286|PMID:15806101	20081201
Csa4P652850.1	2way_8	AT1G76110	locus:2199824	expressed during	M germinated pollen stage	PO:0001017	22892	G	IEP	Transcript levels (e.g.microarray data)	TAIR:Publication:501728802|PMID:18775970	20090313
Csa4P652870.1	2way_8	AT1G76120	locus:2199726	expressed during	4 anthesis stage	PO:0007616	22934	G	IEP	Transcript levels (e.g.microarray data)	TAIR:Publication:501715286|PMID:15806101	20081201
Csa4P652880.1	2way_8	AT1G76130	locus:2199808	expressed during	4 anthesis stage	PO:0007616	22934	G	IEP	Transcript levels (e.g.microarray data)	TAIR:Publication:501715286|PMID:15806101	20081201
Csa4P652900.1	2way_8	AT1G76140	locus:2199814	expressed during	M germinated pollen stage	PO:0001017	22892	G	IEP	Transcript levels (e.g.microarray data)	TAIR:Publication:501728802|PMID:18775970	20090313
Csa2P348190.1	2way_8	AT1G76150	locus:2199767	expressed during	4 anthesis stage	PO:0007616	22934	G	IEP	Transcript levels (e.g.microarray data)	TAIR:Publication:501715286|PMID:15806101	20081201
Csa2P348200.1	2way_8	AT1G76160	locus:2199798	expressed during	4 anthesis stage	PO:0007616	22934	G	IEP	Transcript levels (e.g.microarray data)	TAIR:Publication:501715286|PMID:15806101	20081201
Csa4P653410.1	2way_8	AT1G76160	locus:2199798	expressed during	4 anthesis stage	PO:0007616	22934	G	IEP	Transcript levels (e.g.microarray data)	TAIR:Publication:501715286|PMID:15806101	20081201
Csa2P348210.1	2way_8	AT1G76170	locus:2199772	expressed during	4 anthesis stage	PO:0007616	22934	G	IEP	Transcript levels (e.g.microarray data)	TAIR:Publication:501715286|PMID:15806101	20081201
Csa4P658480.1	2way_8	AT1G76240	locus:2199736	expressed during	4 anthesis stage	PO:0007616	22934	G	IEP	Transcript levels (e.g.microarray data)	TAIR:Publication:501715286|PMID:15806101	20081201
Csa4P658500.1	2way_8	AT1G76250	locus:2199782	expressed during	4 anthesis stage	PO:0007616	22934	G	IEP	Transcript levels (e.g.microarray data)	TAIR:Publication:501715286|PMID:15806101	20081201
Csa4P658510.1	2way_8	AT1G76270	locus:2014619	expressed during	4 anthesis stage	PO:0007616	22934	G	IEP	Transcript levels (e.g.microarray data)	TAIR:Publication:501715286|PMID:15806101	20081201
Csa6P355420.1	2way_8	AT1G76400	locus:2014579	expressed during	4 anthesis stage	PO:0007616	22934	G	IEP	Transcript levels (e.g.microarray data)	TAIR:Publication:501715286|PMID:15806101	20081201
Csa4P664570.1	2way_8	AT1G76570	locus:2011691	expressed during	4 anthesis stage	PO:0007616	22934	G	IEP	Transcript levels (e.g.microarray data)	TAIR:Publication:501715286|PMID:15806101	20081201
Csa6P055910.1	2way_8	AT1G76710	locus:2030131	expressed during	4 anthesis stage	PO:0007616	22934	G	IEP	Transcript levels (e.g.microarray data)	TAIR:Publication:501715286|PMID:15806101	20081201
Csa6P055950.1	2way_8	AT1G76730	locus:2030111	expressed during	M germinated pollen stage	PO:0001017	22892	G	IEP	Transcript levels (e.g.microarray data)	TAIR:Publication:501728802|PMID:18775970	20090313
Csa6P055960.1	2way_8	AT1G76730	locus:2030111	expressed during	M germinated pollen stage	PO:0001017	22892	G	IEP	Transcript levels (e.g.microarray data)	TAIR:Publication:501728802|PMID:18775970	20090313
Csa6P055965.1	2way_8	AT1G76730	locus:2030111	expressed during	M germinated pollen stage	PO:0001017	22892	G	IEP	Transcript levels (e.g.microarray data)	TAIR:Publication:501728802|PMID:18775970	20090313
Csa6P056470.1	2way_8	AT1G76730	locus:2030111	expressed during	M germinated pollen stage	PO:0001017	22892	G	IEP	Transcript levels (e.g.microarray data)	TAIR:Publication:501728802|PMID:18775970	20090313
Csa7P325150.1	2way_8	AT1G76800	locus:2030091	expressed during	4 anthesis stage	PO:0007616	22934	G	IEP	Transcript levels (e.g.microarray data)	TAIR:Publication:501715286|PMID:15806101	20081201
Csa7P325160.1	2way_8	AT1G76810	locus:2030116	expressed during	M germinated pollen stage	PO:0001017	22892	G	IEP	Transcript levels (e.g.microarray data)	TAIR:Publication:501728802|PMID:18775970	20090313
Csa6P042990.1	2way_8	AT1G76880	locus:2036267	expressed during	4 anthesis stage	PO:0007616	22934	G	IEP	Transcript levels (e.g.microarray data)	TAIR:Publication:501715286|PMID:15806101	20081201
Csa6P043490.1	2way_8	AT1G76880	locus:2036267	expressed during	4 anthesis stage	PO:0007616	22934	G	IEP	Transcript levels (e.g.microarray data)	TAIR:Publication:501715286|PMID:15806101	20081201
Csa6P042990.1	2way_8	AT1G76890	locus:2036272	expressed during	4 anthesis stage	PO:0007616	22934	G	IEP	Transcript levels (e.g.microarray data)	TAIR:Publication:501715286|PMID:15806101	20081201
Csa6P043490.1	2way_8	AT1G76890	locus:2036272	expressed during	4 anthesis stage	PO:0007616	22934	G	IEP	Transcript levels (e.g.microarray data)	TAIR:Publication:501715286|PMID:15806101	20081201
Csa6P043990.1	2way_8	AT1G76900	locus:2025327	expressed during	M germinated pollen stage	PO:0001017	22892	G	IEP	Transcript levels (e.g.microarray data)	TAIR:Publication:501728802|PMID:18775970	20090313
Csa7P314940.1	2way_8	AT1G76950	locus:2025277	expressed during	4 anthesis stage	PO:0007616	22934	G	IEP	Transcript levels (e.g.microarray data)	TAIR:Publication:501715286|PMID:15806101	20081201
Csa2P00990.1	2way_8	AT1G77180	locus:2195970	expressed during	M germinated pollen stage	PO:0001017	22892	G	IEP	Transcript levels (e.g.microarray data)	TAIR:Publication:501728802|PMID:18775970	20090313
Csa2P002510.1	2way_8	AT1G77210	locus:2195995	expressed during	4 anthesis stage	PO:0007616	22934	G	IEP	Transcript levels (e.g.microarray data)	TAIR:Publication:501715286|PMID:15806101	20081201
Csa6P376270.1	2way_8	AT1G77280	locus:2195975	expressed during	4 anthesis stage	PO:0007616	22934	G	IEP	Transcript levels (e.g.microarray data)	TAIR:Publication:501715286|PMID:15806101	20081201
Csa6P376290.1	2way_8	AT1G77300	locus:2196000	expressed during	M germinated pollen stage	PO:0001017	22892	G	IEP	Transcript levels (e.g.microarray data)	TAIR:Publication:501728802|PMID:18775970	20090313
Csa6P381790.1	2way_8	AT1G77310	locus:2196010	expressed during	M germinated pollen stage	PO:0001017	22892	G	IEP	Transcript levels (e.g.microarray data)	TAIR:Publication:501728802|PMID:18775970	20090313
Csa6P381850.2	2way_8	AT1G77380	locus:2031402	expressed during	4 anthesis stage	PO:0007616	22934	G	IEP	Transcript levels (e.g.microarray data)	TAIR:Publication:501715286|PMID:15806101	20081201
Csa6P382370.1	2way_8	AT1G77390	locus:2031407	expressed during	M germinated pollen stage	PO:0001017	22892	G	IEP	Transcript levels (e.g.microarray data)	TAIR:Publication:501728802|PMID:18775970	20090313
Csa6P382900.1	2way_8	AT1G77410	locus:2031417	expressed during	M germinated pollen stage	PO:0001017	22892	G	IEP	Transcript levels (e.g.microarray data)	TAIR:Publication:501728802|PMID:18775970	20090313
Csa6P382910.1	2way_8	AT1G77440	locus:2204675	expressed during	4 anthesis stage	PO:0007616	22934	G	IEP	Transcript levels (e.g.microarray data)	TAIR:Publication:501715286|PMID:15806101	20081201
Csa4P361820.1	2way_8	AT1G77450	locus:2204685	expressed during	4 anthesis stage	PO:0007616	22934	G	IEP	Transcript levels (e.g.microarray data)	TAIR:Publication:501715286|PMID:15806101	20081201
Csa6P382950.1	2way_8	AT1G77450	locus:2204685	expressed during	4 anthesis stage	PO:0007616	22934	G	IEP	Transcript levels (e.g.microarray data)	TAIR:Publication:501715286|PMID:15806101	20081201
Csa4P361830.1	2way_8	AT1G77460	locus:2204700	expressed during	4 anthesis stage	PO:0007616	22934	G	IEP	Transcript levels (e.g.microarray data)	TAIR:Publication:501715286|PMID:15806101	20081201
Csa4P361850.1	2way_8	AT1G77480	locus:2204725	expressed during	4 anthesis stage	PO:0007616	22934	G	IEP	Transcript levels (e.g.microarray data)	TAIR:Publication:501715286|PMID:15806101	20081201
Csa4P361860.1	2way_8	AT1G77480	locus:2204725	expressed during	4 anthesis stage	PO:0007616	22934	G	IEP	Transcript levels (e.g.microarray data)	TAIR:Publication:501715286|PMID:15806101	20081201
Csa6P383000.1	2way_8	AT1G77480	locus:2204725	expressed during	4 anthesis stage	PO:0007616	22934	G	IEP	Transcript levels (e.g.microarray data)	TAIR:Publication:501715286|PMID:15806101	20081201
Csa6P383010.1	2way_8	AT1G77490	locus:2204735	expressed during	4 anthesis stage	PO:0007616	22934	G	IEP	Transcript levels (e.g.microarray data)	TAIR:Publication:501715286|PMID:15806101	20081201
Csa4P361900.1	2way_8	AT1G77500	locus:2204740	expressed during	4 anthesis stage	PO:0007616	22934	G	IEP	Transcript levels (e.g.microarray data)	TAIR:Publication:501715286|PMID:15806101	20081201
Csa4P361910.1	2way_8	AT1G77510	locus:2204670	expressed during	seed development stage	PO:0001170	22967	G	IEP	inferred from 2D-electrophoresis	TAIR:Publication:501736279|PMID:20118269	20100504
Csa6P383520.1	2way_8	AT1G77510	locus:2204670	expressed during	seed development stage	PO:0001170	22967	G	IEP	inferred from 2D-electrophoresis	TAIR:Publication:501736279|PMID:20118269	20100504
Csa5P374730.1	2way_8	AT1G77690	locus:2203226	expressed during	4 anthesis stage	PO:0007616	22934	G	IEP	Transcript levels (e.g.microarray data)	TAIR:Publication:501715286|PMID:15806101	20081201
Csa5P374740.1	2way_8	AT1G77700	locus:2203236	expressed during	4 anthesis stage	PO:0007616	22934	G	IEP	Transcript levels (e.g.microarray data)	TAIR:Publication:501715286|PMID:15806101	20081201
Csa5P381800.1	2way_8	AT1G77740	locus:2203211	expressed during	4 anthesis stage	PO:0007616	22934	G	IEP	Transcript levels (e.g.microarray data)	TAIR:Publication:501715286|PMID:15806101	20081201
Csa5P381830.1	2way_8	AT1G77750	locus:2203216	expressed during	4 anthesis stage	PO:0007616	22934	G	IEP	Transcript levels (e.g.microarray data)	TAIR:Publication:501715286|PMID:15806101	20081201
Csa5P381850.1	2way_8	AT1G77750	locus:2203216	expressed during	4 anthesis stage	PO:0007616	22934	G	IEP	Transcript levels (e.g.microarray data)	TAIR:Publication:501715286|PMID:15806101	20081201
Csa4P377160.1	2way_8	AT1G77760	locus:2203221	expressed during	seed dormant stage	PO:0025374	41140	G	IEP	Transcript levels (e.g. RT-PCR)	TAIR:Publication:501754397|PMID:23590427	20130501
Csa5P383350.1	2way_8	AT1G77760	locus:2203221	expressed during	seed dormant stage	PO:0025374	41140	G	IEP	Transcript levels (e.g. RT-PCR)	TAIR:Publication:501754397|PMID:23590427	20130501
Csa5P383850.1	2way_8	AT1G77760	locus:2203221	expressed during	seed dormant stage	PO:0025374	41140	G	IEP	Transcript levels (e.g. RT-PCR)	TAIR:Publication:501754397|PMID:23590427	20130501
Csa5P385360.1	2way_8	AT1G77770	locus:2203241	expressed during	M germinated pollen stage	PO:0001017	22892	G	IEP	Transcript levels (e.g.microarray data)	TAIR:Publication:501728802|PMID:18775970	20090313
Csa2P309380.1	2way_8	AT1G77810	locus:2029471	expressed during	4 anthesis stage	PO:0007616	22934	G	IEP	Transcript levels (e.g.microarray data)	TAIR:Publication:501715286|PMID:15806101	20081201
Csa4P377730.1	2way_8	AT1G77810	locus:2029471	expressed during	4 anthesis stage	PO:0007616	22934	G	IEP	Transcript levels (e.g.microarray data)	TAIR:Publication:501715286|PMID:15806101	20081201
Csa2P310390.1	2way_8	AT1G77840	locus:2029416	expressed during	M germinated pollen stage	PO:0001017	22892	G	IEP	Transcript levels (e.g.microarray data)	TAIR:Publication:501728802|PMID:18775970	20090313
Csa2P315390.1	2way_8	AT1G77850	locus:2029436	expressed during	4 anthesis stage	PO:0007616	22934	G	IEP	Transcript levels (e.g.microarray data)	TAIR:Publication:501715286|PMID:15806101	20081201
Csa2P368910.1	2way_8	AT1G78180	locus:2194714	expressed during	4 anthesis stage	PO:0007616	22934	G	IEP	Transcript levels (e.g.microarray data)	TAIR:Publication:501715286|PMID:15806101	20081201
Csa3P889690.1	2way_8	AT1G78200	locus:2194734	expressed during	M germinated pollen stage	PO:0001017	22892	G	IEP	Transcript levels (e.g.microarray data)	TAIR:Publication:501728802|PMID:18775970	20090313
Csa3P889710.1	2way_8	AT1G78220	locus:2194754	expressed during	petal differentiation and expansion stage	PO:0007611	22903	G	IEP	Transcript levels (e.g.microarray data)	TAIR:Publication:501715286|PMID:15806101	20081201
Csa3P889810.1	2way_8	AT1G78220	locus:2194754	expressed during	petal differentiation and expansion stage	PO:0007611	22903	G	IEP	Transcript levels (e.g.microarray data)	TAIR:Publication:501715286|PMID:15806101	20081201
Csa3P889740.1	2way_8	AT1G78240	locus:2032130	expressed during	4 anthesis stage	PO:0007616	22934	G	IEP	Transcript levels (e.g.microarray data)	TAIR:Publication:501715286|PMID:15806101	20081201
Csa3P889750.1	2way_8	AT1G78260	locus:2032120	expressed during	4 anthesis stage	PO:0007616	22934	G	IEP	Transcript levels (e.g.microarray data)	TAIR:Publication:501715286|PMID:15806101	20081201
Csa3P889760.1	2way_8	AT1G78270	locus:2032105	expressed during	4 anthesis stage	PO:0007616	22934	G	IEP	Transcript levels (e.g.microarray data)	TAIR:Publication:501715286|PMID:15806101	20081201
Csa2P369050.1	2way_8	AT1G78280	locus:2032090	expressed during	M germinated pollen stage	PO:0001017	22892	G	IEP	Transcript levels (e.g.microarray data)	TAIR:Publication:501728802|PMID:18775970	20090313
Csa2P369070.1	2way_8	AT1G78300	locus:2032060	expressed during	seed development stage	PO:0001170	22967	G	IEP	inferred from 2D-electrophoresis	TAIR:Publication:501736279|PMID:20118269	20100504
Csa3P889710.1	2way_8	AT1G78300	locus:2032060	expressed during	seed development stage	PO:0001170	22967	G	IEP	inferred from 2D-electrophoresis	TAIR:Publication:501736279|PMID:20118269	20100504
Csa3P889810.1	2way_8	AT1G78300	locus:2032060	expressed during	seed development stage	PO:0001170	22967	G	IEP	inferred from 2D-electrophoresis	TAIR:Publication:501736279|PMID:20118269	20100504
Csa3P889820.1	2way_8	AT1G78310	locus:2032045	expressed during	M germinated pollen stage	PO:0001017	22892	G	IEP	Transcript levels (e.g.microarray data)	TAIR:Publication:501728802|PMID:18775970	20090313
Csa4P064640.1	2way_8	AT1G78370	locus:2032020	expressed during	seed development stage	PO:0001170	22967	G	IEP	inferred from 2D-electrophoresis	TAIR:Publication:501736279|PMID:20118269	20100504
Csa4P064650.1	2way_8	AT1G78370	locus:2032020	expressed during	seed development stage	PO:0001170	22967	G	IEP	inferred from 2D-electrophoresis	TAIR:Publication:501736279|PMID:20118269	20100504
Csa4P064640.1	2way_8	AT1G78380	locus:2032100	expressed during	seed development stage	PO:0001170	22967	G	IEP	inferred from 2D-electrophoresis	TAIR:Publication:501736279|PMID:20118269	20100504
Csa4P064650.1	2way_8	AT1G78380	locus:2032100	expressed during	seed development stage	PO:0001170	22967	G	IEP	inferred from 2D-electrophoresis	TAIR:Publication:501736279|PMID:20118269	20100504
Csa4P622770.1	2way_8	AT1G78530	locus:2203000	expressed during	4 anthesis stage	PO:0007616	22934	G	IEP	Transcript levels (e.g.microarray data)	TAIR:Publication:501715286|PMID:15806101	20081201
Csa4P622810.1	2way_8	AT1G78550	locus:2202980	expressed during	4 anthesis stage	PO:0007616	22934	G	IEP	Transcript levels (e.g.microarray data)	TAIR:Publication:501715286|PMID:15806101	20081201
Csa4P622820.1	2way_8	AT1G78550	locus:2202980	expressed during	4 anthesis stage	PO:0007616	22934	G	IEP	Transcript levels (e.g.microarray data)	TAIR:Publication:501715286|PMID:15806101	20081201
Csa4P622840.1	2way_8	AT1G78560	locus:2202935	expressed during	4 anthesis stage	PO:0007616	22934	G	IEP	Transcript levels (e.g.microarray data)	TAIR:Publication:501715286|PMID:15806101	20081201
Csa1P467060.1	2way_8	AT1G78580	locus:2202990	expressed during	4 anthesis stage	PO:0007616	22934	G	IEP	Transcript levels (e.g.microarray data)	TAIR:Publication:501715286|PMID:15806101	20081201
Csa4P622880.1	2way_8	AT1G78580	locus:2202990	expressed during	4 anthesis stage	PO:0007616	22934	G	IEP	Transcript levels (e.g.microarray data)	TAIR:Publication:501715286|PMID:15806101	20081201
Csa4P083590.1	2way_8	AT1G78620	locus:2202955	expressed during	4 anthesis stage	PO:0007616	22934	G	IEP	Transcript levels (e.g.microarray data)	TAIR:Publication:501715286|PMID:15806101	20081201
Csa4P623380.1	2way_8	AT1G78630	locus:2203010	expressed during	4 anthesis stage	PO:0007616	22934	G	IEP	Transcript levels (e.g.microarray data)	TAIR:Publication:501715286|PMID:15806101	20081201
Csa3P000070.1	2way_8	AT1G78690	locus:2037538	expressed during	4 anthesis stage	PO:0007616	22934	G	IEP	Transcript levels (e.g.microarray data)	TAIR:Publication:501715286|PMID:15806101	20081201
Csa6P338110.1	2way_8	AT1G78780	locus:2037503	expressed during	M germinated pollen stage	PO:0001017	22892	G	IEP	Transcript levels (e.g.microarray data)	TAIR:Publication:501728802|PMID:18775970	20090313
Csa4P082400.1	2way_8	AT1G78870	locus:2037553	expressed during	M germinated pollen stage	PO:0001017	22892	G	IEP	Transcript levels (e.g.microarray data)	TAIR:Publication:501728802|PMID:18775970	20090313
Csa7P447770.1	2way_8	AT1G78900	locus:2037493	expressed during	seed development stage	PO:0001170	22967	G	IEP	inferred from 2D-electrophoresis	TAIR:Publication:501736279|PMID:20118269	20100504
Csa2P014580.1	2way_8	AT1G78950	locus:2207315	expressed during	4 anthesis stage	PO:0007616	22934	G	IEP	Transcript levels (e.g.microarray data)	TAIR:Publication:501715286|PMID:15806101	20081201
Csa7P447170.1	2way_8	AT1G78960	locus:2207300	expressed during	4 anthesis stage	PO:0007616	22934	G	IEP	Transcript levels (e.g.microarray data)	TAIR:Publication:501715286|PMID:15806101	20081201
Csa7P447170.1	2way_8	AT1G78970	locus:2207310	expressed during	4 anthesis stage	PO:0007616	22934	G	IEP	Transcript levels (e.g.microarray data)	TAIR:Publication:501715286|PMID:15806101	20081201
Csa6P024930.1	2way_8	AT1G78980	locus:2207280	expressed during	M germinated pollen stage	PO:0001017	22892	G	IEP	Transcript levels (e.g.microarray data)	TAIR:Publication:501728802|PMID:18775970	20090313
Csa4P613170.1	2way_8	AT1G79080	locus:2207415	expressed during	4 anthesis stage	PO:0007616	22934	G	IEP	Transcript levels (e.g.microarray data)	TAIR:Publication:501715286|PMID:15806101	20081201
Csa4P604530.1	2way_8	AT1G79090	locus:2207400	expressed during	M germinated pollen stage	PO:0001017	22892	G	IEP	Transcript levels (e.g.microarray data)	TAIR:Publication:501728802|PMID:18775970	20090313
Csa7P238410.1	2way_8	AT1G79150	locus:2207370	expressed during	4 anthesis stage	PO:0007616	22934	G	IEP	Transcript levels (e.g.microarray data)	TAIR:Publication:501715286|PMID:15806101	20081201
Csa7P238940.1	2way_8	AT1G79190	locus:2207275	expressed during	4 anthesis stage	PO:0007616	22934	G	IEP	Transcript levels (e.g.microarray data)	TAIR:Publication:501715286|PMID:15806101	20081201
Csa6P134380.1	2way_8	AT1G79260	locus:2207465	expressed during	M germinated pollen stage	PO:0001017	22892	G	IEP	Transcript levels (e.g.microarray data)	TAIR:Publication:501728802|PMID:18775970	20090313
Csa6P135460.1	2way_8	AT1G79430	locus:2206415	expressed during	0 seed germination stage	PO:0007057	22988	G	IEP	Transcript levels (e.g.microarray data)	TAIR:Publication:501747448|PMID:22345507	20120531
Csa6P135470.1	2way_8	AT1G79440	locus:2206405	expressed during	4 anthesis stage	PO:0007616	22934	G	IEP	Transcript levels (e.g.microarray data)	TAIR:Publication:501715286|PMID:15806101	20081201
Csa6P135970.1	2way_8	AT1G79450	locus:2206400	expressed during	M germinated pollen stage	PO:0001017	22892	G	IEP	Transcript levels (e.g.microarray data)	TAIR:Publication:501728802|PMID:18775970	20090313
Csa1P505920.1	2way_8	AT1G79500	locus:2206375	expressed during	4 anthesis stage	PO:0007616	22934	G	IEP	Transcript levels (e.g.microarray data)	TAIR:Publication:501715286|PMID:15806101	20081201
Csa6P136020.1	2way_8	AT1G79550	locus:2206410	expressed during	seed development stage	PO:0001170	22967	G	IEP	inferred from 2D-electrophoresis	TAIR:Publication:501736279|PMID:20118269	20100504
Csa6P136520.1	2way_8	AT1G79560	locus:2206380	expressed during	4 anthesis stage	PO:0007616	22934	G	IEP	Transcript levels (e.g.microarray data)	TAIR:Publication:501715286|PMID:15806101	20081201
Csa6P136540.1	2way_8	AT1G79570	locus:2206350	expressed during	M germinated pollen stage	PO:0001017	22892	G	IEP	Transcript levels (e.g.microarray data)	TAIR:Publication:501728802|PMID:18775970	20090313
Csa3P064180.1	2way_8	AT1G79590	locus:2019858	expressed during	M germinated pollen stage	PO:0001017	22892	G	IEP	Transcript levels (e.g.microarray data)	TAIR:Publication:501728802|PMID:18775970	20090313
Csa3P727910.1	2way_8	AT1G79620	locus:2019863	expressed during	4 anthesis stage	PO:0007616	22934	G	IEP	Transcript levels (e.g.microarray data)	TAIR:Publication:501715286|PMID:15806101	20081201
Csa7P452360.1	2way_8	AT1G79730	locus:2017879	expressed during	M germinated pollen stage	PO:0001017	22892	G	IEP	Transcript levels (e.g.microarray data)	TAIR:Publication:501728802|PMID:18775970	20090313
Csa3P444620.1	2way_8	AT1G79750	locus:2017854	expressed during	M germinated pollen stage	PO:0001017	22892	G	IEP	Transcript levels (e.g.microarray data)	TAIR:Publication:501728802|PMID:18775970	20090313
Csa7P452890.1	2way_8	AT1G79750	locus:2017854	expressed during	M germinated pollen stage	PO:0001017	22892	G	IEP	Transcript levels (e.g.microarray data)	TAIR:Publication:501728802|PMID:18775970	20090313
Csa3P471200.1	2way_8	AT1G79810	locus:2017804	expressed during	M germinated pollen stage	PO:0001017	22892	G	IEP	Transcript levels (e.g.microarray data)	TAIR:Publication:501728802|PMID:18775970	20090313
Csa7P446710.1	2way_8	AT1G79930	gene:1009021102	expressed during	seedling development stage	PO:0007131	22990	G	IDA	protein separation and fragment identification	TAIR:Publication:501715181|PMID:15815986	20081008
Csa7P446720.1	2way_8	AT1G79950	locus:2016209	expressed during	M germinated pollen stage	PO:0001017	22892	G	IEP	Transcript levels (e.g.microarray data)	TAIR:Publication:501728802|PMID:18775970	20090313
Csa4P006400.1	2way_8	AT1G80010	locus:2016259	expressed during	4 anthesis stage	PO:0007616	22934	G	IEP	Transcript levels (e.g.microarray data)	TAIR:Publication:501715286|PMID:15806101	20081201
Csa4P006410.1	2way_8	AT1G80010	locus:2016259	expressed during	4 anthesis stage	PO:0007616	22934	G	IEP	Transcript levels (e.g.microarray data)	TAIR:Publication:501715286|PMID:15806101	20081201
Csa7P432410.1	2way_8	AT1G80010	locus:2016259	expressed during	4 anthesis stage	PO:0007616	22934	G	IEP	Transcript levels (e.g.microarray data)	TAIR:Publication:501715286|PMID:15806101	20081201
Csa4P006450.1	2way_8	AT1G80030	locus:2016234	expressed during	L mature pollen stage	PO:0001016	22891	G	IEP	Transcript levels (e.g.microarray data)	TAIR:Publication:501728802|PMID:18775970	20090313
Csa7P433150.1	2way_8	AT1G80160	locus:2016254	expressed during	M germinated pollen stage	PO:0001017	22892	G	IEP	Transcript levels (e.g.microarray data)	TAIR:Publication:501728802|PMID:18775970	20090313
Csa7P433170.1	2way_8	AT1G80170	locus:2016314	expressed during	4 anthesis stage	PO:0007616	22934	G	IEP	Transcript levels (e.g.microarray data)	TAIR:Publication:501715286|PMID:15806101	20081201
Csa7P433180.1	2way_8	AT1G80180	locus:2016264	expressed during	4 anthesis stage	PO:0007616	22934	G	IEP	Transcript levels (e.g.microarray data)	TAIR:Publication:501715286|PMID:15806101	20081201
Csa7P433190.1	2way_8	AT1G80190	locus:2016274	expressed during	4 anthesis stage	PO:0007616	22934	G	IEP	Transcript levels (e.g.microarray data)	TAIR:Publication:501715286|PMID:15806101	20081201
Csa3P819910.1	2way_8	AT1G80270	locus:2034215	expressed during	0 seed germination stage	PO:0007057	22988	G	IEP	Transcript levels (e.g.microarray data)	TAIR:Publication:501747448|PMID:22345507	20120531
Csa3P819920.1	2way_8	AT1G80270	locus:2034215	expressed during	0 seed germination stage	PO:0007057	22988	G	IEP	Transcript levels (e.g.microarray data)	TAIR:Publication:501747448|PMID:22345507	20120531
Csa3P819930.1	2way_8	AT1G80270	locus:2034215	expressed during	0 seed germination stage	PO:0007057	22988	G	IEP	Transcript levels (e.g.microarray data)	TAIR:Publication:501747448|PMID:22345507	20120531
Csa3P819940.1	2way_8	AT1G80270	locus:2034215	expressed during	0 seed germination stage	PO:0007057	22988	G	IEP	Transcript levels (e.g.microarray data)	TAIR:Publication:501747448|PMID:22345507	20120531
Csa7P433400.1	2way_8	AT1G80280	locus:2034220	expressed during	M germinated pollen stage	PO:0001017	22892	G	IEP	Transcript levels (e.g.microarray data)	TAIR:Publication:501728802|PMID:18775970	20090313
Csa7P433930.1	2way_8	AT1G80310	locus:2034245	expressed during	4 leaf senescence stage	PO:0001054	22949	G	IEP	Transcript levels (e.g. Northerns)	TAIR:Publication:501744918|PMID:21815974	20110912
Csa7P434970.1	2way_8	AT1G80340	locus:2034205	expressed during	seedling development stage	PO:0007131	22990	G	IEP	Transcript levels (e.g. RT-PCR)	TAIR:Publication:501721041|PMID:17277098	20070622
Csa7P435470.1	2way_8	AT1G80340	locus:2034205	expressed during	seedling development stage	PO:0007131	22990	G	IEP	Transcript levels (e.g. RT-PCR)	TAIR:Publication:501721041|PMID:17277098	20070622
Csa7P435480.1	2way_8	AT1G80340	locus:2034205	expressed during	seedling development stage	PO:0007131	22990	G	IEP	Transcript levels (e.g. RT-PCR)	TAIR:Publication:501721041|PMID:17277098	20070622
Csa7P435500.1	2way_8	AT1G80340	locus:2034205	expressed during	seedling development stage	PO:0007131	22990	G	IEP	Transcript levels (e.g. RT-PCR)	TAIR:Publication:501721041|PMID:17277098	20070622
Csa7P435510.1	2way_8	AT1G80350	locus:2034230	expressed during	M germinated pollen stage	PO:0001017	22892	G	IEP	Transcript levels (e.g.microarray data)	TAIR:Publication:501728802|PMID:18775970	20090313
Csa7P435520.1	2way_8	AT1G80360	locus:2034240	expressed during	M germinated pollen stage	PO:0001017	22892	G	IEP	Transcript levels (e.g.microarray data)	TAIR:Publication:501728802|PMID:18775970	20090313
Csa7P435540.1	2way_8	AT1G80370	locus:2034250	expressed during	4 anthesis stage	PO:0007616	22934	G	IEP	Transcript levels (e.g.microarray data)	TAIR:Publication:501715286|PMID:15806101	20081201
Csa7P435550.1	2way_8	AT1G80380	locus:2034260	expressed during	4 anthesis stage	PO:0007616	22934	G	IEP	Transcript levels (e.g.microarray data)	TAIR:Publication:501715286|PMID:15806101	20081201
Csa7P440580.1	2way_8	AT1G80420	locus:2198973	expressed during	4 anthesis stage	PO:0007616	22934	G	IEP	Transcript levels (e.g.microarray data)	TAIR:Publication:501715286|PMID:15806101	20081201
Csa7P432140.1	2way_8	AT1G80600	locus:2198948	expressed during	4 anthesis stage	PO:0007616	22934	G	IEP	Transcript levels (e.g.microarray data)	TAIR:Publication:501715286|PMID:15806101	20081201
Csa4P006490.1	2way_8	AT1G80690	locus:2025752	expressed during	4 anthesis stage	PO:0007616	22934	G	IEP	Transcript levels (e.g.microarray data)	TAIR:Publication:501715286|PMID:15806101	20081201
Csa4P006510.1	2way_8	AT1G80730	locus:2025777	expressed during	4 anthesis stage	PO:0007616	22934	G	IEP	Transcript levels (e.g.microarray data)	TAIR:Publication:501715286|PMID:15806101	20081201
Csa4P007030.1	2way_8	AT1G80760	locus:2025822	expressed during	4 anthesis stage	PO:0007616	22934	G	IEP	Transcript levels (e.g.microarray data)	TAIR:Publication:501715286|PMID:15806101	20081201
Csa3P702630.1	2way_8	AT1G80830	locus:2025677	expressed during	4 anthesis stage	PO:0007616	22934	G	IEP	Transcript levels (e.g.microarray data)	TAIR:Publication:501715286|PMID:15806101	20081201
Csa4P290770.1	2way_8	AT1G80930	locus:2025797	expressed during	4 anthesis stage	PO:0007616	22934	G	IEP	Transcript levels (e.g.microarray data)	TAIR:Publication:501715286|PMID:15806101	20081201
Csa6P510280.1	2way_8	AT2G01060	locus:2045761	expressed during	4 anthesis stage	PO:0007616	22934	G	IEP	Transcript levels (e.g.microarray data)	TAIR:Publication:501715286|PMID:15806101	20081201
Csa5P576660.1	2way_8	AT2G01140	locus:2038726	expressed during	seed development stage	PO:0001170	22967	G	IEP	inferred from 2D-electrophoresis	TAIR:Publication:501736279|PMID:20118269	20100504
Csa5P576760.1	2way_8	AT2G01210	locus:2038706	expressed during	4 anthesis stage	PO:0007616	22934	G	IEP	Transcript levels (e.g.microarray data)	TAIR:Publication:501715286|PMID:15806101	20081201
Csa5P576770.1	2way_8	AT2G01220	locus:2038711	expressed during	4 anthesis stage	PO:0007616	22934	G	IEP	Transcript levels (e.g.microarray data)	TAIR:Publication:501715286|PMID:15806101	20081201
Csa5P576790.1	2way_8	AT2G01260	locus:2038756	expressed during	M germinated pollen stage	PO:0001017	22892	G	IEP	Transcript levels (e.g.microarray data)	TAIR:Publication:501728802|PMID:18775970	20090313
Csa5P571460.1	2way_8	AT2G01290	locus:2038801	expressed during	M germinated pollen stage	PO:0001017	22892	G	IEP	Transcript levels (e.g.microarray data)	TAIR:Publication:501728802|PMID:18775970	20090313
Csa5P611710.1	2way_8	AT2G01320	locus:2038746	expressed during	M germinated pollen stage	PO:0001017	22892	G	IEP	Transcript levels (e.g.microarray data)	TAIR:Publication:501728802|PMID:18775970	20090313
CsaUNP014090.1	2way_8	AT2G01440	locus:2049541	expressed during	4 anthesis stage	PO:0007616	22934	G	IEP	Transcript levels (e.g.microarray data)	TAIR:Publication:501715286|PMID:15806101	20081201
Csa5P286070.1	2way_8	AT2G01470	locus:2049582	expressed during	4 anthesis stage	PO:0007616	22934	G	IEP	Transcript levels (e.g.microarray data)	TAIR:Publication:501715286|PMID:15806101	20081201
Csa5P091890.1	2way_8	AT2G01900	locus:2059708	expressed during	0 seed germination stage	PO:0007057	22988	G	IEP	Transcript levels (e.g.microarray data)	TAIR:Publication:501747448|PMID:22345507	20120531
Csa5P092900.1	2way_8	AT2G01910	locus:2059713	expressed during	4 anthesis stage	PO:0007616	22934	G	IEP	Transcript levels (e.g.microarray data)	TAIR:Publication:501715286|PMID:15806101	20081201
Csa1P029620.1	2way_8	AT2G01940	locus:2041105	expressed during	4 anthesis stage	PO:0007616	22934	G	IEP	Transcript levels (e.g.microarray data)	TAIR:Publication:501715286|PMID:15806101	20081201
Csa5P092930.1	2way_8	AT2G01940	locus:2041105	expressed during	4 anthesis stage	PO:0007616	22934	G	IEP	Transcript levels (e.g.microarray data)	TAIR:Publication:501715286|PMID:15806101	20081201
Csa5P092940.1	2way_8	AT2G01950	locus:2041150	expressed during	4 anthesis stage	PO:0007616	22934	G	IEP	Transcript levels (e.g.microarray data)	TAIR:Publication:501715286|PMID:15806101	20081201
Csa5P096460.1	2way_8	AT2G01970	locus:2041160	expressed during	M germinated pollen stage	PO:0001017	22892	G	IEP	Transcript levels (e.g.microarray data)	TAIR:Publication:501728802|PMID:18775970	20090313
Csa5P098980.1	2way_8	AT2G01980	locus:2041100	expressed during	4 anthesis stage	PO:0007616	22934	G	IEP	Transcript levels (e.g.microarray data)	TAIR:Publication:501715286|PMID:15806101	20081201
Csa5P099490.1	2way_8	AT2G01990	locus:2041110	expressed during	4 anthesis stage	PO:0007616	22934	G	IEP	Transcript levels (e.g.microarray data)	TAIR:Publication:501715286|PMID:15806101	20081201
Csa5P106020.1	2way_8	AT2G02020	locus:2041140	expressed during	LP.06 six leaves visible stage	PO:0007123	23003	G	IEP	Transcript levels (e.g.microarray data)	TAIR:Publication:501715286|PMID:15806101	20081201
Csa5P106030.1	2way_8	AT2G02020	locus:2041140	expressed during	LP.06 six leaves visible stage	PO:0007123	23003	G	IEP	Transcript levels (e.g.microarray data)	TAIR:Publication:501715286|PMID:15806101	20081201
Csa5P107030.1	2way_8	AT2G02020	locus:2041140	expressed during	LP.06 six leaves visible stage	PO:0007123	23003	G	IEP	Transcript levels (e.g.microarray data)	TAIR:Publication:501715286|PMID:15806101	20081201
Csa5P106020.1	2way_8	AT2G02040	locus:2041125	expressed during	4 anthesis stage	PO:0007616	22934	G	IEP	Transcript levels (e.g.microarray data)	TAIR:Publication:501715286|PMID:15806101	20081201
Csa5P106030.1	2way_8	AT2G02040	locus:2041125	expressed during	4 anthesis stage	PO:0007616	22934	G	IEP	Transcript levels (e.g.microarray data)	TAIR:Publication:501715286|PMID:15806101	20081201
Csa5P107030.1	2way_8	AT2G02040	locus:2041125	expressed during	4 anthesis stage	PO:0007616	22934	G	IEP	Transcript levels (e.g.microarray data)	TAIR:Publication:501715286|PMID:15806101	20081201
Csa5P107050.1	2way_8	AT2G02061	locus:4515102789	expressed during	petal differentiation and expansion stage	PO:0007611	22903	G	IEP	Transcript levels (e.g.microarray data)	TAIR:Publication:501715286|PMID:15806101	20081201
Csa5P270900.1	2way_8	AT2G02070	locus:2051698	expressed during	4 anthesis stage	PO:0007616	22934	G	IEP	Transcript levels (e.g.microarray data)	TAIR:Publication:501715286|PMID:15806101	20081201
Csa1P421920.1	2way_8	AT2G02350	locus:2056216	expressed during	M germinated pollen stage	PO:0001017	22892	G	IEP	Transcript levels (e.g.microarray data)	TAIR:Publication:501728802|PMID:18775970	20090313
Csa1P421930.1	2way_8	AT2G02350	locus:2056216	expressed during	M germinated pollen stage	PO:0001017	22892	G	IEP	Transcript levels (e.g.microarray data)	TAIR:Publication:501728802|PMID:18775970	20090313
Csa3P113360.1	2way_8	AT2G02410	locus:2056206	expressed during	4 anthesis stage	PO:0007616	22934	G	IEP	Transcript levels (e.g.microarray data)	TAIR:Publication:501715286|PMID:15806101	20081201
Csa4P269770.1	2way_8	AT2G02800	locus:2058847	expressed during	4 anthesis stage	PO:0007616	22934	G	IEP	Transcript levels (e.g.microarray data)	TAIR:Publication:501715286|PMID:15806101	20081201
Csa5P469030.1	2way_8	AT2G02860	locus:2056675	expressed during	M germinated pollen stage	PO:0001017	22892	G	IEP	Transcript levels (e.g.microarray data)	TAIR:Publication:501728802|PMID:18775970	20090313
Csa1P600820.1	2way_8	AT2G02880	locus:2056720	expressed during	4 anthesis stage	PO:0007616	22934	G	IEP	Transcript levels (e.g.microarray data)	TAIR:Publication:501715286|PMID:15806101	20081201
Csa1P033230.1	2way_8	AT2G02960	locus:2056710	expressed during	M germinated pollen stage	PO:0001017	22892	G	IEP	Transcript levels (e.g.microarray data)	TAIR:Publication:501728802|PMID:18775970	20090313
Csa2P100580.1	2way_8	AT2G02960	locus:2056710	expressed during	M germinated pollen stage	PO:0001017	22892	G	IEP	Transcript levels (e.g.microarray data)	TAIR:Publication:501728802|PMID:18775970	20090313
Csa2P100840.1	2way_8	AT2G02970	locus:2056725	expressed during	M germinated pollen stage	PO:0001017	22892	G	IEP	Transcript levels (e.g.microarray data)	TAIR:Publication:501728802|PMID:18775970	20090313
Csa5P605160.1	2way_8	AT2G02980	locus:2056740	expressed during	petal differentiation and expansion stage	PO:0007611	22903	G	IEP	Transcript levels (e.g.microarray data)	TAIR:Publication:501715286|PMID:15806101	20081201
Csa1P033300.2	2way_8	AT2G03060	locus:2056760	expressed during	M germinated pollen stage	PO:0001017	22892	G	IEP	Transcript levels (e.g.microarray data)	TAIR:Publication:501728802|PMID:18775970	20090313
Csa1P033320.1	2way_8	AT2G03090	locus:2056670	expressed during	4 anthesis stage	PO:0007616	22934	G	IEP	Transcript levels (e.g.microarray data)	TAIR:Publication:501715286|PMID:15806101	20081201
Csa3P889120.1	2way_8	AT2G03120	locus:2056936	expressed during	M germinated pollen stage	PO:0001017	22892	G	IEP	Transcript levels (e.g.microarray data)	TAIR:Publication:501728802|PMID:18775970	20090313
Csa3P812160.1	2way_8	AT2G03270	locus:2056896	expressed during	M germinated pollen stage	PO:0001017	22892	G	IEP	Transcript levels (e.g.microarray data)	TAIR:Publication:501728802|PMID:18775970	20090313
Csa5P484670.1	2way_8	AT2G03430	locus:2063804	expressed during	4 anthesis stage	PO:0007616	22934	G	IEP	Transcript levels (e.g.microarray data)	TAIR:Publication:501715286|PMID:15806101	20081201
Csa2P005920.1	2way_8	AT2G03500	locus:2063746	expressed during	4 anthesis stage	PO:0007616	22934	G	IEP	Transcript levels (e.g.microarray data)	TAIR:Publication:501715286|PMID:15806101	20081201
Csa5P606670.1	2way_8	AT2G03520	locus:2063851	expressed during	seedling development stage	PO:0007131	22990	G	IEP	expression of a reporter gene	TAIR:Publication:501719529|PMID:16738859	20101123
Csa5P606710.1	2way_8	AT2G03630	locus:2044269	expressed during	M germinated pollen stage	PO:0001017	22892	G	IEP	Transcript levels (e.g.microarray data)	TAIR:Publication:501728802|PMID:18775970	20090313
Csa5P606750.1	2way_8	AT2G03670	locus:2044209	expressed during	4 anthesis stage	PO:0007616	22934	G	IEP	Transcript levels (e.g.microarray data)	TAIR:Publication:501715286|PMID:15806101	20081201
Csa6P366570.1	2way_8	AT2G03690	locus:2044244	expressed during	M germinated pollen stage	PO:0001017	22892	G	IEP	Transcript levels (e.g.microarray data)	TAIR:Publication:501728802|PMID:18775970	20090313
Csa6P367150.1	2way_8	AT2G03730	locus:2044289	expressed during	L mature pollen stage	PO:0001016	22891	G	IEP	Transcript levels (e.g.microarray data)	TAIR:Publication:501728802|PMID:18775970	20090313
Csa6P367170.1	2way_8	AT2G03780	locus:2044264	expressed during	4 anthesis stage	PO:0007616	22934	G	IEP	Transcript levels (e.g.microarray data)	TAIR:Publication:501715286|PMID:15806101	20081201
Csa6P367180.1	2way_8	AT2G03800	locus:2044279	expressed during	4 anthesis stage	PO:0007616	22934	G	IEP	Transcript levels (e.g.microarray data)	TAIR:Publication:501715286|PMID:15806101	20081201
Csa5P135340.1	2way_8	AT2G04030	gene:1005714946	expressed during	seedling development stage	PO:0007131	22990	G	IDA	protein separation and fragment identification	TAIR:Publication:501720987|PMID:17293592	20081013
Csa7P030520.1	2way_8	AT2G04160	locus:2050215	expressed during	4 anthesis stage	PO:0007616	22934	G	IEP	Transcript levels (e.g.microarray data)	TAIR:Publication:501715286|PMID:15806101	20081201
Csa4P179670.1	2way_8	AT2G04305	locus:2828240	expressed during	4 anthesis stage	PO:0007616	22934	G	IEP	Transcript levels (e.g.microarray data)	TAIR:Publication:501715286|PMID:15806101	20081201
Csa7P031600.1	2way_8	AT2G04350	locus:2058384	expressed during	4 anthesis stage	PO:0007616	22934	G	IEP	Transcript levels (e.g.microarray data)	TAIR:Publication:501715286|PMID:15806101	20081201
Csa7P031620.1	2way_8	AT2G04400	locus:2058294	expressed during	M germinated pollen stage	PO:0001017	22892	G	IEP	Transcript levels (e.g.microarray data)	TAIR:Publication:501728802|PMID:18775970	20090313
Csa3P134670.1	2way_8	AT2G05590	locus:2058999	expressed during	M germinated pollen stage	PO:0001017	22892	G	IEP	Transcript levels (e.g.microarray data)	TAIR:Publication:501728802|PMID:18775970	20090313
Csa6P157080.1	2way_8	AT2G05760	locus:2060076	expressed during	4 anthesis stage	PO:0007616	22934	G	IEP	Transcript levels (e.g.microarray data)	TAIR:Publication:501715286|PMID:15806101	20081201
Csa6P421570.1	2way_8	AT2G05790	locus:2056519	expressed during	4 anthesis stage	PO:0007616	22934	G	IEP	Transcript levels (e.g.microarray data)	TAIR:Publication:501715286|PMID:15806101	20081201
Csa4P286380.1	2way_8	AT2G05990	locus:2064681	expressed during	seed development stage	PO:0001170	22967	G	IEP	inferred from 2D-electrophoresis	TAIR:Publication:501736279|PMID:20118269	20100504
Csa2P000260.1	2way_8	AT2G06520	locus:2054582	expressed during	4 anthesis stage	PO:0007616	22934	G	IEP	Transcript levels (e.g.microarray data)	TAIR:Publication:501715286|PMID:15806101	20081201
Csa2P068682.1	2way_8	AT2G06990	locus:2063648	expressed during	4 anthesis stage	PO:0007616	22934	G	IEP	Transcript levels (e.g.microarray data)	TAIR:Publication:501715286|PMID:15806101	20081201
Csa2P068685.1	2way_8	AT2G06990	locus:2063648	expressed during	4 anthesis stage	PO:0007616	22934	G	IEP	Transcript levels (e.g.microarray data)	TAIR:Publication:501715286|PMID:15806101	20081201
Csa2P070290.1	2way_8	AT2G07020	locus:2063601	expressed during	M germinated pollen stage	PO:0001017	22892	G	IEP	Transcript levels (e.g.microarray data)	TAIR:Publication:501733733|PMID:19714218	20100324
Csa2P070300.1	2way_8	AT2G07020	locus:2063601	expressed during	M germinated pollen stage	PO:0001017	22892	G	IEP	Transcript levels (e.g.microarray data)	TAIR:Publication:501733733|PMID:19714218	20100324
Csa2P070340.1	2way_8	AT2G07180	locus:2060167	expressed during	M germinated pollen stage	PO:0001017	22892	G	IEP	Transcript levels (e.g.microarray data)	TAIR:Publication:501728802|PMID:18775970	20090313
Csa1P225390.1	2way_8	AT2G11520	locus:2041735	expressed during	4 anthesis stage	PO:0007616	22934	G	IEP	Transcript levels (e.g.microarray data)	TAIR:Publication:501715286|PMID:15806101	20081201
Csa1P264530.1	2way_8	AT2G12400	locus:2046079	expressed during	4 anthesis stage	PO:0007616	22934	G	IEP	Transcript levels (e.g.microarray data)	TAIR:Publication:501715286|PMID:15806101	20081201
Csa1P617370.1	2way_8	AT2G13360	gene:1005715022	expressed during	seedling development stage	PO:0007131	22990	G	IDA	protein separation and fragment identification	TAIR:Publication:501720987|PMID:17293592	20081013
Csa6P433300.1	2way_8	AT2G13360	gene:1005715022	expressed during	seedling development stage	PO:0007131	22990	G	IDA	protein separation and fragment identification	TAIR:Publication:501720987|PMID:17293592	20081013
Csa6P433800.1	2way_8	AT2G13370	locus:2041644	expressed during	M germinated pollen stage	PO:0001017	22892	G	IEP	Transcript levels (e.g.microarray data)	TAIR:Publication:501728802|PMID:18775970	20090313
Csa6P476120.1	2way_8	AT2G13440	locus:2060326	expressed during	0 seed germination stage	PO:0007057	22988	G	IEP	Transcript levels (e.g.microarray data)	TAIR:Publication:501747448|PMID:22345507	20120531
Csa1P616300.1	2way_8	AT2G13540	locus:2054137	expressed during	4 anthesis stage	PO:0007616	22934	G	IEP	Transcript levels (e.g.microarray data)	TAIR:Publication:501715286|PMID:15806101	20081201
Csa6P483330.1	2way_8	AT2G13690	locus:2040466	expressed during	4 anthesis stage	PO:0007616	22934	G	IEP	Transcript levels (e.g.microarray data)	TAIR:Publication:501715286|PMID:15806101	20081201
Csa7P064040.1	2way_8	AT2G14050	locus:2053448	expressed during	M germinated pollen stage	PO:0001017	22892	G	IEP	Transcript levels (e.g.microarray data)	TAIR:Publication:501728802|PMID:18775970	20090313
Csa7P066830.1	2way_8	AT2G14170	locus:2059456	expressed during	4 anthesis stage	PO:0007616	22934	G	IEP	Transcript levels (e.g.microarray data)	TAIR:Publication:501715286|PMID:15806101	20081201
Csa4P179110.1	2way_8	AT2G14260	locus:2058083	expressed during	M germinated pollen stage	PO:0001017	22892	G	IEP	Transcript levels (e.g.microarray data)	TAIR:Publication:501728802|PMID:18775970	20090313
Csa4P000720.1	2way_8	AT2G14750	locus:2046901	expressed during	M germinated pollen stage	PO:0001017	22892	G	IEP	Transcript levels (e.g.microarray data)	TAIR:Publication:501728802|PMID:18775970	20090313
Csa4P000960.1	2way_8	AT2G14850	locus:2046956	expressed during	4 anthesis stage	PO:0007616	22934	G	IEP	Transcript levels (e.g.microarray data)	TAIR:Publication:501715286|PMID:15806101	20081201
Csa7P072830.1	2way_8	AT2G15310	locus:2049103	expressed during	4 anthesis stage	PO:0007616	22934	G	IEP	Transcript levels (e.g.microarray data)	TAIR:Publication:501715286|PMID:15806101	20081201
Csa3P207950.1	2way_8	AT2G15695	locus:505006247	expressed during	4 anthesis stage	PO:0007616	22934	G	IEP	Transcript levels (e.g.microarray data)	TAIR:Publication:501715286|PMID:15806101	20081201
Csa2P234600.1	2way_8	AT2G15790	locus:2044596	expressed during	seedling development stage	PO:0007131	22990	G	IDA	localization of GUS fusion protein	TAIR:Publication:501724444|PMID:18441215	20080512
Csa7P074830.1	2way_8	AT2G15790	locus:2044596	expressed during	seedling development stage	PO:0007131	22990	G	IDA	localization of GUS fusion protein	TAIR:Publication:501724444|PMID:18441215	20080512
Csa3P856010.1	2way_8	AT2G16250	locus:2042599	expressed during	4 anthesis stage	PO:0007616	22934	G	IEP	Transcript levels (e.g.microarray data)	TAIR:Publication:501715286|PMID:15806101	20081201
Csa7P270550.1	2way_8	AT2G16250	locus:2042599	expressed during	4 anthesis stage	PO:0007616	22934	G	IEP	Transcript levels (e.g.microarray data)	TAIR:Publication:501715286|PMID:15806101	20081201
Csa3P178500.1	2way_8	AT2G16280	locus:2042684	expressed during	4 anthesis stage	PO:0007616	22934	G	IEP	Transcript levels (e.g.microarray data)	TAIR:Publication:501715286|PMID:15806101	20081201
Csa7P004110.1	2way_8	AT2G16430	locus:2042689	expressed during	M germinated pollen stage	PO:0001017	22892	G	IEP	Transcript levels (e.g.microarray data)	TAIR:Publication:501728802|PMID:18775970	20090313
Csa2P252050.1	2way_8	AT2G16500	locus:2045111	expressed during	M germinated pollen stage	PO:0001017	22892	G	IEP	Transcript levels (e.g.microarray data)	TAIR:Publication:501728802|PMID:18775970	20090313
Csa2P264630.1	2way_8	AT2G16660	locus:2059829	expressed during	4 anthesis stage	PO:0007616	22934	G	IEP	Transcript levels (e.g.microarray data)	TAIR:Publication:501715286|PMID:15806101	20081201
Csa7P011800.1	2way_8	AT2G16660	locus:2059829	expressed during	4 anthesis stage	PO:0007616	22934	G	IEP	Transcript levels (e.g.microarray data)	TAIR:Publication:501715286|PMID:15806101	20081201
Csa7P011810.1	2way_8	AT2G16660	locus:2059829	expressed during	4 anthesis stage	PO:0007616	22934	G	IEP	Transcript levels (e.g.microarray data)	TAIR:Publication:501715286|PMID:15806101	20081201
Csa2P270170.1	2way_8	AT2G16700	locus:2059861	expressed during	4 anthesis stage	PO:0007616	22934	G	IEP	Transcript levels (e.g.microarray data)	TAIR:Publication:501715286|PMID:15806101	20081201
Csa7P012400.1	2way_8	AT2G16780	locus:2059856	expressed during	4 anthesis stage	PO:0007616	22934	G	IEP	Transcript levels (e.g.microarray data)	TAIR:Publication:501715286|PMID:15806101	20081201
Csa2P270810.1	2way_8	AT2G16800	locus:2059889	expressed during	4 anthesis stage	PO:0007616	22934	G	IEP	Transcript levels (e.g.microarray data)	TAIR:Publication:501715286|PMID:15806101	20081201
Csa2P270830.1	2way_8	AT2G16860	locus:2039395	expressed during	M germinated pollen stage	PO:0001017	22892	G	IEP	Transcript levels (e.g.microarray data)	TAIR:Publication:501728802|PMID:18775970	20090313
Csa2P270870.1	2way_8	AT2G16920	locus:2039380	expressed during	M germinated pollen stage	PO:0001017	22892	G	IEP	Transcript levels (e.g.microarray data)	TAIR:Publication:501728802|PMID:18775970	20090313
Csa2P271420.1	2way_8	AT2G16950	locus:2039410	expressed during	M germinated pollen stage	PO:0001017	22892	G	IEP	Transcript levels (e.g.microarray data)	TAIR:Publication:501728802|PMID:18775970	20090313
Csa7P016600.1	2way_8	AT2G16970	locus:2039430	expressed during	4 anthesis stage	PO:0007616	22934	G	IEP	Transcript levels (e.g.microarray data)	TAIR:Publication:501715286|PMID:15806101	20081201
Csa2P347110.1	2way_8	AT2G16980	locus:2039440	expressed during	L mature pollen stage	PO:0001016	22891	G	IEP	Transcript levels (e.g.microarray data)	TAIR:Publication:501728802|PMID:18775970	20090313
Csa2P347120.1	2way_8	AT2G16980	locus:2039440	expressed during	L mature pollen stage	PO:0001016	22891	G	IEP	Transcript levels (e.g.microarray data)	TAIR:Publication:501728802|PMID:18775970	20090313
Csa7P016600.1	2way_8	AT2G16980	locus:2039440	expressed during	L mature pollen stage	PO:0001016	22891	G	IEP	Transcript levels (e.g.microarray data)	TAIR:Publication:501728802|PMID:18775970	20090313
Csa2P347110.1	2way_8	AT2G16990	locus:2039450	expressed during	4 anthesis stage	PO:0007616	22934	G	IEP	Transcript levels (e.g.microarray data)	TAIR:Publication:501715286|PMID:15806101	20081201
Csa2P347120.1	2way_8	AT2G16990	locus:2039450	expressed during	4 anthesis stage	PO:0007616	22934	G	IEP	Transcript levels (e.g.microarray data)	TAIR:Publication:501715286|PMID:15806101	20081201
Csa6P127320.1	2way_8	AT2G17040	locus:2827676	expressed during	4 anthesis stage	PO:0007616	22934	G	IEP	Transcript levels (e.g.microarray data)	TAIR:Publication:501715286|PMID:15806101	20081201
Csa7P020910.1	2way_8	AT2G17040	locus:2827676	expressed during	4 anthesis stage	PO:0007616	22934	G	IEP	Transcript levels (e.g.microarray data)	TAIR:Publication:501715286|PMID:15806101	20081201
Csa7P022420.1	2way_8	AT2G17040	locus:2827676	expressed during	4 anthesis stage	PO:0007616	22934	G	IEP	Transcript levels (e.g.microarray data)	TAIR:Publication:501715286|PMID:15806101	20081201
Csa6P127340.1	2way_8	AT2G17090	locus:2827634	expressed during	M germinated pollen stage	PO:0001017	22892	G	IEP	Transcript levels (e.g.microarray data)	TAIR:Publication:501728802|PMID:18775970	20090313
Csa6P127350.1	2way_8	AT2G17110	locus:2827650	expressed during	4 anthesis stage	PO:0007616	22934	G	IEP	Transcript levels (e.g.microarray data)	TAIR:Publication:501715286|PMID:15806101	20081201
Csa7P023990.1	2way_8	AT2G17110	locus:2827650	expressed during	4 anthesis stage	PO:0007616	22934	G	IEP	Transcript levels (e.g.microarray data)	TAIR:Publication:501715286|PMID:15806101	20081201
Csa7P024070.1	2way_8	AT2G17200	locus:2059682	expressed during	M germinated pollen stage	PO:0001017	22892	G	IEP	Transcript levels (e.g.microarray data)	TAIR:Publication:501728802|PMID:18775970	20090313
Csa7P024130.1	2way_8	AT2G17220	locus:2059642	expressed during	4 anthesis stage	PO:0007616	22934	G	IEP	Transcript levels (e.g.microarray data)	TAIR:Publication:501715286|PMID:15806101	20081201
Csa7P025180.1	2way_8	AT2G17250	locus:2059657	expressed during	4 anthesis stage	PO:0007616	22934	G	IEP	Transcript levels (e.g.microarray data)	TAIR:Publication:501715286|PMID:15806101	20081201
Csa7P025200.1	2way_8	AT2G17260	locus:2827617	expressed during	4 anthesis stage	PO:0007616	22934	G	IEP	Transcript levels (e.g.microarray data)	TAIR:Publication:501715286|PMID:15806101	20081201
Csa7P025730.1	2way_8	AT2G17265	locus:2827533	expressed during	4 anthesis stage	PO:0007616	22934	G	IEP	Transcript levels (e.g.microarray data)	TAIR:Publication:501715286|PMID:15806101	20081201
Csa7P025740.1	2way_8	AT2G17270	locus:2827555	expressed during	M germinated pollen stage	PO:0001017	22892	G	IEP	Transcript levels (e.g.microarray data)	TAIR:Publication:501728802|PMID:18775970	20090313
Csa7P027800.1	2way_8	AT2G17340	locus:2827544	expressed during	4 anthesis stage	PO:0007616	22934	G	IEP	Transcript levels (e.g.microarray data)	TAIR:Publication:501715286|PMID:15806101	20081201
Csa7P029390.1	2way_8	AT2G17370	locus:2827622	expressed during	M germinated pollen stage	PO:0001017	22892	G	IEP	Transcript levels (e.g.microarray data)	TAIR:Publication:501728802|PMID:18775970	20090313
Csa7P029970.1	2way_8	AT2G17380	locus:2827550	expressed during	M germinated pollen stage	PO:0001017	22892	G	IEP	Transcript levels (e.g.microarray data)	TAIR:Publication:501728802|PMID:18775970	20090313
Csa3P000100.1	2way_8	AT2G17410	locus:2827523	expressed during	4 anthesis stage	PO:0007616	22934	G	IEP	Transcript levels (e.g.microarray data)	TAIR:Publication:501715286|PMID:15806101	20081201
Csa3P000160.1	2way_8	AT2G17480	locus:2053888	expressed during	seedling development stage	PO:0007131	22990	G	IEP	Transcript levels (e.g. RT-PCR)	TAIR:Publication:501718767|PMID:16525893	20060515
Csa6P486760.1	2way_8	AT2G17520	locus:2053928	expressed during	4 anthesis stage	PO:0007616	22934	G	IEP	Transcript levels (e.g.microarray data)	TAIR:Publication:501715286|PMID:15806101	20081201
Csa3P002660.1	2way_8	AT2G17790	locus:2827896	expressed during	M germinated pollen stage	PO:0001017	22892	G	IEP	Transcript levels (e.g.microarray data)	TAIR:Publication:501728802|PMID:18775970	20090313
Csa5P376270.1	2way_8	AT2G17900	locus:2827831	expressed during	4 anthesis stage	PO:0007616	22934	G	IEP	Transcript levels (e.g.microarray data)	TAIR:Publication:501715286|PMID:15806101	20081201
Csa3P403970.1	2way_8	AT2G18020	locus:2060917	expressed during	M germinated pollen stage	PO:0001017	22892	G	IEP	Transcript levels (e.g.microarray data)	TAIR:Publication:501728802|PMID:18775970	20090313
Csa4P045060.1	2way_8	AT2G18160	locus:2053124	expressed during	M germinated pollen stage	PO:0001017	22892	G	IEP	Transcript levels (e.g.microarray data)	TAIR:Publication:501728802|PMID:18775970	20090313
Csa4P045070.1	2way_8	AT2G18170	locus:2053119	expressed during	4 anthesis stage	PO:0007616	22934	G	IEP	Transcript levels (e.g.microarray data)	TAIR:Publication:501715286|PMID:15806101	20081201
Csa4P046070.1	2way_8	AT2G18190	locus:2053109	expressed during	4 anthesis stage	PO:0007616	22934	G	IEP	Transcript levels (e.g.microarray data)	TAIR:Publication:501715286|PMID:15806101	20081201
Csa6P504470.1	2way_8	AT2G18190	locus:2053109	expressed during	4 anthesis stage	PO:0007616	22934	G	IEP	Transcript levels (e.g.microarray data)	TAIR:Publication:501715286|PMID:15806101	20081201
Csa3P839820.1	2way_8	AT2G18290	locus:2062106	expressed during	4 anthesis stage	PO:0007616	22934	G	IEP	Transcript levels (e.g.microarray data)	TAIR:Publication:501715286|PMID:15806101	20081201
Csa4P038730.1	2way_8	AT2G18470	locus:2046268	expressed during	M germinated pollen stage	PO:0001017	22892	G	IEP	Transcript levels (e.g.microarray data)	TAIR:Publication:501728802|PMID:18775970	20090313
Csa3P375720.1	2way_8	AT2G18760	locus:2054011	expressed during	4 anthesis stage	PO:0007616	22934	G	IEP	Transcript levels (e.g.microarray data)	TAIR:Publication:501715286|PMID:15806101	20081201
Csa5P600910.1	2way_8	AT2G18770	locus:2054022	expressed during	M germinated pollen stage	PO:0001017	22892	G	IEP	Transcript levels (e.g.microarray data)	TAIR:Publication:501728802|PMID:18775970	20090313
Csa2P058670.1	2way_8	AT2G18850	locus:2044465	expressed during	4 anthesis stage	PO:0007616	22934	G	IEP	Transcript levels (e.g.microarray data)	TAIR:Publication:501715286|PMID:15806101	20081201
Csa1P423240.1	2way_8	AT2G18890	locus:2044420	expressed during	4 anthesis stage	PO:0007616	22934	G	IEP	Transcript levels (e.g.microarray data)	TAIR:Publication:501715286|PMID:15806101	20081201
Csa1P423250.1	2way_8	AT2G18900	locus:2044480	expressed during	4 anthesis stage	PO:0007616	22934	G	IEP	Transcript levels (e.g.microarray data)	TAIR:Publication:501715286|PMID:15806101	20081201
Csa1P423260.1	2way_8	AT2G18910	locus:2044490	expressed during	4 anthesis stage	PO:0007616	22934	G	IEP	Transcript levels (e.g.microarray data)	TAIR:Publication:501715286|PMID:15806101	20081201
Csa2P059770.1	2way_8	AT2G18915	locus:505006254	expressed during	4 anthesis stage	PO:0007616	22934	G	IEP	Transcript levels (e.g.microarray data)	TAIR:Publication:501715286|PMID:15806101	20081201
Csa2P059820.1	2way_8	AT2G18940	locus:2044430	expressed during	4 anthesis stage	PO:0007616	22934	G	IEP	Transcript levels (e.g.microarray data)	TAIR:Publication:501715286|PMID:15806101	20081201
Csa2P059830.1	2way_8	AT2G18950	locus:2044440	expressed during	4 anthesis stage	PO:0007616	22934	G	IEP	Transcript levels (e.g.microarray data)	TAIR:Publication:501715286|PMID:15806101	20081201
Csa2P060340.1	2way_8	AT2G18960	locus:2044450	expressed during	M germinated pollen stage	PO:0001017	22892	G	IEP	Transcript levels (e.g.microarray data)	TAIR:Publication:501728802|PMID:18775970	20090313
Csa1P423330.1	2way_8	AT2G19080	locus:2059024	expressed during	4 anthesis stage	PO:0007616	22934	G	IEP	Transcript levels (e.g.microarray data)	TAIR:Publication:501715286|PMID:15806101	20081201
Csa2P060450.1	2way_8	AT2G19110	locus:2059083	expressed during	4 anthesis stage	PO:0007616	22934	G	IEP	Transcript levels (e.g.microarray data)	TAIR:Publication:501715286|PMID:15806101	20081201
Csa7P045580.1	2way_8	AT2G19130	locus:2059103	expressed during	4 anthesis stage	PO:0007616	22934	G	IEP	Transcript levels (e.g.microarray data)	TAIR:Publication:501715286|PMID:15806101	20081201
Csa2P060530.1	2way_8	AT2G19170	locus:2059052	expressed during	4 anthesis stage	PO:0007616	22934	G	IEP	Transcript levels (e.g.microarray data)	TAIR:Publication:501715286|PMID:15806101	20081201
Csa2P000290.1	2way_8	AT2G19380	locus:2047685	expressed during	L mature pollen stage	PO:0001016	22891	G	IEP	Transcript levels (e.g.microarray data)	TAIR:Publication:501728802|PMID:18775970	20090313
Csa2P000290.1	2way_8	AT2G19385	locus:505006255	expressed during	4 anthesis stage	PO:0007616	22934	G	IEP	Transcript levels (e.g.microarray data)	TAIR:Publication:501715286|PMID:15806101	20081201
Csa2P000370.1	2way_8	AT2G19450	locus:2047665	expressed during	M germinated pollen stage	PO:0001017	22892	G	IEP	Transcript levels (e.g.microarray data)	TAIR:Publication:501728802|PMID:18775970	20090313
Csa2P000440.1	2way_8	AT2G19500	locus:2050349	expressed during	4 anthesis stage	PO:0007616	22934	G	IEP	Transcript levels (e.g.microarray data)	TAIR:Publication:501715286|PMID:15806101	20081201
Csa2P000480.1	2way_8	AT2G19560	locus:2050414	expressed during	4 anthesis stage	PO:0007616	22934	G	IEP	Transcript levels (e.g.microarray data)	TAIR:Publication:501715286|PMID:15806101	20081201
Csa2P000520.1	2way_8	AT2G19590	locus:2050364	expressed during	petal differentiation and expansion stage	PO:0007611	22903	G	IEP	Transcript levels (e.g.microarray data)	TAIR:Publication:501715286|PMID:15806101	20081201
Csa2P000550.1	2way_8	AT2G19680	locus:2051960	expressed during	4 anthesis stage	PO:0007616	22934	G	IEP	Transcript levels (e.g.microarray data)	TAIR:Publication:501715286|PMID:15806101	20081201
Csa2P000570.1	2way_8	AT2G19730	gene:4010712248	expressed during	seedling development stage	PO:0007131	22990	G	IDA	protein separation and fragment identification	TAIR:Publication:501720987|PMID:17293592	20081013
Csa1P575120.1	2way_8	AT2G19790	locus:2051905	expressed during	M germinated pollen stage	PO:0001017	22892	G	IEP	Transcript levels (e.g.microarray data)	TAIR:Publication:501728802|PMID:18775970	20090313
Csa2P000620.1	2way_8	AT2G19830	locus:2051970	expressed during	M germinated pollen stage	PO:0001017	22892	G	IEP	Transcript levels (e.g.microarray data)	TAIR:Publication:501728802|PMID:18775970	20090313
Csa2P000830.1	2way_8	AT2G19860	locus:2051920	expressed during	4 anthesis stage	PO:0007616	22934	G	IEP	Transcript levels (e.g.microarray data)	TAIR:Publication:501715286|PMID:15806101	20081201
Csa1P696430.1	2way_8	AT2G20000	locus:2061649	expressed during	4 anthesis stage	PO:0007616	22934	G	IEP	Transcript levels (e.g.microarray data)	TAIR:Publication:501715286|PMID:15806101	20081201
Csa2P002010.1	2way_8	AT2G20020	locus:2061604	expressed during	4 anthesis stage	PO:0007616	22934	G	IEP	Transcript levels (e.g.microarray data)	TAIR:Publication:501715286|PMID:15806101	20081201
Csa2P003600.1	2way_8	AT2G20110	locus:2061683	expressed during	4 anthesis stage	PO:0007616	22934	G	IEP	Transcript levels (e.g.microarray data)	TAIR:Publication:501715286|PMID:15806101	20081201
Csa5P175990.1	2way_8	AT2G20280	locus:2039022	expressed during	4 anthesis stage	PO:0007616	22934	G	IEP	Transcript levels (e.g.microarray data)	TAIR:Publication:501715286|PMID:15806101	20081201
Csa6P088110.1	2way_8	AT2G20420	locus:2039037	expressed during	seed development stage	PO:0001170	22967	G	IEP	inferred from 2D-electrophoresis	TAIR:Publication:501736279|PMID:20118269	20100504
Csa3P134920.1	2way_8	AT2G20450	locus:2054764	expressed during	4 anthesis stage	PO:0007616	22934	G	IEP	Transcript levels (e.g.microarray data)	TAIR:Publication:501715286|PMID:15806101	20081201
Csa6P127990.1	2way_8	AT2G20680	locus:2051399	expressed during	4 anthesis stage	PO:0007616	22934	G	IEP	Transcript levels (e.g.microarray data)	TAIR:Publication:501715286|PMID:15806101	20081201
Csa6P128580.1	2way_8	AT2G20750	locus:2051338	expressed during	4 anthesis stage	PO:0007616	22934	G	IEP	Transcript levels (e.g.microarray data)	TAIR:Publication:501715286|PMID:15806101	20081201
Csa6P078680.1	2way_8	AT2G21630	locus:2049324	expressed during	4 anthesis stage	PO:0007616	22934	G	IEP	Transcript levels (e.g.microarray data)	TAIR:Publication:501715286|PMID:15806101	20081201
Csa6P486750.1	2way_8	AT2G21790	locus:2052469	expressed during	4 anthesis stage	PO:0007616	22934	G	IEP	Transcript levels (e.g.microarray data)	TAIR:Publication:501715286|PMID:15806101	20081201
Csa6P486940.1	2way_8	AT2G21870	locus:2052464	expressed during	seed development stage	PO:0001170	22967	G	IEP	inferred from 2D-electrophoresis	TAIR:Publication:501736279|PMID:20118269	20100504
Csa2P296000.1	2way_8	AT2G21960	locus:2052474	expressed during	4 anthesis stage	PO:0007616	22934	G	IEP	Transcript levels (e.g.microarray data)	TAIR:Publication:501715286|PMID:15806101	20081201
Csa6P487600.1	2way_8	AT2G21970	locus:2052489	expressed during	4 anthesis stage	PO:0007616	22934	G	IEP	Transcript levels (e.g.microarray data)	TAIR:Publication:501715286|PMID:15806101	20081201
Csa5P622560.1	2way_8	AT2G22070	locus:2055919	expressed during	E expanded cotyledon stage	PO:0001078	22976	G	IEP	Transcript levels (e.g.microarray data)	TAIR:Publication:501715286|PMID:15806101	20081201
Csa4P000870.1	2way_8	AT2G22250	locus:2060435	expressed during	4 anthesis stage	PO:0007616	22934	G	IEP	Transcript levels (e.g.microarray data)	TAIR:Publication:501715286|PMID:15806101	20081201
Csa4P097630.1	2way_8	AT2G22480	locus:2041208	expressed during	3 leaf fully expanded stage	PO:0001053	22948	G	IEP	Transcript levels (e.g. RT-PCR)	TAIR:Publication:501721627|PMID:17485088	20081007
Csa3P893290.1	2way_8	AT2G22630	locus:2066050	expressed during	L mature pollen stage	PO:0001016	22891	G	IEP	Transcript levels (e.g.microarray data)	TAIR:Publication:501728802|PMID:18775970	20090313
Csa4P000980.1	2way_8	AT2G23090	locus:2045359	expressed during	M germinated pollen stage	PO:0001017	22892	G	IEP	Transcript levels (e.g.microarray data)	TAIR:Publication:501728802|PMID:18775970	20090313
Csa2P423700.1	2way_8	AT2G23150	locus:2045344	expressed during	4 anthesis stage	PO:0007616	22934	G	IEP	Transcript levels (e.g.microarray data)	TAIR:Publication:501715286|PMID:15806101	20081201
Csa3P199590.1	2way_8	AT2G23290	locus:2058613	expressed during	4 anthesis stage	PO:0007616	22934	G	IEP	Transcript levels (e.g.microarray data)	TAIR:Publication:501715286|PMID:15806101	20081201
Csa2P428380.1	2way_8	AT2G23320	locus:2058568	expressed during	M germinated pollen stage	PO:0001017	22892	G	IEP	Transcript levels (e.g.microarray data)	TAIR:Publication:501728802|PMID:18775970	20090313
Csa3P202720.1	2way_8	AT2G23350	locus:2058573	expressed during	L mature pollen stage	PO:0001016	22891	G	IEP	Transcript levels (e.g.microarray data)	TAIR:Publication:501728802|PMID:18775970	20090313
Csa6P489930.1	2way_8	AT2G23460	locus:2046738	expressed during	M germinated pollen stage	PO:0001017	22892	G	IEP	Transcript levels (e.g.microarray data)	TAIR:Publication:501728802|PMID:18775970	20090313
Csa6P490050.1	2way_8	AT2G23560	locus:2046793	expressed during	4 anthesis stage	PO:0007616	22934	G	IEP	Transcript levels (e.g.microarray data)	TAIR:Publication:501715286|PMID:15806101	20081201
Csa6P490060.1	2way_8	AT2G23560	locus:2046793	expressed during	4 anthesis stage	PO:0007616	22934	G	IEP	Transcript levels (e.g.microarray data)	TAIR:Publication:501715286|PMID:15806101	20081201
Csa6P490080.1	2way_8	AT2G23560	locus:2046793	expressed during	4 anthesis stage	PO:0007616	22934	G	IEP	Transcript levels (e.g.microarray data)	TAIR:Publication:501715286|PMID:15806101	20081201
Csa6P490090.1	2way_8	AT2G23560	locus:2046793	expressed during	4 anthesis stage	PO:0007616	22934	G	IEP	Transcript levels (e.g.microarray data)	TAIR:Publication:501715286|PMID:15806101	20081201
Csa6P490100.1	2way_8	AT2G23560	locus:2046793	expressed during	4 anthesis stage	PO:0007616	22934	G	IEP	Transcript levels (e.g.microarray data)	TAIR:Publication:501715286|PMID:15806101	20081201
Csa6P490050.1	2way_8	AT2G23600	gene:2046851	expressed during	seedling development stage	PO:0007131	22990	G	IDA	protein separation and fragment identification	TAIR:Publication:501715181|PMID:15815986	20081008
Csa6P490060.1	2way_8	AT2G23600	gene:2046851	expressed during	seedling development stage	PO:0007131	22990	G	IDA	protein separation and fragment identification	TAIR:Publication:501715181|PMID:15815986	20081008
Csa6P490080.1	2way_8	AT2G23600	gene:2046851	expressed during	seedling development stage	PO:0007131	22990	G	IDA	protein separation and fragment identification	TAIR:Publication:501715181|PMID:15815986	20081008
Csa6P490090.1	2way_8	AT2G23600	gene:2046851	expressed during	seedling development stage	PO:0007131	22990	G	IDA	protein separation and fragment identification	TAIR:Publication:501715181|PMID:15815986	20081008
Csa6P490100.1	2way_8	AT2G23600	gene:2046851	expressed during	seedling development stage	PO:0007131	22990	G	IDA	protein separation and fragment identification	TAIR:Publication:501715181|PMID:15815986	20081008
Csa6P490050.1	2way_8	AT2G23610	locus:2046862	expressed during	4 anthesis stage	PO:0007616	22934	G	IEP	Transcript levels (e.g.microarray data)	TAIR:Publication:501715286|PMID:15806101	20081201
Csa6P490060.1	2way_8	AT2G23610	locus:2046862	expressed during	4 anthesis stage	PO:0007616	22934	G	IEP	Transcript levels (e.g.microarray data)	TAIR:Publication:501715286|PMID:15806101	20081201
Csa6P490080.1	2way_8	AT2G23610	locus:2046862	expressed during	4 anthesis stage	PO:0007616	22934	G	IEP	Transcript levels (e.g.microarray data)	TAIR:Publication:501715286|PMID:15806101	20081201
Csa6P490090.1	2way_8	AT2G23610	locus:2046862	expressed during	4 anthesis stage	PO:0007616	22934	G	IEP	Transcript levels (e.g.microarray data)	TAIR:Publication:501715286|PMID:15806101	20081201
Csa6P490100.1	2way_8	AT2G23610	locus:2046862	expressed during	4 anthesis stage	PO:0007616	22934	G	IEP	Transcript levels (e.g.microarray data)	TAIR:Publication:501715286|PMID:15806101	20081201
Csa6P490050.1	2way_8	AT2G23620	locus:2046748	expressed during	4 anthesis stage	PO:0007616	22934	G	IEP	Transcript levels (e.g.microarray data)	TAIR:Publication:501715286|PMID:15806101	20081201
Csa6P490060.1	2way_8	AT2G23620	locus:2046748	expressed during	4 anthesis stage	PO:0007616	22934	G	IEP	Transcript levels (e.g.microarray data)	TAIR:Publication:501715286|PMID:15806101	20081201
Csa6P490080.1	2way_8	AT2G23620	locus:2046748	expressed during	4 anthesis stage	PO:0007616	22934	G	IEP	Transcript levels (e.g.microarray data)	TAIR:Publication:501715286|PMID:15806101	20081201
Csa6P490090.1	2way_8	AT2G23620	locus:2046748	expressed during	4 anthesis stage	PO:0007616	22934	G	IEP	Transcript levels (e.g.microarray data)	TAIR:Publication:501715286|PMID:15806101	20081201
Csa6P490100.1	2way_8	AT2G23620	locus:2046748	expressed during	4 anthesis stage	PO:0007616	22934	G	IEP	Transcript levels (e.g.microarray data)	TAIR:Publication:501715286|PMID:15806101	20081201
Csa2P287090.1	2way_8	AT2G23700	locus:2049008	expressed during	4 anthesis stage	PO:0007616	22934	G	IEP	Transcript levels (e.g.microarray data)	TAIR:Publication:501715286|PMID:15806101	20081201
Csa1P256750.1	2way_8	AT2G24000	locus:2061436	expressed during	petal differentiation and expansion stage	PO:0007611	22903	G	IEP	Transcript levels (e.g.microarray data)	TAIR:Publication:501715286|PMID:15806101	20081201
Csa1P256760.1	2way_8	AT2G24020	locus:2061471	expressed during	4 anthesis stage	PO:0007616	22934	G	IEP	Transcript levels (e.g.microarray data)	TAIR:Publication:501715286|PMID:15806101	20081201
Csa1P257300.1	2way_8	AT2G24040	locus:2061501	expressed during	4 anthesis stage	PO:0007616	22934	G	IEP	Transcript levels (e.g.microarray data)	TAIR:Publication:501715286|PMID:15806101	20081201
Csa1P257340.1	2way_8	AT2G24050	locus:2061370	expressed during	4 anthesis stage	PO:0007616	22934	G	IEP	Transcript levels (e.g.microarray data)	TAIR:Publication:501715286|PMID:15806101	20081201
Csa1P257350.1	2way_8	AT2G24070	locus:2061416	expressed during	petal differentiation and expansion stage	PO:0007611	22903	G	IEP	Transcript levels (e.g.microarray data)	TAIR:Publication:501715286|PMID:15806101	20081201
Csa1P257860.1	2way_8	AT2G24130	locus:2047525	expressed during	4 anthesis stage	PO:0007616	22934	G	IEP	Transcript levels (e.g.microarray data)	TAIR:Publication:501715286|PMID:15806101	20081201
Csa3P710760.1	2way_8	AT2G24130	locus:2047525	expressed during	4 anthesis stage	PO:0007616	22934	G	IEP	Transcript levels (e.g.microarray data)	TAIR:Publication:501715286|PMID:15806101	20081201
Csa1P256170.1	2way_8	AT2G24230	locus:2047530	expressed during	4 anthesis stage	PO:0007616	22934	G	IEP	Transcript levels (e.g.microarray data)	TAIR:Publication:501715286|PMID:15806101	20081201
Csa2P008720.1	2way_8	AT2G24280	locus:2047495	expressed during	4 anthesis stage	PO:0007616	22934	G	IEP	Transcript levels (e.g.microarray data)	TAIR:Publication:501715286|PMID:15806101	20081201
Csa2P008730.1	2way_8	AT2G24290	locus:2061027	expressed during	4 anthesis stage	PO:0007616	22934	G	IEP	Transcript levels (e.g.microarray data)	TAIR:Publication:501715286|PMID:15806101	20081201
Csa2P070870.1	2way_8	AT2G24360	locus:2061092	expressed during	M germinated pollen stage	PO:0001017	22892	G	IEP	Transcript levels (e.g.microarray data)	TAIR:Publication:501728802|PMID:18775970	20090313
Csa3P881730.1	2way_8	AT2G24500	locus:2061087	expressed during	4 anthesis stage	PO:0007616	22934	G	IEP	Transcript levels (e.g.microarray data)	TAIR:Publication:501715286|PMID:15806101	20081201
Csa3P881800.1	2way_8	AT2G24520	locus:2046623	expressed during	L mature pollen stage	PO:0001016	22891	G	IEP	Transcript levels (e.g.microarray data)	TAIR:Publication:501728802|PMID:18775970	20090313
Csa3P881820.1	2way_8	AT2G24530	locus:2046693	expressed during	4 anthesis stage	PO:0007616	22934	G	IEP	Transcript levels (e.g.microarray data)	TAIR:Publication:501715286|PMID:15806101	20081201
Csa3P881860.1	2way_8	AT2G24550	locus:2046673	expressed during	4 anthesis stage	PO:0007616	22934	G	IEP	Transcript levels (e.g.microarray data)	TAIR:Publication:501715286|PMID:15806101	20081201
Csa3P881870.1	2way_8	AT2G24570	locus:2046653	expressed during	4 anthesis stage	PO:0007616	22934	G	IEP	Transcript levels (e.g.microarray data)	TAIR:Publication:501715286|PMID:15806101	20081201
Csa3P881890.1	2way_8	AT2G24580	locus:2046643	expressed during	4 anthesis stage	PO:0007616	22934	G	IEP	Transcript levels (e.g.microarray data)	TAIR:Publication:501715286|PMID:15806101	20081201
Csa3P881900.1	2way_8	AT2G24590	locus:2046638	expressed during	4 anthesis stage	PO:0007616	22934	G	IEP	Transcript levels (e.g.microarray data)	TAIR:Publication:501715286|PMID:15806101	20081201
Csa3P881910.1	2way_8	AT2G24610	locus:2046703	expressed during	4 anthesis stage	PO:0007616	22934	G	IEP	Transcript levels (e.g.microarray data)	TAIR:Publication:501715286|PMID:15806101	20081201
Csa3P881920.1	2way_8	AT2G24630	locus:2046688	expressed during	4 anthesis stage	PO:0007616	22934	G	IEP	Transcript levels (e.g.microarray data)	TAIR:Publication:501715286|PMID:15806101	20081201
Csa2P049970.1	2way_8	AT2G24765	locus:2827399	expressed during	M germinated pollen stage	PO:0001017	22892	G	IEP	Transcript levels (e.g.microarray data)	TAIR:Publication:501728802|PMID:18775970	20090313
Csa4P652140.1	2way_8	AT2G25200	locus:2059556	expressed during	4 anthesis stage	PO:0007616	22934	G	IEP	Transcript levels (e.g.microarray data)	TAIR:Publication:501715286|PMID:15806101	20081201
Csa2P382410.1	2way_8	AT2G25280	locus:2059561	expressed during	4 anthesis stage	PO:0007616	22934	G	IEP	Transcript levels (e.g.microarray data)	TAIR:Publication:501715286|PMID:15806101	20081201
Csa3P876590.1	2way_8	AT2G25340	locus:2059591	expressed during	4 anthesis stage	PO:0007616	22934	G	IEP	Transcript levels (e.g.microarray data)	TAIR:Publication:501715286|PMID:15806101	20081201
Csa3P877590.1	2way_8	AT2G25350	locus:2040030	expressed during	4 anthesis stage	PO:0007616	22934	G	IEP	Transcript levels (e.g.microarray data)	TAIR:Publication:501715286|PMID:15806101	20081201
Csa3P877670.1	2way_8	AT2G25430	locus:2040115	expressed during	4 anthesis stage	PO:0007616	22934	G	IEP	Transcript levels (e.g.microarray data)	TAIR:Publication:501715286|PMID:15806101	20081201
Csa3P878200.1	2way_8	AT2G25490	locus:2040105	expressed during	M germinated pollen stage	PO:0001017	22892	G	IEP	Transcript levels (e.g.microarray data)	TAIR:Publication:501728802|PMID:18775970	20090313
Csa3P878750.1	2way_8	AT2G25520	locus:2040040	expressed during	4 anthesis stage	PO:0007616	22934	G	IEP	Transcript levels (e.g.microarray data)	TAIR:Publication:501715286|PMID:15806101	20081201
Csa3P878760.1	2way_8	AT2G25530	locus:2040050	expressed during	M germinated pollen stage	PO:0001017	22892	G	IEP	Transcript levels (e.g.microarray data)	TAIR:Publication:501728802|PMID:18775970	20090313
Csa3P878780.1	2way_8	AT2G25540	locus:2040080	expressed during	4 anthesis stage	PO:0007616	22934	G	IEP	Transcript levels (e.g.microarray data)	TAIR:Publication:501715286|PMID:15806101	20081201
Csa3P878880.1	2way_8	AT2G25610	locus:2050286	expressed during	M germinated pollen stage	PO:0001017	22892	G	IEP	Transcript levels (e.g.microarray data)	TAIR:Publication:501728802|PMID:18775970	20090313
Csa3P878890.1	2way_8	AT2G25625	locus:505006272	expressed during	4 anthesis stage	PO:0007616	22934	G	IEP	Transcript levels (e.g.microarray data)	TAIR:Publication:501715286|PMID:15806101	20081201
Csa3P878940.1	2way_8	AT2G25640	locus:2050311	expressed during	4 anthesis stage	PO:0007616	22934	G	IEP	Transcript levels (e.g.microarray data)	TAIR:Publication:501715286|PMID:15806101	20081201
Csa3P879480.1	2way_8	AT2G25670	locus:2050333	expressed during	M germinated pollen stage	PO:0001017	22892	G	IEP	Transcript levels (e.g.microarray data)	TAIR:Publication:501728802|PMID:18775970	20090313
Csa3P880550.1	2way_8	AT2G25690	locus:2050271	expressed during	4 anthesis stage	PO:0007616	22934	G	IEP	Transcript levels (e.g.microarray data)	TAIR:Publication:501715286|PMID:15806101	20081201
Csa2P373420.1	2way_8	AT2G25740	locus:2043500	expressed during	4 anthesis stage	PO:0007616	22934	G	IEP	Transcript levels (e.g.microarray data)	TAIR:Publication:501715286|PMID:15806101	20081201
Csa7P452910.1	2way_8	AT2G25760	locus:2043475	expressed during	4 anthesis stage	PO:0007616	22934	G	IEP	Transcript levels (e.g.microarray data)	TAIR:Publication:501715286|PMID:15806101	20081201
Csa2P373570.1	2way_8	AT2G25800	locus:2043515	expressed during	4 anthesis stage	PO:0007616	22934	G	IEP	Transcript levels (e.g.microarray data)	TAIR:Publication:501715286|PMID:15806101	20081201
Csa4P645980.1	2way_8	AT2G26040	locus:2057407	expressed during	4 anthesis stage	PO:0007616	22934	G	IEP	Transcript levels (e.g.microarray data)	TAIR:Publication:501715286|PMID:15806101	20081201
Csa4P646000.1	2way_8	AT2G26070	locus:2057366	expressed during	4 anthesis stage	PO:0007616	22934	G	IEP	Transcript levels (e.g.microarray data)	TAIR:Publication:501715286|PMID:15806101	20081201
Csa4P646070.1	2way_8	AT2G26110	locus:2057427	expressed during	4 anthesis stage	PO:0007616	22934	G	IEP	Transcript levels (e.g.microarray data)	TAIR:Publication:501715286|PMID:15806101	20081201
Csa4P646110.1	2way_8	AT2G26140	locus:2057386	expressed during	M germinated pollen stage	PO:0001017	22892	G	IEP	Transcript levels (e.g.microarray data)	TAIR:Publication:501728802|PMID:18775970	20090313
Csa4P646170.1	2way_8	AT2G26170	locus:2057361	expressed during	4 anthesis stage	PO:0007616	22934	G	IEP	Transcript levels (e.g.microarray data)	TAIR:Publication:501715286|PMID:15806101	20081201
Csa4P646180.1	2way_8	AT2G26180	locus:2057459	expressed during	M germinated pollen stage	PO:0001017	22892	G	IEP	Transcript levels (e.g.microarray data)	TAIR:Publication:501728802|PMID:18775970	20090313
Csa5P613510.1	2way_8	AT2G26230	locus:2057727	expressed during	4 anthesis stage	PO:0007616	22934	G	IEP	Transcript levels (e.g.microarray data)	TAIR:Publication:501715286|PMID:15806101	20081201
Csa6P361340.1	2way_8	AT2G26260	locus:2057786	expressed during	4 anthesis stage	PO:0007616	22934	G	IEP	Transcript levels (e.g.microarray data)	TAIR:Publication:501715286|PMID:15806101	20081201
Csa4P647470.1	2way_8	AT2G26350	locus:2057780	expressed during	0 seed germination stage	PO:0007057	22988	G	IEP	Transcript levels (e.g.microarray data)	TAIR:Publication:501717600|PMID:16113209	20051018
Csa1P569560.1	2way_8	AT2G26430	locus:2066185	expressed during	M germinated pollen stage	PO:0001017	22892	G	IEP	Transcript levels (e.g.microarray data)	TAIR:Publication:501728802|PMID:18775970	20090313
Csa4P638470.1	2way_8	AT2G26510	locus:2066190	expressed during	4 anthesis stage	PO:0007616	22934	G	IEP	Transcript levels (e.g.microarray data)	TAIR:Publication:501715286|PMID:15806101	20081201
Csa4P639120.1	2way_8	AT2G26550	locus:2066271	expressed during	4 anthesis stage	PO:0007616	22934	G	IEP	Transcript levels (e.g.microarray data)	TAIR:Publication:501715286|PMID:15806101	20081201
Csa2P006820.1	2way_8	AT2G26580	locus:2066311	expressed during	4 anthesis stage	PO:0007616	22934	G	IEP	Transcript levels (e.g.microarray data)	TAIR:Publication:501715286|PMID:15806101	20081201
Csa2P070250.1	2way_8	AT2G26590	locus:2066200	expressed during	4 anthesis stage	PO:0007616	22934	G	IEP	Transcript levels (e.g.microarray data)	TAIR:Publication:501715286|PMID:15806101	20081201
Csa1P303700.1	2way_8	AT2G26650	locus:2043839	expressed during	petal differentiation and expansion stage	PO:0007611	22903	G	IEP	Transcript levels (e.g.microarray data)	TAIR:Publication:501715286|PMID:15806101	20081201
Csa1P305710.1	2way_8	AT2G26710	locus:2043823	expressed during	4 anthesis stage	PO:0007616	22934	G	IEP	Transcript levels (e.g.microarray data)	TAIR:Publication:501715286|PMID:15806101	20081201
Csa1P407160.1	2way_8	AT2G26730	locus:2043858	expressed during	4 anthesis stage	PO:0007616	22934	G	IEP	Transcript levels (e.g.microarray data)	TAIR:Publication:501715286|PMID:15806101	20081201
Csa6P428000.1	2way_8	AT2G26760	locus:2043818	expressed during	4 anthesis stage	PO:0007616	22934	G	IEP	Transcript levels (e.g.microarray data)	TAIR:Publication:501715286|PMID:15806101	20081201
Csa3P823050.1	2way_8	AT2G26800	locus:2039548	expressed during	M germinated pollen stage	PO:0001017	22892	G	IEP	Transcript levels (e.g.microarray data)	TAIR:Publication:501728802|PMID:18775970	20090313
Csa6P430140.1	2way_8	AT2G26850	locus:2039498	expressed during	M germinated pollen stage	PO:0001017	22892	G	IEP	Transcript levels (e.g.microarray data)	TAIR:Publication:501728802|PMID:18775970	20090313
Csa1P629050.1	2way_8	AT2G26870	locus:2039563	expressed during	4 anthesis stage	PO:0007616	22934	G	IEP	Transcript levels (e.g.microarray data)	TAIR:Publication:501715286|PMID:15806101	20081201
Csa1P404660.1	2way_8	AT2G26900	locus:2039533	expressed during	4 anthesis stage	PO:0007616	22934	G	IEP	Transcript levels (e.g.microarray data)	TAIR:Publication:501715286|PMID:15806101	20081201
Csa2P005890.1	2way_8	AT2G26910	locus:2039523	expressed during	4 anthesis stage	PO:0007616	22934	G	IEP	Transcript levels (e.g.microarray data)	TAIR:Publication:501715286|PMID:15806101	20081201
Csa1P600770.1	2way_8	AT2G26920	locus:2039513	expressed during	M germinated pollen stage	PO:0001017	22892	G	IEP	Transcript levels (e.g.microarray data)	TAIR:Publication:501728802|PMID:18775970	20090313
Csa1P600780.1	2way_8	AT2G26930	locus:2039503	expressed during	4 anthesis stage	PO:0007616	22934	G	IEP	Transcript levels (e.g.microarray data)	TAIR:Publication:501715286|PMID:15806101	20081201
Csa4P269780.1	2way_8	AT2G26980	locus:2059279	expressed during	4 anthesis stage	PO:0007616	22934	G	IEP	Transcript levels (e.g.microarray data)	TAIR:Publication:501715286|PMID:15806101	20081201
Csa4P274790.1	2way_8	AT2G26990	locus:2059289	expressed during	4 anthesis stage	PO:0007616	22934	G	IEP	Transcript levels (e.g.microarray data)	TAIR:Publication:501715286|PMID:15806101	20081201
Csa4P269730.1	2way_8	AT2G27080	locus:2059274	expressed during	4 anthesis stage	PO:0007616	22934	G	IEP	Transcript levels (e.g.microarray data)	TAIR:Publication:501715286|PMID:15806101	20081201
Csa4P269740.1	2way_8	AT2G27090	locus:2059284	expressed during	4 anthesis stage	PO:0007616	22934	G	IEP	Transcript levels (e.g.microarray data)	TAIR:Publication:501715286|PMID:15806101	20081201
Csa2P363020.1	2way_8	AT2G27190	locus:2005533	expressed during	4 anthesis stage	PO:0007616	22934	G	IEP	Transcript levels (e.g.microarray data)	TAIR:Publication:501715286|PMID:15806101	20081201
Csa1P166770.1	2way_8	AT2G27450	locus:2038623	expressed during	4 anthesis stage	PO:0007616	22934	G	IEP	Transcript levels (e.g.microarray data)	TAIR:Publication:501715286|PMID:15806101	20081201
Csa6P152950.1	2way_8	AT2G27580	locus:2042011	expressed during	M germinated pollen stage	PO:0001017	22892	G	IEP	Transcript levels (e.g.microarray data)	TAIR:Publication:501728802|PMID:18775970	20090313
Csa1P145870.1	2way_8	AT2G27590	locus:2038668	expressed during	4 anthesis stage	PO:0007616	22934	G	IEP	Transcript levels (e.g.microarray data)	TAIR:Publication:501715286|PMID:15806101	20081201
Csa6P152960.1	2way_8	AT2G27600	locus:2038678	expressed during	M germinated pollen stage	PO:0001017	22892	G	IEP	Transcript levels (e.g.microarray data)	TAIR:Publication:501728802|PMID:18775970	20090313
Csa5P615230.1	2way_8	AT2G27710	gene:1006228046	expressed during	seedling development stage	PO:0007131	22990	G	IDA	protein separation and fragment identification	TAIR:Publication:501720987|PMID:17293592	20081013
Csa1P153510.1	2way_8	AT2G27740	locus:2041985	expressed during	4 anthesis stage	PO:0007616	22934	G	IEP	Transcript levels (e.g.microarray data)	TAIR:Publication:501715286|PMID:15806101	20081201
CsaUNP000010.1	2way_8	AT2G27810	locus:2042036	expressed during	4 anthesis stage	PO:0007616	22934	G	IEP	Transcript levels (e.g.microarray data)	TAIR:Publication:501715286|PMID:15806101	20081201
Csa1P145920.1	2way_8	AT2G27920	locus:2057873	expressed during	4 anthesis stage	PO:0007616	22934	G	IEP	Transcript levels (e.g.microarray data)	TAIR:Publication:501715286|PMID:15806101	20081201
Csa1P132710.1	2way_8	AT2G27960	locus:2057836	expressed during	4 anthesis stage	PO:0007616	22934	G	IEP	Transcript levels (e.g.microarray data)	TAIR:Publication:501715286|PMID:15806101	20081201
Csa6P147530.1	2way_8	AT2G28000	locus:2057841	expressed during	seed development stage	PO:0001170	22967	G	IEP	inferred from 2D-electrophoresis	TAIR:Publication:501736279|PMID:20118269	20100504
Csa6P147560.1	2way_8	AT2G28060	locus:2046208	expressed during	4 anthesis stage	PO:0007616	22934	G	IEP	Transcript levels (e.g.microarray data)	TAIR:Publication:501715286|PMID:15806101	20081201
Csa1P097710.1	2way_8	AT2G28070	locus:2046203	expressed during	4 anthesis stage	PO:0007616	22934	G	IEP	Transcript levels (e.g.microarray data)	TAIR:Publication:501715286|PMID:15806101	20081201
Csa6P147580.1	2way_8	AT2G28080	locus:2046193	expressed during	M germinated pollen stage	PO:0001017	22892	G	IEP	Transcript levels (e.g.microarray data)	TAIR:Publication:501728802|PMID:18775970	20090313
Csa6P147590.1	2way_8	AT2G28085	locus:505006276	expressed during	4 anthesis stage	PO:0007616	22934	G	IEP	Transcript levels (e.g.microarray data)	TAIR:Publication:501715286|PMID:15806101	20081201
Csa1P096040.1	2way_8	AT2G28120	locus:2046238	expressed during	4 anthesis stage	PO:0007616	22934	G	IEP	Transcript levels (e.g.microarray data)	TAIR:Publication:501715286|PMID:15806101	20081201
Csa1P097655.1	2way_8	AT2G28120	locus:2046238	expressed during	4 anthesis stage	PO:0007616	22934	G	IEP	Transcript levels (e.g.microarray data)	TAIR:Publication:501715286|PMID:15806101	20081201
Csa1P097660.1	2way_8	AT2G28120	locus:2046238	expressed during	4 anthesis stage	PO:0007616	22934	G	IEP	Transcript levels (e.g.microarray data)	TAIR:Publication:501715286|PMID:15806101	20081201
Csa3P742600.1	2way_8	AT2G28120	locus:2046238	expressed during	4 anthesis stage	PO:0007616	22934	G	IEP	Transcript levels (e.g.microarray data)	TAIR:Publication:501715286|PMID:15806101	20081201
Csa2P367210.1	2way_8	AT2G28305	locus:2828223	expressed during	4 anthesis stage	PO:0007616	22934	G	IEP	Transcript levels (e.g.microarray data)	TAIR:Publication:501715286|PMID:15806101	20081201
Csa6P445220.1	2way_8	AT2G28370	locus:2057497	expressed during	M germinated pollen stage	PO:0001017	22892	G	IEP	Transcript levels (e.g.microarray data)	TAIR:Publication:501728802|PMID:18775970	20090313
Csa1P132070.1	2way_8	AT2G28390	locus:2057552	expressed during	M germinated pollen stage	PO:0001017	22892	G	IEP	Transcript levels (e.g.microarray data)	TAIR:Publication:501728802|PMID:18775970	20090313
Csa1P085360.1	2way_8	AT2G28470	locus:2056623	expressed during	4 anthesis stage	PO:0007616	22934	G	IEP	Transcript levels (e.g.microarray data)	TAIR:Publication:501715286|PMID:15806101	20081201
Csa5P177700.1	2way_8	AT2G28630	locus:2065499	expressed during	4 anthesis stage	PO:0007616	22934	G	IEP	Transcript levels (e.g.microarray data)	TAIR:Publication:501715286|PMID:15806101	20081201
Csa1P505910.1	2way_8	AT2G28800	locus:2053230	expressed during	L mature pollen stage	PO:0001016	22891	G	IEP	Transcript levels (e.g.microarray data)	TAIR:Publication:501728802|PMID:18775970	20090313
Csa4P295480.1	2way_8	AT2G28840	locus:2053205	expressed during	M germinated pollen stage	PO:0001017	22892	G	IEP	Transcript levels (e.g.microarray data)	TAIR:Publication:501728802|PMID:18775970	20090313
Csa5P623430.1	2way_8	AT2G28880	locus:2053255	expressed during	L mature pollen stage	PO:0001016	22891	G	IEP	Transcript levels (e.g.microarray data)	TAIR:Publication:501728802|PMID:18775970	20090313
Csa1P515470.1	2way_8	AT2G28900	locus:2053185	expressed during	seed development stage	PO:0001170	22967	G	IDA	localization of GUS fusion protein	TAIR:Publication:501746192|PMID:22155670	20120130
Csa1P522520.1	2way_8	AT2G28930	locus:2053240	expressed during	4 anthesis stage	PO:0007616	22934	G	IEP	Transcript levels (e.g.microarray data)	TAIR:Publication:501715286|PMID:15806101	20081201
Csa1P522520.1	2way_8	AT2G28940	locus:2053250	expressed during	4 anthesis stage	PO:0007616	22934	G	IEP	Transcript levels (e.g.microarray data)	TAIR:Publication:501715286|PMID:15806101	20081201
Csa1P522540.1	2way_8	AT2G28950	locus:2053260	expressed during	4 anthesis stage	PO:0007616	22934	G	IEP	Transcript levels (e.g.microarray data)	TAIR:Publication:501715286|PMID:15806101	20081201
Csa4P296150.1	2way_8	AT2G29080	locus:2066128	expressed during	4 anthesis stage	PO:0007616	22934	G	IEP	Transcript levels (e.g.microarray data)	TAIR:Publication:501715286|PMID:15806101	20081201
Csa1P524700.1	2way_8	AT2G29210	locus:2043172	expressed during	4 anthesis stage	PO:0007616	22934	G	IEP	Transcript levels (e.g.microarray data)	TAIR:Publication:501715286|PMID:15806101	20081201
Csa1P524720.1	2way_8	AT2G29260	locus:2043087	expressed during	4 anthesis stage	PO:0007616	22934	G	IEP	Transcript levels (e.g.microarray data)	TAIR:Publication:501715286|PMID:15806101	20081201
Csa1P524730.1	2way_8	AT2G29260	locus:2043087	expressed during	4 anthesis stage	PO:0007616	22934	G	IEP	Transcript levels (e.g.microarray data)	TAIR:Publication:501715286|PMID:15806101	20081201
Csa4P304240.1	2way_8	AT2G29420	locus:2043112	expressed during	4 anthesis stage	PO:0007616	22934	G	IEP	Transcript levels (e.g.microarray data)	TAIR:Publication:501715286|PMID:15806101	20081201
Csa4P304250.1	2way_8	AT2G29420	locus:2043112	expressed during	4 anthesis stage	PO:0007616	22934	G	IEP	Transcript levels (e.g.microarray data)	TAIR:Publication:501715286|PMID:15806101	20081201
Csa4P304750.1	2way_8	AT2G29420	locus:2043112	expressed during	4 anthesis stage	PO:0007616	22934	G	IEP	Transcript levels (e.g.microarray data)	TAIR:Publication:501715286|PMID:15806101	20081201
Csa4P304760.1	2way_8	AT2G29420	locus:2043112	expressed during	4 anthesis stage	PO:0007616	22934	G	IEP	Transcript levels (e.g.microarray data)	TAIR:Publication:501715286|PMID:15806101	20081201
Csa4P304240.1	2way_8	AT2G29440	locus:2043057	expressed during	4 anthesis stage	PO:0007616	22934	G	IEP	Transcript levels (e.g.microarray data)	TAIR:Publication:501715286|PMID:15806101	20081201
Csa4P304250.1	2way_8	AT2G29440	locus:2043057	expressed during	4 anthesis stage	PO:0007616	22934	G	IEP	Transcript levels (e.g.microarray data)	TAIR:Publication:501715286|PMID:15806101	20081201
Csa4P304750.1	2way_8	AT2G29440	locus:2043057	expressed during	4 anthesis stage	PO:0007616	22934	G	IEP	Transcript levels (e.g.microarray data)	TAIR:Publication:501715286|PMID:15806101	20081201
Csa4P304760.1	2way_8	AT2G29440	locus:2043057	expressed during	4 anthesis stage	PO:0007616	22934	G	IEP	Transcript levels (e.g.microarray data)	TAIR:Publication:501715286|PMID:15806101	20081201
Csa4P304240.1	2way_8	AT2G29450	locus:2043032	expressed during	4 anthesis stage	PO:0007616	22934	G	IEP	Transcript levels (e.g.microarray data)	TAIR:Publication:501715286|PMID:15806101	20081201
Csa4P304250.1	2way_8	AT2G29450	locus:2043032	expressed during	4 anthesis stage	PO:0007616	22934	G	IEP	Transcript levels (e.g.microarray data)	TAIR:Publication:501715286|PMID:15806101	20081201
Csa4P304750.1	2way_8	AT2G29450	locus:2043032	expressed during	4 anthesis stage	PO:0007616	22934	G	IEP	Transcript levels (e.g.microarray data)	TAIR:Publication:501715286|PMID:15806101	20081201
Csa4P304760.1	2way_8	AT2G29450	locus:2043032	expressed during	4 anthesis stage	PO:0007616	22934	G	IEP	Transcript levels (e.g.microarray data)	TAIR:Publication:501715286|PMID:15806101	20081201
Csa4P304240.1	2way_8	AT2G29460	locus:2043017	expressed during	4 anthesis stage	PO:0007616	22934	G	IEP	Transcript levels (e.g.microarray data)	TAIR:Publication:501715286|PMID:15806101	20081201
Csa4P304250.1	2way_8	AT2G29460	locus:2043017	expressed during	4 anthesis stage	PO:0007616	22934	G	IEP	Transcript levels (e.g.microarray data)	TAIR:Publication:501715286|PMID:15806101	20081201
Csa4P304760.1	2way_8	AT2G29460	locus:2043017	expressed during	4 anthesis stage	PO:0007616	22934	G	IEP	Transcript levels (e.g.microarray data)	TAIR:Publication:501715286|PMID:15806101	20081201
Csa4P304240.1	2way_8	AT2G29470	locus:2043007	expressed during	4 anthesis stage	PO:0007616	22934	G	IEP	Transcript levels (e.g.microarray data)	TAIR:Publication:501715286|PMID:15806101	20081201
Csa4P304250.1	2way_8	AT2G29470	locus:2043007	expressed during	4 anthesis stage	PO:0007616	22934	G	IEP	Transcript levels (e.g.microarray data)	TAIR:Publication:501715286|PMID:15806101	20081201
Csa4P304760.1	2way_8	AT2G29470	locus:2043007	expressed during	4 anthesis stage	PO:0007616	22934	G	IEP	Transcript levels (e.g.microarray data)	TAIR:Publication:501715286|PMID:15806101	20081201
Csa4P304240.1	2way_8	AT2G29480	locus:2042997	expressed during	4 anthesis stage	PO:0007616	22934	G	IEP	Transcript levels (e.g.microarray data)	TAIR:Publication:501715286|PMID:15806101	20081201
Csa4P304250.1	2way_8	AT2G29480	locus:2042997	expressed during	4 anthesis stage	PO:0007616	22934	G	IEP	Transcript levels (e.g.microarray data)	TAIR:Publication:501715286|PMID:15806101	20081201
Csa4P304760.1	2way_8	AT2G29480	locus:2042997	expressed during	4 anthesis stage	PO:0007616	22934	G	IEP	Transcript levels (e.g.microarray data)	TAIR:Publication:501715286|PMID:15806101	20081201
Csa4P304240.1	2way_8	AT2G29490	locus:2042987	expressed during	4 anthesis stage	PO:0007616	22934	G	IEP	Transcript levels (e.g.microarray data)	TAIR:Publication:501715286|PMID:15806101	20081201
Csa4P304250.1	2way_8	AT2G29490	locus:2042987	expressed during	4 anthesis stage	PO:0007616	22934	G	IEP	Transcript levels (e.g.microarray data)	TAIR:Publication:501715286|PMID:15806101	20081201
Csa4P304760.1	2way_8	AT2G29490	locus:2042987	expressed during	4 anthesis stage	PO:0007616	22934	G	IEP	Transcript levels (e.g.microarray data)	TAIR:Publication:501715286|PMID:15806101	20081201
Csa1P527870.1	2way_8	AT2G29500	locus:2042977	expressed during	M germinated pollen stage	PO:0001017	22892	G	IEP	Transcript levels (e.g.microarray data)	TAIR:Publication:501728802|PMID:18775970	20090313
Csa4P307390.1	2way_8	AT2G29550	locus:2043082	expressed during	seed development stage	PO:0001170	22967	G	IEP	inferred from 2D-electrophoresis	TAIR:Publication:501736279|PMID:20118269	20100504
Csa1P528460.1	2way_8	AT2G29560	locus:2043067	expressed during	L mature pollen stage	PO:0001016	22891	G	IEP	Transcript levels (e.g.microarray data)	TAIR:Publication:501728802|PMID:18775970	20090313
Csa1P528610.1	2way_8	AT2G29650	locus:2060694	expressed during	4 anthesis stage	PO:0007616	22934	G	IEP	Transcript levels (e.g.microarray data)	TAIR:Publication:501715286|PMID:15806101	20081201
Csa4P563190.1	2way_8	AT2G29690	locus:2005520	expressed during	4 anthesis stage	PO:0007616	22934	G	IEP	Transcript levels (e.g.microarray data)	TAIR:Publication:501715286|PMID:15806101	20081201
Csa1P532210.1	2way_8	AT2G29980	locus:2005508	expressed during	M germinated pollen stage	PO:0001017	22892	G	IEP	Transcript levels (e.g.microarray data)	TAIR:Publication:501728802|PMID:18775970	20090313
Csa1P532280.1	2way_8	AT2G30000	locus:2045698	expressed during	M germinated pollen stage	PO:0001017	22892	G	IEP	Transcript levels (e.g.microarray data)	TAIR:Publication:501728802|PMID:18775970	20090313
Csa1P532290.1	2way_8	AT2G30010	locus:2045688	expressed during	4 anthesis stage	PO:0007616	22934	G	IEP	Transcript levels (e.g.microarray data)	TAIR:Publication:501715286|PMID:15806101	20081201
Csa5P215140.1	2way_8	AT2G30130	locus:2060842	expressed during	4 anthesis stage	PO:0007616	22934	G	IEP	Transcript levels (e.g.microarray data)	TAIR:Publication:501715286|PMID:15806101	20081201
Csa6P181550.1	2way_8	AT2G30130	locus:2060842	expressed during	4 anthesis stage	PO:0007616	22934	G	IEP	Transcript levels (e.g.microarray data)	TAIR:Publication:501715286|PMID:15806101	20081201
Csa6P181560.1	2way_8	AT2G30140	locus:2060832	expressed during	4 anthesis stage	PO:0007616	22934	G	IEP	Transcript levels (e.g.microarray data)	TAIR:Publication:501715286|PMID:15806101	20081201
Csa6P181560.1	2way_8	AT2G30150	locus:2060817	expressed during	4 anthesis stage	PO:0007616	22934	G	IEP	Transcript levels (e.g.microarray data)	TAIR:Publication:501715286|PMID:15806101	20081201
Csa1P025990.1	2way_8	AT2G30460	locus:2064316	expressed during	M germinated pollen stage	PO:0001017	22892	G	IEP	Transcript levels (e.g.microarray data)	TAIR:Publication:501728802|PMID:18775970	20090313
Csa2P068700.1	2way_8	AT2G30490	gene:2064401	expressed during	seedling development stage	PO:0007131	22990	G	IDA	protein separation and fragment identification	TAIR:Publication:501720987|PMID:17293592	20081013
Csa2P069200.1	2way_8	AT2G30490	gene:2064401	expressed during	seedling development stage	PO:0007131	22990	G	IDA	protein separation and fragment identification	TAIR:Publication:501720987|PMID:17293592	20081013
Csa2P070200.1	2way_8	AT2G30490	gene:2064401	expressed during	seedling development stage	PO:0007131	22990	G	IDA	protein separation and fragment identification	TAIR:Publication:501720987|PMID:17293592	20081013
Csa2P070210.1	2way_8	AT2G30490	gene:2064401	expressed during	seedling development stage	PO:0007131	22990	G	IDA	protein separation and fragment identification	TAIR:Publication:501720987|PMID:17293592	20081013
Csa6P133710.1	2way_8	AT2G30490	gene:2064401	expressed during	seedling development stage	PO:0007131	22990	G	IDA	protein separation and fragment identification	TAIR:Publication:501720987|PMID:17293592	20081013
Csa2P010320.1	2way_8	AT2G30580	locus:2064392	expressed during	M germinated pollen stage	PO:0001017	22892	G	IEP	Transcript levels (e.g.microarray data)	TAIR:Publication:501728802|PMID:18775970	20090313
Csa7P378410.1	2way_8	AT2G30590	locus:2064377	expressed during	4 anthesis stage	PO:0007616	22934	G	IEP	Transcript levels (e.g.microarray data)	TAIR:Publication:501715286|PMID:15806101	20081201
Csa4P063990.1	2way_8	AT2G30820	locus:2052766	expressed during	4 anthesis stage	PO:0007616	22934	G	IEP	Transcript levels (e.g.microarray data)	TAIR:Publication:501715286|PMID:15806101	20081201
Csa6P169360.1	2way_8	AT2G30920	locus:2052761	expressed during	4 anthesis stage	PO:0007616	22934	G	IEP	Transcript levels (e.g.microarray data)	TAIR:Publication:501715286|PMID:15806101	20081201
Csa1P096620.1	2way_8	AT2G30970	locus:2052851	expressed during	4 anthesis stage	PO:0007616	22934	G	IEP	Transcript levels (e.g.microarray data)	TAIR:Publication:501715286|PMID:15806101	20081201
Csa4P329570.1	2way_8	AT2G30970	locus:2052851	expressed during	4 anthesis stage	PO:0007616	22934	G	IEP	Transcript levels (e.g.microarray data)	TAIR:Publication:501715286|PMID:15806101	20081201
Csa6P157100.1	2way_8	AT2G30980	locus:2052861	expressed during	4 anthesis stage	PO:0007616	22934	G	IEP	Transcript levels (e.g.microarray data)	TAIR:Publication:501715286|PMID:15806101	20081201
Csa6P242200.1	2way_8	AT2G31040	locus:2052836	expressed during	4 anthesis stage	PO:0007616	22934	G	IEP	Transcript levels (e.g.microarray data)	TAIR:Publication:501715286|PMID:15806101	20081201
Csa6P227020.1	2way_8	AT2G31110	locus:2055878	expressed during	4 anthesis stage	PO:0007616	22934	G	IEP	Transcript levels (e.g.microarray data)	TAIR:Publication:501715286|PMID:15806101	20081201
Csa3P876000.1	2way_8	AT2G31170	locus:2042521	expressed during	4 anthesis stage	PO:0007616	22934	G	IEP	Transcript levels (e.g.microarray data)	TAIR:Publication:501715286|PMID:15806101	20081201
Csa2P120400.1	2way_8	AT2G31210	locus:2042556	expressed during	petal differentiation and expansion stage	PO:0007611	22903	G	IEP	Transcript levels (e.g.microarray data)	TAIR:Publication:501715286|PMID:15806101	20081201
Csa3P393920.1	2way_8	AT2G31260	locus:2042531	expressed during	4 anthesis stage	PO:0007616	22934	G	IEP	Transcript levels (e.g.microarray data)	TAIR:Publication:501715286|PMID:15806101	20081201
Csa3P394670.1	2way_8	AT2G31270	locus:2042541	expressed during	M germinated pollen stage	PO:0001017	22892	G	IEP	Transcript levels (e.g.microarray data)	TAIR:Publication:501728802|PMID:18775970	20090313
Csa3P398930.1	2way_8	AT2G31320	locus:2042511	expressed during	4 anthesis stage	PO:0007616	22934	G	IEP	Transcript levels (e.g.microarray data)	TAIR:Publication:501715286|PMID:15806101	20081201
Csa4P013040.1	2way_8	AT2G31570	locus:2065928	expressed during	4 anthesis stage	PO:0007616	22934	G	IEP	Transcript levels (e.g.microarray data)	TAIR:Publication:501715286|PMID:15806101	20081201
Csa2P318420.1	2way_8	AT2G31660	locus:2065939	expressed during	4 anthesis stage	PO:0007616	22934	G	IEP	Transcript levels (e.g.microarray data)	TAIR:Publication:501715286|PMID:15806101	20081201
Csa3P130300.1	2way_8	AT2G31740	locus:2045253	expressed during	4 anthesis stage	PO:0007616	22934	G	IEP	Transcript levels (e.g.microarray data)	TAIR:Publication:501715286|PMID:15806101	20081201
Csa3P130310.1	2way_8	AT2G31740	locus:2045253	expressed during	4 anthesis stage	PO:0007616	22934	G	IEP	Transcript levels (e.g.microarray data)	TAIR:Publication:501715286|PMID:15806101	20081201
Csa7P051390.1	2way_8	AT2G31800	locus:2045258	expressed during	M germinated pollen stage	PO:0001017	22892	G	IEP	Transcript levels (e.g.microarray data)	TAIR:Publication:501728802|PMID:18775970	20090313
Csa2P123060.1	2way_8	AT2G31840	locus:2045208	expressed during	4 anthesis stage	PO:0007616	22934	G	IEP	Transcript levels (e.g.microarray data)	TAIR:Publication:501715286|PMID:15806101	20081201
Csa7P430220.1	2way_8	AT2G31900	locus:2045198	expressed during	4 anthesis stage	PO:0007616	22934	G	IEP	Transcript levels (e.g.microarray data)	TAIR:Publication:501715286|PMID:15806101	20081201
Csa3P172970.1	2way_8	AT2G32000	locus:2045517	expressed during	4 anthesis stage	PO:0007616	22934	G	IEP	Transcript levels (e.g.microarray data)	TAIR:Publication:501715286|PMID:15806101	20081201
Csa3P146510.1	2way_8	AT2G32020	locus:2045487	expressed during	4 anthesis stage	PO:0007616	22934	G	IEP	Transcript levels (e.g.microarray data)	TAIR:Publication:501715286|PMID:15806101	20081201
Csa3P146520.1	2way_8	AT2G32020	locus:2045487	expressed during	4 anthesis stage	PO:0007616	22934	G	IEP	Transcript levels (e.g.microarray data)	TAIR:Publication:501715286|PMID:15806101	20081201
Csa3P146510.1	2way_8	AT2G32030	locus:2045477	expressed during	4 anthesis stage	PO:0007616	22934	G	IEP	Transcript levels (e.g.microarray data)	TAIR:Publication:501715286|PMID:15806101	20081201
Csa3P146520.1	2way_8	AT2G32030	locus:2045477	expressed during	4 anthesis stage	PO:0007616	22934	G	IEP	Transcript levels (e.g.microarray data)	TAIR:Publication:501715286|PMID:15806101	20081201
Csa3P146530.1	2way_8	AT2G32040	locus:2045462	expressed during	M germinated pollen stage	PO:0001017	22892	G	IEP	Transcript levels (e.g.microarray data)	TAIR:Publication:501728802|PMID:18775970	20090313
Csa3P146540.1	2way_8	AT2G32040	locus:2045462	expressed during	M germinated pollen stage	PO:0001017	22892	G	IEP	Transcript levels (e.g.microarray data)	TAIR:Publication:501728802|PMID:18775970	20090313
Csa7P234100.1	2way_8	AT2G32040	locus:2045462	expressed during	M germinated pollen stage	PO:0001017	22892	G	IEP	Transcript levels (e.g.microarray data)	TAIR:Publication:501728802|PMID:18775970	20090313
Csa7P234110.1	2way_8	AT2G32040	locus:2045462	expressed during	M germinated pollen stage	PO:0001017	22892	G	IEP	Transcript levels (e.g.microarray data)	TAIR:Publication:501728802|PMID:18775970	20090313
Csa1P598870.1	2way_8	AT2G32080	locus:2045497	expressed during	4 anthesis stage	PO:0007616	22934	G	IEP	Transcript levels (e.g.microarray data)	TAIR:Publication:501715286|PMID:15806101	20081201
Csa6P423990.1	2way_8	AT2G32150	locus:2045422	expressed during	4 anthesis stage	PO:0007616	22934	G	IEP	Transcript levels (e.g.microarray data)	TAIR:Publication:501715286|PMID:15806101	20081201
Csa4P617350.1	2way_8	AT2G32160	locus:2045547	expressed during	4 anthesis stage	PO:0007616	22934	G	IEP	Transcript levels (e.g.microarray data)	TAIR:Publication:501715286|PMID:15806101	20081201
Csa4P617350.1	2way_8	AT2G32170	locus:2045542	expressed during	M germinated pollen stage	PO:0001017	22892	G	IEP	Transcript levels (e.g.microarray data)	TAIR:Publication:501728802|PMID:18775970	20090313
Csa4P618470.1	2way_8	AT2G32260	locus:2062591	expressed during	M germinated pollen stage	PO:0001017	22892	G	IEP	Transcript levels (e.g.microarray data)	TAIR:Publication:501728802|PMID:18775970	20090313
Csa4P049070.1	2way_8	AT2G32500	locus:2060231	expressed during	4 anthesis stage	PO:0007616	22934	G	IEP	Transcript levels (e.g.microarray data)	TAIR:Publication:501715286|PMID:15806101	20081201
Csa2P138200.1	2way_8	AT2G32720	locus:2046417	expressed during	4 anthesis stage	PO:0007616	22934	G	IEP	Transcript levels (e.g.microarray data)	TAIR:Publication:501715286|PMID:15806101	20081201
Csa2P138700.1	2way_8	AT2G32730	locus:2046402	expressed during	4 anthesis stage	PO:0007616	22934	G	IEP	Transcript levels (e.g.microarray data)	TAIR:Publication:501715286|PMID:15806101	20081201
Csa1P699620.1	2way_8	AT2G32950	locus:2059359	expressed during	4 anthesis stage	PO:0007616	22934	G	IEP	Transcript levels (e.g.microarray data)	TAIR:Publication:501715286|PMID:15806101	20081201
Csa3P073940.1	2way_8	AT2G32990	locus:2059375	expressed during	4 anthesis stage	PO:0007616	22934	G	IEP	Transcript levels (e.g.microarray data)	TAIR:Publication:501715286|PMID:15806101	20081201
Csa6P361400.1	2way_8	AT2G32990	locus:2059375	expressed during	4 anthesis stage	PO:0007616	22934	G	IEP	Transcript levels (e.g.microarray data)	TAIR:Publication:501715286|PMID:15806101	20081201
Csa3P133970.1	2way_8	AT2G33255	locus:505006285	expressed during	M germinated pollen stage	PO:0001017	22892	G	IEP	Transcript levels (e.g.microarray data)	TAIR:Publication:501728802|PMID:18775970	20090313
Csa2P170820.1	2way_8	AT2G33310	locus:2051154	expressed during	4 anthesis stage	PO:0007616	22934	G	IEP	Transcript levels (e.g.microarray data)	TAIR:Publication:501715286|PMID:15806101	20081201
Csa2P171820.1	2way_8	AT2G33320	locus:2051169	expressed during	M germinated pollen stage	PO:0001017	22892	G	IEP	Transcript levels (e.g.microarray data)	TAIR:Publication:501728802|PMID:18775970	20090313
Csa2P171840.1	2way_8	AT2G33330	locus:2051089	expressed during	M germinated pollen stage	PO:0001017	22892	G	IEP	Transcript levels (e.g.microarray data)	TAIR:Publication:501728802|PMID:18775970	20090313
Csa2P171860.1	2way_8	AT2G33350	locus:2051099	expressed during	M germinated pollen stage	PO:0001017	22892	G	IEP	Transcript levels (e.g.microarray data)	TAIR:Publication:501728802|PMID:18775970	20090313
Csa2P171870.1	2way_8	AT2G33370	locus:2051119	expressed during	4 anthesis stage	PO:0007616	22934	G	IEP	Transcript levels (e.g.microarray data)	TAIR:Publication:501715286|PMID:15806101	20081201
Csa2P171880.1	2way_8	AT2G33380	locus:2051129	expressed during	4 anthesis stage	PO:0007616	22934	G	IEP	Transcript levels (e.g.microarray data)	TAIR:Publication:501715286|PMID:15806101	20081201
Csa2P171930.1	2way_8	AT2G33410	locus:2050992	expressed during	M germinated pollen stage	PO:0001017	22892	G	IEP	Transcript levels (e.g.microarray data)	TAIR:Publication:501728802|PMID:18775970	20090313
Csa3P134800.1	2way_8	AT2G33430	locus:2051003	expressed during	4 anthesis stage	PO:0007616	22934	G	IEP	Transcript levels (e.g.microarray data)	TAIR:Publication:501715286|PMID:15806101	20081201
Csa3P134900.1	2way_8	AT2G33470	locus:2051043	expressed during	M germinated pollen stage	PO:0001017	22892	G	IEP	Transcript levels (e.g.microarray data)	TAIR:Publication:501728802|PMID:18775970	20090313
Csa3P824180.1	2way_8	AT2G33530	locus:2051149	expressed during	4 anthesis stage	PO:0007616	22934	G	IEP	Transcript levels (e.g.microarray data)	TAIR:Publication:501715286|PMID:15806101	20081201
Csa3P824190.1	2way_8	AT2G33530	locus:2051149	expressed during	4 anthesis stage	PO:0007616	22934	G	IEP	Transcript levels (e.g.microarray data)	TAIR:Publication:501715286|PMID:15806101	20081201
Csa6P091910.1	2way_8	AT2G33540	locus:2051164	expressed during	4 anthesis stage	PO:0007616	22934	G	IEP	Transcript levels (e.g.microarray data)	TAIR:Publication:501715286|PMID:15806101	20081201
Csa4P664510.1	2way_8	AT2G33610	locus:2051028	expressed during	4 anthesis stage	PO:0007616	22934	G	IEP	Transcript levels (e.g.microarray data)	TAIR:Publication:501715286|PMID:15806101	20081201
Csa3P257080.1	2way_8	AT2G33730	locus:2057640	expressed during	M germinated pollen stage	PO:0001017	22892	G	IEP	Transcript levels (e.g.microarray data)	TAIR:Publication:501728802|PMID:18775970	20090313
Csa3P890060.1	2way_8	AT2G33735	locus:505006286	expressed during	4 anthesis stage	PO:0007616	22934	G	IEP	Transcript levels (e.g.microarray data)	TAIR:Publication:501715286|PMID:15806101	20081201
Csa2P370360.1	2way_8	AT2G33740	locus:2057651	expressed during	4 anthesis stage	PO:0007616	22934	G	IEP	Transcript levels (e.g.microarray data)	TAIR:Publication:501715286|PMID:15806101	20081201
Csa6P517420.1	2way_8	AT2G33800	locus:2057645	expressed during	4 anthesis stage	PO:0007616	22934	G	IEP	Transcript levels (e.g.microarray data)	TAIR:Publication:501715286|PMID:15806101	20081201
Csa1P074980.1	2way_8	AT2G33810	locus:2057656	expressed during	4 anthesis stage	PO:0007616	22934	G	IEP	Transcript levels (e.g.microarray data)	TAIR:Publication:501715286|PMID:15806101	20081201
Csa6P517960.1	2way_8	AT2G33810	locus:2057656	expressed during	4 anthesis stage	PO:0007616	22934	G	IEP	Transcript levels (e.g.microarray data)	TAIR:Publication:501715286|PMID:15806101	20081201
Csa1P074990.1	2way_8	AT2G33820	locus:2057671	expressed during	4 anthesis stage	PO:0007616	22934	G	IEP	Transcript levels (e.g.microarray data)	TAIR:Publication:501715286|PMID:15806101	20081201
Csa6P518210.1	2way_8	AT2G33860	locus:2057609	expressed during	4 anthesis stage	PO:0007616	22934	G	IEP	Transcript levels (e.g.microarray data)	TAIR:Publication:501715286|PMID:15806101	20081201
Csa1P320340.1	2way_8	AT2G34160	locus:2055516	expressed during	4 anthesis stage	PO:0007616	22934	G	IEP	Transcript levels (e.g.microarray data)	TAIR:Publication:501715286|PMID:15806101	20081201
Csa3P812150.1	2way_8	AT2G34250	locus:2040909	expressed during	M germinated pollen stage	PO:0001017	22892	G	IEP	Transcript levels (e.g.microarray data)	TAIR:Publication:501728802|PMID:18775970	20090313
Csa6P522790.1	2way_8	AT2G34460	locus:2040854	expressed during	4 anthesis stage	PO:0007616	22934	G	IEP	Transcript levels (e.g.microarray data)	TAIR:Publication:501715286|PMID:15806101	20081201
Csa1P447410.1	2way_8	AT2G34470	locus:2040894	expressed during	4 anthesis stage	PO:0007616	22934	G	IEP	Transcript levels (e.g.microarray data)	TAIR:Publication:501715286|PMID:15806101	20081201
Csa6P523400.1	2way_8	AT2G34560	locus:2062274	expressed during	4 anthesis stage	PO:0007616	22934	G	IEP	Transcript levels (e.g.microarray data)	TAIR:Publication:501715286|PMID:15806101	20081201
Csa6P524610.1	2way_8	AT2G34630	locus:2062315	expressed during	4 anthesis stage	PO:0007616	22934	G	IEP	Transcript levels (e.g.microarray data)	TAIR:Publication:501715286|PMID:15806101	20081201
Csa1P537400.1	2way_8	AT2G34650	locus:2062268	expressed during	4 anthesis stage	PO:0007616	22934	G	IEP	Transcript levels (e.g.microarray data)	TAIR:Publication:501715286|PMID:15806101	20081201
Csa1P538230.1	2way_8	AT2G34710	locus:2061544	expressed during	4 anthesis stage	PO:0007616	22934	G	IEP	Transcript levels (e.g.microarray data)	TAIR:Publication:501715286|PMID:15806101	20081201
Csa6P525650.1	2way_8	AT2G34770	locus:2061564	expressed during	M germinated pollen stage	PO:0001017	22892	G	IEP	Transcript levels (e.g.microarray data)	TAIR:Publication:501728802|PMID:18775970	20090313
Csa6P525660.1	2way_8	AT2G34790	locus:2044692	expressed during	4 anthesis stage	PO:0007616	22934	G	IEP	Transcript levels (e.g.microarray data)	TAIR:Publication:501715286|PMID:15806101	20081201
Csa6P525710.1	2way_8	AT2G34810	locus:2044747	expressed during	4 anthesis stage	PO:0007616	22934	G	IEP	Transcript levels (e.g.microarray data)	TAIR:Publication:501715286|PMID:15806101	20081201
Csa6P526230.1	2way_8	AT2G34830	locus:2044777	expressed during	petal differentiation and expansion stage	PO:0007611	22903	G	IEP	Transcript levels (e.g.microarray data)	TAIR:Publication:501715286|PMID:15806101	20081201
Csa3P812120.1	2way_8	AT2G34930	locus:2044767	expressed during	petal differentiation and expansion stage	PO:0007611	22903	G	IEP	Transcript levels (e.g.microarray data)	TAIR:Publication:501715286|PMID:15806101	20081201
Csa1P538280.1	2way_8	AT2G34960	locus:2044682	expressed during	4 anthesis stage	PO:0007616	22934	G	IEP	Transcript levels (e.g.microarray data)	TAIR:Publication:501715286|PMID:15806101	20081201
Csa3P822150.1	2way_8	AT2G35030	locus:2044797	expressed during	0 seed germination stage	PO:0007057	22988	G	IEP	Transcript levels (e.g.microarray data)	TAIR:Publication:501747448|PMID:22345507	20120531
Csa1P057010.1	2way_8	AT2G35040	locus:2044807	expressed during	4 anthesis stage	PO:0007616	22934	G	IEP	Transcript levels (e.g.microarray data)	TAIR:Publication:501715286|PMID:15806101	20081201
Csa1P057040.1	2way_8	AT2G35050	locus:2044702	expressed during	4 anthesis stage	PO:0007616	22934	G	IEP	Transcript levels (e.g.microarray data)	TAIR:Publication:501715286|PMID:15806101	20081201
Csa1P057050.1	2way_8	AT2G35060	locus:2044717	expressed during	4 anthesis stage	PO:0007616	22934	G	IEP	Transcript levels (e.g.microarray data)	TAIR:Publication:501715286|PMID:15806101	20081201
Csa1P057060.1	2way_8	AT2G35060	locus:2044717	expressed during	4 anthesis stage	PO:0007616	22934	G	IEP	Transcript levels (e.g.microarray data)	TAIR:Publication:501715286|PMID:15806101	20081201
Csa1P701910.1	2way_8	AT2G35120	locus:2063464	expressed during	4 anthesis stage	PO:0007616	22934	G	IEP	Transcript levels (e.g.microarray data)	TAIR:Publication:501715286|PMID:15806101	20081201
Csa1P701960.1	2way_8	AT2G35150	locus:2063399	expressed during	4 anthesis stage	PO:0007616	22934	G	IEP	Transcript levels (e.g.microarray data)	TAIR:Publication:501715286|PMID:15806101	20081201
Csa3P011800.1	2way_8	AT2G35330	locus:2062374	expressed during	4 anthesis stage	PO:0007616	22934	G	IEP	Transcript levels (e.g.microarray data)	TAIR:Publication:501715286|PMID:15806101	20081201
Csa3P011840.1	2way_8	AT2G35360	locus:2062445	expressed during	L mature pollen stage	PO:0001016	22891	G	IEP	Transcript levels (e.g.microarray data)	TAIR:Publication:501728802|PMID:18775970	20090313
Csa3P019350.1	2way_8	AT2G35680	locus:2058699	expressed during	M germinated pollen stage	PO:0001017	22892	G	IEP	Transcript levels (e.g.microarray data)	TAIR:Publication:501728802|PMID:18775970	20090313
Csa3P020050.1	2way_8	AT2G35720	locus:2058704	expressed during	4 anthesis stage	PO:0007616	22934	G	IEP	Transcript levels (e.g.microarray data)	TAIR:Publication:501715286|PMID:15806101	20081201
Csa5P623490.1	2way_8	AT2G35780	locus:2039275	expressed during	4 anthesis stage	PO:0007616	22934	G	IEP	Transcript levels (e.g.microarray data)	TAIR:Publication:501715286|PMID:15806101	20081201
Csa5P623520.1	2way_8	AT2G35795	locus:2828254	expressed during	M germinated pollen stage	PO:0001017	22892	G	IEP	Transcript levels (e.g.microarray data)	TAIR:Publication:501728802|PMID:18775970	20090313
Csa5P623530.1	2way_8	AT2G35800	locus:2039225	expressed during	0 seed germination stage	PO:0007057	22988	G	IEP	Transcript levels (e.g.microarray data)	TAIR:Publication:501747448|PMID:22345507	20120531
Csa4P194780.1	2way_8	AT2G35930	locus:2039265	expressed during	M germinated pollen stage	PO:0001017	22892	G	IEP	Transcript levels (e.g.microarray data)	TAIR:Publication:501728802|PMID:18775970	20090313
Csa2P418875.1	2way_8	AT2G36290	locus:2049415	expressed during	4 anthesis stage	PO:0007616	22934	G	IEP	Transcript levels (e.g.microarray data)	TAIR:Publication:501715286|PMID:15806101	20081201
Csa6P452060.1	2way_8	AT2G36310	locus:2049435	expressed during	4 anthesis stage	PO:0007616	22934	G	IEP	Transcript levels (e.g.microarray data)	TAIR:Publication:501715286|PMID:15806101	20081201
Csa6P452080.1	2way_8	AT2G36320	locus:2049505	expressed during	M germinated pollen stage	PO:0001017	22892	G	IEP	Transcript levels (e.g.microarray data)	TAIR:Publication:501728802|PMID:18775970	20090313
Csa3P746540.1	2way_8	AT2G36660	locus:2040625	expressed during	M germinated pollen stage	PO:0001017	22892	G	IEP	Transcript levels (e.g.microarray data)	TAIR:Publication:501728802|PMID:18775970	20090313
Csa3P746550.1	2way_8	AT2G36670	locus:2040545	expressed during	4 anthesis stage	PO:0007616	22934	G	IEP	Transcript levels (e.g.microarray data)	TAIR:Publication:501715286|PMID:15806101	20081201
Csa3P746590.1	2way_8	AT2G36680	locus:2040560	expressed during	4 anthesis stage	PO:0007616	22934	G	IEP	Transcript levels (e.g.microarray data)	TAIR:Publication:501715286|PMID:15806101	20081201
Csa3P745020.1	2way_8	AT2G36720	locus:2040550	expressed during	4 anthesis stage	PO:0007616	22934	G	IEP	Transcript levels (e.g.microarray data)	TAIR:Publication:501715286|PMID:15806101	20081201
Csa5P622580.1	2way_8	AT2G36840	locus:2057936	expressed during	4 anthesis stage	PO:0007616	22934	G	IEP	Transcript levels (e.g.microarray data)	TAIR:Publication:501715286|PMID:15806101	20081201
Csa6P445760.1	2way_8	AT2G37040	locus:2057981	expressed during	4 anthesis stage	PO:0007616	22934	G	IEP	Transcript levels (e.g.microarray data)	TAIR:Publication:501715286|PMID:15806101	20081201
Csa3P736770.1	2way_8	AT2G37050	locus:2057991	expressed during	4 anthesis stage	PO:0007616	22934	G	IEP	Transcript levels (e.g.microarray data)	TAIR:Publication:501715286|PMID:15806101	20081201
Csa3P736850.1	2way_8	AT2G37080	locus:2061758	expressed during	4 anthesis stage	PO:0007616	22934	G	IEP	Transcript levels (e.g.microarray data)	TAIR:Publication:501715286|PMID:15806101	20081201
Csa3P736900.1	2way_8	AT2G37090	locus:2061748	expressed during	4 anthesis stage	PO:0007616	22934	G	IEP	Transcript levels (e.g.microarray data)	TAIR:Publication:501715286|PMID:15806101	20081201
Csa6P444990.1	2way_8	AT2G37110	locus:2061728	expressed during	M germinated pollen stage	PO:0001017	22892	G	IEP	Transcript levels (e.g.microarray data)	TAIR:Publication:501728802|PMID:18775970	20090313
Csa3P736970.1	2way_8	AT2G37130	locus:2061794	expressed during	4 anthesis stage	PO:0007616	22934	G	IEP	Transcript levels (e.g.microarray data)	TAIR:Publication:501715286|PMID:15806101	20081201
Csa3P740070.1	2way_8	AT2G37220	locus:2049721	expressed during	seed development stage	PO:0001170	22967	G	IEP	inferred from 2D-electrophoresis	TAIR:Publication:501736279|PMID:20118269	20100504
Csa4P293020.1	2way_8	AT2G37240	locus:2049801	expressed during	L mature pollen stage	PO:0001016	22891	G	IEP	Transcript levels (e.g.microarray data)	TAIR:Publication:501728802|PMID:18775970	20090313
Csa4P293030.1	2way_8	AT2G37250	locus:2049842	expressed during	4 anthesis stage	PO:0007616	22934	G	IEP	Transcript levels (e.g.microarray data)	TAIR:Publication:501715286|PMID:15806101	20081201
Csa4P293100.1	2way_8	AT2G37320	locus:2049736	expressed during	0 seed germination stage	PO:0007057	22988	G	IEP	Transcript levels (e.g.microarray data)	TAIR:Publication:501747448|PMID:22345507	20120531
Csa5P177110.1	2way_8	AT2G37340	locus:2049766	expressed during	4 anthesis stage	PO:0007616	22934	G	IEP	Transcript levels (e.g.microarray data)	TAIR:Publication:501715286|PMID:15806101	20081201
Csa4P293210.1	2way_8	AT2G37380	locus:2049832	expressed during	4 anthesis stage	PO:0007616	22934	G	IEP	Transcript levels (e.g.microarray data)	TAIR:Publication:501715286|PMID:15806101	20081201
Csa5P177670.1	2way_8	AT2G37380	locus:2049832	expressed during	4 anthesis stage	PO:0007616	22934	G	IEP	Transcript levels (e.g.microarray data)	TAIR:Publication:501715286|PMID:15806101	20081201
Csa2P000890.1	2way_8	AT2G37410	locus:2049771	expressed during	M germinated pollen stage	PO:0001017	22892	G	IEP	Transcript levels (e.g.microarray data)	TAIR:Publication:501728802|PMID:18775970	20090313
Csa4P293320.1	2way_8	AT2G37420	locus:2049791	expressed during	4 anthesis stage	PO:0007616	22934	G	IEP	Transcript levels (e.g.microarray data)	TAIR:Publication:501715286|PMID:15806101	20081201
Csa4P293840.1	2way_8	AT2G37450	locus:2049837	expressed during	4 anthesis stage	PO:0007616	22934	G	IEP	Transcript levels (e.g.microarray data)	TAIR:Publication:501715286|PMID:15806101	20081201
Csa4P293840.1	2way_8	AT2G37460	locus:2049847	expressed during	4 anthesis stage	PO:0007616	22934	G	IEP	Transcript levels (e.g.microarray data)	TAIR:Publication:501715286|PMID:15806101	20081201
Csa4P296030.1	2way_8	AT2G37620	locus:2040656	expressed during	M germinated pollen stage	PO:0001017	22892	G	IEP	Transcript levels (e.g.microarray data)	TAIR:Publication:501728802|PMID:18775970	20090313
Csa5P517100.1	2way_8	AT2G37620	locus:2040656	expressed during	M germinated pollen stage	PO:0001017	22892	G	IEP	Transcript levels (e.g.microarray data)	TAIR:Publication:501728802|PMID:18775970	20090313
Csa4P296230.1	2way_8	AT2G37710	locus:2040681	expressed during	4 anthesis stage	PO:0007616	22934	G	IEP	Transcript levels (e.g.microarray data)	TAIR:Publication:501715286|PMID:15806101	20081201
Csa4P296250.1	2way_8	AT2G37710	locus:2040681	expressed during	4 anthesis stage	PO:0007616	22934	G	IEP	Transcript levels (e.g.microarray data)	TAIR:Publication:501715286|PMID:15806101	20081201
Csa4P296810.1	2way_8	AT2G37760	locus:2040751	expressed during	M germinated pollen stage	PO:0001017	22892	G	IEP	Transcript levels (e.g.microarray data)	TAIR:Publication:501728802|PMID:18775970	20090313
Csa4P296820.1	2way_8	AT2G37760	locus:2040751	expressed during	M germinated pollen stage	PO:0001017	22892	G	IEP	Transcript levels (e.g.microarray data)	TAIR:Publication:501728802|PMID:18775970	20090313
Csa4P296830.1	2way_8	AT2G37760	locus:2040751	expressed during	M germinated pollen stage	PO:0001017	22892	G	IEP	Transcript levels (e.g.microarray data)	TAIR:Publication:501728802|PMID:18775970	20090313
Csa4P296840.1	2way_8	AT2G37760	locus:2040751	expressed during	M germinated pollen stage	PO:0001017	22892	G	IEP	Transcript levels (e.g.microarray data)	TAIR:Publication:501728802|PMID:18775970	20090313
Csa4P296850.1	2way_8	AT2G37760	locus:2040751	expressed during	M germinated pollen stage	PO:0001017	22892	G	IEP	Transcript levels (e.g.microarray data)	TAIR:Publication:501728802|PMID:18775970	20090313
Csa4P296820.1	2way_8	AT2G37770	locus:2040646	expressed during	4 anthesis stage	PO:0007616	22934	G	IEP	Transcript levels (e.g.microarray data)	TAIR:Publication:501715286|PMID:15806101	20081201
Csa4P296830.1	2way_8	AT2G37770	locus:2040646	expressed during	4 anthesis stage	PO:0007616	22934	G	IEP	Transcript levels (e.g.microarray data)	TAIR:Publication:501715286|PMID:15806101	20081201
Csa4P296840.1	2way_8	AT2G37770	locus:2040646	expressed during	4 anthesis stage	PO:0007616	22934	G	IEP	Transcript levels (e.g.microarray data)	TAIR:Publication:501715286|PMID:15806101	20081201
Csa4P296850.1	2way_8	AT2G37770	locus:2040646	expressed during	4 anthesis stage	PO:0007616	22934	G	IEP	Transcript levels (e.g.microarray data)	TAIR:Publication:501715286|PMID:15806101	20081201
Csa4P296870.1	2way_8	AT2G37780	locus:2065659	expressed during	M germinated pollen stage	PO:0001017	22892	G	IEP	Transcript levels (e.g.microarray data)	TAIR:Publication:501728802|PMID:18775970	20090313
Csa4P297420.1	2way_8	AT2G37780	locus:2065659	expressed during	M germinated pollen stage	PO:0001017	22892	G	IEP	Transcript levels (e.g.microarray data)	TAIR:Publication:501728802|PMID:18775970	20090313
Csa4P297435.1	2way_8	AT2G37780	locus:2065659	expressed during	M germinated pollen stage	PO:0001017	22892	G	IEP	Transcript levels (e.g.microarray data)	TAIR:Publication:501728802|PMID:18775970	20090313
Csa4P296810.1	2way_8	AT2G37790	locus:2065639	expressed during	4 anthesis stage	PO:0007616	22934	G	IEP	Transcript levels (e.g.microarray data)	TAIR:Publication:501715286|PMID:15806101	20081201
Csa4P296820.1	2way_8	AT2G37790	locus:2065639	expressed during	4 anthesis stage	PO:0007616	22934	G	IEP	Transcript levels (e.g.microarray data)	TAIR:Publication:501715286|PMID:15806101	20081201
Csa4P296830.1	2way_8	AT2G37790	locus:2065639	expressed during	4 anthesis stage	PO:0007616	22934	G	IEP	Transcript levels (e.g.microarray data)	TAIR:Publication:501715286|PMID:15806101	20081201
Csa4P296840.1	2way_8	AT2G37790	locus:2065639	expressed during	4 anthesis stage	PO:0007616	22934	G	IEP	Transcript levels (e.g.microarray data)	TAIR:Publication:501715286|PMID:15806101	20081201
Csa4P296850.1	2way_8	AT2G37790	locus:2065639	expressed during	4 anthesis stage	PO:0007616	22934	G	IEP	Transcript levels (e.g.microarray data)	TAIR:Publication:501715286|PMID:15806101	20081201
Csa4P297530.1	2way_8	AT2G37890	locus:2065598	expressed during	0 seed germination stage	PO:0007057	22988	G	IEP	Transcript levels (e.g.microarray data)	TAIR:Publication:501747448|PMID:22345507	20120531
Csa4P303040.1	2way_8	AT2G37900	locus:2065568	expressed during	4 anthesis stage	PO:0007616	22934	G	IEP	Transcript levels (e.g.microarray data)	TAIR:Publication:501715286|PMID:15806101	20081201
Csa4P304840.1	2way_8	AT2G37940	locus:2065629	expressed during	4 anthesis stage	PO:0007616	22934	G	IEP	Transcript levels (e.g.microarray data)	TAIR:Publication:501715286|PMID:15806101	20081201
Csa1P605610.1	2way_8	AT2G37990	locus:2065553	expressed during	M germinated pollen stage	PO:0001017	22892	G	IEP	Transcript levels (e.g.microarray data)	TAIR:Publication:501728802|PMID:18775970	20090313
Csa4P307890.1	2way_8	AT2G38000	locus:2065696	expressed during	M germinated pollen stage	PO:0001017	22892	G	IEP	Transcript levels (e.g.microarray data)	TAIR:Publication:501728802|PMID:18775970	20090313
Csa4P308480.1	2way_8	AT2G38080	locus:2042842	expressed during	seedling development stage	PO:0007131	22990	G	IEP	expression of a reporter gene	TAIR:Publication:501740393|PMID:21069430	20110113
Csa5P311820.1	2way_8	AT2G38130	locus:2042867	expressed during	4 anthesis stage	PO:0007616	22934	G	IEP	Transcript levels (e.g.microarray data)	TAIR:Publication:501715286|PMID:15806101	20081201
Csa4P055350.1	2way_8	AT2G38250	locus:2042847	expressed during	4 anthesis stage	PO:0007616	22934	G	IEP	Transcript levels (e.g.microarray data)	TAIR:Publication:501715286|PMID:15806101	20081201
Csa4P310720.1	2way_8	AT2G38280	locus:2042902	expressed during	4 anthesis stage	PO:0007616	22934	G	IEP	Transcript levels (e.g.microarray data)	TAIR:Publication:501715286|PMID:15806101	20081201
Csa6P507360.1	2way_8	AT2G38290	locus:2042917	expressed during	4 anthesis stage	PO:0007616	22934	G	IEP	Transcript levels (e.g.microarray data)	TAIR:Publication:501715286|PMID:15806101	20081201
Csa4P312880.1	2way_8	AT2G38310	locus:2057175	expressed during	4 anthesis stage	PO:0007616	22934	G	IEP	Transcript levels (e.g.microarray data)	TAIR:Publication:501715286|PMID:15806101	20081201
Csa4P313380.1	2way_8	AT2G38320	locus:2057145	expressed during	4 anthesis stage	PO:0007616	22934	G	IEP	Transcript levels (e.g.microarray data)	TAIR:Publication:501715286|PMID:15806101	20081201
Csa4P314420.1	2way_8	AT2G38360	locus:2057197	expressed during	M germinated pollen stage	PO:0001017	22892	G	IEP	Transcript levels (e.g.microarray data)	TAIR:Publication:501728802|PMID:18775970	20090313
Csa3P730180.1	2way_8	AT2G38370	locus:2057191	expressed during	M germinated pollen stage	PO:0001017	22892	G	IEP	Transcript levels (e.g.microarray data)	TAIR:Publication:501728802|PMID:18775970	20090313
Csa6P014610.1	2way_8	AT2G38560	locus:2064195	expressed during	M germinated pollen stage	PO:0001017	22892	G	IEP	Transcript levels (e.g.microarray data)	TAIR:Publication:501728802|PMID:18775970	20090313
Csa4P335240.1	2way_8	AT2G38600	locus:2064128	expressed during	4 anthesis stage	PO:0007616	22934	G	IEP	Transcript levels (e.g.microarray data)	TAIR:Publication:501715286|PMID:15806101	20081201
Csa5P613460.1	2way_8	AT2G38680	locus:2064113	expressed during	M germinated pollen stage	PO:0001017	22892	G	IEP	Transcript levels (e.g.microarray data)	TAIR:Publication:501728802|PMID:18775970	20090313
Csa6P046200.1	2way_8	AT2G38710	locus:2064189	expressed during	4 anthesis stage	PO:0007616	22934	G	IEP	Transcript levels (e.g.microarray data)	TAIR:Publication:501715286|PMID:15806101	20081201
Csa5P583380.1	2way_8	AT2G38720	locus:2064173	expressed during	petal differentiation and expansion stage	PO:0007611	22903	G	IEP	Transcript levels (e.g.microarray data)	TAIR:Publication:501715286|PMID:15806101	20081201
Csa3P785400.1	2way_8	AT2G38910	locus:2065021	expressed during	M germinated pollen stage	PO:0001017	22892	G	IEP	Transcript levels (e.g.microarray data)	TAIR:Publication:501728802|PMID:18775970	20090313
Csa3P790460.1	2way_8	AT2G38920	locus:2064935	expressed during	M germinated pollen stage	PO:0001017	22892	G	IEP	Transcript levels (e.g.microarray data)	TAIR:Publication:501728802|PMID:18775970	20090313
Csa5P623360.1	2way_8	AT2G39010	locus:2064885	expressed during	4 anthesis stage	PO:0007616	22934	G	IEP	Transcript levels (e.g.microarray data)	TAIR:Publication:501715286|PMID:15806101	20081201
Csa4P193240.1	2way_8	AT2G39050	locus:2064965	expressed during	M germinated pollen stage	PO:0001017	22892	G	IEP	Transcript levels (e.g.microarray data)	TAIR:Publication:501728802|PMID:18775970	20090313
Csa2P083730.1	2way_8	AT2G39060	locus:2064976	expressed during	4 anthesis stage	PO:0007616	22934	G	IEP	Transcript levels (e.g.microarray data)	TAIR:Publication:501715286|PMID:15806101	20081201
Csa6P406010.1	2way_8	AT2G39110	locus:2064920	expressed during	4 anthesis stage	PO:0007616	22934	G	IEP	Transcript levels (e.g.microarray data)	TAIR:Publication:501715286|PMID:15806101	20081201
Csa6P407050.1	2way_8	AT2G39140	locus:2056108	expressed during	4 anthesis stage	PO:0007616	22934	G	IEP	Transcript levels (e.g.microarray data)	TAIR:Publication:501715286|PMID:15806101	20081201
Csa6P407090.1	2way_8	AT2G39170	locus:2056043	expressed during	M germinated pollen stage	PO:0001017	22892	G	IEP	Transcript levels (e.g.microarray data)	TAIR:Publication:501728802|PMID:18775970	20090313
Csa5P623450.1	2way_8	AT2G39190	locus:2056123	expressed during	4 anthesis stage	PO:0007616	22934	G	IEP	Transcript levels (e.g.microarray data)	TAIR:Publication:501715286|PMID:15806101	20081201
Csa1P085890.1	2way_8	AT2G39200	locus:2056113	expressed during	seedling development stage	PO:0007131	22990	G	IEP	Transcript levels (e.g. RT-PCR)	TAIR:Publication:501718767|PMID:16525893	20060515
Csa5P623470.1	2way_8	AT2G39200	locus:2056113	expressed during	seedling development stage	PO:0007131	22990	G	IEP	Transcript levels (e.g. RT-PCR)	TAIR:Publication:501718767|PMID:16525893	20060515
Csa3P741835.1	2way_8	AT2G39210	locus:2056103	expressed during	4 anthesis stage	PO:0007616	22934	G	IEP	Transcript levels (e.g.microarray data)	TAIR:Publication:501715286|PMID:15806101	20081201
Csa5P622530.1	2way_8	AT2G39210	locus:2056103	expressed during	4 anthesis stage	PO:0007616	22934	G	IEP	Transcript levels (e.g.microarray data)	TAIR:Publication:501715286|PMID:15806101	20081201
Csa5P622537.1	2way_8	AT2G39210	locus:2056103	expressed during	4 anthesis stage	PO:0007616	22934	G	IEP	Transcript levels (e.g.microarray data)	TAIR:Publication:501715286|PMID:15806101	20081201
Csa5P622540.1	2way_8	AT2G39210	locus:2056103	expressed during	4 anthesis stage	PO:0007616	22934	G	IEP	Transcript levels (e.g.microarray data)	TAIR:Publication:501715286|PMID:15806101	20081201
Csa5P177040.1	2way_8	AT2G39290	locus:2056068	expressed during	4 anthesis stage	PO:0007616	22934	G	IEP	Transcript levels (e.g.microarray data)	TAIR:Publication:501715286|PMID:15806101	20081201
Csa5P503610.1	2way_8	AT2G39300	locus:2056053	expressed during	4 anthesis stage	PO:0007616	22934	G	IEP	Transcript levels (e.g.microarray data)	TAIR:Publication:501715286|PMID:15806101	20081201
Csa5P177120.1	2way_8	AT2G39340	locus:2056058	expressed during	M germinated pollen stage	PO:0001017	22892	G	IEP	Transcript levels (e.g.microarray data)	TAIR:Publication:501728802|PMID:18775970	20090313
Csa5P177140.1	2way_8	AT2G39360	locus:2039717	expressed during	4 anthesis stage	PO:0007616	22934	G	IEP	Transcript levels (e.g.microarray data)	TAIR:Publication:501715286|PMID:15806101	20081201
Csa5P585450.1	2way_8	AT2G39360	locus:2039717	expressed during	4 anthesis stage	PO:0007616	22934	G	IEP	Transcript levels (e.g.microarray data)	TAIR:Publication:501715286|PMID:15806101	20081201
Csa5P505200.1	2way_8	AT2G39390	locus:2039802	expressed during	4 anthesis stage	PO:0007616	22934	G	IEP	Transcript levels (e.g.microarray data)	TAIR:Publication:501715286|PMID:15806101	20081201
Csa5P179220.1	2way_8	AT2G39400	locus:2039812	expressed during	4 anthesis stage	PO:0007616	22934	G	IEP	Transcript levels (e.g.microarray data)	TAIR:Publication:501715286|PMID:15806101	20081201
Csa5P179220.1	2way_8	AT2G39420	locus:2039677	expressed during	M germinated pollen stage	PO:0001017	22892	G	IEP	Transcript levels (e.g.microarray data)	TAIR:Publication:501728802|PMID:18775970	20090313
Csa5P179740.1	2way_8	AT2G39430	locus:2039737	expressed during	LP.04 four leaves visible stage	PO:0007115	23001	G	IEP	Transcript levels (e.g.microarray data)	TAIR:Publication:501715286|PMID:15806101	20081201
Csa5P179750.1	2way_8	AT2G39430	locus:2039737	expressed during	LP.04 four leaves visible stage	PO:0007115	23001	G	IEP	Transcript levels (e.g.microarray data)	TAIR:Publication:501715286|PMID:15806101	20081201
Csa5P179780.1	2way_8	AT2G39450	locus:2039697	expressed during	4 anthesis stage	PO:0007616	22934	G	IEP	Transcript levels (e.g.microarray data)	TAIR:Publication:501715286|PMID:15806101	20081201
Csa5P181440.1	2way_8	AT2G39510	locus:2039792	expressed during	4 anthesis stage	PO:0007616	22934	G	IEP	Transcript levels (e.g.microarray data)	TAIR:Publication:501715286|PMID:15806101	20081201
Csa5P517110.1	2way_8	AT2G39630	locus:2039707	expressed during	4 anthesis stage	PO:0007616	22934	G	IEP	Transcript levels (e.g.microarray data)	TAIR:Publication:501715286|PMID:15806101	20081201
Csa5P517160.1	2way_8	AT2G39660	locus:2039772	expressed during	4 anthesis stage	PO:0007616	22934	G	IEP	Transcript levels (e.g.microarray data)	TAIR:Publication:501715286|PMID:15806101	20081201
Csa5P182120.1	2way_8	AT2G39700	locus:2043240	expressed during	M germinated pollen stage	PO:0001017	22892	G	IEP	Transcript levels (e.g.microarray data)	TAIR:Publication:501728802|PMID:18775970	20090313
Csa5P517210.1	2way_8	AT2G39700	locus:2043240	expressed during	M germinated pollen stage	PO:0001017	22892	G	IEP	Transcript levels (e.g.microarray data)	TAIR:Publication:501728802|PMID:18775970	20090313
Csa5P182670.1	2way_8	AT2G39705	locus:505006308	expressed during	4 anthesis stage	PO:0007616	22934	G	IEP	Transcript levels (e.g.microarray data)	TAIR:Publication:501715286|PMID:15806101	20081201
Csa5P517730.1	2way_8	AT2G39705	locus:505006308	expressed during	4 anthesis stage	PO:0007616	22934	G	IEP	Transcript levels (e.g.microarray data)	TAIR:Publication:501715286|PMID:15806101	20081201
Csa6P008640.1	2way_8	AT2G39710	locus:2043245	expressed during	4 anthesis stage	PO:0007616	22934	G	IEP	Transcript levels (e.g.microarray data)	TAIR:Publication:501715286|PMID:15806101	20081201
Csa5P182680.1	2way_8	AT2G39720	locus:2063912	expressed during	M germinated pollen stage	PO:0001017	22892	G	IEP	Transcript levels (e.g.microarray data)	TAIR:Publication:501728802|PMID:18775970	20090313
Csa5P182730.1	2way_8	AT2G39730	locus:2063922	expressed during	seed development stage	PO:0001170	22967	G	IEP	inferred from 2D-electrophoresis	TAIR:Publication:501736279|PMID:20118269	20100504
Csa6P008680.1	2way_8	AT2G39730	locus:2063922	expressed during	seed development stage	PO:0001170	22967	G	IEP	inferred from 2D-electrophoresis	TAIR:Publication:501736279|PMID:20118269	20100504
Csa5P184300.1	2way_8	AT2G39750	locus:2063947	expressed during	4 anthesis stage	PO:0007616	22934	G	IEP	Transcript levels (e.g.microarray data)	TAIR:Publication:501715286|PMID:15806101	20081201
Csa6P008730.1	2way_8	AT2G39750	locus:2063947	expressed during	4 anthesis stage	PO:0007616	22934	G	IEP	Transcript levels (e.g.microarray data)	TAIR:Publication:501715286|PMID:15806101	20081201
Csa6P008750.1	2way_8	AT2G39770	locus:2005504	expressed during	M germinated pollen stage	PO:0001017	22892	G	IEP	Transcript levels (e.g.microarray data)	TAIR:Publication:501728802|PMID:18775970	20090313
Csa6P008770.1	2way_8	AT2G39795	locus:505006310	expressed during	4 anthesis stage	PO:0007616	22934	G	IEP	Transcript levels (e.g.microarray data)	TAIR:Publication:501715286|PMID:15806101	20081201
Csa1P690300.1	2way_8	AT2G39840	locus:2063942	expressed during	4 anthesis stage	PO:0007616	22934	G	IEP	Transcript levels (e.g.microarray data)	TAIR:Publication:501715286|PMID:15806101	20081201
Csa5P197090.1	2way_8	AT2G39890	locus:2061156	expressed during	M germinated pollen stage	PO:0001017	22892	G	IEP	Transcript levels (e.g.microarray data)	TAIR:Publication:501728802|PMID:18775970	20090313
Csa1P434150.1	2way_8	AT2G39930	locus:2061216	expressed during	4 anthesis stage	PO:0007616	22934	G	IEP	Transcript levels (e.g.microarray data)	TAIR:Publication:501715286|PMID:15806101	20081201
Csa5P198740.1	2way_8	AT2G39940	locus:2061136	expressed during	4 anthesis stage	PO:0007616	22934	G	IEP	Transcript levels (e.g.microarray data)	TAIR:Publication:501715286|PMID:15806101	20081201
Csa6P009500.1	2way_8	AT2G39950	locus:2061146	expressed during	M germinated pollen stage	PO:0001017	22892	G	IEP	Transcript levels (e.g.microarray data)	TAIR:Publication:501728802|PMID:18775970	20090313
Csa5P198760.1	2way_8	AT2G39970	locus:2061176	expressed during	M germinated pollen stage	PO:0001017	22892	G	IEP	Transcript levels (e.g.microarray data)	TAIR:Publication:501728802|PMID:18775970	20090313
Csa6P010000.1	2way_8	AT2G39980	locus:2061191	expressed during	4 anthesis stage	PO:0007616	22934	G	IEP	Transcript levels (e.g.microarray data)	TAIR:Publication:501715286|PMID:15806101	20081201
Csa6P010020.1	2way_8	AT2G39990	locus:2061206	expressed during	4 anthesis stage	PO:0007616	22934	G	IEP	Transcript levels (e.g.microarray data)	TAIR:Publication:501715286|PMID:15806101	20081201
Csa6P010030.1	2way_8	AT2G40000	locus:2061221	expressed during	M germinated pollen stage	PO:0001017	22892	G	IEP	Transcript levels (e.g.microarray data)	TAIR:Publication:501728802|PMID:18775970	20090313
Csa6P011060.1	2way_8	AT2G40020	locus:2061141	expressed during	4 anthesis stage	PO:0007616	22934	G	IEP	Transcript levels (e.g.microarray data)	TAIR:Publication:501715286|PMID:15806101	20081201
Csa5P435050.1	2way_8	AT2G40030	locus:2061151	expressed during	4 anthesis stage	PO:0007616	22934	G	IEP	Transcript levels (e.g.microarray data)	TAIR:Publication:501715286|PMID:15806101	20081201
Csa6P011670.1	2way_8	AT2G40120	locus:2047741	expressed during	4 anthesis stage	PO:0007616	22934	G	IEP	Transcript levels (e.g.microarray data)	TAIR:Publication:501715286|PMID:15806101	20081201
Csa6P011700.1	2way_8	AT2G40150	locus:2065069	expressed during	4 anthesis stage	PO:0007616	22934	G	IEP	Transcript levels (e.g.microarray data)	TAIR:Publication:501715286|PMID:15806101	20081201
Csa4P311230.1	2way_8	AT2G40170	locus:2065041	expressed during	seed maturation stage	PO:0007632	22985	G	IDA	immunolocalization	TAIR:Publication:501729366|PMID:19073649	20090212
Csa5P211530.1	2way_8	AT2G40270	locus:2063146	expressed during	4 anthesis stage	PO:0007616	22934	G	IEP	Transcript levels (e.g.microarray data)	TAIR:Publication:501715286|PMID:15806101	20081201
Csa5P211570.1	2way_8	AT2G40280	locus:2063078	expressed during	4 anthesis stage	PO:0007616	22934	G	IEP	Transcript levels (e.g.microarray data)	TAIR:Publication:501715286|PMID:15806101	20081201
Csa5P217670.1	2way_8	AT2G40330	locus:2063063	expressed during	4 anthesis stage	PO:0007616	22934	G	IEP	Transcript levels (e.g.microarray data)	TAIR:Publication:501715286|PMID:15806101	20081201
Csa6P012800.1	2way_8	AT2G40330	locus:2063063	expressed during	4 anthesis stage	PO:0007616	22934	G	IEP	Transcript levels (e.g.microarray data)	TAIR:Publication:501715286|PMID:15806101	20081201
Csa6P012820.1	2way_8	AT2G40370	locus:2063109	expressed during	seedling development stage	PO:0007131	22990	G	IEP	expression of a reporter gene	TAIR:Publication:501740393|PMID:21069430	20110113
Csa6P013340.1	2way_8	AT2G40400	locus:2063136	expressed during	M germinated pollen stage	PO:0001017	22892	G	IEP	Transcript levels (e.g.microarray data)	TAIR:Publication:501728802|PMID:18775970	20090313
Csa5P218750.1	2way_8	AT2G40410	locus:2063058	expressed during	4 anthesis stage	PO:0007616	22934	G	IEP	Transcript levels (e.g.microarray data)	TAIR:Publication:501715286|PMID:15806101	20081201
Csa5P218770.1	2way_8	AT2G40420	locus:2063068	expressed during	M germinated pollen stage	PO:0001017	22892	G	IEP	Transcript levels (e.g.microarray data)	TAIR:Publication:501728802|PMID:18775970	20090313
Csa5P218800.1	2way_8	AT2G40430	locus:2061898	expressed during	4 anthesis stage	PO:0007616	22934	G	IEP	Transcript levels (e.g.microarray data)	TAIR:Publication:501715286|PMID:15806101	20081201
Csa6P014480.1	2way_8	AT2G40480	locus:2061913	expressed during	4 anthesis stage	PO:0007616	22934	G	IEP	Transcript levels (e.g.microarray data)	TAIR:Publication:501715286|PMID:15806101	20081201
Csa2P000910.1	2way_8	AT2G40570	locus:2061863	expressed during	4 anthesis stage	PO:0007616	22934	G	IEP	Transcript levels (e.g.microarray data)	TAIR:Publication:501715286|PMID:15806101	20081201
Csa5P221940.1	2way_8	AT2G40610	locus:2061918	expressed during	4 anthesis stage	PO:0007616	22934	G	IEP	Transcript levels (e.g.microarray data)	TAIR:Publication:501715286|PMID:15806101	20081201
Csa6P014540.1	2way_8	AT2G40610	locus:2061918	expressed during	4 anthesis stage	PO:0007616	22934	G	IEP	Transcript levels (e.g.microarray data)	TAIR:Publication:501715286|PMID:15806101	20081201
Csa5P221950.1	2way_8	AT2G40620	locus:2061908	expressed during	M germinated pollen stage	PO:0001017	22892	G	IEP	Transcript levels (e.g.microarray data)	TAIR:Publication:501728802|PMID:18775970	20090313
Csa5P222460.1	2way_8	AT2G40630	locus:2061858	expressed during	4 anthesis stage	PO:0007616	22934	G	IEP	Transcript levels (e.g.microarray data)	TAIR:Publication:501715286|PMID:15806101	20081201
Csa5P223010.1	2way_8	AT2G40660	locus:2064801	expressed during	seed development stage	PO:0001170	22967	G	IEP	inferred from 2D-electrophoresis	TAIR:Publication:501736279|PMID:20118269	20100504
Csa5P223030.1	2way_8	AT2G40690	locus:2064849	expressed during	4 anthesis stage	PO:0007616	22934	G	IEP	Transcript levels (e.g.microarray data)	TAIR:Publication:501715286|PMID:15806101	20081201
Csa5P223070.1	2way_8	AT2G40740	locus:2064816	expressed during	4 anthesis stage	PO:0007616	22934	G	IEP	Transcript levels (e.g.microarray data)	TAIR:Publication:501715286|PMID:15806101	20081201
Csa5P223070.1	2way_8	AT2G40750	locus:2064806	expressed during	4 leaf senescence stage	PO:0001054	22949	G	IEP	Transcript levels (e.g. RT-PCR)	TAIR:Publication:501746989|PMID:22268143	20111220
Csa5P223080.1	2way_8	AT2G40760	locus:2064796	expressed during	4 anthesis stage	PO:0007616	22934	G	IEP	Transcript levels (e.g.microarray data)	TAIR:Publication:501715286|PMID:15806101	20081201
Csa4P425750.1	2way_8	AT2G40820	locus:2058455	expressed during	4 anthesis stage	PO:0007616	22934	G	IEP	Transcript levels (e.g.microarray data)	TAIR:Publication:501715286|PMID:15806101	20081201
Csa4P420150.1	2way_8	AT2G40840	locus:2058475	expressed during	4 anthesis stage	PO:0007616	22934	G	IEP	Transcript levels (e.g.microarray data)	TAIR:Publication:501715286|PMID:15806101	20081201
Csa4P420210.1	2way_8	AT2G40900	locus:2058460	expressed during	4 anthesis stage	PO:0007616	22934	G	IEP	Transcript levels (e.g.microarray data)	TAIR:Publication:501715286|PMID:15806101	20081201
Csa3P817710.1	2way_8	AT2G40950	locus:2058510	expressed during	4 anthesis stage	PO:0007616	22934	G	IEP	Transcript levels (e.g.microarray data)	TAIR:Publication:501715286|PMID:15806101	20081201
Csa3P817720.1	2way_8	AT2G40960	locus:2058520	expressed during	4 anthesis stage	PO:0007616	22934	G	IEP	Transcript levels (e.g.microarray data)	TAIR:Publication:501715286|PMID:15806101	20081201
Csa3P817730.1	2way_8	AT2G40970	locus:2058445	expressed during	4 anthesis stage	PO:0007616	22934	G	IEP	Transcript levels (e.g.microarray data)	TAIR:Publication:501715286|PMID:15806101	20081201
Csa3P815430.1	2way_8	AT2G41050	locus:2063208	expressed during	4 anthesis stage	PO:0007616	22934	G	IEP	Transcript levels (e.g.microarray data)	TAIR:Publication:501715286|PMID:15806101	20081201
Csa4P430830.1	2way_8	AT2G41140	locus:2063197	expressed during	4 anthesis stage	PO:0007616	22934	G	IEP	Transcript levels (e.g.microarray data)	TAIR:Publication:501715286|PMID:15806101	20081201
Csa3P820520.1	2way_8	AT2G41190	locus:2063255	expressed during	4 anthesis stage	PO:0007616	22934	G	IEP	Transcript levels (e.g.microarray data)	TAIR:Publication:501715286|PMID:15806101	20081201
Csa3P821030.1	2way_8	AT2G41220	locus:2040317	expressed during	4 anthesis stage	PO:0007616	22934	G	IEP	Transcript levels (e.g.microarray data)	TAIR:Publication:501715286|PMID:15806101	20081201
Csa3P821560.1	2way_8	AT2G41250	locus:2040272	expressed during	M germinated pollen stage	PO:0001017	22892	G	IEP	Transcript levels (e.g.microarray data)	TAIR:Publication:501728802|PMID:18775970	20090313
Csa3P821590.1	2way_8	AT2G41290	locus:2040312	expressed during	4 anthesis stage	PO:0007616	22934	G	IEP	Transcript levels (e.g.microarray data)	TAIR:Publication:501715286|PMID:15806101	20081201
Csa3P821600.1	2way_8	AT2G41290	locus:2040312	expressed during	4 anthesis stage	PO:0007616	22934	G	IEP	Transcript levels (e.g.microarray data)	TAIR:Publication:501715286|PMID:15806101	20081201
Csa3P821590.1	2way_8	AT2G41300	locus:2040297	expressed during	petal differentiation and expansion stage	PO:0007611	22903	G	IEP	Transcript levels (e.g.microarray data)	TAIR:Publication:501715286|PMID:15806101	20081201
Csa3P821600.1	2way_8	AT2G41300	locus:2040297	expressed during	petal differentiation and expansion stage	PO:0007611	22903	G	IEP	Transcript levels (e.g.microarray data)	TAIR:Publication:501715286|PMID:15806101	20081201
Csa3P822100.1	2way_8	AT2G41310	locus:2040282	expressed during	4 anthesis stage	PO:0007616	22934	G	IEP	Transcript levels (e.g.microarray data)	TAIR:Publication:501715286|PMID:15806101	20081201
Csa3P822190.1	2way_8	AT2G41330	locus:2040267	expressed during	4 anthesis stage	PO:0007616	22934	G	IEP	Transcript levels (e.g.microarray data)	TAIR:Publication:501715286|PMID:15806101	20081201
Csa3P822490.1	2way_8	AT2G41620	locus:2062693	expressed during	M germinated pollen stage	PO:0001017	22892	G	IEP	Transcript levels (e.g.microarray data)	TAIR:Publication:501728802|PMID:18775970	20090313
Csa3P822430.1	2way_8	AT2G41720	locus:2054331	expressed during	4 anthesis stage	PO:0007616	22934	G	IEP	Transcript levels (e.g.microarray data)	TAIR:Publication:501715286|PMID:15806101	20081201
Csa4P164350.1	2way_8	AT2G41740	locus:2054401	expressed during	M germinated pollen stage	PO:0001017	22892	G	IEP	Transcript levels (e.g.microarray data)	TAIR:Publication:501728802|PMID:18775970	20090313
Csa3P689790.1	2way_8	AT2G41800	locus:2054336	expressed during	4 anthesis stage	PO:0007616	22934	G	IEP	Transcript levels (e.g.microarray data)	TAIR:Publication:501715286|PMID:15806101	20081201
Csa4P166920.1	2way_8	AT2G41820	locus:2054421	expressed during	4 anthesis stage	PO:0007616	22934	G	IEP	Transcript levels (e.g.microarray data)	TAIR:Publication:501715286|PMID:15806101	20081201
Csa3P816120.1	2way_8	AT2G41830	locus:2054416	expressed during	4 anthesis stage	PO:0007616	22934	G	IEP	Transcript levels (e.g.microarray data)	TAIR:Publication:501715286|PMID:15806101	20081201
Csa7P426560.1	2way_8	AT2G41830	locus:2054416	expressed during	4 anthesis stage	PO:0007616	22934	G	IEP	Transcript levels (e.g.microarray data)	TAIR:Publication:501715286|PMID:15806101	20081201
Csa4P166960.1	2way_8	AT2G41840	locus:2054406	expressed during	4 anthesis stage	PO:0007616	22934	G	IEP	Transcript levels (e.g.microarray data)	TAIR:Publication:501715286|PMID:15806101	20081201
Csa3P690840.1	2way_8	AT2G41850	locus:2054396	expressed during	4 anthesis stage	PO:0007616	22934	G	IEP	Transcript levels (e.g.microarray data)	TAIR:Publication:501715286|PMID:15806101	20081201
Csa7P427620.1	2way_8	AT2G41850	locus:2054396	expressed during	4 anthesis stage	PO:0007616	22934	G	IEP	Transcript levels (e.g.microarray data)	TAIR:Publication:501715286|PMID:15806101	20081201
Csa3P696850.1	2way_8	AT2G41900	locus:2064647	expressed during	4 anthesis stage	PO:0007616	22934	G	IEP	Transcript levels (e.g.microarray data)	TAIR:Publication:501715286|PMID:15806101	20081201
Csa3P800660.1	2way_8	AT2G41970	locus:2064557	expressed during	M germinated pollen stage	PO:0001017	22892	G	IEP	Transcript levels (e.g.microarray data)	TAIR:Publication:501728802|PMID:18775970	20090313
Csa3P807320.1	2way_8	AT2G42120	locus:2060010	expressed during	4 anthesis stage	PO:0007616	22934	G	IEP	Transcript levels (e.g.microarray data)	TAIR:Publication:501715286|PMID:15806101	20081201
Csa4P572860.1	2way_8	AT2G42320	locus:2053834	expressed during	4 anthesis stage	PO:0007616	22934	G	IEP	Transcript levels (e.g.microarray data)	TAIR:Publication:501715286|PMID:15806101	20081201
Csa6P420520.1	2way_8	AT2G42360	locus:2053791	expressed during	4 anthesis stage	PO:0007616	22934	G	IEP	Transcript levels (e.g.microarray data)	TAIR:Publication:501715286|PMID:15806101	20081201
Csa7P048110.1	2way_8	AT2G42600	locus:2041529	expressed during	4 anthesis stage	PO:0007616	22934	G	IEP	Transcript levels (e.g.microarray data)	TAIR:Publication:501715286|PMID:15806101	20081201
Csa7P048120.1	2way_8	AT2G42610	locus:2041514	expressed during	petal differentiation and expansion stage	PO:0007611	22903	G	IEP	Transcript levels (e.g.microarray data)	TAIR:Publication:501715286|PMID:15806101	20081201
Csa2P058620.1	2way_8	AT2G42750	locus:2052426	expressed during	4 anthesis stage	PO:0007616	22934	G	IEP	Transcript levels (e.g.microarray data)	TAIR:Publication:501715286|PMID:15806101	20081201
Csa6P169340.1	2way_8	AT2G42790	locus:2052379	expressed during	seed development stage	PO:0001170	22967	G	IEP	inferred from 2D-electrophoresis	TAIR:Publication:501736279|PMID:20118269	20100504
Csa6P169860.1	2way_8	AT2G42800	locus:2052367	expressed during	4 anthesis stage	PO:0007616	22934	G	IEP	Transcript levels (e.g.microarray data)	TAIR:Publication:501715286|PMID:15806101	20081201
Csa6P169880.1	2way_8	AT2G42810	locus:2052345	expressed during	4 anthesis stage	PO:0007616	22934	G	IEP	Transcript levels (e.g.microarray data)	TAIR:Publication:501715286|PMID:15806101	20081201
Csa6P422830.1	2way_8	AT2G42810	locus:2052345	expressed during	4 anthesis stage	PO:0007616	22934	G	IEP	Transcript levels (e.g.microarray data)	TAIR:Publication:501715286|PMID:15806101	20081201
Csa6P177190.1	2way_8	AT2G42830	locus:2052420	expressed during	4 anthesis stage	PO:0007616	22934	G	IEP	Transcript levels (e.g.microarray data)	TAIR:Publication:501715286|PMID:15806101	20081201
Csa6P423360.1	2way_8	AT2G42840	locus:2052408	expressed during	4 anthesis stage	PO:0007616	22934	G	IEP	Transcript levels (e.g.microarray data)	TAIR:Publication:501715286|PMID:15806101	20081201
Csa6P179480.1	2way_8	AT2G42880	locus:2052357	expressed during	M germinated pollen stage	PO:0001017	22892	G	IEP	Transcript levels (e.g.microarray data)	TAIR:Publication:501728802|PMID:18775970	20090313
Csa6P423420.1	2way_8	AT2G42880	locus:2052357	expressed during	M germinated pollen stage	PO:0001017	22892	G	IEP	Transcript levels (e.g.microarray data)	TAIR:Publication:501728802|PMID:18775970	20090313
Csa6P423430.1	2way_8	AT2G42890	locus:2045605	expressed during	sepals enclosing flower bud stage	PO:0001380	22898	G	IDA	in situ hybridization	TAIR:Publication:501718544|PMID:16473967	20060404
Csa7P235760.1	2way_8	AT2G42920	locus:2045580	expressed during	4 anthesis stage	PO:0007616	22934	G	IEP	Transcript levels (e.g.microarray data)	TAIR:Publication:501715286|PMID:15806101	20081201
Csa4P608130.1	2way_8	AT2G42980	locus:2045615	expressed during	4 anthesis stage	PO:0007616	22934	G	IEP	Transcript levels (e.g.microarray data)	TAIR:Publication:501715286|PMID:15806101	20081201
Csa4P615750.1	2way_8	AT2G43020	locus:2053723	expressed during	M germinated pollen stage	PO:0001017	22892	G	IEP	Transcript levels (e.g.microarray data)	TAIR:Publication:501728802|PMID:18775970	20090313
Csa4P615760.1	2way_8	AT2G43040	locus:2053707	expressed during	M germinated pollen stage	PO:0001017	22892	G	IEP	Transcript levels (e.g.microarray data)	TAIR:Publication:501728802|PMID:18775970	20090313
Csa4P017180.1	2way_8	AT2G43130	locus:2041036	expressed during	4 anthesis stage	PO:0007616	22934	G	IEP	Transcript levels (e.g.microarray data)	TAIR:Publication:501715286|PMID:15806101	20081201
Csa6P024410.1	2way_8	AT2G43160	locus:2040981	expressed during	4 anthesis stage	PO:0007616	22934	G	IEP	Transcript levels (e.g.microarray data)	TAIR:Publication:501715286|PMID:15806101	20081201
Csa4P016370.1	2way_8	AT2G43235	locus:4010713705	expressed during	4 anthesis stage	PO:0007616	22934	G	IEP	Transcript levels (e.g.microarray data)	TAIR:Publication:501715286|PMID:15806101	20081201
Csa3P174040.1	2way_8	AT2G43420	locus:2058223	expressed during	M germinated pollen stage	PO:0001017	22892	G	IEP	Transcript levels (e.g.microarray data)	TAIR:Publication:501728802|PMID:18775970	20090313
Csa4P010940.1	2way_8	AT2G43500	locus:2058244	expressed during	4 anthesis stage	PO:0007616	22934	G	IEP	Transcript levels (e.g.microarray data)	TAIR:Publication:501715286|PMID:15806101	20081201
Csa6P087690.1	2way_8	AT2G43680	locus:2043959	expressed during	4 anthesis stage	PO:0007616	22934	G	IEP	Transcript levels (e.g.microarray data)	TAIR:Publication:501715286|PMID:15806101	20081201
Csa7P051400.1	2way_8	AT2G43820	locus:2043949	expressed during	4 anthesis stage	PO:0007616	22934	G	IEP	Transcript levels (e.g.microarray data)	TAIR:Publication:501715286|PMID:15806101	20081201
Csa7P051410.1	2way_8	AT2G43820	locus:2043949	expressed during	4 anthesis stage	PO:0007616	22934	G	IEP	Transcript levels (e.g.microarray data)	TAIR:Publication:501715286|PMID:15806101	20081201
Csa6P366280.1	2way_8	AT2G43840	locus:2044044	expressed during	4 anthesis stage	PO:0007616	22934	G	IEP	Transcript levels (e.g.microarray data)	TAIR:Publication:501715286|PMID:15806101	20081201
Csa7P051400.1	2way_8	AT2G43840	locus:2044044	expressed during	4 anthesis stage	PO:0007616	22934	G	IEP	Transcript levels (e.g.microarray data)	TAIR:Publication:501715286|PMID:15806101	20081201
Csa7P051410.1	2way_8	AT2G43840	locus:2044044	expressed during	4 anthesis stage	PO:0007616	22934	G	IEP	Transcript levels (e.g.microarray data)	TAIR:Publication:501715286|PMID:15806101	20081201
Csa7P224890.1	2way_8	AT2G43970	locus:2051734	expressed during	4 anthesis stage	PO:0007616	22934	G	IEP	Transcript levels (e.g.microarray data)	TAIR:Publication:501715286|PMID:15806101	20081201
Csa6P366300.1	2way_8	AT2G44050	locus:2051739	expressed during	4 anthesis stage	PO:0007616	22934	G	IEP	Transcript levels (e.g.microarray data)	TAIR:Publication:501715286|PMID:15806101	20081201
Csa6P366310.1	2way_8	AT2G44090	locus:2051819	expressed during	M germinated pollen stage	PO:0001017	22892	G	IEP	Transcript levels (e.g.microarray data)	TAIR:Publication:501728802|PMID:18775970	20090313
Csa2P123620.1	2way_8	AT2G44100	locus:2051839	expressed during	4 anthesis stage	PO:0007616	22934	G	IEP	Transcript levels (e.g.microarray data)	TAIR:Publication:501715286|PMID:15806101	20081201
Csa2P149470.1	2way_8	AT2G44160	locus:2051789	expressed during	M germinated pollen stage	PO:0001017	22892	G	IEP	Transcript levels (e.g.microarray data)	TAIR:Publication:501728802|PMID:18775970	20090313
Csa1P611270.1	2way_8	AT2G44450	locus:2050605	expressed during	M germinated pollen stage	PO:0001017	22892	G	IEP	Transcript levels (e.g.microarray data)	TAIR:Publication:501728802|PMID:18775970	20090313
Csa1P611280.1	2way_8	AT2G44450	locus:2050605	expressed during	M germinated pollen stage	PO:0001017	22892	G	IEP	Transcript levels (e.g.microarray data)	TAIR:Publication:501728802|PMID:18775970	20090313
Csa1P611290.1	2way_8	AT2G44450	locus:2050605	expressed during	M germinated pollen stage	PO:0001017	22892	G	IEP	Transcript levels (e.g.microarray data)	TAIR:Publication:501728802|PMID:18775970	20090313
Csa1P611300.1	2way_8	AT2G44450	locus:2050605	expressed during	M germinated pollen stage	PO:0001017	22892	G	IEP	Transcript levels (e.g.microarray data)	TAIR:Publication:501728802|PMID:18775970	20090313
Csa1P611820.1	2way_8	AT2G44450	locus:2050605	expressed during	M germinated pollen stage	PO:0001017	22892	G	IEP	Transcript levels (e.g.microarray data)	TAIR:Publication:501728802|PMID:18775970	20090313
Csa1P611270.1	2way_8	AT2G44460	locus:2050615	expressed during	4 anthesis stage	PO:0007616	22934	G	IEP	Transcript levels (e.g.microarray data)	TAIR:Publication:501715286|PMID:15806101	20081201
Csa1P611280.1	2way_8	AT2G44460	locus:2050615	expressed during	4 anthesis stage	PO:0007616	22934	G	IEP	Transcript levels (e.g.microarray data)	TAIR:Publication:501715286|PMID:15806101	20081201
Csa1P611290.1	2way_8	AT2G44460	locus:2050615	expressed during	4 anthesis stage	PO:0007616	22934	G	IEP	Transcript levels (e.g.microarray data)	TAIR:Publication:501715286|PMID:15806101	20081201
Csa1P611300.1	2way_8	AT2G44460	locus:2050615	expressed during	4 anthesis stage	PO:0007616	22934	G	IEP	Transcript levels (e.g.microarray data)	TAIR:Publication:501715286|PMID:15806101	20081201
Csa1P611270.1	2way_8	AT2G44480	locus:2050512	expressed during	4 anthesis stage	PO:0007616	22934	G	IEP	Transcript levels (e.g.microarray data)	TAIR:Publication:501715286|PMID:15806101	20081201
Csa1P611280.1	2way_8	AT2G44480	locus:2050512	expressed during	4 anthesis stage	PO:0007616	22934	G	IEP	Transcript levels (e.g.microarray data)	TAIR:Publication:501715286|PMID:15806101	20081201
Csa1P611290.1	2way_8	AT2G44480	locus:2050512	expressed during	4 anthesis stage	PO:0007616	22934	G	IEP	Transcript levels (e.g.microarray data)	TAIR:Publication:501715286|PMID:15806101	20081201
Csa1P611300.1	2way_8	AT2G44480	locus:2050512	expressed during	4 anthesis stage	PO:0007616	22934	G	IEP	Transcript levels (e.g.microarray data)	TAIR:Publication:501715286|PMID:15806101	20081201
Csa1P611820.1	2way_8	AT2G44480	locus:2050512	expressed during	4 anthesis stage	PO:0007616	22934	G	IEP	Transcript levels (e.g.microarray data)	TAIR:Publication:501715286|PMID:15806101	20081201
Csa3P127180.1	2way_8	AT2G44520	locus:2042316	expressed during	4 anthesis stage	PO:0007616	22934	G	IEP	Transcript levels (e.g.microarray data)	TAIR:Publication:501715286|PMID:15806101	20081201
Csa6P079230.1	2way_8	AT2G44525	locus:3436179	expressed during	M germinated pollen stage	PO:0001017	22892	G	IEP	Transcript levels (e.g.microarray data)	TAIR:Publication:501728802|PMID:18775970	20090313
Csa6P079740.1	2way_8	AT2G44540	locus:2042376	expressed during	M germinated pollen stage	PO:0001017	22892	G	IEP	Transcript levels (e.g.microarray data)	TAIR:Publication:501728802|PMID:18775970	20090313
Csa6P079740.1	2way_8	AT2G44560	locus:2042451	expressed during	M germinated pollen stage	PO:0001017	22892	G	IEP	Transcript levels (e.g.microarray data)	TAIR:Publication:501728802|PMID:18775970	20090313
Csa3P910680.1	2way_8	AT2G44590	locus:2042371	expressed during	M germinated pollen stage	PO:0001017	22892	G	IEP	Transcript levels (e.g.microarray data)	TAIR:Publication:501728802|PMID:18775970	20090313
Csa3P910690.1	2way_8	AT2G44610	locus:2042321	expressed during	M germinated pollen stage	PO:0001017	22892	G	IEP	Transcript levels (e.g.microarray data)	TAIR:Publication:501728802|PMID:18775970	20090313
Csa3P128840.1	2way_8	AT2G44620	locus:2042331	expressed during	M germinated pollen stage	PO:0001017	22892	G	IEP	Transcript levels (e.g.microarray data)	TAIR:Publication:501728802|PMID:18775970	20090313
Csa3P128850.1	2way_8	AT2G44620	locus:2042331	expressed during	M germinated pollen stage	PO:0001017	22892	G	IEP	Transcript levels (e.g.microarray data)	TAIR:Publication:501728802|PMID:18775970	20090313
Csa3P128860.1	2way_8	AT2G44620	locus:2042331	expressed during	M germinated pollen stage	PO:0001017	22892	G	IEP	Transcript levels (e.g.microarray data)	TAIR:Publication:501728802|PMID:18775970	20090313
Csa3P128880.1	2way_8	AT2G44640	locus:2042361	expressed during	4 anthesis stage	PO:0007616	22934	G	IEP	Transcript levels (e.g.microarray data)	TAIR:Publication:501715286|PMID:15806101	20081201
Csa2P120930.1	2way_8	AT2G44680	locus:2042431	expressed during	4 anthesis stage	PO:0007616	22934	G	IEP	Transcript levels (e.g.microarray data)	TAIR:Publication:501715286|PMID:15806101	20081201
Csa3P129580.1	2way_8	AT2G44690	locus:2042326	expressed during	4 anthesis stage	PO:0007616	22934	G	IEP	Transcript levels (e.g.microarray data)	TAIR:Publication:501715286|PMID:15806101	20081201
Csa3P129620.1	2way_8	AT2G44730	locus:2042401	expressed during	4 anthesis stage	PO:0007616	22934	G	IEP	Transcript levels (e.g.microarray data)	TAIR:Publication:501715286|PMID:15806101	20081201
Csa6P108550.1	2way_8	AT2G45010	locus:2055617	expressed during	M germinated pollen stage	PO:0001017	22892	G	IEP	Transcript levels (e.g.microarray data)	TAIR:Publication:501728802|PMID:18775970	20090313
Csa6P108580.1	2way_8	AT2G45060	locus:2055578	expressed during	M germinated pollen stage	PO:0001017	22892	G	IEP	Transcript levels (e.g.microarray data)	TAIR:Publication:501728802|PMID:18775970	20090313
Csa6P108560.1	2way_8	AT2G45080	locus:2055552	expressed during	4 anthesis stage	PO:0007616	22934	G	IEP	Transcript levels (e.g.microarray data)	TAIR:Publication:501715286|PMID:15806101	20081201
Csa6P109620.1	2way_8	AT2G45150	locus:2055627	expressed during	4 anthesis stage	PO:0007616	22934	G	IEP	Transcript levels (e.g.microarray data)	TAIR:Publication:501715286|PMID:15806101	20081201
Csa6P109640.1	2way_8	AT2G45160	locus:2055622	expressed during	4 anthesis stage	PO:0007616	22934	G	IEP	Transcript levels (e.g.microarray data)	TAIR:Publication:501715286|PMID:15806101	20081201
Csa6P109650.1	2way_8	AT2G45180	locus:2050901	expressed during	4 anthesis stage	PO:0007616	22934	G	IEP	Transcript levels (e.g.microarray data)	TAIR:Publication:501715286|PMID:15806101	20081201
Csa5P160210.1	2way_8	AT2G45190	locus:2005492	expressed during	4 anthesis stage	PO:0007616	22934	G	IEP	Transcript levels (e.g.microarray data)	TAIR:Publication:501715286|PMID:15806101	20081201
Csa3P126200.1	2way_8	AT2G45330	locus:2050896	expressed during	M germinated pollen stage	PO:0001017	22892	G	IEP	Transcript levels (e.g.microarray data)	TAIR:Publication:501728802|PMID:18775970	20090313
Csa5P157260.1	2way_8	AT2G45550	locus:2043694	expressed during	4 anthesis stage	PO:0007616	22934	G	IEP	Transcript levels (e.g.microarray data)	TAIR:Publication:501715286|PMID:15806101	20081201
Csa5P157290.1	2way_8	AT2G45550	locus:2043694	expressed during	4 anthesis stage	PO:0007616	22934	G	IEP	Transcript levels (e.g.microarray data)	TAIR:Publication:501715286|PMID:15806101	20081201
Csa5P157310.1	2way_8	AT2G45550	locus:2043694	expressed during	4 anthesis stage	PO:0007616	22934	G	IEP	Transcript levels (e.g.microarray data)	TAIR:Publication:501715286|PMID:15806101	20081201
Csa5P157320.1	2way_8	AT2G45550	locus:2043694	expressed during	4 anthesis stage	PO:0007616	22934	G	IEP	Transcript levels (e.g.microarray data)	TAIR:Publication:501715286|PMID:15806101	20081201
Csa5P157260.1	2way_8	AT2G45560	locus:2043699	expressed during	4 anthesis stage	PO:0007616	22934	G	IEP	Transcript levels (e.g.microarray data)	TAIR:Publication:501715286|PMID:15806101	20081201
Csa5P157290.1	2way_8	AT2G45560	locus:2043699	expressed during	4 anthesis stage	PO:0007616	22934	G	IEP	Transcript levels (e.g.microarray data)	TAIR:Publication:501715286|PMID:15806101	20081201
Csa5P157310.1	2way_8	AT2G45560	locus:2043699	expressed during	4 anthesis stage	PO:0007616	22934	G	IEP	Transcript levels (e.g.microarray data)	TAIR:Publication:501715286|PMID:15806101	20081201
Csa5P157320.1	2way_8	AT2G45560	locus:2043699	expressed during	4 anthesis stage	PO:0007616	22934	G	IEP	Transcript levels (e.g.microarray data)	TAIR:Publication:501715286|PMID:15806101	20081201
Csa5P157260.1	2way_8	AT2G45570	locus:2043605	expressed during	4 anthesis stage	PO:0007616	22934	G	IEP	Transcript levels (e.g.microarray data)	TAIR:Publication:501715286|PMID:15806101	20081201
Csa5P157290.1	2way_8	AT2G45570	locus:2043605	expressed during	4 anthesis stage	PO:0007616	22934	G	IEP	Transcript levels (e.g.microarray data)	TAIR:Publication:501715286|PMID:15806101	20081201
Csa5P157310.1	2way_8	AT2G45570	locus:2043605	expressed during	4 anthesis stage	PO:0007616	22934	G	IEP	Transcript levels (e.g.microarray data)	TAIR:Publication:501715286|PMID:15806101	20081201
Csa5P157320.1	2way_8	AT2G45570	locus:2043605	expressed during	4 anthesis stage	PO:0007616	22934	G	IEP	Transcript levels (e.g.microarray data)	TAIR:Publication:501715286|PMID:15806101	20081201
Csa5P157260.1	2way_8	AT2G45580	locus:2043614	expressed during	4 anthesis stage	PO:0007616	22934	G	IEP	Transcript levels (e.g.microarray data)	TAIR:Publication:501715286|PMID:15806101	20081201
Csa5P157290.1	2way_8	AT2G45580	locus:2043614	expressed during	4 anthesis stage	PO:0007616	22934	G	IEP	Transcript levels (e.g.microarray data)	TAIR:Publication:501715286|PMID:15806101	20081201
Csa5P157310.1	2way_8	AT2G45580	locus:2043614	expressed during	4 anthesis stage	PO:0007616	22934	G	IEP	Transcript levels (e.g.microarray data)	TAIR:Publication:501715286|PMID:15806101	20081201
Csa5P157320.1	2way_8	AT2G45580	locus:2043614	expressed during	4 anthesis stage	PO:0007616	22934	G	IEP	Transcript levels (e.g.microarray data)	TAIR:Publication:501715286|PMID:15806101	20081201
Csa6P076740.1	2way_8	AT2G45610	locus:2043654	expressed during	M germinated pollen stage	PO:0001017	22892	G	IEP	Transcript levels (e.g.microarray data)	TAIR:Publication:501728802|PMID:18775970	20090313
Csa2P367740.1	2way_8	AT2G45730	locus:2043714	expressed during	4 anthesis stage	PO:0007616	22934	G	IEP	Transcript levels (e.g.microarray data)	TAIR:Publication:501715286|PMID:15806101	20081201
Csa6P003410.1	2way_8	AT2G45850	locus:2050766	expressed during	4 anthesis stage	PO:0007616	22934	G	IEP	Transcript levels (e.g.microarray data)	TAIR:Publication:501715286|PMID:15806101	20081201
Csa6P003450.1	2way_8	AT2G45880	locus:2050720	expressed during	4 anthesis stage	PO:0007616	22934	G	IEP	Transcript levels (e.g.microarray data)	TAIR:Publication:501715286|PMID:15806101	20081201
Csa6P004490.1	2way_8	AT2G45890	locus:2050699	expressed during	petal differentiation and expansion stage	PO:0007611	22903	G	IEP	Transcript levels (e.g.microarray data)	TAIR:Publication:501715286|PMID:15806101	20081201
Csa6P004520.1	2way_8	AT2G45910	locus:2050669	expressed during	4 anthesis stage	PO:0007616	22934	G	IEP	Transcript levels (e.g.microarray data)	TAIR:Publication:501715286|PMID:15806101	20081201
Csa6P004520.1	2way_8	AT2G45920	locus:2050659	expressed during	4 anthesis stage	PO:0007616	22934	G	IEP	Transcript levels (e.g.microarray data)	TAIR:Publication:501715286|PMID:15806101	20081201
Csa5P141080.1	2way_8	AT2G45950	locus:2050709	expressed during	M germinated pollen stage	PO:0001017	22892	G	IEP	Transcript levels (e.g.microarray data)	TAIR:Publication:501728802|PMID:18775970	20090313
Csa6P004550.1	2way_8	AT2G45970	locus:2050787	expressed during	4 anthesis stage	PO:0007616	22934	G	IEP	Transcript levels (e.g.microarray data)	TAIR:Publication:501715286|PMID:15806101	20081201
Csa6P004590.1	2way_8	AT2G45990	locus:2050730	expressed during	4 anthesis stage	PO:0007616	22934	G	IEP	Transcript levels (e.g.microarray data)	TAIR:Publication:501715286|PMID:15806101	20081201
Csa6P004620.1	2way_8	AT2G46040	locus:2062959	expressed during	M germinated pollen stage	PO:0001017	22892	G	IEP	Transcript levels (e.g.microarray data)	TAIR:Publication:501728802|PMID:18775970	20090313
Csa6P005140.1	2way_8	AT2G46060	locus:2062907	expressed during	4 anthesis stage	PO:0007616	22934	G	IEP	Transcript levels (e.g.microarray data)	TAIR:Publication:501715286|PMID:15806101	20081201
Csa6P006730.1	2way_8	AT2G46070	locus:2062897	expressed during	seedling development stage	PO:0007131	22990	G	IEP	Transcript levels (e.g. RT-PCR)	TAIR:Publication:501729152|PMID:19000167	20090108
Csa6P006740.1	2way_8	AT2G46080	locus:2063015	expressed during	4 anthesis stage	PO:0007616	22934	G	IEP	Transcript levels (e.g.microarray data)	TAIR:Publication:501715286|PMID:15806101	20081201
Csa3P121060.1	2way_8	AT2G46130	locus:2062949	expressed during	petal differentiation and expansion stage	PO:0007611	22903	G	IEP	Transcript levels (e.g.microarray data)	TAIR:Publication:501715286|PMID:15806101	20081201
Csa3P121560.1	2way_8	AT2G46140	locus:2062933	expressed during	M germinated pollen stage	PO:0001017	22892	G	IEP	Transcript levels (e.g.microarray data)	TAIR:Publication:501728802|PMID:18775970	20090313
Csa6P006830.1	2way_8	AT2G46170	locus:2062882	expressed during	M germinated pollen stage	PO:0001017	22892	G	IEP	Transcript levels (e.g.microarray data)	TAIR:Publication:501728802|PMID:18775970	20090313
Csa3P120490.1	2way_8	AT2G46225	locus:505006318	expressed during	seedling development stage	PO:0007131	22990	G	IEP	Transcript levels (e.g. RT-PCR)	TAIR:Publication:501736325|PMID:20345606	20101123
Csa3P821570.1	2way_8	AT2G46230	locus:2062902	expressed during	4 anthesis stage	PO:0007616	22934	G	IEP	Transcript levels (e.g.microarray data)	TAIR:Publication:501715286|PMID:15806101	20081201
Csa6P007400.1	2way_8	AT2G46260	locus:2063026	expressed during	M germinated pollen stage	PO:0001017	22892	G	IEP	Transcript levels (e.g.microarray data)	TAIR:Publication:501728802|PMID:18775970	20090313
Csa6P106780.1	2way_8	AT2G46690	locus:2062759	expressed during	4 anthesis stage	PO:0007616	22934	G	IEP	Transcript levels (e.g.microarray data)	TAIR:Publication:501715286|PMID:15806101	20081201
Csa6P106790.1	2way_8	AT2G46700	locus:2062764	expressed during	4 anthesis stage	PO:0007616	22934	G	IEP	Transcript levels (e.g.microarray data)	TAIR:Publication:501715286|PMID:15806101	20081201
Csa6P101470.1	2way_8	AT2G46880	locus:2041379	expressed during	petal differentiation and expansion stage	PO:0007611	22903	G	IEP	Transcript levels (e.g.microarray data)	TAIR:Publication:501715286|PMID:15806101	20081201
Csa3P659030.1	2way_8	AT2G47060	locus:2041339	expressed during	4 anthesis stage	PO:0007616	22934	G	IEP	Transcript levels (e.g.microarray data)	TAIR:Publication:501715286|PMID:15806101	20081201
Csa3P664550.1	2way_8	AT2G47070	locus:2041329	expressed during	4 anthesis stage	PO:0007616	22934	G	IEP	Transcript levels (e.g.microarray data)	TAIR:Publication:501715286|PMID:15806101	20081201
Csa3P778290.1	2way_8	AT2G47130	locus:2041439	expressed during	4 anthesis stage	PO:0007616	22934	G	IEP	Transcript levels (e.g.microarray data)	TAIR:Publication:501715286|PMID:15806101	20081201
Csa3P778300.1	2way_8	AT2G47130	locus:2041439	expressed during	4 anthesis stage	PO:0007616	22934	G	IEP	Transcript levels (e.g.microarray data)	TAIR:Publication:501715286|PMID:15806101	20081201
Csa3P778290.1	2way_8	AT2G47140	locus:2041394	expressed during	4 anthesis stage	PO:0007616	22934	G	IEP	Transcript levels (e.g.microarray data)	TAIR:Publication:501715286|PMID:15806101	20081201
Csa3P665600.1	2way_8	AT2G47160	locus:2041319	expressed during	4 anthesis stage	PO:0007616	22934	G	IEP	Transcript levels (e.g.microarray data)	TAIR:Publication:501715286|PMID:15806101	20081201
Csa3P680120.1	2way_8	AT2G47180	locus:2062860	expressed during	4 anthesis stage	PO:0007616	22934	G	IEP	Transcript levels (e.g.microarray data)	TAIR:Publication:501715286|PMID:15806101	20081201
Csa3P535120.1	2way_8	AT2G47240	locus:2065195	expressed during	4 anthesis stage	PO:0007616	22934	G	IEP	Transcript levels (e.g.microarray data)	TAIR:Publication:501715286|PMID:15806101	20081201
Csa7P018780.1	2way_8	AT2G47450	locus:2062046	expressed during	4 anthesis stage	PO:0007616	22934	G	IEP	Transcript levels (e.g.microarray data)	TAIR:Publication:501715286|PMID:15806101	20081201
Csa1P001390.1	2way_8	AT2G47620	locus:2043263	expressed during	4 anthesis stage	PO:0007616	22934	G	IEP	Transcript levels (e.g.microarray data)	TAIR:Publication:501715286|PMID:15806101	20081201
Csa4P001690.1	2way_8	AT2G47790	locus:2043393	expressed during	4 anthesis stage	PO:0007616	22934	G	IEP	Transcript levels (e.g.microarray data)	TAIR:Publication:501715286|PMID:15806101	20081201
Csa4P001710.1	2way_8	AT2G47800	locus:2043268	expressed during	seedling development stage	PO:0007131	22990	G	IEP	Transcript levels (e.g. Northerns)	TAIR:Publication:501718204|PMID:16361527	20060502
Csa7P390110.1	2way_8	AT2G47940	locus:2043403	expressed during	4 anthesis stage	PO:0007616	22934	G	IEP	Transcript levels (e.g.microarray data)	TAIR:Publication:501715286|PMID:15806101	20081201
Csa1P073730.1	2way_8	AT2G47960	locus:2043433	expressed during	M germinated pollen stage	PO:0001017	22892	G	IEP	Transcript levels (e.g.microarray data)	TAIR:Publication:501728802|PMID:18775970	20090313
Csa1P560782.1	2way_8	AT2G47980	locus:2043318	expressed during	4 anthesis stage	PO:0007616	22934	G	IEP	Transcript levels (e.g.microarray data)	TAIR:Publication:501715286|PMID:15806101	20081201
Csa7P390220.1	2way_8	AT2G47990	locus:2043333	expressed during	E two nucleate megagametophyte stage	PO:0007627	22915	G	IDA	in situ hybridization	TAIR:Publication:501716378|PMID:15980260	20051003
Csa6P408240.1	2way_8	AT2G48110	locus:2039356	expressed during	4 anthesis stage	PO:0007616	22934	G	IEP	Transcript levels (e.g.microarray data)	TAIR:Publication:501715286|PMID:15806101	20081201
Csa6P408780.1	2way_8	AT2G48110	locus:2039356	expressed during	4 anthesis stage	PO:0007616	22934	G	IEP	Transcript levels (e.g.microarray data)	TAIR:Publication:501715286|PMID:15806101	20081201
Csa3P516510.1	2way_8	AT3G01040	locus:2102082	expressed during	M germinated pollen stage	PO:0001017	22892	G	IEP	Transcript levels (e.g.microarray data)	TAIR:Publication:501728802|PMID:18775970	20090313
Csa6P077450.1	2way_8	AT3G01090	locus:2102132	expressed during	M germinated pollen stage	PO:0001017	22892	G	IEP	Transcript levels (e.g.microarray data)	TAIR:Publication:501728802|PMID:18775970	20090313
Csa6P404140.1	2way_8	AT3G01270	locus:2100247	expressed during	M germinated pollen stage	PO:0001017	22892	G	IEP	Transcript levels (e.g.microarray data)	TAIR:Publication:501728802|PMID:18775970	20090313
Csa6P404150.1	2way_8	AT3G01280	locus:2100252	expressed during	seed development stage	PO:0001170	22967	G	IEP	inferred from 2D-electrophoresis	TAIR:Publication:501736279|PMID:20118269	20100504
Csa6P404210.1	2way_8	AT3G01290	locus:2100242	expressed during	4 anthesis stage	PO:0007616	22934	G	IEP	Transcript levels (e.g.microarray data)	TAIR:Publication:501715286|PMID:15806101	20081201
Csa3P829150.1	2way_8	AT3G01370	locus:2096662	expressed during	4 anthesis stage	PO:0007616	22934	G	IEP	Transcript levels (e.g.microarray data)	TAIR:Publication:501715286|PMID:15806101	20081201
Csa3P739020.1	2way_8	AT3G01390	locus:2096682	expressed during	4 anthesis stage	PO:0007616	22934	G	IEP	Transcript levels (e.g.microarray data)	TAIR:Publication:501715286|PMID:15806101	20081201
Csa3P829210.1	2way_8	AT3G01410	locus:2096692	expressed during	M germinated pollen stage	PO:0001017	22892	G	IEP	Transcript levels (e.g.microarray data)	TAIR:Publication:501728802|PMID:18775970	20090313
Csa3P835880.1	2way_8	AT3G01460	locus:2096672	expressed during	4 anthesis stage	PO:0007616	22934	G	IEP	Transcript levels (e.g.microarray data)	TAIR:Publication:501715286|PMID:15806101	20081201
Csa3P836450.1	2way_8	AT3G01480	locus:2084138	expressed during	4 anthesis stage	PO:0007616	22934	G	IEP	Transcript levels (e.g.microarray data)	TAIR:Publication:501715286|PMID:15806101	20081201
Csa3P836460.1	2way_8	AT3G01490	locus:2084193	expressed during	4 anthesis stage	PO:0007616	22934	G	IEP	Transcript levels (e.g.microarray data)	TAIR:Publication:501715286|PMID:15806101	20081201
Csa3P837030.1	2way_8	AT3G01510	locus:2084133	expressed during	4 anthesis stage	PO:0007616	22934	G	IEP	Transcript levels (e.g.microarray data)	TAIR:Publication:501715286|PMID:15806101	20081201
Csa4P506870.1	2way_8	AT3G01610	locus:2084163	expressed during	4 anthesis stage	PO:0007616	22934	G	IEP	Transcript levels (e.g.microarray data)	TAIR:Publication:501715286|PMID:15806101	20081201
Csa3P840450.1	2way_8	AT3G01650	locus:2084218	expressed during	M germinated pollen stage	PO:0001017	22892	G	IEP	Transcript levels (e.g.microarray data)	TAIR:Publication:501728802|PMID:18775970	20090313
Csa3P597250.1	2way_8	AT3G01720	locus:2082314	expressed during	4 anthesis stage	PO:0007616	22934	G	IEP	Transcript levels (e.g.microarray data)	TAIR:Publication:501715286|PMID:15806101	20081201
Csa2P350430.1	2way_8	AT3G01750	locus:2082344	expressed during	4 anthesis stage	PO:0007616	22934	G	IEP	Transcript levels (e.g.microarray data)	TAIR:Publication:501715286|PMID:15806101	20081201
Csa3P173010.1	2way_8	AT3G01780	locus:2082299	expressed during	M germinated pollen stage	PO:0001017	22892	G	IEP	Transcript levels (e.g.microarray data)	TAIR:Publication:501728802|PMID:18775970	20090313
Csa3P250890.1	2way_8	AT3G02050	locus:2078688	expressed during	4 anthesis stage	PO:0007616	22934	G	IEP	Transcript levels (e.g.microarray data)	TAIR:Publication:501715286|PMID:15806101	20081201
Csa4P099770.1	2way_8	AT3G02110	locus:2078598	expressed during	4 anthesis stage	PO:0007616	22934	G	IEP	Transcript levels (e.g.microarray data)	TAIR:Publication:501715286|PMID:15806101	20081201
Csa1P039860.1	2way_8	AT3G02210	locus:2076507	expressed during	4 anthesis stage	PO:0007616	22934	G	IEP	Transcript levels (e.g.microarray data)	TAIR:Publication:501715286|PMID:15806101	20081201
Csa1P039880.1	2way_8	AT3G02230	locus:2076482	expressed during	seed development stage	PO:0001170	22967	G	IEP	inferred from 2D-electrophoresis	TAIR:Publication:501736279|PMID:20118269	20100504
Csa4P025070.1	2way_8	AT3G02280	locus:2076547	expressed during	4 anthesis stage	PO:0007616	22934	G	IEP	Transcript levels (e.g.microarray data)	TAIR:Publication:501715286|PMID:15806101	20081201
Csa5P642720.1	2way_8	AT3G02360	locus:2074577	expressed during	seed development stage	PO:0001170	22967	G	IEP	inferred from 2D-electrophoresis	TAIR:Publication:501736279|PMID:20118269	20100504
Csa4P124910.1	2way_8	AT3G02380	locus:2074587	expressed during	4 anthesis stage	PO:0007616	22934	G	IEP	Transcript levels (e.g.microarray data)	TAIR:Publication:501715286|PMID:15806101	20081201
Csa5P608600.1	2way_8	AT3G02540	locus:2076944	expressed during	4 anthesis stage	PO:0007616	22934	G	IEP	Transcript levels (e.g.microarray data)	TAIR:Publication:501715286|PMID:15806101	20081201
Csa5P167200.1	2way_8	AT3G02570	locus:2076864	expressed during	M germinated pollen stage	PO:0001017	22892	G	IEP	Transcript levels (e.g.microarray data)	TAIR:Publication:501728802|PMID:18775970	20090313
Csa4P409800.1	2way_8	AT3G02580	locus:2076884	expressed during	4 anthesis stage	PO:0007616	22934	G	IEP	Transcript levels (e.g.microarray data)	TAIR:Publication:501715286|PMID:15806101	20081201
Csa4P025150.1	2way_8	AT3G02660	locus:2076879	expressed during	L mature pollen stage	PO:0001016	22891	G	IEP	Transcript levels (e.g.microarray data)	TAIR:Publication:501728802|PMID:18775970	20090313
Csa5P429960.1	2way_8	AT3G02690	locus:2076954	expressed during	4 anthesis stage	PO:0007616	22934	G	IEP	Transcript levels (e.g.microarray data)	TAIR:Publication:501715286|PMID:15806101	20081201
Csa4P001570.1	2way_8	AT3G02720	locus:2075532	expressed during	4 anthesis stage	PO:0007616	22934	G	IEP	Transcript levels (e.g.microarray data)	TAIR:Publication:501715286|PMID:15806101	20081201
Csa6P041730.1	2way_8	AT3G02750	locus:2075487	expressed during	M germinated pollen stage	PO:0001017	22892	G	IEP	Transcript levels (e.g.microarray data)	TAIR:Publication:501728802|PMID:18775970	20090313
Csa2P292740.1	2way_8	AT3G02860	locus:2075422	expressed during	4 anthesis stage	PO:0007616	22934	G	IEP	Transcript levels (e.g.microarray data)	TAIR:Publication:501715286|PMID:15806101	20081201
Csa6P511690.1	2way_8	AT3G02870	locus:2075392	expressed during	4 anthesis stage	PO:0007616	22934	G	IEP	Transcript levels (e.g.microarray data)	TAIR:Publication:501715286|PMID:15806101	20081201
Csa2P439230.1	2way_8	AT3G02940	locus:2075387	expressed during	4 anthesis stage	PO:0007616	22934	G	IEP	Transcript levels (e.g.microarray data)	TAIR:Publication:501715286|PMID:15806101	20081201
Csa2P433910.1	2way_8	AT3G03050	locus:2097700	expressed during	4 anthesis stage	PO:0007616	22934	G	IEP	Transcript levels (e.g.microarray data)	TAIR:Publication:501715286|PMID:15806101	20081201
Csa2P433920.1	2way_8	AT3G03050	locus:2097700	expressed during	4 anthesis stage	PO:0007616	22934	G	IEP	Transcript levels (e.g.microarray data)	TAIR:Publication:501715286|PMID:15806101	20081201
Csa1P159840.1	2way_8	AT3G03240	locus:2097800	expressed during	4 anthesis stage	PO:0007616	22934	G	IEP	Transcript levels (e.g.microarray data)	TAIR:Publication:501715286|PMID:15806101	20081201
Csa1P160215.1	2way_8	AT3G03240	locus:2097800	expressed during	4 anthesis stage	PO:0007616	22934	G	IEP	Transcript levels (e.g.microarray data)	TAIR:Publication:501715286|PMID:15806101	20081201
Csa2P099460.1	2way_8	AT3G03340	locus:2099674	expressed during	4 anthesis stage	PO:0007616	22934	G	IEP	Transcript levels (e.g.microarray data)	TAIR:Publication:501715286|PMID:15806101	20081201
Csa3P346140.1	2way_8	AT3G03380	locus:2099619	expressed during	4 anthesis stage	PO:0007616	22934	G	IEP	Transcript levels (e.g.microarray data)	TAIR:Publication:501715286|PMID:15806101	20081201
Csa3P346390.1	2way_8	AT3G03380	locus:2099619	expressed during	4 anthesis stage	PO:0007616	22934	G	IEP	Transcript levels (e.g.microarray data)	TAIR:Publication:501715286|PMID:15806101	20081201
Csa3P346890.1	2way_8	AT3G03380	locus:2099619	expressed during	4 anthesis stage	PO:0007616	22934	G	IEP	Transcript levels (e.g.microarray data)	TAIR:Publication:501715286|PMID:15806101	20081201
Csa5P517840.1	2way_8	AT3G03420	locus:2099664	expressed during	4 anthesis stage	PO:0007616	22934	G	IEP	Transcript levels (e.g.microarray data)	TAIR:Publication:501715286|PMID:15806101	20081201
Csa3P816040.1	2way_8	AT3G03630	locus:2096454	expressed during	4 anthesis stage	PO:0007616	22934	G	IEP	Transcript levels (e.g.microarray data)	TAIR:Publication:501715286|PMID:15806101	20081201
Csa3P822370.1	2way_8	AT3G03710	locus:2079429	expressed during	4 anthesis stage	PO:0007616	22934	G	IEP	Transcript levels (e.g.microarray data)	TAIR:Publication:501715286|PMID:15806101	20081201
Csa4P187820.1	2way_8	AT3G03720	locus:2079414	expressed during	M germinated pollen stage	PO:0001017	22892	G	IEP	Transcript levels (e.g.microarray data)	TAIR:Publication:501728802|PMID:18775970	20090313
Csa4P187830.1	2way_8	AT3G03740	locus:2079384	expressed during	M germinated pollen stage	PO:0001017	22892	G	IEP	Transcript levels (e.g.microarray data)	TAIR:Publication:501728802|PMID:18775970	20090313
Csa3P842030.1	2way_8	AT3G03780	locus:2079434	expressed during	M germinated pollen stage	PO:0001017	22892	G	IEP	Transcript levels (e.g.microarray data)	TAIR:Publication:501728802|PMID:18775970	20090313
Csa3P842610.1	2way_8	AT3G03800	locus:2079449	expressed during	M germinated pollen stage	PO:0001017	22892	G	IEP	Transcript levels (e.g.microarray data)	TAIR:Publication:501728802|PMID:18775970	20090313
Csa3P842620.1	2way_8	AT3G03800	locus:2079449	expressed during	M germinated pollen stage	PO:0001017	22892	G	IEP	Transcript levels (e.g.microarray data)	TAIR:Publication:501728802|PMID:18775970	20090313
Csa3P842640.1	2way_8	AT3G03810	locus:2079404	expressed during	4 anthesis stage	PO:0007616	22934	G	IEP	Transcript levels (e.g.microarray data)	TAIR:Publication:501715286|PMID:15806101	20081201
Csa3P843780.1	2way_8	AT3G03960	locus:2095948	expressed during	4 anthesis stage	PO:0007616	22934	G	IEP	Transcript levels (e.g.microarray data)	TAIR:Publication:501715286|PMID:15806101	20081201
Csa3P843800.1	2way_8	AT3G03980	locus:2095968	expressed during	M germinated pollen stage	PO:0001017	22892	G	IEP	Transcript levels (e.g.microarray data)	TAIR:Publication:501728802|PMID:18775970	20090313
Csa3P843810.1	2way_8	AT3G03980	locus:2095968	expressed during	M germinated pollen stage	PO:0001017	22892	G	IEP	Transcript levels (e.g.microarray data)	TAIR:Publication:501728802|PMID:18775970	20090313
Csa3P843800.1	2way_8	AT3G04000	locus:2095918	expressed during	4 anthesis stage	PO:0007616	22934	G	IEP	Transcript levels (e.g.microarray data)	TAIR:Publication:501715286|PMID:15806101	20081201
Csa3P843810.1	2way_8	AT3G04000	locus:2095918	expressed during	4 anthesis stage	PO:0007616	22934	G	IEP	Transcript levels (e.g.microarray data)	TAIR:Publication:501715286|PMID:15806101	20081201
Csa3P843830.1	2way_8	AT3G04010	locus:2095923	expressed during	M germinated pollen stage	PO:0001017	22892	G	IEP	Transcript levels (e.g.microarray data)	TAIR:Publication:501728802|PMID:18775970	20090313
Csa2P171870.1	2way_8	AT3G04400	locus:2100915	expressed during	4 anthesis stage	PO:0007616	22934	G	IEP	Transcript levels (e.g.microarray data)	TAIR:Publication:501715286|PMID:15806101	20081201
Csa6P088070.1	2way_8	AT3G04400	locus:2100915	expressed during	4 anthesis stage	PO:0007616	22934	G	IEP	Transcript levels (e.g.microarray data)	TAIR:Publication:501715286|PMID:15806101	20081201
Csa2P075430.1	2way_8	AT3G04460	locus:2100890	expressed during	0 seed germination stage	PO:0007057	22988	G	IEP	Transcript levels (e.g.microarray data)	TAIR:Publication:501717600|PMID:16113209	20051018
Csa2P009550.1	2way_8	AT3G04510	locus:2100850	expressed during	petal differentiation and expansion stage	PO:0007611	22903	G	IEP	Transcript levels (e.g.microarray data)	TAIR:Publication:501715286|PMID:15806101	20081201
Csa2P009560.1	2way_8	AT3G04520	locus:2100860	expressed during	4 anthesis stage	PO:0007616	22934	G	IEP	Transcript levels (e.g.microarray data)	TAIR:Publication:501715286|PMID:15806101	20081201
Csa3P135070.1	2way_8	AT3G04530	locus:2100875	expressed during	M germinated pollen stage	PO:0001017	22892	G	IEP	Transcript levels (e.g.microarray data)	TAIR:Publication:501728802|PMID:18775970	20090313
Csa2P010230.1	2way_8	AT3G04610	locus:2084908	expressed during	4 anthesis stage	PO:0007616	22934	G	IEP	Transcript levels (e.g.microarray data)	TAIR:Publication:501715286|PMID:15806101	20081201
Csa2P010240.1	2way_8	AT3G04620	locus:2084873	expressed during	M germinated pollen stage	PO:0001017	22892	G	IEP	Transcript levels (e.g.microarray data)	TAIR:Publication:501728802|PMID:18775970	20090313
Csa2P010250.1	2way_8	AT3G04630	locus:2084878	expressed during	M germinated pollen stage	PO:0001017	22892	G	IEP	Transcript levels (e.g.microarray data)	TAIR:Publication:501728802|PMID:18775970	20090313
Csa2P010260.1	2way_8	AT3G04650	locus:2084903	expressed during	4 anthesis stage	PO:0007616	22934	G	IEP	Transcript levels (e.g.microarray data)	TAIR:Publication:501715286|PMID:15806101	20081201
Csa2P010280.1	2way_8	AT3G04690	locus:2084953	expressed during	M germinated pollen stage	PO:0001017	22892	G	IEP	Transcript levels (e.g.microarray data)	TAIR:Publication:501728802|PMID:18775970	20090313
Csa2P010920.1	2way_8	AT3G04730	locus:2084933	expressed during	4 anthesis stage	PO:0007616	22934	G	IEP	Transcript levels (e.g.microarray data)	TAIR:Publication:501715286|PMID:15806101	20081201
Csa2P011420.1	2way_8	AT3G04730	locus:2084933	expressed during	4 anthesis stage	PO:0007616	22934	G	IEP	Transcript levels (e.g.microarray data)	TAIR:Publication:501715286|PMID:15806101	20081201
Csa2P011430.1	2way_8	AT3G04740	locus:2084948	expressed during	M germinated pollen stage	PO:0001017	22892	G	IEP	Transcript levels (e.g.microarray data)	TAIR:Publication:501728802|PMID:18775970	20090313
[truncated: 2,651 more rows]

## Sheet: Table_S14_opps2structure
geneID_in_Cucumber	collinear_segments_levels	TAIR_accession	locus_name	expression	plant_structure	PO_term	PO_ID	Aspect	Evidence_code	Evidence_with	Annotation_Origin	Date_annotated
Csa1P050030.1	10way	AT5G63200	locus:2162027	expressed in	guard cell	PO:0000293	19990	S	IEP	RNA-seq evidence	TAIR:Publication:501756330|PMID:23634837	20130725
Csa2P435520.1	12way	AT1G64950	locus:2010886	expressed in	guard cell	PO:0000293	19990	S	IEP	RNA-seq evidence	TAIR:Publication:501756330|PMID:23634837	20130725
Csa5P139780.1	12way	AT1G64950	locus:2010886	expressed in	guard cell	PO:0000293	19990	S	IEP	RNA-seq evidence	TAIR:Publication:501756330|PMID:23634837	20130725
Csa4P017170.1	12way	AT2G43120	locus:2041026	expressed in	guard cell	PO:0000293	19990	S	IEP	RNA-seq evidence	TAIR:Publication:501756330|PMID:23634837	20130725
Csa5P161950.1	12way	AT4G16520	locus:2130759	expressed in	guard cell	PO:0000293	19990	S	IEP	RNA-seq evidence	TAIR:Publication:501756330|PMID:23634837	20130725
Csa1P145920.1	13way	AT2G27920	locus:2057873	expressed in	guard cell	PO:0000293	19990	S	IEP	RNA-seq evidence	TAIR:Publication:501756330|PMID:23634837	20130725
Csa1P145920.1	14way	AT2G27920	locus:2057873	expressed in	guard cell	PO:0000293	19990	S	IEP	RNA-seq evidence	TAIR:Publication:501756330|PMID:23634837	20130725
Csa4P017170.1	14way	AT2G43120	locus:2041026	expressed in	guard cell	PO:0000293	19990	S	IEP	RNA-seq evidence	TAIR:Publication:501756330|PMID:23634837	20130725
Csa4P015700.1	15way	AT1G10840	locus:2196469	expressed in	guard cell	PO:0000293	19990	S	IEP	RNA-seq evidence	TAIR:Publication:501756330|PMID:23634837	20130725
Csa1P407190.1	15way	AT1G15520	locus:2196593	expressed in	guard cell	PO:0000293	19990	S	IEP	RNA-seq evidence	TAIR:Publication:501756330|PMID:23634837	20130725
Csa2P379370.1	15way	AT1G15520	locus:2196593	expressed in	guard cell	PO:0000293	19990	S	IEP	RNA-seq evidence	TAIR:Publication:501756330|PMID:23634837	20130725
Csa6P185320.1	15way	AT1G15520	locus:2196593	expressed in	guard cell	PO:0000293	19990	S	IEP	RNA-seq evidence	TAIR:Publication:501756330|PMID:23634837	20130725
Csa5P599300.1	15way	AT1G23330	locus:2028060	expressed in	guard cell	PO:0000293	19990	S	IEP	RNA-seq evidence	TAIR:Publication:501756330|PMID:23634837	20130725
Csa1P056930.1	15way	AT1G71691	locus:2824531	expressed in	collective leaf structure	PO:0025022	36583	S	IEP	Transcript levels (e.g.microarray data)	TAIR:Publication:501715286|PMID:15806101	20081201
Csa5P650570.1	15way	AT1G71691	locus:2824531	expressed in	collective leaf structure	PO:0025022	36583	S	IEP	Transcript levels (e.g.microarray data)	TAIR:Publication:501715286|PMID:15806101	20081201
Csa1P145920.1	15way	AT2G27920	locus:2057873	expressed in	guard cell	PO:0000293	19990	S	IEP	RNA-seq evidence	TAIR:Publication:501756330|PMID:23634837	20130725
Csa4P638360.1	15way	AT3G15470	locus:2090146	expressed in	guard cell	PO:0000293	19990	S	IEP	RNA-seq evidence	TAIR:Publication:501756330|PMID:23634837	20130725
Csa1P002680.1	15way	AT3G27260	locus:2086498	expressed in	guard cell	PO:0000293	19990	S	IEP	RNA-seq evidence	TAIR:Publication:501756330|PMID:23634837	20130725
Csa3P589570.1	15way	AT3G27260	locus:2086498	expressed in	guard cell	PO:0000293	19990	S	IEP	RNA-seq evidence	TAIR:Publication:501756330|PMID:23634837	20130725
Csa2P258850.1	15way	AT4G34830	locus:2116915	expressed in	guard cell	PO:0000293	19990	S	IEP	RNA-seq evidence	TAIR:Publication:501756330|PMID:23634837	20130725
Csa4P031000.1	15way	AT4G39800	locus:2135297	expressed in	guard cell	PO:0000293	19990	S	IEP	RNA-seq evidence	TAIR:Publication:501756330|PMID:23634837	20130725
Csa3P730970.1	15way	AT5G01310	locus:2179122	expressed in	guard cell	PO:0000293	19990	S	IEP	RNA-seq evidence	TAIR:Publication:501756330|PMID:23634837	20130725
Csa4P031000.1	15way	AT5G10170	locus:2184153	expressed in	guard cell	PO:0000293	19990	S	IEP	RNA-seq evidence	TAIR:Publication:501756330|PMID:23634837	20130725
Csa2P382460.1	15way	AT5G25265	locus:504955105	expressed in	guard cell	PO:0000293	19990	S	IEP	RNA-seq evidence	TAIR:Publication:501756330|PMID:23634837	20130725
Csa6P401400.1	15way	AT5G25265	locus:504955105	expressed in	guard cell	PO:0000293	19990	S	IEP	RNA-seq evidence	TAIR:Publication:501756330|PMID:23634837	20130725
Csa6P430740.1	15way	AT5G25265	locus:504955105	expressed in	guard cell	PO:0000293	19990	S	IEP	RNA-seq evidence	TAIR:Publication:501756330|PMID:23634837	20130725
Csa3P901180.1	15way	AT5G46690	locus:2178560	expressed in	guard cell	PO:0000293	19990	S	IEP	RNA-seq evidence	TAIR:Publication:501756330|PMID:23634837	20130725
Csa1P050470.1	15way	AT5G50380	locus:2177532	expressed in	guard cell	PO:0000293	19990	S	IEP	RNA-seq evidence	TAIR:Publication:501756330|PMID:23634837	20130725
Csa3P118180.1	2way_8	AT1G01120	locus:2200955	expressed in	guard cell	PO:0000293	19990	S	IEP	RNA-seq evidence	TAIR:Publication:501756330|PMID:23634837	20130725
Csa3P118190.1	2way_8	AT1G01140	locus:2035367	expressed in	guard cell	PO:0000293	19990	S	IEP	RNA-seq evidence	TAIR:Publication:501756330|PMID:23634837	20130725
Csa3P119380.1	2way_8	AT1G01220	locus:2035362	expressed in	guard cell	PO:0000293	19990	S	IEP	RNA-seq evidence	TAIR:Publication:501756330|PMID:23634837	20130725
Csa3P119390.1	2way_8	AT1G01225	locus:505006091	expressed in	guard cell	PO:0000293	19990	S	IEP	RNA-seq evidence	TAIR:Publication:501756330|PMID:23634837	20130725
[truncated: 5,447 more rows]
