# Supplementary material for: An Updated Functional Annotation of Protein-Coding Genes in the Cucumber Genome
Source: Front Plant Sci. 2018 Mar 15;9:325. doi: 10.3389/fpls.2018.00325 (PMC5863696; doi:10.3389/fpls.2018.00325)
Supplement: Supplementary file 20 [file Table15.xlsx]

## Sheet: Table_S15
Cucumber_geneID	GO_Term
Csa1P000010.1	GO:0003735
Csa1P000010.1	GO:0005840
Csa1P000010.1	GO:0006414
Csa1P000020.1	GO:0003712
Csa1P000020.1	GO:0016442
Csa1P000020.1	GO:0035194
Csa1P000030.1	GO:0016491
Csa1P000050.1	GO:0003677
Csa1P000050.1	GO:0006355
Csa1P000570.1	GO:0015995
Csa1P000570.1	GO:0046406
Csa1P000580.1	GO:0003677
Csa1P000580.1	GO:0005634
Csa1P000580.1	GO:0006351
Csa1P000580.1	GO:0006355
Csa1P000580.1	GO:0009734
Csa1P000610.1	GO:0004725
Csa1P000610.1	GO:0008138
Csa1P000610.1	GO:0016773
Csa1P000640.1	GO:0005506
Csa1P000640.1	GO:0016021
Csa1P000670.1	GO:0006633
Csa1P000680.1	GO:0006810
Csa1P000680.1	GO:0016021
Csa1P000690.1	GO:0003723
Csa1P000690.1	GO:0006396
Csa1P000690.1	GO:0016779
Csa1P000720.1	GO:0009058
Csa1P000720.1	GO:0016021
Csa1P000720.1	GO:0016740
Csa1P000720.1	GO:0030170
Csa1P000725.1	GO:0005886
Csa1P000725.1	GO:0016021
Csa1P000740.1	GO:0005524
Csa1P001280.1	GO:0005739
Csa1P001280.1	GO:0015031
Csa1P001280.1	GO:0046872
Csa1P001300.1	GO:0005886
Csa1P001300.1	GO:0008643
Csa1P001300.1	GO:0016021
Csa1P001310.1	GO:0001522
Csa1P001310.1	GO:0003723
Csa1P001310.1	GO:0009982
Csa1P001360.1	GO:0016747
Csa1P001380.1	GO:0003677
Csa1P001390.1	GO:0003677
Csa1P001390.1	GO:0005634
Csa1P001400.1	GO:0000166
Csa1P001410.1	GO:0016021
Csa1P001430.1	GO:0030001
Csa1P001430.1	GO:0046872
Csa1P001450.1	GO:0003677
Csa1P001450.1	GO:0005634
Csa1P001470.1	GO:0016021
Csa1P001480.1	GO:0016021
Csa1P001490.1	GO:0016788
Csa1P001515.1	GO:0005634
Csa1P001520.1	GO:0000287
Csa1P001520.1	GO:0003984
Csa1P001520.1	GO:0009097
Csa1P001520.1	GO:0009099
Csa1P001520.1	GO:0030976
Csa1P001520.1	GO:0050660
Csa1P002040.1	GO:0003993
Csa1P002040.1	GO:0046872
Csa1P002060.1	GO:0003824
Csa1P002090.1	GO:0004497
Csa1P002090.1	GO:0005506
Csa1P002090.1	GO:0016021
Csa1P002090.1	GO:0016705
Csa1P002090.1	GO:0020037
Csa1P002100.1	GO:0005732
Csa1P002100.1	GO:0006364
Csa1P002100.1	GO:0032040
Csa1P002100.1	GO:0034457
Csa1P002110.1	GO:0005509
Csa1P002120.1	GO:0003677
Csa1P002120.1	GO:0003723
Csa1P002120.1	GO:0046872
Csa1P002150.1	GO:0004017
Csa1P002150.1	GO:0005524
Csa1P002160.1	GO:0004177
Csa1P002160.1	GO:0008237
Csa1P002160.1	GO:0008270
Csa1P002660.1	GO:0004177
Csa1P002660.1	GO:0008237
Csa1P002660.1	GO:0008270
Csa1P002670.1	GO:0005743
Csa1P002670.1	GO:0006850
Csa1P002670.1	GO:0016021
Csa1P002690.1	GO:0003676
Csa1P002710.1	GO:0000148
Csa1P002710.1	GO:0003843
Csa1P002710.1	GO:0006075
Csa1P002710.1	GO:0016021
Csa1P002720.1	GO:0003824
Csa1P002730.1	GO:0005345
Csa1P002730.1	GO:0016021
Csa1P002750.1	GO:0016021
Csa1P002750.1	GO:0046872
Csa1P002760.1	GO:0004109
Csa1P002760.1	GO:0005737
Csa1P002760.1	GO:0006779
Csa1P002760.1	GO:0051536
Csa1P002770.1	GO:0008080
Csa1P002770.1	GO:0051536
Csa1P002780.1	GO:0016787
Csa1P002810.1	GO:0006979
Csa1P002810.1	GO:0008113
Csa1P002810.1	GO:0030091
Csa1P002860.1	GO:0004672
Csa1P002860.1	GO:0005524
Csa1P002860.1	GO:0016021
Csa1P002880.1	GO:0004719
Csa1P003490.1	GO:0015238
Csa1P003490.1	GO:0015297
Csa1P003490.1	GO:0016021
Csa1P003510.1	GO:0004672
Csa1P003510.1	GO:0005524
Csa1P003520.1	GO:0008270
Csa1P004050.1	GO:0004672
Csa1P004050.1	GO:0005524
Csa1P004050.1	GO:0016021
Csa1P004050.1	GO:0030246
Csa1P004060.1	GO:0006950
Csa1P004100.1	GO:0005507
Csa1P004100.1	GO:0008131
Csa1P004100.1	GO:0009308
Csa1P004100.1	GO:0048038
Csa1P004130.1	GO:0005634
Csa1P004130.1	GO:0006351
Csa1P004130.1	GO:0006355
Csa1P004130.1	GO:0032041
Csa1P004240.1	GO:0004674
Csa1P004240.1	GO:0005524
Csa1P004240.1	GO:0016021
Csa1P004250.1	GO:0005524
Csa1P004250.1	GO:0016787
Csa1P004340.1	GO:0016021
Csa1P004370.1	GO:0000159
Csa1P004370.1	GO:0008601
Csa1P004870.1	GO:0005634
Csa1P004870.1	GO:0006355
Csa1P004870.1	GO:0043565
Csa1P004890.1	GO:0035091
Csa1P004910.1	GO:0016020
Csa1P004930.1	GO:0008299
Csa1P004930.1	GO:0030604
Csa1P004930.1	GO:0046872
Csa1P004930.1	GO:0070402
Csa1P004940.1	GO:0005778
Csa1P004940.1	GO:0016021
Csa1P004940.1	GO:0016560
Csa1P004950.1	GO:0000178
Csa1P004950.1	GO:0003723
Csa1P004970.1	GO:0005886
Csa1P004970.1	GO:0016021
Csa1P004990.1	GO:0008270
Csa1P004990.1	GO:0016021
Csa1P005490.1	GO:0016021
Csa1P005520.1	GO:0016620
Csa1P005560.1	GO:0003824
Csa1P005560.1	GO:0005992
Csa1P005580.1	GO:0000166
Csa1P005580.1	GO:0003676
Csa1P005580.1	GO:0003968
Csa1P005590.1	GO:0005524
Csa1P005610.1	GO:0005525
Csa1P005610.1	GO:0005622
Csa1P005610.1	GO:0007264
Csa1P005610.1	GO:0015031
Csa1P005610.1	GO:0016020
Csa1P005620.1	GO:0003677
Csa1P005620.1	GO:0003682
Csa1P005620.1	GO:0005634
Csa1P005620.1	GO:0006351
Csa1P005630.1	GO:0003735
Csa1P005630.1	GO:0005761
Csa1P005630.1	GO:0006412
Csa1P005640.1	GO:0005215
Csa1P005640.1	GO:0016021
Csa1P005640.1	GO:0055085
Csa1P005660.1	GO:0008270
Csa1P005710.1	GO:0004571
Csa1P005710.1	GO:0005509
Csa1P005710.1	GO:0016020
Csa1P005730.1	GO:0004842
Csa1P006270.1	GO:0016620
Csa1P006280.1	GO:0009058
Csa1P006280.1	GO:0016779
Csa1P006300.1	GO:0000160
Csa1P006300.1	GO:0005622
Csa1P006320.1	GO:0006629
Csa1P006320.1	GO:0016787
Csa1P007850.1	GO:0003677
Csa1P007850.1	GO:0005634
Csa1P007850.1	GO:0006351
Csa1P007850.1	GO:0006355
Csa1P007860.1	GO:0004674
Csa1P007860.1	GO:0005524
Csa1P007890.1	GO:0005576
Csa1P007890.1	GO:0030145
Csa1P007890.1	GO:0045735
Csa1P007900.1	GO:0005576
Csa1P007900.1	GO:0030145
Csa1P007900.1	GO:0045735
Csa1P008410.1	GO:0005875
Csa1P008410.1	GO:0007017
Csa1P008450.1	GO:0016021
Csa1P008450.1	GO:0055085
Csa1P008470.1	GO:0016021
Csa1P008470.1	GO:0055085
Csa1P008490.1	GO:0016579
Csa1P008490.1	GO:0036459
Csa1P008490.1	GO:0046872
Csa1P008540.1	GO:0005215
Csa1P008540.1	GO:0016021
Csa1P008550.1	GO:0004672
Csa1P008550.1	GO:0005524
Csa1P008550.1	GO:0016021
Csa1P008570.1	GO:0016020
Csa1P008580.1	GO:0008909
Csa1P008580.1	GO:0009058
Csa1P009580.1	GO:0003700
Csa1P009580.1	GO:0043565
Csa1P009600.1	GO:0005215
Csa1P009600.1	GO:0005524
Csa1P009600.1	GO:0016021
Csa1P009600.1	GO:0016887
Csa1P009610.1	GO:0005215
Csa1P009610.1	GO:0005524
Csa1P009610.1	GO:0016021
Csa1P009610.1	GO:0016887
Csa1P009630.1	GO:0004034
Csa1P009630.1	GO:0019318
Csa1P009630.1	GO:0030246
Csa1P009650.1	GO:0016021
Csa1P009670.1	GO:0016021
Csa1P009690.1	GO:0003735
Csa1P009690.1	GO:0005840
Csa1P009690.1	GO:0006412
Csa1P009750.1	GO:0008270
Csa1P009770.1	GO:0008033
Csa1P009770.1	GO:0015979
Csa1P009770.1	GO:0015995
Csa1P009770.1	GO:0016628
Csa1P009770.1	GO:0045550
Csa1P009770.1	GO:0050660
Csa1P009780.1	GO:0016788
Csa1P009790.1	GO:0003677
Csa1P009790.1	GO:0006355
Csa1P009810.1	GO:0009507
Csa1P009810.1	GO:0009522
Csa1P009810.1	GO:0009523
Csa1P009810.1	GO:0009765
Csa1P009810.1	GO:0016021
Csa1P009810.1	GO:0016168
Csa1P009810.1	GO:0018298
Csa1P009810.1	GO:0046872
Csa1P009840.1	GO:0016021
Csa1P009860.1	GO:0003735
Csa1P009860.1	GO:0005840
Csa1P009860.1	GO:0006412
Csa1P009870.1	GO:0003677
Csa1P009870.1	GO:0005634
Csa1P009870.1	GO:0006351
Csa1P009870.1	GO:0006355
Csa1P009890.1	GO:0016021
Csa1P009910.1	GO:0003676
Csa1P009930.1	GO:0016021
Csa1P009930.1	GO:0016757
Csa1P010930.1	GO:0016021
Csa1P010930.1	GO:0016757
Csa1P011490.1	GO:0005744
Csa1P011490.1	GO:0030150
Csa1P011510.1	GO:0004674
Csa1P011510.1	GO:0005524
Csa1P011510.1	GO:0016021
Csa1P011530.1	GO:0008270
Csa1P011550.1	GO:0003676
Csa1P011550.1	GO:0004519
Csa1P011550.1	GO:0005524
Csa1P011570.1	GO:0005975
Csa1P011570.1	GO:0016020
Csa1P011570.1	GO:0016798
Csa1P012110.1	GO:0003676
Csa1P012110.1	GO:0008270
Csa1P012150.1	GO:0003979
Csa1P012150.1	GO:0051287
Csa1P012160.1	GO:0016021
Csa1P012660.1	GO:0003676
Csa1P012660.1	GO:0005524
Csa1P012660.1	GO:0008026
Csa1P013160.1	GO:0016021
Csa1P013170.1	GO:0005524
Csa1P013220.1	GO:0016787
Csa1P013230.1	GO:0003676
Csa1P013230.1	GO:0008270
Csa1P013240.1	GO:0016021
Csa1P013240.1	GO:0055085
Csa1P013750.1	GO:0004647
Csa1P013750.1	GO:0006564
Csa1P013770.1	GO:0000166
Csa1P013770.1	GO:0003676
Csa1P013800.1	GO:0003677
Csa1P013800.1	GO:0005634
Csa1P013800.1	GO:0006260
Csa1P013800.1	GO:0006281
Csa1P013800.1	GO:0006310
Csa1P013810.1	GO:0000166
Csa1P013810.1	GO:0003676
Csa1P013810.1	GO:0005622
Csa1P013810.1	GO:0006810
Csa1P014360.1	GO:0003723
Csa1P014360.1	GO:0006396
Csa1P014360.1	GO:0046872
Csa1P014390.1	GO:0016021
Csa1P014400.1	GO:0000015
Csa1P014400.1	GO:0000287
Csa1P014400.1	GO:0004634
Csa1P014400.1	GO:0006096
Csa1P014440.1	GO:0016702
Csa1P014450.1	GO:0000775
Csa1P014450.1	GO:0005634
Csa1P014450.1	GO:0007067
Csa1P014470.1	GO:0000287
Csa1P014470.1	GO:0003723
Csa1P014470.1	GO:0004826
Csa1P014470.1	GO:0005524
Csa1P014470.1	GO:0005737
Csa1P014470.1	GO:0006432
Csa1P014480.1	GO:0005524
Csa1P014480.1	GO:0016021
Csa1P014480.1	GO:0016301
Csa1P014490.1	GO:0004668
Csa1P014490.1	GO:0009446
Csa1P014490.1	GO:0047632
Csa1P014500.1	GO:0004674
Csa1P014500.1	GO:0005524
Csa1P015030.1	GO:0006465
Csa1P015030.1	GO:0008233
Csa1P015030.1	GO:0016021
Csa1P015040.1	GO:0008270
Csa1P015610.1	GO:0003677
Csa1P015610.1	GO:0006355
Csa1P015650.1	GO:0003676
Csa1P015650.1	GO:0004386
Csa1P015650.1	GO:0005524
Csa1P015660.1	GO:0000139
Csa1P015660.1	GO:0016021
Csa1P015660.1	GO:0045489
Csa1P015660.1	GO:0047262
Csa1P015660.1	GO:0071555
Csa1P015680.1	GO:0003677
Csa1P015680.1	GO:0005634
Csa1P015690.1	GO:0016866
Csa1P015690.1	GO:0030244
Csa1P015700.1	GO:0010215
Csa1P015700.1	GO:0016049
Csa1P015700.1	GO:0031225
Csa1P015740.1	GO:0003824
Csa1P015755.1	GO:0003677
Csa1P015755.1	GO:0003700
Csa1P015755.1	GO:0005634
Csa1P015755.1	GO:0006351
Csa1P015780.1	GO:0005509
Csa1P015790.1	GO:0003723
Csa1P015790.1	GO:0006396
Csa1P015800.1	GO:0005634
Csa1P015820.1	GO:0003777
Csa1P015820.1	GO:0005524
Csa1P015820.1	GO:0005871
Csa1P015820.1	GO:0005874
Csa1P015820.1	GO:0007018
Csa1P015840.1	GO:0044237
Csa1P015850.1	GO:0044237
Csa1P015860.1	GO:0012511
Csa1P015860.1	GO:0016021
Csa1P020880.1	GO:0006367
Csa1P020880.1	GO:0043565
Csa1P020900.1	GO:0005524
Csa1P020900.1	GO:0006298
Csa1P020900.1	GO:0030983
Csa1P020900.1	GO:0032300
Csa1P021920.1	GO:0003735
Csa1P021920.1	GO:0005840
Csa1P021920.1	GO:0006412
Csa1P021940.1	GO:0003677
Csa1P021940.1	GO:0005634
Csa1P021940.1	GO:0006351
Csa1P021940.1	GO:0006355
Csa1P021970.1	GO:0006281
Csa1P021970.1	GO:0006338
Csa1P021970.1	GO:0006355
Csa1P021970.1	GO:0031011
Csa1P021970.1	GO:0035267
Csa1P021980.1	GO:0004190
Csa1P022480.1	GO:0004190
Csa1P022490.1	GO:0004190
Csa1P022500.1	GO:0015743
Csa1P022500.1	GO:0016021
Csa1P022520.1	GO:0016021
Csa1P023050.1	GO:0005622
Csa1P023050.1	GO:0008270
Csa1P023080.1	GO:0003735
Csa1P023080.1	GO:0005840
Csa1P023080.1	GO:0006412
Csa1P023080.1	GO:0016021
Csa1P023580.1	GO:0003677
Csa1P023580.1	GO:0005634
Csa1P023580.1	GO:0006351
Csa1P023580.1	GO:0006355
Csa1P023600.1	GO:0003723
Csa1P024130.1	GO:0016021
Csa1P024170.1	GO:0003735
Csa1P024170.1	GO:0005840
Csa1P024170.1	GO:0006412
Csa1P024180.1	GO:0016021
Csa1P024210.1	GO:0008270
Csa1P024290.1	GO:0016021
Csa1P024300.1	GO:0004722
Csa1P024800.1	GO:0016021
Csa1P024800.1	GO:0022857
Csa1P024810.1	GO:0003676
Csa1P024810.1	GO:0005524
Csa1P024810.1	GO:0008026
Csa1P024840.1	GO:0005779
Csa1P024840.1	GO:0007031
Csa1P024870.1	GO:0004672
Csa1P024870.1	GO:0005524
Csa1P024880.1	GO:0015238
Csa1P024880.1	GO:0015297
Csa1P024880.1	GO:0016021
Csa1P024890.1	GO:0015238
Csa1P024890.1	GO:0015297
Csa1P024890.1	GO:0016021
Csa1P024900.1	GO:0015238
Csa1P024900.1	GO:0015297
Csa1P024900.1	GO:0016021
Csa1P024920.1	GO:0004601
Csa1P024920.1	GO:0006979
Csa1P024920.1	GO:0020037
Csa1P024980.1	GO:0008270
Csa1P024990.1	GO:0004707
Csa1P024990.1	GO:0005524
Csa1P024990.1	GO:0005622
Csa1P025000.1	GO:0016021
Csa1P025010.1	GO:0003924
Csa1P025010.1	GO:0005525
Csa1P025010.1	GO:0005622
Csa1P025010.1	GO:0006886
Csa1P025010.1	GO:0006913
Csa1P025010.1	GO:0007264
Csa1P025010.1	GO:0016020
Csa1P025020.1	GO:0005509
Csa1P025040.1	GO:0003677
Csa1P025040.1	GO:0005634
Csa1P025050.1	GO:0000234
Csa1P025050.1	GO:0006656
Csa1P025100.1	GO:0016021
Csa1P025100.1	GO:0016884
Csa1P025110.1	GO:0005623
Csa1P025110.1	GO:0009055
Csa1P025110.1	GO:0015035
Csa1P025110.1	GO:0045454
Csa1P025120.1	GO:0008270
Csa1P025130.1	GO:0004034
Csa1P025130.1	GO:0019318
Csa1P025130.1	GO:0030246
Csa1P025140.1	GO:0003676
Csa1P025140.1	GO:0004386
Csa1P025140.1	GO:0005524
Csa1P025150.1	GO:0003735
Csa1P025150.1	GO:0005840
Csa1P025150.1	GO:0006412
Csa1P025160.1	GO:0004616
Csa1P025160.1	GO:0005975
Csa1P025160.1	GO:0008270
Csa1P025160.1	GO:0016832
Csa1P025160.1	GO:0051287
Csa1P025170.1	GO:0000917
Csa1P025170.1	GO:0005525
Csa1P025200.1	GO:0016021
Csa1P025250.1	GO:0003777
Csa1P025250.1	GO:0005524
Csa1P025250.1	GO:0005871
Csa1P025250.1	GO:0005874
Csa1P025250.1	GO:0007018
Csa1P025270.1	GO:0003676
Csa1P025270.1	GO:0008270
Csa1P025770.1	GO:0004672
Csa1P025770.1	GO:0005524
Csa1P025780.1	GO:0004553
Csa1P025780.1	GO:0005975
Csa1P025790.1	GO:0009058
Csa1P025790.1	GO:0016021
Csa1P025790.1	GO:0016844
Csa1P025830.1	GO:0001522
Csa1P025830.1	GO:0003723
Csa1P025830.1	GO:0008033
Csa1P025830.1	GO:0009982
Csa1P025840.1	GO:0004672
Csa1P025840.1	GO:0005524
Csa1P025840.1	GO:0016021
Csa1P025860.1	GO:0016021
Csa1P025870.1	GO:0004252
Csa1P025890.1	GO:0008483
Csa1P025890.1	GO:0030170
Csa1P025940.1	GO:0016021
Csa1P025940.1	GO:0022891
Csa1P025950.1	GO:0000166
Csa1P025950.1	GO:0000398
Csa1P025950.1	GO:0017069
Csa1P025960.1	GO:0003700
Csa1P025960.1	GO:0043565
Csa1P025970.1	GO:0015299
Csa1P025970.1	GO:0016021
Csa1P025980.1	GO:0004784
Csa1P025980.1	GO:0046872
Csa1P029570.1	GO:0003677
Csa1P029580.1	GO:0004672
Csa1P029580.1	GO:0005524
Csa1P029600.1	GO:0016021
Csa1P029610.1	GO:0005886
Csa1P029610.1	GO:0016021
Csa1P029620.1	GO:0003676
Csa1P029620.1	GO:0046872
Csa1P030620.1	GO:0004371
Csa1P030620.1	GO:0005524
Csa1P030620.1	GO:0006071
Csa1P030630.1	GO:0008080
Csa1P031200.1	GO:0004672
Csa1P031200.1	GO:0005524
Csa1P031200.1	GO:0016021
Csa1P031730.1	GO:0004351
Csa1P031730.1	GO:0006536
Csa1P031730.1	GO:0030170
Csa1P031750.1	GO:0005634
Csa1P031750.1	GO:0006355
Csa1P031750.1	GO:0008289
Csa1P031750.1	GO:0043565
Csa1P031780.1	GO:0016021
Csa1P031790.1	GO:0016021
Csa1P031800.1	GO:0009055
Csa1P031800.1	GO:0016021
Csa1P031810.1	GO:0000166
Csa1P031810.1	GO:0001731
Csa1P031810.1	GO:0003743
Csa1P031810.1	GO:0005852
Csa1P031810.1	GO:0006446
Csa1P031810.1	GO:0016282
Csa1P031810.1	GO:0033290
Csa1P031820.1	GO:0016491
Csa1P031850.1	GO:0004553
Csa1P031850.1	GO:0005618
Csa1P031850.1	GO:0010411
Csa1P031850.1	GO:0016762
Csa1P031850.1	GO:0042546
Csa1P031850.1	GO:0048046
Csa1P031850.1	GO:0071555
Csa1P031860.1	GO:0006351
Csa1P031860.1	GO:0006355
Csa1P031880.1	GO:0016021
Csa1P031900.1	GO:0003743
Csa1P032410.1	GO:0003677
Csa1P032410.1	GO:0005634
Csa1P032410.1	GO:0006351
Csa1P032410.1	GO:0006355
Csa1P032430.1	GO:0000166
Csa1P032430.1	GO:0003676
Csa1P032450.1	GO:0003712
Csa1P032450.1	GO:0004402
Csa1P032450.1	GO:0005634
Csa1P032450.1	GO:0006355
Csa1P032450.1	GO:0008270
Csa1P033000.1	GO:0004857
Csa1P033000.1	GO:0016021
Csa1P033020.1	GO:0016020
Csa1P033040.1	GO:0016491
Csa1P033040.1	GO:0046872
Csa1P033090.1	GO:0005634
Csa1P033090.1	GO:0006355
Csa1P033090.1	GO:0008270
Csa1P033160.1	GO:0016740
Csa1P033180.1	GO:0008270
Csa1P033210.1	GO:0016021
Csa1P033230.1	GO:0008270
Csa1P033230.1	GO:0016021
Csa1P033250.1	GO:0003677
Csa1P033250.1	GO:0006355
Csa1P033260.1	GO:0005509
Csa1P033260.1	GO:0016021
Csa1P033280.1	GO:0006464
Csa1P033310.1	GO:0009507
Csa1P033310.1	GO:0009522
Csa1P033310.1	GO:0009523
Csa1P033310.1	GO:0009765
Csa1P033310.1	GO:0016021
Csa1P033310.1	GO:0016168
Csa1P033310.1	GO:0018298
Csa1P033310.1	GO:0046872
Csa1P033320.1	GO:0005576
Csa1P033320.1	GO:0005618
Csa1P033320.1	GO:0009664
Csa1P033320.1	GO:0016020
Csa1P038320.1	GO:0005623
Csa1P038320.1	GO:0006662
Csa1P038320.1	GO:0015035
Csa1P038320.1	GO:0045454
Csa1P038330.1	GO:0016021
Csa1P038340.1	GO:0003677
Csa1P038340.1	GO:0005634
Csa1P038340.1	GO:0006351
Csa1P038340.1	GO:0006355
Csa1P038350.1	GO:0008107
Csa1P038350.1	GO:0016021
Csa1P038350.1	GO:0042546
Csa1P038360.1	GO:0005975
Csa1P038360.1	GO:0016857
Csa1P038380.1	GO:0000160
Csa1P038380.1	GO:0005622
Csa1P038390.1	GO:0016021
Csa1P038890.1	GO:0016021
Csa1P038910.1	GO:0004672
Csa1P038910.1	GO:0005524
Csa1P038980.1	GO:0016020
Csa1P038980.1	GO:0016798
Csa1P039050.1	GO:0046872
Csa1P039060.1	GO:0004143
Csa1P039060.1	GO:0005524
Csa1P039060.1	GO:0005622
Csa1P039060.1	GO:0007205
Csa1P039060.1	GO:0016021
Csa1P039060.1	GO:0035556
Csa1P039090.1	GO:0006368
Csa1P039090.1	GO:0016570
Csa1P039090.1	GO:0016593
Csa1P039110.1	GO:0016021
Csa1P039160.1	GO:0015986
Csa1P039160.1	GO:0045261
Csa1P039160.1	GO:0046933
Csa1P039160.1	GO:0046961
Csa1P039190.1	GO:0000166
Csa1P039190.1	GO:0003676
Csa1P039210.1	GO:0000139
Csa1P039210.1	GO:0004190
Csa1P039210.1	GO:0005789
Csa1P039210.1	GO:0007219
Csa1P039210.1	GO:0016021
Csa1P039220.1	GO:0006629
Csa1P039220.1	GO:0008889
Csa1P039250.1	GO:0016021
Csa1P039320.1	GO:0004252
Csa1P039320.1	GO:0016021
Csa1P039330.1	GO:0005524
Csa1P039330.1	GO:0016021
Csa1P039330.1	GO:0042626
Csa1P039830.1	GO:0004497
Csa1P039830.1	GO:0005506
Csa1P039830.1	GO:0016705
Csa1P039830.1	GO:0020037
Csa1P039880.1	GO:0016866
Csa1P039880.1	GO:0030244
Csa1P039890.1	GO:0003677
Csa1P039890.1	GO:0005634
Csa1P039920.1	GO:0006950
Csa1P039930.1	GO:0005215
Csa1P039930.1	GO:0005743
Csa1P039930.1	GO:0016021
Csa1P039930.1	GO:0055085
Csa1P039960.1	GO:0003677
Csa1P039960.1	GO:0006355
Csa1P039970.1	GO:0016021
Csa1P041530.1	GO:0003723
Csa1P041530.1	GO:0005730
Csa1P041540.1	GO:0004674
Csa1P041540.1	GO:0005524
Csa1P042100.1	GO:0003723
Csa1P042100.1	GO:0004386
Csa1P042100.1	GO:0005524
Csa1P042110.1	GO:0009055
Csa1P042110.1	GO:0016021
Csa1P042120.1	GO:0005634
Csa1P042120.1	GO:0008270
Csa1P042130.1	GO:0003755
Csa1P042130.1	GO:0006457
Csa1P042140.1	GO:0003697
Csa1P042140.1	GO:0006260
Csa1P042150.1	GO:0006950
Csa1P042170.1	GO:0008237
Csa1P042170.1	GO:0008270
Csa1P042200.1	GO:0006629
Csa1P042200.1	GO:0016021
Csa1P042210.1	GO:0030163
Csa1P042220.1	GO:0004190
Csa1P042230.1	GO:0004045
Csa1P042250.1	GO:0004190
Csa1P042250.1	GO:0016021
Csa1P042260.1	GO:0030001
Csa1P042260.1	GO:0046872
Csa1P042290.1	GO:0003677
Csa1P042290.1	GO:0003700
Csa1P042290.1	GO:0005634
Csa1P042290.1	GO:0006351
Csa1P042320.1	GO:0031124
Csa1P042340.1	GO:0003700
Csa1P042340.1	GO:0005634
Csa1P042360.1	GO:0003735
Csa1P042360.1	GO:0005840
Csa1P042360.1	GO:0006412
Csa1P042420.1	GO:0006886
Csa1P042420.1	GO:0016192
Csa1P042420.1	GO:0030117
Csa1P042430.1	GO:0008375
Csa1P042430.1	GO:0016021
Csa1P042440.1	GO:0008375
Csa1P042440.1	GO:0016021
Csa1P042500.1	GO:0004672
Csa1P042500.1	GO:0005524
Csa1P042500.1	GO:0016021
Csa1P042500.1	GO:0030247
Csa1P042520.1	GO:0004672
Csa1P042520.1	GO:0005524
Csa1P042520.1	GO:0016021
Csa1P042550.1	GO:0003777
Csa1P042550.1	GO:0005524
Csa1P042550.1	GO:0005871
Csa1P042550.1	GO:0005874
Csa1P042550.1	GO:0007018
Csa1P042570.1	GO:0005789
Csa1P042570.1	GO:0016021
Csa1P042600.1	GO:0008270
Csa1P042610.1	GO:0004252
Csa1P042630.1	GO:0016021
Csa1P042640.1	GO:0003723
Csa1P042640.1	GO:0004652
Csa1P042640.1	GO:0005634
Csa1P042640.1	GO:0031123
Csa1P042640.1	GO:0043631
Csa1P042650.1	GO:0005524
Csa1P042650.1	GO:0005737
Csa1P042650.1	GO:0006457
Csa1P042660.1	GO:0003924
Csa1P042660.1	GO:0005525
Csa1P042670.1	GO:0016021
Csa1P042680.1	GO:0006397
Csa1P042690.1	GO:0003677
Csa1P042690.1	GO:0004518
Csa1P042690.1	GO:0006281
Csa1P042700.1	GO:0004553
Csa1P042700.1	GO:0005975
Csa1P042730.1	GO:0004672
Csa1P042730.1	GO:0005524
Csa1P042740.1	GO:0003755
Csa1P042740.1	GO:0006457
Csa1P042750.1	GO:0005737
Csa1P042750.1	GO:0006629
Csa1P042750.1	GO:0016021
Csa1P042750.1	GO:0016627
Csa1P042790.1	GO:0003924
Csa1P042790.1	GO:0005200
Csa1P042790.1	GO:0005525
Csa1P042790.1	GO:0005737
Csa1P042790.1	GO:0005874
Csa1P042790.1	GO:0007017
Csa1P042800.1	GO:0000234
Csa1P042800.1	GO:0006656
Csa1P042820.1	GO:0009734
Csa1P042820.1	GO:0016021
Csa1P042820.1	GO:0055085
Csa1P042840.1	GO:0000723
Csa1P042840.1	GO:0000784
Csa1P042840.1	GO:0043047
Csa1P042880.1	GO:0016021
Csa1P042900.1	GO:0016021
Csa1P042910.1	GO:0005524
Csa1P042910.1	GO:0016021
Csa1P042910.1	GO:0016887
Csa1P042930.1	GO:0004672
Csa1P042930.1	GO:0005524
Csa1P042930.1	GO:0016021
Csa1P042950.1	GO:0003723
Csa1P042950.1	GO:0004386
Csa1P042950.1	GO:0005524
Csa1P042960.1	GO:0000166
Csa1P042960.1	GO:0003676
Csa1P042960.1	GO:0003700
Csa1P042960.1	GO:0005634
Csa1P042960.1	GO:0008270
Csa1P042970.1	GO:0005737
Csa1P042970.1	GO:0016627
Csa1P042980.1	GO:0004672
Csa1P042980.1	GO:0005524
Csa1P043000.1	GO:0003677
Csa1P043000.1	GO:0005634
Csa1P043000.1	GO:0006351
Csa1P043000.1	GO:0006355
Csa1P043020.1	GO:0003676
Csa1P043020.1	GO:0046872
Csa1P043040.1	GO:0003677
Csa1P043050.1	GO:0005622
Csa1P043050.1	GO:0006396
Csa1P043060.1	GO:0005096
Csa1P043100.1	GO:0008270
Csa1P043120.1	GO:0004576
Csa1P043120.1	GO:0006486
Csa1P043120.1	GO:0016021
Csa1P043130.1	GO:0016874
Csa1P043130.1	GO:0048037
Csa1P043150.1	GO:0016491
Csa1P043160.1	GO:0016021
Csa1P043160.1	GO:0055085
Csa1P043200.1	GO:0004866
Csa1P043220.1	GO:0004866
Csa1P043280.1	GO:0004674
Csa1P043280.1	GO:0005524
Csa1P043290.1	GO:0005215
Csa1P043290.1	GO:0016021
Csa1P043300.1	GO:0016787
Csa1P044860.1	GO:0008270
Csa1P044860.1	GO:0016491
Csa1P044870.1	GO:0015238
Csa1P044870.1	GO:0015297
Csa1P044870.1	GO:0016021
Csa1P044880.1	GO:0016491
Csa1P044900.1	GO:0016747
Csa1P044930.1	GO:0016021
Csa1P044930.1	GO:0045492
Csa1P045460.1	GO:0008270
Csa1P045490.1	GO:0016620
Csa1P045500.1	GO:0005634
Csa1P045510.1	GO:0016021
Csa1P045510.1	GO:0030570
Csa1P045510.1	GO:0045490
Csa1P045510.1	GO:0046872
Csa1P045520.1	GO:0016021
Csa1P045540.1	GO:0016021
Csa1P045550.1	GO:0003700
Csa1P045550.1	GO:0005634
Csa1P045550.1	GO:0006351
Csa1P045550.1	GO:0043565
Csa1P045560.1	GO:0016021
Csa1P045570.1	GO:0004674
Csa1P045570.1	GO:0005524
Csa1P045570.1	GO:0016021
Csa1P045580.1	GO:0005215
Csa1P045580.1	GO:0016021
Csa1P045610.1	GO:0006457
Csa1P045620.1	GO:0004672
Csa1P045620.1	GO:0005509
Csa1P045620.1	GO:0005524
Csa1P045630.1	GO:0006396
Csa1P045640.1	GO:0005975
Csa1P045640.1	GO:0016901
Csa1P045640.1	GO:0048038
Csa1P045650.1	GO:0005524
Csa1P045660.1	GO:0005524
Csa1P045660.1	GO:0016021
Csa1P045670.1	GO:0005524
Csa1P045680.1	GO:0005794
Csa1P045680.1	GO:0006486
Csa1P045680.1	GO:0008378
Csa1P045680.1	GO:0016021
Csa1P045680.1	GO:0030246
Csa1P045690.1	GO:0005875
Csa1P045690.1	GO:0007017
Csa1P045700.1	GO:0016021
Csa1P045710.1	GO:0005524
Csa1P045730.1	GO:0003677
Csa1P045730.1	GO:0005634
Csa1P045730.1	GO:0006351
Csa1P045730.1	GO:0006355
Csa1P045790.1	GO:0005680
Csa1P045790.1	GO:0030071
Csa1P045860.1	GO:0004842
Csa1P045870.1	GO:0003824
Csa1P045870.1	GO:0006284
Csa1P045880.1	GO:0004601
Csa1P045880.1	GO:0005576
Csa1P045880.1	GO:0006979
Csa1P045880.1	GO:0020037
Csa1P045880.1	GO:0042744
Csa1P045880.1	GO:0046872
Csa1P045910.1	GO:0004252
Csa1P045920.1	GO:0016021
Csa1P045940.1	GO:0008270
Csa1P045940.1	GO:0016021
Csa1P045960.1	GO:0016021
Csa1P046010.1	GO:0008643
Csa1P046010.1	GO:0016021
Csa1P046030.1	GO:0008270
Csa1P046030.1	GO:0016021
Csa1P046040.1	GO:0004674
Csa1P046040.1	GO:0005524
Csa1P046060.1	GO:0003950
Csa1P046095.1	GO:0004594
Csa1P046095.1	GO:0005524
Csa1P046095.1	GO:0015937
Csa1P046100.1	GO:0005506
Csa1P046100.1	GO:0005759
Csa1P046100.1	GO:0016226
Csa1P046100.1	GO:0051537
Csa1P046110.1	GO:0005452
Csa1P046110.1	GO:0016021
Csa1P046140.1	GO:0016021
Csa1P046150.1	GO:0016021
Csa1P046160.1	GO:0030247
Csa1P046170.1	GO:0000162
Csa1P046170.1	GO:0004048
Csa1P046180.1	GO:0005623
Csa1P046180.1	GO:0009055
Csa1P046180.1	GO:0015035
Csa1P046180.1	GO:0045454
Csa1P046190.1	GO:0016021
Csa1P046210.1	GO:0016021
Csa1P046220.1	GO:0016021
Csa1P046230.1	GO:0016021
Csa1P046230.1	GO:0016787
Csa1P046270.1	GO:0004674
Csa1P046270.1	GO:0005524
Csa1P046270.1	GO:0016021
Csa1P046280.1	GO:0003824
Csa1P046300.1	GO:0012511
Csa1P046300.1	GO:0016021
Csa1P046820.1	GO:0003677
Csa1P046840.1	GO:0003735
Csa1P046840.1	GO:0006412
Csa1P046840.1	GO:0015934
Csa1P046850.1	GO:0005680
Csa1P046850.1	GO:0090266
Csa1P046860.1	GO:0016021
Csa1P046870.1	GO:0008270
Csa1P046890.1	GO:0005524
Csa1P046910.1	GO:0004672
Csa1P046910.1	GO:0005524
Csa1P047430.1	GO:0010167
Csa1P047430.1	GO:0015706
Csa1P047430.1	GO:0016021
Csa1P047450.1	GO:0008987
Csa1P047450.1	GO:0009435
Csa1P047450.1	GO:0051539
Csa1P048950.1	GO:0004672
Csa1P048950.1	GO:0005524
Csa1P049450.1	GO:0005618
Csa1P049450.1	GO:0030599
Csa1P049450.1	GO:0042545
Csa1P049450.1	GO:0045330
Csa1P049450.1	GO:0045490
Csa1P049460.1	GO:0003712
Csa1P049460.1	GO:0004402
Csa1P049460.1	GO:0005634
Csa1P049460.1	GO:0006355
Csa1P049460.1	GO:0008270
Csa1P049960.1	GO:0030570
Csa1P049960.1	GO:0045490
Csa1P049960.1	GO:0046872
Csa1P050040.1	GO:0003906
Csa1P050040.1	GO:0006281
Csa1P050040.1	GO:0046872
Csa1P050060.1	GO:0046872
Csa1P050090.1	GO:0003824
Csa1P050100.1	GO:0016788
Csa1P050110.1	GO:0008270
Csa1P050150.1	GO:0003735
Csa1P050150.1	GO:0005840
Csa1P050150.1	GO:0006412
Csa1P050160.1	GO:0008234
Csa1P050180.1	GO:0004672
Csa1P050180.1	GO:0005524
Csa1P050200.1	GO:0004550
Csa1P050200.1	GO:0005524
Csa1P050200.1	GO:0006183
Csa1P050200.1	GO:0006228
Csa1P050200.1	GO:0006241
Csa1P050240.1	GO:0006006
Csa1P050240.1	GO:0016620
Csa1P050240.1	GO:0050661
Csa1P050240.1	GO:0051287
Csa1P050250.1	GO:0006006
Csa1P050250.1	GO:0016620
Csa1P050250.1	GO:0050661
Csa1P050250.1	GO:0051287
Csa1P050280.1	GO:0003824
Csa1P050290.1	GO:0003824
Csa1P050300.1	GO:0003824
Csa1P050340.1	GO:0004017
Csa1P050340.1	GO:0005524
Csa1P050360.1	GO:0004474
Csa1P050360.1	GO:0006097
Csa1P050360.1	GO:0006099
Csa1P050370.1	GO:0004672
Csa1P050370.1	GO:0005524
Csa1P050370.1	GO:0016021
Csa1P050380.1	GO:0004055
Csa1P050380.1	GO:0005524
Csa1P050380.1	GO:0006526
Csa1P050400.1	GO:0004055
Csa1P050400.1	GO:0005524
Csa1P050400.1	GO:0006526
Csa1P050410.1	GO:0016021
Csa1P050420.1	GO:0003746
Csa1P050420.1	GO:0005853
Csa1P050470.1	GO:0000145
Csa1P050470.1	GO:0006887
Csa1P050490.1	GO:0008641
Csa1P050500.1	GO:0008270
Csa1P050500.1	GO:0016787
Csa1P050520.1	GO:0045492
Csa1P050540.1	GO:0003824
Csa1P051590.1	GO:0003677
Csa1P051590.1	GO:0005634
Csa1P051600.1	GO:0008641
Csa1P051630.1	GO:0006633
Csa1P051630.1	GO:0016790
Csa1P051640.1	GO:0016021
Csa1P051660.1	GO:0016021
Csa1P051660.1	GO:0016491
Csa1P051690.1	GO:0009733
Csa1P051710.1	GO:0005886
Csa1P051710.1	GO:0008643
Csa1P051710.1	GO:0016021
Csa1P051720.1	GO:0005886
Csa1P051720.1	GO:0008643
Csa1P051720.1	GO:0016021
Csa1P051790.1	GO:0016021
Csa1P051790.1	GO:0016829
Csa1P051790.1	GO:0017009
Csa1P051810.1	GO:0005509
Csa1P051810.1	GO:0005783
Csa1P051810.1	GO:0006457
Csa1P051810.1	GO:0016021
Csa1P051820.1	GO:0004674
Csa1P051820.1	GO:0005524
Csa1P051820.1	GO:0016021
Csa1P051840.1	GO:0004601
Csa1P051840.1	GO:0005576
Csa1P051840.1	GO:0006979
Csa1P051840.1	GO:0020037
Csa1P051840.1	GO:0042744
Csa1P051840.1	GO:0046872
Csa1P056960.1	GO:0004713
Csa1P056960.1	GO:0005524
Csa1P056960.1	GO:0016021
Csa1P056970.1	GO:0016813
Csa1P057000.1	GO:0003735
Csa1P057000.1	GO:0005840
Csa1P057000.1	GO:0006412
Csa1P057010.1	GO:0003937
Csa1P057010.1	GO:0004643
Csa1P057010.1	GO:0006164
Csa1P057030.1	GO:0006355
Csa1P057030.1	GO:0008270
Csa1P057040.1	GO:0004672
Csa1P057040.1	GO:0005524
Csa1P058070.1	GO:0016021
Csa1P058080.1	GO:0016021
Csa1P058090.1	GO:0016021
Csa1P058110.1	GO:0016021
Csa1P058120.1	GO:0016021
Csa1P059190.1	GO:0016021
Csa1P059190.1	GO:0030247
Csa1P059200.1	GO:0030570
Csa1P059200.1	GO:0045490
Csa1P059200.1	GO:0046872
Csa1P062310.1	GO:0004047
Csa1P062310.1	GO:0006546
Csa1P062310.1	GO:0008483
Csa1P062370.1	GO:0004553
Csa1P062370.1	GO:0005975
Csa1P062380.1	GO:0005623
Csa1P062380.1	GO:0016671
Csa1P062380.1	GO:0019419
Csa1P062380.1	GO:0045454
Csa1P062880.1	GO:0004462
Csa1P062880.1	GO:0046872
Csa1P062890.1	GO:0006914
Csa1P062920.1	GO:0004373
Csa1P062920.1	GO:2001070
Csa1P062930.1	GO:0015986
Csa1P062930.1	GO:0045261
Csa1P062930.1	GO:0046933
Csa1P062930.1	GO:0046961
Csa1P062960.1	GO:0004601
Csa1P062960.1	GO:0005576
Csa1P062960.1	GO:0006979
Csa1P062960.1	GO:0020037
Csa1P062960.1	GO:0042744
Csa1P062960.1	GO:0046872
Csa1P063520.1	GO:0016226
Csa1P063580.1	GO:0016021
Csa1P063610.1	GO:0016042
Csa1P063610.1	GO:0016787
Csa1P063630.1	GO:0001522
Csa1P063630.1	GO:0003723
Csa1P063630.1	GO:0009982
Csa1P064140.1	GO:0001522
Csa1P064140.1	GO:0003723
Csa1P064140.1	GO:0009982
Csa1P064150.1	GO:0004553
Csa1P064150.1	GO:0005975
Csa1P064170.1	GO:0004834
Csa1P064670.1	GO:0005634
Csa1P064670.1	GO:0006355
Csa1P064670.1	GO:0008289
Csa1P064670.1	GO:0043565
Csa1P064690.1	GO:0005622
Csa1P064690.1	GO:0006810
Csa1P064700.1	GO:0004553
Csa1P064700.1	GO:0005618
Csa1P064700.1	GO:0010411
Csa1P064700.1	GO:0016762
Csa1P064700.1	GO:0042546
Csa1P064700.1	GO:0048046
Csa1P064700.1	GO:0071555
Csa1P064740.1	GO:0005524
Csa1P064740.1	GO:0016772
Csa1P064760.1	GO:0016021
Csa1P064770.1	GO:0016021
Csa1P065410.1	GO:0016021
Csa1P065970.1	GO:0005623
Csa1P065970.1	GO:0006662
Csa1P065970.1	GO:0015035
Csa1P065970.1	GO:0045454
Csa1P065980.1	GO:0003777
Csa1P065980.1	GO:0005524
Csa1P065980.1	GO:0005871
Csa1P065980.1	GO:0005874
Csa1P065980.1	GO:0007018
Csa1P066480.1	GO:0005509
Csa1P066480.1	GO:0009654
Csa1P066480.1	GO:0015979
Csa1P066480.1	GO:0019898
Csa1P066510.1	GO:0003824
Csa1P066510.1	GO:0019295
Csa1P066550.1	GO:0000287
Csa1P066550.1	GO:0010333
Csa1P070080.1	GO:0010333
Csa1P071120.1	GO:0015238
Csa1P071120.1	GO:0015297
Csa1P071120.1	GO:0016021
Csa1P071290.1	GO:0005215
Csa1P071290.1	GO:0016021
Csa1P071800.1	GO:0005509
Csa1P071810.1	GO:0005622
Csa1P071810.1	GO:0008270
Csa1P071870.1	GO:0016021
Csa1P071870.1	GO:0022891
Csa1P071890.1	GO:0005509
Csa1P071890.1	GO:0016491
Csa1P071920.1	GO:0008531
Csa1P071920.1	GO:0009231
Csa1P071920.1	GO:0016787
Csa1P071930.1	GO:0005622
Csa1P071930.1	GO:0006886
Csa1P071930.1	GO:0016021
Csa1P071930.1	GO:0016192
Csa1P071930.1	GO:0061025
Csa1P071940.1	GO:0016021
Csa1P072460.1	GO:0006790
Csa1P072460.1	GO:0008441
Csa1P072460.1	GO:0046854
Csa1P072470.1	GO:0016021
Csa1P072490.1	GO:0005874
Csa1P072490.1	GO:0008352
Csa1P072490.1	GO:0051013
Csa1P073000.1	GO:0016021
Csa1P073050.1	GO:0004185
Csa1P073060.1	GO:0003677
Csa1P073060.1	GO:0005634
Csa1P073060.1	GO:0006351
Csa1P073060.1	GO:0006355
Csa1P073070.1	GO:0007165
Csa1P073090.1	GO:0004097
Csa1P073090.1	GO:0046872
Csa1P073640.1	GO:0004097
Csa1P073640.1	GO:0046148
Csa1P073640.1	GO:0046872
Csa1P073650.1	GO:0016021
Csa1P073670.1	GO:0016021
Csa1P073750.1	GO:0016021
Csa1P073750.1	GO:0030148
Csa1P073750.1	GO:0042284
Csa1P073760.1	GO:0000256
Csa1P073760.1	GO:0004038
Csa1P073760.1	GO:0008270
Csa1P073760.1	GO:0050897
Csa1P073770.1	GO:0004519
Csa1P073770.1	GO:0005524
Csa1P073770.1	GO:0006298
Csa1P073770.1	GO:0016887
Csa1P073770.1	GO:0030983
Csa1P073770.1	GO:0045910
Csa1P073810.1	GO:0008270
Csa1P073850.1	GO:0000148
Csa1P073850.1	GO:0003843
Csa1P073850.1	GO:0006075
Csa1P073850.1	GO:0016021
Csa1P073860.1	GO:0016021
Csa1P074400.1	GO:0003677
Csa1P074900.1	GO:0004672
Csa1P074900.1	GO:0005524
Csa1P074910.1	GO:0005199
Csa1P074940.1	GO:0016021
Csa1P074960.1	GO:0003677
Csa1P074960.1	GO:0006355
Csa1P074970.1	GO:0003677
Csa1P074970.1	GO:0006355
Csa1P074980.1	GO:0003677
Csa1P074980.1	GO:0003700
Csa1P074980.1	GO:0005634
Csa1P074980.1	GO:0006351
Csa1P074980.1	GO:0009908
Csa1P074980.1	GO:0046872
Csa1P074990.1	GO:0006810
Csa1P074990.1	GO:0016021
Csa1P075020.1	GO:0016021
Csa1P075030.1	GO:0003677
Csa1P075030.1	GO:0003700
Csa1P075030.1	GO:0005634
Csa1P075030.1	GO:0006351
Csa1P075060.1	GO:0003677
Csa1P075060.1	GO:0003700
Csa1P075060.1	GO:0005634
Csa1P075060.1	GO:0006351
Csa1P075570.1	GO:0016021
Csa1P075600.1	GO:0004674
Csa1P075600.1	GO:0005524
Csa1P075600.1	GO:0016021
Csa1P076100.1	GO:0003677
Csa1P076100.1	GO:0005634
Csa1P076100.1	GO:0006351
Csa1P076100.1	GO:0006355
Csa1P076600.1	GO:0016788
Csa1P076620.1	GO:0005737
Csa1P076620.1	GO:0016788
Csa1P076620.1	GO:0019478
Csa1P077130.1	GO:0003676
Csa1P077130.1	GO:0005524
Csa1P077130.1	GO:0008026
Csa1P077180.1	GO:0000055
Csa1P077180.1	GO:0005623
Csa1P077180.1	GO:0030036
Csa1P077180.1	GO:0042273
Csa1P077210.1	GO:0003725
Csa1P077220.1	GO:0004707
Csa1P077220.1	GO:0005524
Csa1P077220.1	GO:0005622
Csa1P077240.1	GO:0008270
Csa1P077240.1	GO:0016491
Csa1P077740.1	GO:0004672
Csa1P077740.1	GO:0005524
Csa1P084280.1	GO:0003756
Csa1P084280.1	GO:0005783
Csa1P084280.1	GO:0045454
Csa1P084290.1	GO:0016021
Csa1P084300.1	GO:0005506
Csa1P084300.1	GO:0016114
Csa1P084300.1	GO:0046429
Csa1P084310.1	GO:0002161
Csa1P084310.1	GO:0004823
Csa1P084310.1	GO:0005524
Csa1P084310.1	GO:0005737
Csa1P084310.1	GO:0006429
Csa1P084320.1	GO:0000786
Csa1P084320.1	GO:0003677
Csa1P084320.1	GO:0005634
Csa1P084320.1	GO:0006334
Csa1P084330.1	GO:0008270
Csa1P084330.1	GO:0016021
Csa1P085370.1	GO:0005507
Csa1P085370.1	GO:0046274
Csa1P085370.1	GO:0048046
Csa1P085370.1	GO:0052716
Csa1P085380.1	GO:0016021
Csa1P085890.1	GO:0006952
Csa1P085890.1	GO:0009607
Csa1P085890.1	GO:0016021
Csa1P086390.1	GO:0004672
Csa1P086390.1	GO:0005524
Csa1P086390.1	GO:0016021
Csa1P086900.1	GO:0006952
Csa1P086900.1	GO:0009607
Csa1P086900.1	GO:0016021
Csa1P086910.1	GO:0016021
Csa1P087940.1	GO:0004843
Csa1P087940.1	GO:0006511
Csa1P087940.1	GO:0016579
Csa1P088460.1	GO:0004842
Csa1P088460.1	GO:0008270
Csa1P088470.1	GO:0005509
Csa1P088470.1	GO:0009654
Csa1P088470.1	GO:0015979
Csa1P088470.1	GO:0019898
Csa1P089490.1	GO:0016021
Csa1P089510.1	GO:0003677
Csa1P089510.1	GO:0006355
Csa1P095010.1	GO:0003677
Csa1P095010.1	GO:0003899
Csa1P095010.1	GO:0006351
Csa1P095030.1	GO:0003735
Csa1P095030.1	GO:0005840
Csa1P095030.1	GO:0006412
Csa1P096610.1	GO:0008270
Csa1P096610.1	GO:0016021
Csa1P096620.1	GO:0004069
Csa1P096620.1	GO:0006520
Csa1P096620.1	GO:0009058
Csa1P096620.1	GO:0030170
Csa1P096620.1	GO:0080130
Csa1P096640.1	GO:0004674
Csa1P096640.1	GO:0005524
Csa1P096640.1	GO:0016021
Csa1P097645.1	GO:0016021
Csa1P097655.1	GO:0016021
Csa1P097710.1	GO:0005524
Csa1P097710.1	GO:0016021
Csa1P097710.1	GO:0016887
Csa1P097720.1	GO:0016021
Csa1P103250.1	GO:0009733
Csa1P103260.1	GO:0008270
Csa1P103270.1	GO:0030001
Csa1P103270.1	GO:0046872
Csa1P108800.1	GO:0003824
Csa1P108810.1	GO:0004462
Csa1P108810.1	GO:0046872
Csa1P108820.1	GO:0008654
Csa1P108820.1	GO:0016021
Csa1P108820.1	GO:0016780
Csa1P109340.1	GO:0005622
Csa1P109340.1	GO:0007034
Csa1P109350.1	GO:0046872
Csa1P109370.1	GO:0004553
Csa1P109370.1	GO:0005618
Csa1P109370.1	GO:0010411
Csa1P109370.1	GO:0016762
Csa1P109370.1	GO:0042546
Csa1P109370.1	GO:0048046
Csa1P109370.1	GO:0071555
Csa1P111370.1	GO:0016021
Csa1P118880.1	GO:0003677
Csa1P118890.1	GO:0003677
Csa1P118890.1	GO:0005634
Csa1P118890.1	GO:0006355
Csa1P120420.1	GO:0004089
Csa1P120420.1	GO:0006730
Csa1P120420.1	GO:0008270
Csa1P120450.1	GO:0004089
Csa1P120450.1	GO:0006730
Csa1P120450.1	GO:0008270
Csa1P120460.1	GO:0016491
Csa1P120460.1	GO:0030151
Csa1P120460.1	GO:0042128
Csa1P120470.1	GO:0004089
Csa1P120470.1	GO:0006730
Csa1P120470.1	GO:0008270
Csa1P124000.1	GO:0008270
Csa1P124520.1	GO:0016021
Csa1P132100.1	GO:0000463
Csa1P132100.1	GO:0000466
Csa1P132100.1	GO:0005654
Csa1P132100.1	GO:0005730
Csa1P132100.1	GO:0030687
Csa1P132100.1	GO:0043021
Csa1P132130.1	GO:0000786
Csa1P132130.1	GO:0003677
Csa1P132130.1	GO:0005634
Csa1P132680.1	GO:0000786
Csa1P132680.1	GO:0003677
Csa1P132680.1	GO:0005634
Csa1P132710.1	GO:0007049
Csa1P132710.1	GO:0016538
Csa1P132710.1	GO:0051301
Csa1P132720.1	GO:0016021
Csa1P132740.1	GO:0016021
Csa1P132760.1	GO:0016021
Csa1P132770.1	GO:0016021
Csa1P134270.1	GO:0016021
Csa1P144290.1	GO:0005622
Csa1P144290.1	GO:0006886
Csa1P144290.1	GO:0016192
Csa1P145880.1	GO:0008270
Csa1P145920.1	GO:0004185
Csa1P145930.1	GO:0003743
Csa1P145940.1	GO:0003676
Csa1P145940.1	GO:0005524
Csa1P145940.1	GO:0008270
Csa1P145940.1	GO:0016818
Csa1P145960.1	GO:0000166
Csa1P145960.1	GO:0003723
Csa1P145960.1	GO:0005634
Csa1P145960.1	GO:0046872
Csa1P145970.1	GO:0004106
Csa1P145970.1	GO:0004664
Csa1P145970.1	GO:0009094
Csa1P145970.1	GO:0009570
Csa1P145970.1	GO:0016597
Csa1P145970.1	GO:0047769
Csa1P145980.1	GO:0004664
Csa1P145980.1	GO:0009094
Csa1P145980.1	GO:0009570
Csa1P145980.1	GO:0016597
Csa1P145980.1	GO:0047769
Csa1P152000.1	GO:0005524
Csa1P152000.1	GO:0008033
Csa1P152000.1	GO:0016740
Csa1P153010.1	GO:0005634
Csa1P153530.1	GO:0003755
Csa1P153530.1	GO:0006457
Csa1P160590.1	GO:0003676
Csa1P160590.1	GO:0046872
Csa1P163110.1	GO:0003676
Csa1P163110.1	GO:0004519
Csa1P163110.1	GO:0006308
Csa1P163130.1	GO:0008270
Csa1P163130.1	GO:0016491
Csa1P163140.1	GO:0003723
Csa1P163140.1	GO:0003735
Csa1P163140.1	GO:0006412
Csa1P163140.1	GO:0015934
Csa1P164670.1	GO:0005509
Csa1P165210.1	GO:0016021
Csa1P165230.1	GO:0003677
Csa1P165230.1	GO:0005634
Csa1P165230.1	GO:0006351
Csa1P165230.1	GO:0006355
Csa1P166250.1	GO:0005576
Csa1P166250.1	GO:0030145
Csa1P166250.1	GO:0045735
Csa1P166770.1	GO:0006596
Csa1P166770.1	GO:0050126
Csa1P166820.1	GO:0008270
Csa1P166830.1	GO:0004843
Csa1P166830.1	GO:0016579
Csa1P168350.1	GO:0016021
Csa1P168360.1	GO:0006807
Csa1P168360.1	GO:0016810
Csa1P168870.1	GO:0003677
Csa1P168870.1	GO:0005634
Csa1P168870.1	GO:0006351
Csa1P168870.1	GO:0006355
Csa1P168870.1	GO:0016021
Csa1P168890.1	GO:0016491
Csa1P168900.1	GO:0003735
Csa1P168900.1	GO:0006412
Csa1P168900.1	GO:0015935
Csa1P168920.1	GO:0003676
Csa1P168920.1	GO:0005634
Csa1P169420.1	GO:0016021
Csa1P169920.1	GO:0016021
Csa1P169930.1	GO:0016787
Csa1P169950.1	GO:0016021
Csa1P169990.1	GO:0016491
Csa1P171030.1	GO:0004252
Csa1P171050.1	GO:0004553
Csa1P171050.1	GO:0005975
Csa1P171070.1	GO:0008270
Csa1P172570.1	GO:0003924
Csa1P172570.1	GO:0005525
Csa1P172570.1	GO:0005622
Csa1P172570.1	GO:0006886
Csa1P172570.1	GO:0006913
Csa1P172570.1	GO:0007264
Csa1P172570.1	GO:0016020
Csa1P172590.1	GO:0030001
Csa1P172590.1	GO:0046872
Csa1P173130.1	GO:0016747
Csa1P173170.1	GO:0005267
Csa1P173170.1	GO:0016021
Csa1P173200.1	GO:0003677
Csa1P173200.1	GO:0005634
Csa1P173200.1	GO:0006357
Csa1P173200.1	GO:0008270
Csa1P173200.1	GO:0016573
Csa1P175730.1	GO:0004672
Csa1P175730.1	GO:0005524
Csa1P179740.1	GO:0000139
Csa1P179740.1	GO:0045489
Csa1P179740.1	GO:0047262
Csa1P179740.1	GO:0071555
Csa1P180750.1	GO:0016021
Csa1P180750.1	GO:0055085
Csa1P181310.1	GO:0005509
Csa1P181310.1	GO:0009654
Csa1P181310.1	GO:0015979
Csa1P181310.1	GO:0019898
Csa1P181320.1	GO:0006886
Csa1P181320.1	GO:0016192
Csa1P181320.1	GO:0030131
Csa1P181330.1	GO:0016757
Csa1P181340.1	GO:0009744
Csa1P181340.1	GO:0043562
Csa1P181350.1	GO:0016021
Csa1P181350.1	GO:0022857
Csa1P181360.1	GO:0005524
Csa1P181360.1	GO:0016887
Csa1P181380.1	GO:0016021
Csa1P181390.1	GO:0003677
Csa1P181400.1	GO:0003677
Csa1P181400.1	GO:0005634
Csa1P181400.1	GO:0006351
Csa1P181400.1	GO:0006355
Csa1P181430.1	GO:0005886
Csa1P181430.1	GO:0016021
Csa1P181500.1	GO:0000166
Csa1P181500.1	GO:0003676
Csa1P181510.1	GO:0003924
Csa1P181510.1	GO:0005525
Csa1P181510.1	GO:0005622
Csa1P181510.1	GO:0006886
Csa1P181510.1	GO:0006913
Csa1P181510.1	GO:0007264
Csa1P181510.1	GO:0016020
Csa1P181570.1	GO:0046854
Csa1P182070.1	GO:0004869
Csa1P183070.1	GO:0004869
Csa1P183580.1	GO:0004869
Csa1P185100.1	GO:0005744
Csa1P185100.1	GO:0030150
Csa1P185102.1	GO:0008270
Csa1P185102.1	GO:0016579
Csa1P185102.1	GO:0036459
Csa1P186610.1	GO:0005215
Csa1P186610.1	GO:0006814
Csa1P186610.1	GO:0016021
Csa1P186610.1	GO:0055085
Csa1P186640.1	GO:0009055
Csa1P188670.1	GO:0004553
Csa1P188670.1	GO:0005618
Csa1P188670.1	GO:0010411
Csa1P188670.1	GO:0016021
Csa1P188670.1	GO:0016762
Csa1P188670.1	GO:0042546
Csa1P188670.1	GO:0048046
Csa1P188670.1	GO:0071555
Csa1P188680.1	GO:0004553
Csa1P188680.1	GO:0005618
Csa1P188680.1	GO:0010411
Csa1P188680.1	GO:0016762
Csa1P188680.1	GO:0042546
Csa1P188680.1	GO:0048046
Csa1P188680.1	GO:0071555
Csa1P191680.1	GO:0003677
Csa1P191680.1	GO:0005634
Csa1P191680.1	GO:0006351
Csa1P191680.1	GO:0006355
Csa1P194700.1	GO:0004605
Csa1P194700.1	GO:0016021
Csa1P194700.1	GO:0016024
Csa1P195220.1	GO:0005743
Csa1P195220.1	GO:0006850
Csa1P196240.1	GO:0005794
Csa1P196240.1	GO:0006486
Csa1P196240.1	GO:0008373
Csa1P196240.1	GO:0016021
Csa1P196250.1	GO:0006506
Csa1P196250.1	GO:0016021
Csa1P196250.1	GO:0017176
Csa1P201780.1	GO:0008168
Csa1P202280.1	GO:0004553
Csa1P202280.1	GO:0005618
Csa1P202280.1	GO:0010411
Csa1P202280.1	GO:0016762
Csa1P202280.1	GO:0042546
Csa1P202280.1	GO:0048046
Csa1P202280.1	GO:0071555
Csa1P202290.1	GO:0016021
Csa1P207310.1	GO:0003746
Csa1P207310.1	GO:0005622
Csa1P207820.1	GO:0005634
Csa1P207820.1	GO:0006351
Csa1P207820.1	GO:0006355
Csa1P207820.1	GO:0009734
Csa1P217850.1	GO:0008270
Csa1P222870.1	GO:0016021
Csa1P224880.1	GO:0016021
Csa1P225390.1	GO:0004672
Csa1P225390.1	GO:0005524
Csa1P225410.1	GO:0003993
Csa1P225410.1	GO:0046872
Csa1P226430.1	GO:0005545
Csa1P226430.1	GO:0030136
Csa1P226430.1	GO:0048268
Csa1P226450.1	GO:0016021
Csa1P226450.1	GO:0016192
Csa1P229500.1	GO:0052692
Csa1P231010.1	GO:0004674
Csa1P231010.1	GO:0005524
Csa1P240580.1	GO:0003777
Csa1P240580.1	GO:0005524
Csa1P240580.1	GO:0005871
Csa1P240580.1	GO:0005874
Csa1P240580.1	GO:0007018
Csa1P240590.1	GO:0003700
Csa1P240590.1	GO:0005634
Csa1P240590.1	GO:0043565
Csa1P242600.1	GO:0004499
Csa1P242600.1	GO:0050660
Csa1P242600.1	GO:0050661
Csa1P248110.1	GO:0016021
Csa1P248110.1	GO:0022891
Csa1P250130.1	GO:0016021
Csa1P250130.1	GO:0016491
Csa1P250160.1	GO:0004252
Csa1P250160.1	GO:0016021
Csa1P255170.1	GO:0006629
Csa1P255170.1	GO:0016021
Csa1P256190.1	GO:0051260
Csa1P256200.1	GO:0003746
Csa1P256200.1	GO:0006452
Csa1P256200.1	GO:0043022
Csa1P256200.1	GO:0045901
Csa1P256200.1	GO:0045905
Csa1P256210.1	GO:0003700
Csa1P256210.1	GO:0043565
Csa1P256720.1	GO:0016021
Csa1P256740.1	GO:0003723
Csa1P256750.1	GO:0004185
Csa1P257300.1	GO:0016021
Csa1P257340.1	GO:0003723
Csa1P257870.1	GO:0004674
Csa1P257870.1	GO:0005524
Csa1P257870.1	GO:0016021
Csa1P257890.1	GO:0005634
Csa1P257890.1	GO:0007049
Csa1P257900.1	GO:0005634
Csa1P257900.1	GO:0007049
Csa1P257920.1	GO:0003735
Csa1P257920.1	GO:0005840
Csa1P257920.1	GO:0006412
Csa1P257930.1	GO:0016021
Csa1P257950.1	GO:0016021
Csa1P263950.1	GO:0016491
Csa1P263950.1	GO:0046872
Csa1P264530.1	GO:0016021
Csa1P264580.1	GO:0005215
Csa1P264580.1	GO:0016021
Csa1P264580.1	GO:0055085
Csa1P265080.1	GO:0008270
Csa1P266160.1	GO:0016021
Csa1P266170.1	GO:0016021
Csa1P266170.1	GO:0022891
Csa1P266180.1	GO:0004852
Csa1P266180.1	GO:0033014
Csa1P267180.1	GO:0003723
Csa1P267180.1	GO:0004386
Csa1P267180.1	GO:0004525
Csa1P267180.1	GO:0005524
Csa1P267180.1	GO:0006396
Csa1P267190.1	GO:0016491
Csa1P267220.1	GO:0004568
Csa1P267220.1	GO:0005975
Csa1P267220.1	GO:0006032
Csa1P267230.1	GO:0004568
Csa1P267230.1	GO:0005975
Csa1P267230.1	GO:0006032
Csa1P267240.1	GO:0004568
Csa1P267240.1	GO:0005975
Csa1P267240.1	GO:0006032
Csa1P267250.1	GO:0016021
Csa1P267770.1	GO:0000160
Csa1P267770.1	GO:0003677
Csa1P267770.1	GO:0003700
Csa1P267770.1	GO:0005634
Csa1P267770.1	GO:0006351
Csa1P268280.1	GO:0005215
Csa1P268290.1	GO:0016021
Csa1P268290.1	GO:0016192
Csa1P269850.1	GO:0004129
Csa1P269850.1	GO:0005739
Csa1P269870.1	GO:0003677
Csa1P269870.1	GO:0003700
Csa1P269870.1	GO:0005634
Csa1P269870.1	GO:0006351
Csa1P269880.1	GO:0004674
Csa1P269880.1	GO:0005524
Csa1P269880.1	GO:0007165
Csa1P269900.1	GO:0005789
Csa1P269900.1	GO:0016021
Csa1P270410.1	GO:0016021
Csa1P270410.1	GO:0016757
Csa1P275930.1	GO:0005634
Csa1P275930.1	GO:0018024
Csa1P276450.1	GO:0004674
Csa1P276450.1	GO:0005524
Csa1P276450.1	GO:0016021
Csa1P277450.1	GO:0005524
Csa1P277460.1	GO:0003854
Csa1P277460.1	GO:0006694
Csa1P277470.1	GO:0046872
Csa1P277970.1	GO:0005975
Csa1P277970.1	GO:0016021
Csa1P277970.1	GO:0016857
Csa1P277970.1	GO:0050662
Csa1P287010.1	GO:0016021
Csa1P287020.1	GO:0016021
Csa1P288020.1	GO:0016021
Csa1P288020.1	GO:0022857
Csa1P294020.1	GO:0005506
Csa1P294020.1	GO:0006633
Csa1P294020.1	GO:0016021
Csa1P294020.1	GO:0016491
Csa1P294100.1	GO:0008270
Csa1P294620.1	GO:0015031
Csa1P294620.1	GO:0016021
Csa1P294630.1	GO:0019538
Csa1P295140.1	GO:0016021
Csa1P302180.1	GO:0005524
Csa1P302180.1	GO:0005737
Csa1P302180.1	GO:0016787
Csa1P302180.1	GO:0030163
Csa1P302200.1	GO:0008270
Csa1P302200.1	GO:0016021
Csa1P303700.1	GO:0005249
Csa1P303700.1	GO:0016021
Csa1P304710.1	GO:0003924
Csa1P304710.1	GO:0005525
Csa1P304710.1	GO:0005622
Csa1P304710.1	GO:0006886
Csa1P304710.1	GO:0006913
Csa1P304710.1	GO:0007264
Csa1P304710.1	GO:0016020
Csa1P305710.1	GO:0004497
Csa1P305710.1	GO:0005506
Csa1P305710.1	GO:0016021
Csa1P305710.1	GO:0016705
Csa1P305710.1	GO:0020037
Csa1P305740.1	GO:0006479
Csa1P305740.1	GO:0008168
Csa1P305750.1	GO:0004672
Csa1P305750.1	GO:0005524
Csa1P305750.1	GO:0016021
Csa1P305760.1	GO:0016787
Csa1P306800.1	GO:0008270
Csa1P306810.1	GO:0008270
Csa1P320310.1	GO:0016021
Csa1P320340.1	GO:0003676
Csa1P324370.1	GO:0005215
Csa1P324370.1	GO:0006857
Csa1P324370.1	GO:0016021
Csa1P328400.1	GO:0004392
Csa1P328400.1	GO:0006788
Csa1P338930.1	GO:0016036
Csa1P340430.1	GO:0003677
Csa1P340430.1	GO:0003700
Csa1P340430.1	GO:0005634
Csa1P340430.1	GO:0006351
Csa1P348430.1	GO:0009055
Csa1P348430.1	GO:0016021
Csa1P348440.1	GO:0009055
Csa1P348440.1	GO:0016021
Csa1P348950.1	GO:0009055
Csa1P348950.1	GO:0016021
Csa1P351960.1	GO:0003830
Csa1P351960.1	GO:0006487
Csa1P351960.1	GO:0016021
Csa1P364460.1	GO:0003677
Csa1P364460.1	GO:0003700
Csa1P364460.1	GO:0005634
Csa1P364460.1	GO:0006351
Csa1P364960.1	GO:0016021
Csa1P366990.1	GO:0016021
Csa1P369500.1	GO:0016021
Csa1P372010.1	GO:0016620
Csa1P378520.1	GO:0008271
Csa1P378520.1	GO:0016021
Csa1P384030.1	GO:0030001
Csa1P384030.1	GO:0046872
Csa1P386580.1	GO:0016787
Csa1P391590.1	GO:0005524
Csa1P395610.1	GO:0016747
Csa1P397120.1	GO:0006633
Csa1P397120.1	GO:0016790
Csa1P397140.1	GO:0016021
Csa1P404660.1	GO:0016021
Csa1P407160.1	GO:0004672
Csa1P407160.1	GO:0005524
Csa1P407160.1	GO:0016021
Csa1P408200.1	GO:0003677
Csa1P408200.1	GO:0005634
Csa1P408200.1	GO:0006351
Csa1P408200.1	GO:0006355
Csa1P408720.1	GO:0006351
Csa1P408720.1	GO:0006355
Csa1P418240.1	GO:0006633
Csa1P418240.1	GO:0016021
Csa1P418240.1	GO:0016747
Csa1P418790.1	GO:0000398
Csa1P418790.1	GO:0005681
Csa1P418800.1	GO:0016021
Csa1P420310.1	GO:0005622
Csa1P420310.1	GO:0008270
Csa1P420320.1	GO:0005622
Csa1P420320.1	GO:0008270
Csa1P420360.1	GO:0005576
Csa1P420610.1	GO:0005576
Csa1P420860.1	GO:0016758
Csa1P421880.1	GO:0000287
Csa1P421880.1	GO:0004141
Csa1P421880.1	GO:0005524
Csa1P421880.1	GO:0008483
Csa1P421880.1	GO:0009102
Csa1P421880.1	GO:0030170
Csa1P422430.1	GO:0006950
Csa1P422470.1	GO:0004553
Csa1P422470.1	GO:0005618
Csa1P422470.1	GO:0010411
Csa1P422470.1	GO:0016762
Csa1P422470.1	GO:0042546
Csa1P422470.1	GO:0048046
Csa1P422470.1	GO:0071555
Csa1P422480.1	GO:0004553
Csa1P422480.1	GO:0005618
Csa1P422480.1	GO:0010411
Csa1P422480.1	GO:0016762
Csa1P422480.1	GO:0042546
Csa1P422480.1	GO:0048046
Csa1P422480.1	GO:0071555
Csa1P422980.1	GO:0004553
Csa1P422980.1	GO:0005618
Csa1P422980.1	GO:0010411
Csa1P422980.1	GO:0016021
Csa1P422980.1	GO:0016762
Csa1P422980.1	GO:0042546
Csa1P422980.1	GO:0048046
Csa1P422980.1	GO:0071555
Csa1P422990.1	GO:0004553
Csa1P422990.1	GO:0005618
Csa1P422990.1	GO:0010411
Csa1P422990.1	GO:0016762
Csa1P422990.1	GO:0042546
Csa1P422990.1	GO:0048046
Csa1P422990.1	GO:0071555
Csa1P423000.1	GO:0004553
Csa1P423000.1	GO:0005618
Csa1P423000.1	GO:0010411
Csa1P423000.1	GO:0016021
Csa1P423000.1	GO:0016762
Csa1P423000.1	GO:0042546
Csa1P423000.1	GO:0048046
Csa1P423000.1	GO:0071555
Csa1P423010.1	GO:0030410
Csa1P423010.1	GO:0030418
Csa1P423020.1	GO:0003824
Csa1P423050.1	GO:0000160
Csa1P423050.1	GO:0003677
Csa1P423050.1	GO:0005634
Csa1P423050.1	GO:0006351
Csa1P423050.1	GO:0006355
Csa1P423090.1	GO:0005741
Csa1P423090.1	GO:0008308
Csa1P423140.1	GO:0016787
Csa1P423200.1	GO:0005524
Csa1P423200.1	GO:0006810
Csa1P423200.1	GO:0016887
Csa1P423240.1	GO:0004672
Csa1P423240.1	GO:0005524
Csa1P423290.1	GO:0005975
Csa1P423290.1	GO:0016853
Csa1P423290.1	GO:0030246
Csa1P423300.1	GO:0051017
Csa1P423320.1	GO:0005634
Csa1P423340.1	GO:0000166
Csa1P423340.1	GO:0005576
Csa1P423340.1	GO:0016021
Csa1P423340.1	GO:0019829
Csa1P423340.1	GO:0030001
Csa1P423340.1	GO:0046872
Csa1P424340.1	GO:0008375
Csa1P424340.1	GO:0016021
Csa1P424860.1	GO:0016021
Csa1P424880.1	GO:0003677
Csa1P424880.1	GO:0005634
Csa1P424880.1	GO:0008270
Csa1P425900.1	GO:0008270
Csa1P425900.1	GO:0016787
Csa1P426440.1	GO:0016021
Csa1P426440.1	GO:0016787
Csa1P426450.1	GO:0019538
Csa1P426960.1	GO:0016021
Csa1P427480.1	GO:0009734
Csa1P427480.1	GO:0016021
Csa1P427480.1	GO:0055085
Csa1P427490.1	GO:0016021
Csa1P427520.1	GO:0005623
Csa1P427520.1	GO:0009055
Csa1P427520.1	GO:0015035
Csa1P427520.1	GO:0045454
Csa1P427530.1	GO:0005623
Csa1P427530.1	GO:0009055
Csa1P427530.1	GO:0015035
Csa1P427530.1	GO:0045454
Csa1P433050.1	GO:0003700
Csa1P433050.1	GO:0005634
Csa1P433050.1	GO:0006351
Csa1P433050.1	GO:0043565
Csa1P433090.1	GO:0004518
Csa1P433100.1	GO:0008270
Csa1P433100.1	GO:0016021
Csa1P433110.1	GO:0005524
Csa1P433110.1	GO:0016887
Csa1P433610.1	GO:0004623
Csa1P433610.1	GO:0005509
Csa1P433610.1	GO:0005576
Csa1P433610.1	GO:0006644
Csa1P433610.1	GO:0016042
Csa1P433620.1	GO:0008324
Csa1P433620.1	GO:0016021
Csa1P434130.1	GO:0008324
Csa1P434130.1	GO:0016021
Csa1P434140.1	GO:0004335
Csa1P434140.1	GO:0005524
Csa1P434140.1	GO:0005737
Csa1P434140.1	GO:0006012
Csa1P434170.1	GO:0003824
Csa1P434170.1	GO:0009058
Csa1P434170.1	GO:0016021
Csa1P435750.1	GO:0003824
Csa1P436330.1	GO:0004553
Csa1P436330.1	GO:0005975
Csa1P439830.1	GO:0005506
Csa1P439830.1	GO:0016491
Csa1P442340.1	GO:0006397
Csa1P444350.1	GO:0005215
Csa1P444350.1	GO:0016021
Csa1P444360.1	GO:0005215
Csa1P444360.1	GO:0016021
Csa1P445360.1	GO:0005215
Csa1P445360.1	GO:0016021
Csa1P445860.1	GO:0009507
Csa1P445860.1	GO:0009522
Csa1P445860.1	GO:0009523
Csa1P445860.1	GO:0009765
Csa1P445860.1	GO:0016021
Csa1P445860.1	GO:0016168
Csa1P445860.1	GO:0018298
Csa1P445860.1	GO:0046872
Csa1P446400.1	GO:0016021
Csa1P447400.1	GO:0006633
Csa1P447400.1	GO:0016747
Csa1P447410.1	GO:0003924
Csa1P447410.1	GO:0006807
Csa1P447410.1	GO:0016151
Csa1P447420.1	GO:0016021
Csa1P447420.1	GO:0055114
Csa1P448950.1	GO:0008963
Csa1P448950.1	GO:0016021
Csa1P448970.1	GO:0016021
Csa1P448980.1	GO:0008168
Csa1P448990.1	GO:0015031
Csa1P453990.1	GO:0016021
Csa1P453990.1	GO:0046873
Csa1P458990.1	GO:0008236
Csa1P459500.1	GO:0016021
Csa1P461020.1	GO:0005840
Csa1P461020.1	GO:0006364
Csa1P461020.1	GO:0043022
Csa1P461020.1	GO:0070569
Csa1P462020.1	GO:0003735
Csa1P462020.1	GO:0005840
Csa1P462020.1	GO:0006412
Csa1P462030.1	GO:0016021
Csa1P464540.1	GO:0003743
Csa1P464540.1	GO:0005737
Csa1P464550.1	GO:0003677
Csa1P464550.1	GO:0005634
Csa1P464550.1	GO:0006281
Csa1P464550.1	GO:0035312
Csa1P466560.1	GO:0016787
Csa1P467100.1	GO:0003677
Csa1P467100.1	GO:0003700
Csa1P467100.1	GO:0005634
Csa1P467100.1	GO:0006351
Csa1P467110.1	GO:0004672
Csa1P467110.1	GO:0005524
Csa1P467110.1	GO:0008270
Csa1P467120.1	GO:0004672
Csa1P467120.1	GO:0005524
Csa1P467140.1	GO:0003924
Csa1P467140.1	GO:0005525
Csa1P467190.1	GO:0046872
Csa1P467710.1	GO:0003700
Csa1P467710.1	GO:0005634
Csa1P467710.1	GO:0043565
Csa1P467720.1	GO:0004842
Csa1P469730.1	GO:0003924
Csa1P469730.1	GO:0005525
Csa1P469730.1	GO:0005622
Csa1P469730.1	GO:0006886
Csa1P469730.1	GO:0006913
Csa1P469730.1	GO:0007264
Csa1P469730.1	GO:0016020
Csa1P469740.1	GO:0003700
Csa1P469740.1	GO:0043565
Csa1P470280.1	GO:0016021
Csa1P470290.1	GO:0008270
Csa1P470310.1	GO:0003735
Csa1P470310.1	GO:0005840
Csa1P470310.1	GO:0006412
Csa1P470380.1	GO:0016021
[truncated: 20,238 more rows]
